# Supplementary material for: Identifying Shared Risk Genes for Asthma, Hay Fever, and Eczema by Multi-Trait and Multiomic Association Analyses
Source: Front Genet. 2020 Apr 16;11:270. doi: 10.3389/fgene.2020.00270 (PMC7176997; doi:10.3389/fgene.2020.00270)
Supplement: Supplementary file 1 [file Table_1.XLSX]

## Sheet: metaCCA_genes_significant
metaCCA gene based analysis results
Gene_alias	Gene_ID	Chr	Start	End	r1_gene	-log10(p)_gene	p_gene	top_SNP	r1_SNP	-log10(p)_SNP	p_SNP	SNPs contained in each gene
IL1R2	7850	2	102608306	102644885	0.0302	82.3669	4.29645e-83	rs4851004	0.0208787	41.7682	1.70548e-42	rs4851004,rs11465699,rs11465732,rs917998,rs13018263
ACACA	31	17	35441927	35766902	0.026036	62.7827	1.64923e-63	rs2305479	0.0259317	64.9171	1.21042e-65	rs2305479,rs16965465
TARS2	80222	1	150459840	150480085	0.020079	37.4431	3.60462e-38	rs9050	0.0200723	38.5406	2.88014e-39	rs9050,rs1131471
TNXB	7148	6	32008932	32077151	0.016689	28.1478	7.11607e-29	rs2734331	0.0107645	10.6106	2.45115e-11	rs4151670,rs2072634,rs9501161,rs2734331,rs429608,rs9267786,rs387608,rs2746394
TAP1	6890	6	32812986	32821748	0.01644	26.5652	2.72164e-27	rs17500510	0.0145123	19.7893	1.62449e-20	rs4394270,rs2213567,rs17500510,rs9469266,rs2239800
VWA7	80737	6	31733178	31745108	0.01635	25.7411	1.81506e-26	rs707974	0.0113215	11.7978	1.59302e-12	rs28732157,rs707974
WDR36*	134430	5	110427870	110466200	0.016475	25.7101	1.9494e-26	rs3806933	0.016475	25.7101	1.9494e-26	rs3806933
ADAM10	102	15	58887403	59042177	0.019742	23.5686	2.70004e-24	rs11071559	0.015872	23.8094	1.55089e-24	rs1054156,rs17191554,rs4775287,rs4774371,rs17303111,rs1863270,rs16943000,rs12909890,rs1871858,rs12591650,rs11071559
NDFIP1	80762	5	141488324	141534008	0.015369	20.2008	6.29724e-21	rs1062158	0.0128071	15.2665	5.41326e-16	rs1062158,rs10515513
PSORS1C1	170679	6	31082608	31107869	0.016597	19.8182	1.51992e-20	rs11756038	0.0124743	14.4513	3.53743e-15	rs1632854,rs4713411,rs12198448,rs4713420,rs2523897,rs11756038
MTFMT	123263	15	65293850	65321977	0.015365	19.2035	6.25893e-20	rs744910	0.0151568	21.6492	2.24297e-22	rs4147358,rs17227716,rs744910
C6orf10	10665	6	32260475	32339705	0.014335	17.7972	1.59507e-18	rs1109771	0.0118443	12.9684	1.07548e-13	rs8192576,rs1109771,rs8192585,rs3134931,rs375244
UBAP1L	390595	15	65385108	65405985	0.01362	17.3507	4.45954e-18	rs7173826	0.01362	17.3507	4.45955e-18	rs7173826
RNF5	6048	6	32146162	32148570	0.013242	16.3652	4.31301e-17	rs1150755	0.013242	16.3652	4.31303e-17	rs1150755
KIF3A	11127	5	132028323	132073265	0.012656	15.1521	7.04515e-16	rs3798130	0.0123996	14.2713	5.35377e-15	rs1468216,rs3798130
CLEC16A*	23274	16	11038345	11276046	0.013278	15.0829	8.26247e-16	rs7200786	0.0097594	8.62545	2.36894e-09	rs9932114,rs741176,rs7200786,rs11640138,rs429744
PSORS1C2	170680	6	31105311	31107127	0.012474	14.4513	3.53745e-15	rs11756038	0.012474	14.4513	3.53745e-15	rs11756038
ZNF385A	25946	12	54762913	54785083	0.012989	13.7304	1.8605e-14	rs705708	0.0129752	15.6869	2.05649e-16	rs12227040,rs705708
HLA-DMB	3109	6	32902406	32908847	0.012692	13.1123	7.72076e-14	rs241436	0.0117461	12.7443	1.80193e-13	rs10484565,rs241436
TP63	8626	3	189348942	189615068	0.015528	12.6833	2.07362e-13	rs9851967	0.0135097	17.0601	8.70741e-18	rs1711001,rs16863057,rs9989991,rs344951,rs1479934,rs2306375,rs9830100,rs12494557,rs1403050,rs16863212,rs17602709,rs9851967
SYT7	9066	11	61281188	61348523	0.013587	12.242	5.72822e-13	rs4246215	0.0114101	11.9923	1.01792e-12	rs198467,rs17762402,rs412334,rs4246215
RAG1	5896	11	36532053	36601312	0.015504	12.1449	7.16341e-13	rs12295535	0.00887989	7.05443	8.82208e-08	rs10501149,rs567260,rs17615587,rs606442,rs4077044,rs12295535,rs12224636,rs10836556,rs10836561,rs1467166,rs540386
SYNRG	11276	17	35874900	35969544	0.013435	12.0906	8.11708e-13	rs12941497	0.00787733	5.45342	3.52029e-06	rs2102928,rs2071427,rs12941497,rs10852939,rs17679115,rs4135012,rs482284
BTNL2	56244	6	32362513	32374900	0.009712	11.9429	1.14059e-12	rs34498363	0.00907909	7.39663	4.01205e-08	rs16870005,rs3749966,rs34498363
C4B	721	6	31982572	32003195	0.011676	11.6171	2.41474e-12	rs9267673	0.00806541	5.73832	1.82676e-06	rs9267673,rs2734335
FAM134C	162427	17	40731526	40761445	0.011192	11.516	3.04761e-12	rs4247364	0.011192	11.516	3.04761e-12	rs4247364
HSPA1B	3304	6	31789964	31798032	0.010946	10.9908	1.02148e-11	rs805293	0.010946	10.9908	1.02148e-11	rs805293
BAG6	7917	6	31606805	31620953	0.011266	10.2446	5.69338e-11	rs2239709	0.0112462	11.6337	2.32458e-12	rs10456396,rs2239709
NKAIN4	128414	20	61872136	61885892	0.010482	10.0313	9.30508e-11	rs6089982	0.010482	10.0313	9.30508e-11	rs6089982
UBD	10537	6	29523389	29527702	0.010405	9.87824	1.3236e-10	rs2523443	0.010405	9.87824	1.3236e-10	rs2523443
UVRAG	7405	11	75526212	75855282	0.012249	9.48183	3.29738e-10	rs7115322	0.00884009	6.98701	1.03035e-07	rs3781730,rs948006,rs4944092,rs7115322,rs7925129
MICB	4277	6	31462054	31478901	0.010114	9.30288	4.97873e-10	rs3763288	0.010114	9.30288	4.97873e-10	rs3763288
ADCY5	111	3	123001143	123167924	0.011597	9.14783	7.11495e-10	rs17203299	0.00715258	4.42256	3.77954e-05	rs17203299,rs2293616,rs4285028
RPRD2	23248	1	150336624	150449042	0.010325	9.04003	9.11944e-10	rs11578418	0.0101524	9.37757	4.19205e-10	rs11578418,rs4845606,rs1490187,rs13320
DOCK3	1795	3	50712672	51421629	0.0112	8.76165	1.73123e-09	rs11130267	0.00802342	5.67409	2.1179e-06	rs12495399,rs11927030,rs11928389,rs11130267,rs34926239,rs11712785,rs11715034
SLC25A46*	91137	5	110073837	110100857	0.009721	8.55424	2.79103e-09	rs2443513	0.009721	8.55424	2.79103e-09	rs2443513
GLDC	2731	9	6532464	6645692	0.011608	7.99312	1.01597e-08	rs4419859	0.0101085	9.29197	5.10538e-10	rs4419859,rs4740848,rs10815443,rs4629927,rs1260460
CAMK4	814	5	110559947	110830584	0.010414	7.6362	2.31098e-08	rs306107	0.00892759	7.13565	7.31733e-08	rs2290679,rs306107,rs306104,rs10491334,rs2268944
SLC44A4	80736	6	31830969	31846823	0.009071	7.44476	3.5912e-08	rs707937	0.00798628	5.6176	2.41215e-06	rs11754464,rs707937,rs28399989,rs28399992,rs707936
CCDC60	160777	12	119772517	119978852	0.010627	7.35815	4.38384e-08	rs4454799	0.0090025	7.26412	5.44352e-08	rs4454799,rs2393791,rs12819210
MSH5	4439	6	31707725	31730455	0.009367	7.30584	4.94487e-08	rs2261033	0.00900154	7.26246	5.46431e-08	rs11538263,rs2261033,rs1077393,rs35843778
MFHAS1	9258	8	8640864	8751131	0.009591	7.16608	6.82221e-08	rs4348501	0.00706973	4.3115	4.88091e-05	rs12547493,rs10503390,rs950721,rs4348501
MAP4K4	9448	2	102314165	102511152	0.009651	7.13397	7.34568e-08	rs2041751	0.00960527	8.33892	4.58224e-09	rs10203841,rs2041751
RAB27B	5874	18	52385097	52562747	0.013527	6.9243	1.19042e-07	rs602422	0.00892356	7.12877	7.43418e-08	rs1259938,rs7614,rs602422,rs3218786,rs2917782,rs17292725,rs9947055,rs2012194,rs11665301,rs33976189,rs1261070
FARP2	9855	2	242295664	242434256	0.008751	6.83791	1.45242e-07	rs35320439	0.008751	6.83791	1.45242e-07	rs35320439
DDAH2	23564	6	31694817	31698039	0.008699	6.75033	1.77692e-07	rs2736173	0.008699	6.75033	1.77692e-07	rs2736173
EFCAB3	146779	17	60447579	60493840	0.010286	6.60553	2.48011e-07	rs17650301	0.00824333	6.01441	9.67368e-07	rs12947510,rs8067243,rs17650301,rs1427463,rs1140409
KCNMB2	10242	3	178254086	178562217	0.010167	6.07765	8.36277e-07	rs1950081	0.00859601	6.58053	2.62706e-07	rs1681655,rs1209035,rs1950081,rs13062215
MUC22	100507679	6	30973729	31003179	0.009335	6.06767	8.55711e-07	rs3218816	0.00607295	3.08495	0.000822329	rs6933271,rs3218816,rs3218819,rs3218820,rs6926224,rs2249464
MRVI1	10335	11	10594638	10715535	0.008869	6.01687	9.61905e-07	rs1035691	0.00734678	4.68835	2.04953e-05	rs1035691,rs4909947
PRUNE	58497	1	150980867	151008189	0.008466	5.98477	1.0357e-06	rs2282302	0.00826554	6.04931	8.92659e-07	rs2282302,rs6587667
DPP4	1803	2	162848751	162931052	0.011025	5.86543	1.36324e-06	rs6741949	0.00770093	5.19273	6.41612e-06	rs11677330,rs6741949,rs741529,rs3788976,rs5649,rs16846391,rs3747517
C2*	717	6	31865562	31913449	0.009041	5.73562	1.83814e-06	rs17201192	0.00654811	3.64436	0.000226798	rs4713488,rs34378923,rs17201192,rs17207629
AHI1	54806	6	135604670	135818903	0.010037	5.72808	1.87033e-06	rs2757643	0.00896714	7.20333	6.26144e-08	rs2223802,rs2207000,rs2273761,rs2757643,rs1535436
TMCC1	23023	3	129366635	129612419	0.008678	5.54506	2.85062e-06	rs10934853	0.00861709	6.61517	2.42568e-07	rs4494948,rs10512698,rs10934853
CGN	57530	1	151483331	151511168	0.007932	5.5362	2.90937e-06	rs11576296	0.007932	5.5362	2.90937e-06	rs11576296
IL21R	50615	16	27413483	27463363	0.00906	5.49818	3.17556e-06	rs179762	0.00608009	3.09303	0.000807184	rs7193869,rs8057551,rs179762,rs3093315,rs3093412
RAD50*	10111	5	131892616	131980313	0.009472	5.39292	4.04654e-06	rs2069812	0.00928185	7.75315	1.76541e-08	rs2069822,rs2069812,rs28903085
PRRG2	5639	19	50084574	50094272	0.009141	5.38542	4.117e-06	rs519113	0.00685046	4.02432	9.45547e-05	rs519113,rs6859,rs283814,rs7254892
ZKSCAN3	80317	6	28317691	28336954	0.007789	5.3224	4.75991e-06	rs1531681	0.007789	5.3224	4.75991e-06	rs1531681
LOC101927509	101927509	2	242207191	242220114	0.007773	5.29895	5.02405e-06	rs13419983	0.007773	5.29895	5.02405e-06	rs13419983
VPS54	51542	2	64119280	64246526	0.009308	5.29235	5.101e-06	rs2421885	0.00546849	2.44023	0.00362883	rs2421885,rs12470121,rs17617459,rs11689644,rs2028884
PRKCQ	5588	10	6435558	6622254	0.011804	5.28012	5.24658e-06	rs11258747	0.0069664	4.17495	6.68421e-05	rs661985,rs2296125,rs11258747,rs688391,rs656715,rs7083579,rs587198,rs11259211,rs650652
PLCL1	5334	2	198669426	199014608	0.008262	5.2164	6.07582e-06	rs13393428	0.00557879	2.55227	0.00280369	rs13393428,rs1429411,rs3769525,rs3849361,rs13727
SHANK1	50944	19	51163052	51220195	0.008648	5.14828	7.10757e-06	rs16980051	0.00723492	4.53431	2.92205e-05	rs16980051,rs10420834
KAT5	10524	11	65479473	65487077	0.007661	5.13506	7.32717e-06	rs491973	0.007661	5.13506	7.32717e-06	rs491973
Threshold p-value
	P	number of genes	threshold
	0.05	6575	7.6e-06
Asterisk (*) behind gene indicates that the corresponding gene has been reported to be associated with all of the three diseases in GWAS-catalog.
