# Supplementary material for: Identifying Shared Risk Genes for Asthma, Hay Fever, and Eczema by Multi-Trait and Multiomic Association Analyses
Source: Front Genet. 2020 Apr 16;11:270. doi: 10.3389/fgene.2020.00270 (PMC7176997; doi:10.3389/fgene.2020.00270)
Supplement: Supplementary file 2 [file Table_2.XLSX]

## Sheet: MAGMA_asthma_result
MAGMA gene based analysis result of asthma
Gene_alias	Gene_ID	Chr	Start	Stop	Z-stat_gene	p_gene	Reported_or_not
IL1RL1	9173	2	102927962	102968497	17.936	3.1e-72	Yes
BTNL2	56244	6	32362513	32374900	16.255	1.03e-59	Yes
TAP2	6891	6	32789610	32806547	15.696	8.1e-56	Yes
SMAD3	4088	15	67358036	67487533	15.667	1.28e-55	Yes
HLA-DQB1	3119	6	32627241	32634466	15.417	6.33e-54	Yes
HLA-DRA	3122	6	32407619	32412823	13.886	3.87e-44	Yes
GSDMB	55876	17	38060848	38074903	13.825	9.04e-44	Yes
D2HGDH	728294	2	242674030	242708231	13.757	2.31e-43	Yes
IKZF3	22806	17	37913968	38020441	13.714	4.19e-43	Yes
MICA	100507436	6	31367561	31383090	12.797	8.56e-38	Yes
BACH2	60468	6	90636247	91006627	12.51	3.27e-36	Yes
HLA-DRB1	3123	6	32546546	32557613	12.402	1.27e-35	Yes
TNXB	7148	6	32008932	32077151	12.321	3.51e-35
NOTCH4	4855	6	32162620	32191844	11.775	2.61e-32	Yes
GSDMA	284110	17	38119226	38134019	11.428	1.51e-30	Yes
RAD50	10111	5	131892616	131980313	11.101	6.2e-29	Yes
HLA-DOB	3112	6	32780540	32784825	11.06	9.77e-29	Yes
LOC101929163	101929163	6	32371234	32373967	10.961	2.93e-28
HLA-DQA1	3117	6	32605169	32612152	10.629	1.09e-26	Yes
STAT6	6778	12	57489187	57505196	10.517	3.61e-26	Yes
ERBB2	2064	17	37844167	37884915	10.412	1.09e-25	Yes
LOC101928947	101928947	17	38083156	38095953	10.299	3.57e-25
IL1R1	3554	2	102686836	102796334	10.262	5.2e-25	Yes
TSLP	85480	5	110405778	110413722	10.255	5.59e-25	Yes
WDR36	134430	5	110427870	110466200	10.153	1.61e-24	Yes
MSH5	4439	6	31707725	31730455	9.8677	2.87e-23
STARD3	10948	17	37793333	37820454	9.7961	5.85e-23	Yes
LPP	4026	3	187871097	188608460	9.7405	1.01e-22	Yes
C6orf10	10665	6	32260475	32339705	9.6948	1.59e-22	Yes
CLEC16A	23274	16	11038345	11276046	9.5939	4.24e-22	Yes
ATF6B	1388	6	32083045	32096017	9.3525	4.28e-21
SLC9A4	389015	2	103089173	103150433	9.2487	1.14e-20	Yes
PGAP3	93210	17	37827375	37844310	8.7661	9.25e-19	Yes
BAG6	7917	6	31606805	31620953	8.7638	9.44e-19
AGER	177	6	32148745	32152099	8.7548	1.02e-18
PSORS1C1	170679	6	31082608	31107869	8.7426	1.14e-18	Yes
ATP6V1G2	534	6	31512228	31514625	8.7052	1.59e-18
PBX2	5089	6	32152510	32157963	8.7004	1.65e-18	Yes
PPT2	9374	6	32121229	32131458	8.6988	1.68e-18
LRRC3C	100505591	17	38097727	38100987	8.6689	2.18e-18	Yes
TCF19	6941	6	31126303	31134183	8.5889	4.39e-18
SLC22A5	6584	5	131705396	131731306	8.5282	7.44e-18	Yes
CD247	919	1	167399877	167487847	8.4721	1.21e-17	Yes
IL13	3596	5	131993865	131996801	8.3151	4.59e-17	Yes
C6orf48	50854	6	31802693	31807541	8.2945	5.45e-17
DDX39B	7919	6	31497996	31510252	8.2609	7.23e-17
IL18RAP	8807	2	103035254	103069025	8.2284	9.48e-17	Yes
EGFL8	80864	6	32132382	32136062	8.2198	1.02e-16
EHMT2	10919	6	31847536	31865464	8.1677	1.57e-16
TLR1	7096	4	38797876	38806814	8.1631	1.63e-16	Yes
AGPAT1	10554	6	32135983	32145888	8.1314	2.12e-16
PRRC2A	7916	6	31588450	31605554	8.0984	2.78e-16
IL2	3558	4	123372625	123377650	8.0309	4.84e-16	Yes
MICB	4277	6	31462054	31478901	8.0271	4.99e-16	Yes
IL18R1	8809	2	102979093	103015230	7.9783	7.42e-16	Yes
IL33	90865	9	6215149	6257983	7.9395	1.02e-15	Yes
KIAA1109	84162	4	123073488	123283914	7.8712	1.76e-15	Yes
NDFIP1	80762	5	141488324	141534008	7.8678	1.81e-15	Yes
IRF1	3659	5	131817301	131826465	7.6891	7.41e-15	Yes
AIF1	199	6	31582969	31584798	7.6746	8.29e-15
SLC22A4	6583	5	131630145	131679899	7.6707	8.55e-15	Yes
AAGAB	79719	15	67493013	67547536	7.6674	8.77e-15	Yes
NFKBIL1	4795	6	31514628	31526606	7.6539	9.75e-15
HSPA1L	3305	6	31777396	31790093	7.6382	1.1e-14
IL4R	3566	16	27325161	27376099	7.6264	1.21e-14	Yes
C2	717	6	31865562	31913449	7.6154	1.31e-14	Yes
IKZF4	64375	12	56401268	56432219	7.6131	1.34e-14	Yes
TRIM31	11074	6	30070674	30080867	7.6081	1.39e-14
CDSN	1041	6	31082865	31088252	7.533	2.48e-14	Yes
STK19	8859	6	31938952	31949223	7.519	2.76e-14
UBAC2	337867	13	99852679	100038753	7.4991	3.21e-14	Yes
LRP1	4035	12	57522282	57607142	7.4853	3.57e-14	Yes
KIAA2026	158358	9	5919008	6008479	7.4526	4.58e-14	Yes
UHRF2	115426	9	6413151	6507054	7.4406	5.01e-14	Yes
PSMB9	5698	6	32821927	32827628	7.4382	5.1e-14
TLR10	81793	4	38773860	38784611	7.4257	5.61e-14	Yes
GPSM3	63940	6	32158543	32163300	7.3489	1e-13
ERBB3	2065	12	56473809	56497291	7.331	1.14e-13	Yes
JAZF1	221895	7	27870192	28220437	7.3263	1.18e-13	Yes
FBXL20	84961	17	37408897	37558530	7.3194	1.25e-13
FADS2	9415	11	61583675	61634826	7.314	1.3e-13	Yes
MUC22	100507679	6	30973729	31003179	7.2894	1.56e-13
POU5F1	5460	6	31132114	31138451	7.289	1.56e-13	Yes
TRIM26	7726	6	30152232	30181271	7.2788	1.68e-13	Yes
MCCD1	401250	6	31496739	31498008	7.2699	1.8e-13	Yes
HLA-DQA2	3118	6	32709156	32714664	7.2366	2.3e-13	Yes
GPANK1	7918	6	31629006	31634060	7.2306	2.4e-13
ABHD16A	7920	6	31654726	31671137	7.2206	2.59e-13
VWA7	80737	6	31733178	31745108	7.2178	2.64e-13
IL1RL2	8808	2	102803433	102856462	7.1958	3.1e-13	Yes
PSORS1C2	170680	6	31105311	31107127	7.1693	3.77e-13
C11orf30	56946	11	76155967	76263943	7.1451	4.5e-13	Yes
KIF3A	11127	5	132028323	132073265	7.1211	5.35e-13	Yes
MED24	9862	17	38175350	38210889	7.0911	6.65e-13
CFB	629	6	31913721	31919861	7.0847	6.97e-13
LY6G6C	80740	6	31686425	31689511	7.0749	7.48e-13
NSMCE1	197370	16	27236315	27280113	7.0445	9.31e-13
ZBTB12	221527	6	31867394	31869769	7.0367	9.84e-13
MED1	5469	17	37560538	37607527	6.984	1.43e-12
CLIC1	1192	6	31698358	31705095	6.9724	1.56e-12
DPCR1	135656	6	30908777	30921998	6.9644	1.65e-12
RNF5	6048	6	32146162	32148570	6.9558	1.75e-12
ITGB8	3696	7	20370345	20455382	6.9452	1.89e-12	Yes
TBL1XR1	79718	3	176738542	176915048	6.9419	1.93e-12	Yes
ADAD1	132612	4	123300121	123350957	6.9335	2.05e-12	Yes
C6orf15	29113	6	31079000	31080332	6.9331	2.06e-12
RERE	473	1	8412464	8877699	6.911	2.41e-12	Yes
PSMB8	5696	6	32808494	32812712	6.9062	2.49e-12
CYP21A2	1589	6	32006093	32009447	6.9023	2.56e-12
LTA	4049	6	31539876	31542101	6.9013	2.58e-12
SLC9A2	6549	2	103236166	103327809	6.8959	2.68e-12	Yes
P4HA2	8974	5	131528299	131563556	6.8371	4.04e-12	Yes
RIC1	57589	9	5629031	5776557	6.8345	4.11e-12
RAB5B	5869	12	56367697	56390467	6.8128	4.79e-12	Yes
GLDC	2731	9	6532464	6645692	6.7561	7.09e-12	Yes
PSMD3	5709	17	38137021	38154213	6.7422	7.8e-12
RORA	6095	15	60780483	61521502	6.6828	1.17e-11	Yes
HSPA1A	3303	6	31782952	31785719	6.6779	1.21e-11
HSPA1B	3304	6	31789964	31798032	6.6456	1.51e-11
FADS1	3992	11	61567097	61584529	6.6357	1.61e-11	Yes
TMEM258	746	11	61556602	61560085	6.6181	1.82e-11	Yes
ERMP1	79956	9	5784572	5833081	6.6082	1.94e-11
CCHCR1	54535	6	31110216	31126015	6.6022	2.03e-11
SKIV2L	6499	6	31926581	31937532	6.5896	2.21e-11
FAM114A1	92689	4	38869354	38947365	6.5796	2.36e-11	Yes
CAMK4	814	5	110559947	110830584	6.4633	5.12e-11	Yes
EEFSEC	60678	3	127872302	128127489	6.4395	5.99e-11	Yes
ADAMTSL3	57188	15	84322838	84708594	6.4103	7.26e-11
2019-09-08	23176	5	132086509	132113976	6.3681	9.57e-11
NCR3	259197	6	31556660	31560762	6.3681	9.57e-11
LOC554223	554223	6	29759683	29765584	6.3556	1.04e-10
NELFE	7936	6	31919864	31926864	6.3517	1.07e-10
IL2RA	3559	10	6052657	6104333	6.2628	1.89e-10	Yes
MYRF	745	11	61520121	61555990	6.2431	2.14e-10	Yes
MRVI1	10335	11	10594638	10715535	6.1902	3e-10	Yes
THRA	7067	17	38218446	38250120	6.1797	3.21e-10
SLC44A4	80736	6	31830969	31846823	6.1639	3.55e-10
CRTAP	10491	3	33155450	33189265	6.1387	4.16e-10
DXO	1797	6	31937588	31940032	6.1304	4.38e-10
VARS	7407	6	31745295	31763712	6.1223	4.61e-10
SIK2	23235	11	111473170	111597635	6.12	4.68e-10	Yes
ADAM19	8728	5	156822071	157002831	6.1166	4.78e-10
RDH16	8608	12	57345215	57353158	6.089	5.68e-10	Yes
SPATA32	124783	17	43331760	43339479	6.0343	7.98e-10
GATA3	2625	10	8087294	8117164	6.0252	8.44e-10	Yes
TSPAN8	7103	12	71518877	71551779	6.0026	9.71e-10	Yes
BTN3A2	11118	6	26365387	26378548	5.966	1.22e-09
STAT5A	6776	17	40439565	40463961	5.9613	1.25e-09	Yes
TRIM15	89870	6	30130968	30140473	5.9534	1.31e-09	Yes
TMEM232	642987	5	109755197	110062507	5.9531	1.32e-09	Yes
SLC25A46	91137	5	110073837	110100857	5.9487	1.35e-09	Yes
TLR6	10333	4	38825325	38858438	5.9444	1.39e-09	Yes
COG6	57511	13	40229764	40365802	5.9224	1.59e-09	Yes
PLXNC1	10154	12	94542499	94701451	5.8558	2.37e-09
BTN2A1	11120	6	26458132	26476849	5.8292	2.78e-09
PDLIM4	8572	5	131593351	131609147	5.82	2.94e-09	Yes
RORC	6097	1	151778547	151804348	5.7847	3.63e-09	Yes
SCUBE3	222663	6	35181824	35220856	5.7774	3.79e-09	Yes
IL5	3567	5	131877136	131892555	5.7448	4.6e-09	Yes
RARA	5914	17	38465423	38513895	5.7289	5.05e-09
GLB1	2720	3	33038100	33138694	5.707	5.75e-09	Yes
RIN3	79890	14	92980125	93155339	5.7065	5.77e-09	Yes
MUC21	394263	6	30951485	30957675	5.6926	6.25e-09
C6orf47	57827	6	31626075	31628549	5.689	6.39e-09
CDC42SE2	56990	5	130599702	130730383	5.6712	7.09e-09	Yes
FEN1	2237	11	61560109	61564716	5.6671	7.26e-09
RUVBL1	8607	3	127799800	127872752	5.6662	7.3e-09
RAD51B	5890	14	68286496	69149889	5.6371	8.65e-09	Yes
DDX6	1656	11	118618472	118661972	5.6327	8.87e-09	Yes
DPP4	1803	2	162848751	162931052	5.6187	9.62e-09
TMPPE	643853	3	33038219	33138689	5.6177	9.68e-09	Yes
HLA-E	3133	6	30457183	30461982	5.6097	1.01e-08	Yes
ZSCAN31	64288	6	28292514	28321972	5.6022	1.06e-08
TRIM10	10107	6	30119722	30128711	5.5981	1.08e-08
TRIM39	56658	6	30294227	30311506	5.5953	1.1e-08	Yes
ZKSCAN4	387032	6	28212404	28227030	5.5885	1.15e-08
POU2F1	5451	1	167190066	167396582	5.5868	1.16e-08
IQCH	64799	15	67547138	67794142	5.5598	1.35e-08
GAL3ST2	64090	2	242716240	242743702	5.5533	1.4e-08	Yes
HIST1H2BH	8345	6	26251848	26261783	5.5254	1.64e-08
PEX14	5195	1	10535003	10690815	5.5094	1.8e-08	Yes
FAM208A	23272	3	56654160	56717270	5.4801	2.13e-08
TNF	7124	6	31543344	31546113	5.4731	2.21e-08	Yes
LY6G5C	80741	6	31644461	31648150	5.4591	2.39e-08
THEMIS	387357	6	128029339	128239776	5.45	2.52e-08
NRROS	375387	3	196366656	196388875	5.4325	2.78e-08	Yes
HIST1H2BD	3017	6	26157419	26171577	5.43	2.82e-08
PRR5L	79899	11	36317725	36486754	5.4137	3.09e-08	Yes
NUSAP1	51203	15	41624892	41673248	5.408	3.19e-08	Yes
NR1D1	9572	17	38249037	38256978	5.4053	3.24e-08
IL2RB	3560	22	37521878	37552414	5.3699	3.94e-08	Yes
MAP3K14	9020	17	43340488	43394414	5.3503	4.39e-08	Yes
LOC100506127	100506127	11	76092307	76125663	5.3474	4.46e-08	Yes
CYFIP2	26999	5	156693091	156822606	5.3397	4.65e-08
CDK12	51755	17	37617739	37721398	5.3354	4.77e-08
TAP1	6890	6	32812986	32821748	5.3116	5.43e-08
ADORA3	140	1	112025970	112106602	5.2966	5.9e-08
ZNF652	22834	17	47366568	47439835	5.2937	5.99e-08	Yes
ZC3H7B	23264	22	41697507	41756151	5.2788	6.5e-08
CADM3	57863	1	159141377	159172932	5.2685	6.88e-08
C6orf25	80739	6	31691121	31694487	5.2531	7.48e-08
PRRT1	80863	6	32116140	32119720	5.2495	7.63e-08
POLR3H	171568	22	41921803	41940479	5.2374	8.14e-08
APOM	55937	6	31620187	31625987	5.2288	8.53e-08
ZKSCAN3	80317	6	28317691	28336954	5.2251	8.71e-08
DDR1	780	6	30850694	30867933	5.1992	1e-07
MSL1	339287	17	38278235	38293047	5.197	1.01e-07
CDK2	1017	12	56360556	56366573	5.1881	1.06e-07	Yes
TEF	7008	22	41763337	41795332	5.1831	1.09e-07
ZSCAN26	7741	6	28234788	28246001	5.1823	1.1e-07
TNFAIP8	25816	5	118604418	118730294	5.1483	1.31e-07
BCL6	604	3	187439165	187463513	5.1298	1.45e-07
OR12D3	81797	6	29341200	29343068	5.1253	1.49e-07
PPP1R18	170954	6	30644166	30655672	5.1207	1.52e-07
IL21R	50615	16	27413483	27463363	5.1154	1.57e-07	Yes
UNC13D	201294	17	73823306	73840798	5.0914	1.78e-07
POLI	11201	18	51795849	51837583	5.0739	1.95e-07
MEI1	150365	22	42095518	42195459	5.0675	2.02e-07
PIEZO1	9780	16	88781746	88851372	5.0513	2.19e-07
MRPL9	65005	1	151732119	151736040	5.0394	2.34e-07
ZGPAT	84619	20	62338727	62367494	5.0328	2.42e-07	Yes
HLA-B	3106	6	31321649	31324989	5.0298	2.46e-07	Yes
C6orf136	221545	6	30614816	30620987	5.0107	2.71e-07
CHP1	11261	15	41523341	41574085	4.99	3.02e-07	Yes
ZBTB46	140685	20	62375021	62463731	4.989	3.04e-07	Yes
HIST1H4L	8368	6	27840926	27841289	4.9853	3.09e-07
SET	6418	9	131445934	131458675	4.9803	3.17e-07	Yes
PITPNM2	57605	12	123468027	123635376	4.9632	3.47e-07	Yes
ZBED9	114821	6	28539407	28555112	4.9552	3.61e-07
IER3	8870	6	30710976	30712327	4.9319	4.07e-07
PGBD1	84547	6	28249314	28270326	4.9267	4.18e-07
ITPR3	3710	6	33587951	33664351	4.9251	4.22e-07
HIST1H2BN	8341	6	27805544	27821533	4.9226	4.27e-07
LRRC32	2615	11	76368568	76381990	4.9134	4.48e-07	Yes
HOXB3	3213	17	46626232	46667634	4.9092	4.57e-07
MYO1A	4640	12	57422301	57444549	4.886	5.15e-07	Yes
NDUFS2	4720	1	161167209	161184185	4.8839	5.2e-07	Yes
HLA-G	3135	6	29794756	29798899	4.8779	5.36e-07
GJA1	2697	6	121756745	121770873	4.8767	5.39e-07	Yes
HLA-DPA1	3113	6	33032346	33048555	4.8751	5.44e-07	Yes
SPSB1	80176	1	9335202	9429591	4.8683	5.63e-07	Yes
SDR9C7	121214	12	57316938	57328189	4.8615	5.83e-07	Yes
COLEC10	10584	8	119964527	120119207	4.8566	5.97e-07	Yes
OR2B2	81697	6	27878963	27880174	4.8535	6.07e-07
EXD1	161829	15	41474926	41522955	4.8516	6.12e-07	Yes
DEXI	28955	16	11022748	11036257	4.8472	6.26e-07	Yes
DOCK3	1795	3	50712672	51421629	4.8368	6.6e-07
KIF11	3832	10	94352825	94415152	4.8068	7.67e-07	Yes
AHI1	54806	6	135604670	135818903	4.8026	7.83e-07
STAT5B	6777	17	40351195	40428478	4.7977	8.02e-07	Yes
TIMP2	7077	17	76849059	76921472	4.7884	8.41e-07
LY6G5B	58496	6	31638728	31640227	4.7803	8.75e-07
SUSD5	26032	3	33191537	33260707	4.7755	8.96e-07
SLC17A1	6568	6	25783125	25832287	4.7673	9.34e-07
THAP4	51078	2	242523820	242576753	4.7657	9.41e-07
IGFBP4	3487	17	38599676	38613982	4.7648	9.45e-07
IL6	3569	7	22766766	22771621	4.7567	9.84e-07	Yes
ING5	84289	2	242641456	242668896	4.7554	9.9e-07	Yes
ZSCAN12	9753	6	28346598	28367544	4.7427	1.05e-06
CSNK2B	1460	6	31632995	31637844	4.7373	1.08e-06
AFF4	27125	5	132211071	132299354	4.7299	1.12e-06
PRKCQ	5588	10	6435558	6622254	4.7314	1.12e-06	Yes
GNGT2	2793	17	47283596	47287936	4.7288	1.13e-06
DMWD	1762	19	46286205	46296060	4.7295	1.13e-06
HLA-F	3134	6	29691117	29695073	4.7223	1.17e-06
GNL1	2794	6	30509154	30525371	4.7156	1.2e-06
HIST1H2BO	8348	6	27861203	27926100	4.7129	1.22e-06
VPS52	6293	6	33218049	33239723	4.713	1.22e-06
HIST1H3B	8358	6	26031817	26032288	4.7039	1.28e-06
SSSCA1	10534	11	65336651	65340075	4.6995	1.3e-06
ZKSCAN8	7745	6	28109688	28127250	4.6873	1.38e-06
TNFRSF8	943	1	12123434	12204264	4.6615	1.57e-06
BRD2	6046	6	32936437	32949282	4.6603	1.58e-06	Yes
HEXIM1	10614	17	43224684	43229468	4.6414	1.73e-06
USP3	9960	15	63796710	63886839	4.6375	1.76e-06
ITPK1	3705	14	93403259	93582263	4.6368	1.77e-06
TRIM39-RPP21	202658	6	30297088	30314635	4.636	1.78e-06
ZC3H12D	340152	6	149768766	149806148	4.6361	1.78e-06
PHF19	26147	9	123617929	123657168	4.6328	1.8e-06
C11orf1	64776	11	111749948	111754798	4.6316	1.81e-06	Yes
TUBB	203068	6	30688012	30693199	4.629	1.84e-06
ETS1	2113	11	128328656	128457453	4.6096	2.02e-06	Yes
HDAC7	51564	12	48176505	48213763	4.5957	2.16e-06	Yes
PLCL1	5334	2	198669426	199014608	4.5891	2.23e-06
WNT11	7481	11	75897370	75921803	4.5741	2.39e-06	Yes
PLCD3	113026	17	43189008	43209891	4.5668	2.48e-06
FAM117B	150864	2	203499901	203634480	4.5601	2.56e-06
Threshold p-value
	P	number of genes	threshold
	0.05	19427	2.57374e-06
The last column represents whether the genes were reported associated with asthma in GWAS-catalog.

## Sheet: MAGMA_hayfever_result
MAGMA gene based analysis result of hay fever
Gene_alias	Gene_ID	Chr	Start	Stop	Z-stat_gene	p_gene	Reported_or_not
IL1RL1	9173	2	102927962	102968497	11.035	1.3e-28	Yes
TLR1	7096	4	38797876	38806814	8.5485	6.23e-18	Yes
D2HGDH	728294	2	242674030	242708231	7.9305	1.09e-15
ATF6B	1388	6	32083045	32096017	7.9126	1.26e-15
PPT2	9374	6	32121229	32131458	7.7034	6.63e-15
SKIV2L	6499	6	31926581	31937532	7.5482	2.21e-14
WDR36	134430	5	110427870	110466200	7.5279	2.58e-14	Yes
TSLP	85480	5	110405778	110413722	7.5171	2.8e-14	Yes
C2	717	6	31865562	31913449	7.3385	1.08e-13	Yes
SMAD3	4088	15	67358036	67487533	7.3127	1.31e-13	Yes
FAM114A1	92689	4	38869354	38947365	7.0579	8.45e-13
TLR10	81793	4	38773860	38784611	7.0494	8.98e-13	Yes
C6orf10	10665	6	32260475	32339705	7.0331	1.01e-12
HLA-DRA	3122	6	32407619	32412823	6.9651	1.64e-12
EHMT2	10919	6	31847536	31865464	6.8629	3.37e-12
ADAD1	132612	4	123300121	123350957	6.7337	8.27e-12
PLCL1	5334	2	198669426	199014608	6.71	9.73e-12	Yes
IL2	3558	4	123372625	123377650	6.6978	1.06e-11	Yes
FKBPL	63943	6	32096484	32098067	6.6645	1.33e-11
MUC22	100507679	6	30973729	31003179	6.6031	2.01e-11
C6orf25	80739	6	31691121	31694487	6.4815	4.54e-11
LSM2	57819	6	31765169	31774761	6.4384	6.04e-11
KIAA1109	84162	4	123073488	123283914	6.364	9.83e-11
CFB	629	6	31913721	31919861	6.3574	1.03e-10
IL7R	3575	5	35856977	35879705	6.335	1.19e-10	Yes
PRRC2A	7916	6	31588450	31605554	6.3244	1.27e-10
IL1R1	3554	2	102686836	102796334	6.3171	1.33e-10
TNXB	7148	6	32008932	32077151	6.311	1.39e-10
CD247	919	1	167399877	167487847	6.253	2.01e-10
DXO	1797	6	31937588	31940032	6.1932	2.95e-10
CLEC16A	23274	16	11038345	11276046	6.1658	3.51e-10	Yes
IQGAP1	8826	15	90931473	91045475	6.1432	4.04e-10
C6orf48	50854	6	31802693	31807541	6.119	4.71e-10
BAG6	7917	6	31606805	31620953	6.0543	7.05e-10
SLC9A4	389015	2	103089173	103150433	6.0332	8.04e-10
MUC21	394263	6	30951485	30957675	6.0298	8.21e-10
IL18R1	8809	2	102979093	103015230	5.9845	1.09e-09	Yes
TLR6	10333	4	38825325	38858438	5.9351	1.47e-09
NELFE	7936	6	31919864	31926864	5.909	1.72e-09
UGT3A1	133688	5	35953191	36066639	5.8999	1.82e-09
HLA-DQB1	3119	6	32627241	32634466	5.8498	2.46e-09	Yes
HLA-DPA1	3113	6	33032346	33048555	5.8415	2.59e-09
MICA	100507436	6	31367561	31383090	5.8167	3e-09
STK19	8859	6	31938952	31949223	5.8107	3.11e-09
BTNL2	56244	6	32362513	32374900	5.7279	5.08e-09
IL18RAP	8807	2	103035254	103069025	5.7051	5.81e-09
TMEM232	642987	5	109755197	110062507	5.7002	5.98e-09	Yes
EGFL8	80864	6	32132382	32136062	5.6963	6.12e-09
C6orf47	57827	6	31626075	31628549	5.661	7.52e-09
SLC25A46	91137	5	110073837	110100857	5.6205	9.52e-09	Yes
GSDMB	55876	17	38060848	38074903	5.6116	1e-08	Yes
HLA-DQA2	3118	6	32709156	32714664	5.5955	1.1e-08
CAMK4	814	5	110559947	110830584	5.5686	1.28e-08	Yes
IKZF4	64375	12	56401268	56432219	5.4783	2.15e-08
AGER	177	6	32148745	32152099	5.3581	4.21e-08
BACH2	60468	6	90636247	91006627	5.3392	4.67e-08	Yes
HLA-C	3107	6	31236526	31239913	5.3269	5e-08	Yes
SCML4	256380	6	108023361	108145521	5.2064	9.63e-08
SAPCD1	401251	6	31730773	31732627	5.1569	1.26e-07
TAP2	6891	6	32789610	32806547	5.1296	1.45e-07
ZBTB12	221527	6	31867394	31869769	5.113	1.59e-07
STAT6	6778	12	57489187	57505196	5.1005	1.69e-07
ZBTB38	253461	3	141043055	141168634	5.0624	2.07e-07
RFTN2	130132	2	198435524	198540774	5.0227	2.55e-07
NOTCH4	4855	6	32162620	32191844	5.0154	2.65e-07
ERBB3	2065	12	56473809	56497291	4.9732	3.29e-07
HLA-DMB	3109	6	32902406	32908847	4.9702	3.34e-07
EYA2	2139	20	45523263	45817492	4.9398	3.91e-07
IL33	90865	9	6215149	6257983	4.9064	4.64e-07	Yes
AGPAT1	10554	6	32135983	32145888	4.8676	5.65e-07
PSORS1C2	170680	6	31105311	31107127	4.8308	6.8e-07
HLA-DOA	3111	6	32971959	32977389	4.8012	7.89e-07
IKZF3	22806	17	37913968	38020441	4.7817	8.69e-07	Yes
SLC9A2	6549	2	103236166	103327809	4.7777	8.87e-07
LPP	4026	3	187871097	188608460	4.7451	1.04e-06	Yes
TAPBP	6892	6	33267471	33282164	4.7401	1.07e-06
ICAM1	3383	19	10380707	10397291	4.7353	1.09e-06
C11orf30	56946	11	76155967	76263943	4.7218	1.17e-06	Yes
LOC101929163	101929163	6	32371234	32373967	4.6087	2.03e-06
HSPA1L	3305	6	31777396	31790093	4.5786	2.34e-06
Threshold p-value
	P	number of genes	threshold
	0.05	19427	2.57374e-06
The last column represents whether the genes were reported associated with hay fever in GWAS-catalog.

## Sheet: MAGMA_eczema_result
MAGMA gene based analysis result of eczema
Gene_alias	Gene_ID	Chr	Start	Stop	Z-stat_gene	p_gene	Reported_or_not
LTB	4050	6	31548335	31550202	7.4174	5.97e-14
PIP5K1A	8394	1	151171021	151222007	7.3154	1.28e-13
CRCT1	54544	1	152486978	152488481	7.2264	2.48e-13	Yes
ZBTB46	140685	20	62375021	62463731	6.9904	1.37e-12	Yes
IL2RA	3559	10	6052657	6104333	6.9558	1.75e-12	Yes
TCHH	7062	1	152078793	152087930	6.883	2.93e-12
ZGPAT	84619	20	62338727	62367494	6.7648	6.67e-12
EGFL8	80864	6	32132382	32136062	6.7587	6.96e-12
PRRT1	80863	6	32116140	32119720	6.4804	4.57e-11
ATF6B	1388	6	32083045	32096017	6.4751	4.74e-11
CLEC16A	23274	16	11038345	11276046	6.4413	5.92e-11	Yes
TNF	7124	6	31543344	31546113	6.4033	7.6e-11	Yes
AGPAT1	10554	6	32135983	32145888	6.3997	7.79e-11
RNF5	6048	6	32146162	32148570	6.2492	2.06e-10
NOTCH4	4855	6	32162620	32191844	6.2458	2.11e-10
PPT2	9374	6	32121229	32131458	6.1996	2.83e-10
IL13	3596	5	131993865	131996801	6.1508	3.85e-10	Yes
GPSM3	63940	6	32158543	32163300	6.0921	5.57e-10	Yes
PBX2	5089	6	32152510	32157963	6.0239	8.51e-10	Yes
C6orf10	10665	6	32260475	32339705	6.0004	9.84e-10	Yes
RTEL1	51750	20	62289163	62327606	5.9756	1.15e-09	Yes
TNXB	7148	6	32008932	32077151	5.9681	1.2e-09	Yes
TNFRSF6B	8771	20	62328004	62330051	5.8703	2.18e-09	Yes
TAP2	6891	6	32789610	32806547	5.817	3e-09
IL6R	3570	1	154377669	154441926	5.7661	4.06e-09	Yes
AIF1	199	6	31582969	31584798	5.7393	4.75e-09
AGER	177	6	32148745	32152099	5.7053	5.81e-09
RIIAD1	284485	1	151694013	151702082	5.6487	8.08e-09
SLC2A4RG	56731	20	62371211	62375403	5.6094	1.02e-08
PRR5L	79899	11	36317725	36486754	5.5244	1.65e-08	Yes
KIAA0391	9692	14	35591527	35743284	5.4851	2.07e-08
ARFRP1	10139	20	62329995	62339365	5.4836	2.08e-08
LCE1C	353133	1	152777311	152779107	5.4008	3.32e-08
IL7R	3575	5	35856977	35879705	5.3841	3.64e-08	Yes
SNX27	81609	1	151584454	151671559	5.3834	3.65e-08
CCHCR1	54535	6	31110216	31126015	5.3709	3.92e-08
C2	717	6	31865562	31913449	5.3246	5.06e-08	Yes
FKBPL	63943	6	32096484	32098067	5.2985	5.84e-08
EHMT2	10919	6	31847536	31865464	5.295	5.95e-08
S100A7L2	645922	1	153409471	153412503	5.2872	6.21e-08
KIF3A	11127	5	132028323	132073265	5.2523	7.51e-08	Yes
MRPL9	65005	1	151732119	151736040	5.1977	1.01e-07
SLC22A5	6584	5	131705396	131731306	5.1699	1.17e-07
NELFE	7936	6	31919864	31926864	4.984	3.11e-07
SKIV2L	6499	6	31926581	31937532	4.9652	3.43e-07
TCF19	6941	6	31126303	31134183	4.946	3.79e-07
RORC	6097	1	151778547	151804348	4.9387	3.93e-07	Yes
SLC9A4	389015	2	103089173	103150433	4.9382	3.94e-07
C11orf30	56946	11	76155967	76263943	4.8931	4.96e-07	Yes
FLG	2312	1	152274651	152297679	4.8865	5.13e-07	Yes
RAD50	10111	5	131892616	131980313	4.8442	6.36e-07	Yes
CD200R1	131450	3	112641532	112693950	4.8299	6.83e-07	Yes
HRNR	388697	1	152184552	152196672	4.7824	8.66e-07
IL18RAP	8807	2	103035254	103069025	4.7651	9.44e-07	Yes
PRUNE	58497	1	150980867	151008189	4.7011	1.29e-06
SLC22A4	6583	5	131630145	131679899	4.6053	2.06e-06
SPRR1B	6699	1	153003679	153005376	4.5726	2.41e-06	Yes
Threshold p-value
	P	number of genes	threshold
	0.05	19427	2.57374e-06
The last column represents whether the genes were reported associated with eczema in GWAS-catalog.
