# Supplementary material for: Identifying Shared Risk Genes for Asthma, Hay Fever, and Eczema by Multi-Trait and Multiomic Association Analyses
Source: Front Genet. 2020 Apr 16;11:270. doi: 10.3389/fgene.2020.00270 (PMC7176997; doi:10.3389/fgene.2020.00270)
Supplement: Supplementary file 3 [file Table_3.XLSX]

## Sheet: selected_genes(10_tissues)
MetaXcan results for asthma in 10 tissues/cells
Whole blood
gene	gene_name	zscore	effect_size	pvalue	adjusted pvalue	var_g	pred_perf_r2	pred_perf_pval	n_snps_used	n_snps_in_cov	n_snps_in_model
ENSG00000232629.4	HLA-DQB2	-23.2681	-0.029055	9.32757e-120	6.69483e-115	0.123338	0.557657	1.60816e-63	17	47	47
ENSG00000196735.7	HLA-DQA1	22.7077	0.0620057	3.76078e-114	1.58702e-109	0.0252814	0.225985	1.29429e-19	3	10	10
ENSG00000179344.12	HLA-DQB1	22.2707	0.0532861	7.10518e-110	1.99952e-105	0.0328791	0.571025	5.18786e-66	21	45	45
ENSG00000205716.4	AC007248.6	17.7722	0.725351	1.16077e-70	7.96972e-68	0.000117398	0.0245015	0.00541408	2	8	8
ENSG00000073605.14	GSDMB	-16.6176	-0.0523471	5.19801e-62	1.57421e-59	0.0186618	0.302473	2.13515e-27	4	21	21
ENSG00000229391.3	HLA-DRB6	-16.1562	-0.028153	1.02754e-58	2.27844e-56	0.0607281	0.560793	7.40495e-65	41	80	80
ENSG00000237541.3	HLA-DQA2	-16.0402	-0.0353581	6.69548e-58	1.37464e-55	0.0386893	0.650233	3.4983e-84	40	106	106
ENSG00000172057.5	ORMDL3	-15.5383	-0.0541445	1.90938e-54	2.82757e-52	0.0157728	0.279009	5.69281e-25	7	31	31
ENSG00000204520.8	MICA	-15.0188	-0.0518864	5.53046e-51	5.90417e-49	0.0173745	0.188597	1.58315e-16	24	43	43
ENSG00000166949.11	SMAD3	14.3344	0.0742851	1.33407e-46	9.41283e-45	0.00825185	0.0316455	0.0016486	4	55	55
ENSG00000264198.1	RP11-94L15.2	14.122	0.150962	2.78153e-45	1.73263e-43	0.0016063	0.0228663	0.00674045	2	3	3
ENSG00000196126.6	HLA-DRB1	14.0447	0.0828248	8.30004e-45	4.94337e-43	0.00576734	0.15896	7.77201e-14	7	21	21
ENSG00000115604.6	IL18R1	-13.8251	-0.0877288	1.79826e-43	9.44062e-42	0.00508111	0.0391486	0.000424893	2	47	47
ENSG00000167914.6	GSDMA	-12.548	-0.0519923	4.0767e-36	1.06883e-34	0.011262	0.122481	6.01093e-11	3	20	20
ENSG00000196301.3	HLA-DRB9	-12.2807	-0.0542839	1.14955e-34	2.62854e-33	0.010708	0.150548	5.09025e-13	12	30	30
ENSG00000255362.1	RP11-619A14.3	-12.2523	-0.159435	1.63265e-34	3.67992e-33	0.00117232	0.0290548	0.00265948	2	10	10
ENSG00000170606.9	HSPA4	-11.143	-0.313647	7.7426e-29	1.02207e-27	0.00027233	0.0624711	9.02755e-06	3	29	29
ENSG00000197375.8	SLC22A5	-10.5172	-0.025442	7.19523e-26	7.18238e-25	0.0334003	0.166638	4.28943e-14	8	46	46
ENSG00000224389.4	C4B	-10.4906	-0.0150565	9.53877e-26	9.41265e-25	0.0804375	0.221862	1.30493e-19	28	42	42
ENSG00000197728.5	RPS26	-9.559	-0.0117778	1.189e-21	7.98267e-21	0.129685	0.58729	4.3355e-70	10	27	27
ENSG00000139531.8	SUOX	9.52743	0.0663059	1.61219e-21	1.06903e-20	0.00400164	0.141606	4.81082e-12	4	12	12
ENSG00000244731.3	C4A	9.36511	0.0140789	7.59728e-21	4.729e-20	0.0628994	0.167613	1.32079e-14	8	13	13
ENSG00000204267.9	TAP2	9.17422	0.0152168	4.54873e-20	2.63215e-19	0.0792116	0.157831	1.35911e-13	15	35	35
ENSG00000272221.1	XXbac-BPG181B23.7	-9.03744	-0.0170325	1.6039e-19	8.81643e-19	0.0615557	0.495969	2.6134e-52	9	23	23
ENSG00000256166.1	XXbac-BPG248L24.13	-8.94784	-0.019258	3.62504e-19	1.92751e-18	0.0367158	0.284744	8.4367e-26	17	27	27
ENSG00000213719.4	CLIC1	8.46913	0.0869091	2.47228e-17	1.10692e-16	0.00144951	0.0262306	0.00422079	3	10	10
ENSG00000240065.3	PSMB9	-8.11503	-0.0103584	4.85678e-16	1.92652e-15	0.123593	0.324802	1.04389e-29	30	67	67
ENSG00000204475.5	NCR3	-7.89603	-0.0411599	2.87937e-15	1.06247e-14	0.00993302	0.0194696	0.0145099	5	7	7
ENSG00000135506.11	OS9	-7.50702	-0.213834	6.04902e-14	1.97259e-13	0.000242835	0.0289183	0.00260574	2	9	9
ENSG00000213760.6	ATP6V1G2	-7.28615	-0.032968	3.18944e-13	9.72294e-13	0.00997049	0.0175263	0.0200248	11	19	19
ENSG00000204390.8	HSPA1L	7.03227	0.0506284	2.032e-12	5.74702e-12	0.00479011	0.0187175	0.0158451	5	6	6
ENSG00000158987.15	RAPGEF6	6.79831	0.453017	1.0585e-11	2.80041e-11	4.72736e-05	0.0163125	0.0242183	1	41	41
ENSG00000204304.7	PBX2	6.7922	0.0229061	1.10433e-11	2.91664e-11	0.0153053	0.0609105	1.10409e-05	10	26	26
ENSG00000213171.2	LINGO4	-6.77973	-0.0299827	1.204e-11	3.16881e-11	0.0104942	0.0590111	1.39505e-05	8	23	23
ENSG00000204657.2	OR2H2	-6.71281	-0.027405	1.90917e-11	4.93201e-11	0.011414	0.0311588	0.00176372	7	15	15
ENSG00000204315.3	FKBPL	6.47746	0.0205531	9.32819e-11	2.26026e-10	0.0189027	0.0357242	0.000787643	42	90	90
ENSG00000204482.6	LST1	-6.44925	-0.0672783	1.12404e-10	2.70319e-10	0.00173828	0.0719096	1.49433e-06	8	16	16
ENSG00000204463.8	BAG6	-6.384	-0.0255757	1.72519e-10	4.07782e-10	0.0137456	0.0342352	0.00113606	12	29	29
ENSG00000134824.9	FADS2	6.17371	0.0603327	6.67078e-10	1.49314e-09	0.0020766	0.52765	1.48031e-57	3	25	25
ENSG00000204516.5	MICB	-6.08388	-0.0118447	1.1731e-09	2.56678e-09	0.0551901	0.339203	4.06987e-31	23	46	46
ENSG00000188779.6	SKOR1	-6.07646	-0.0662949	1.22863e-09	2.68329e-09	0.00175124	0.0514921	4.79908e-05	5	31	31
ENSG00000137312.10	FLOT1	-6.00333	-0.0152923	1.9331e-09	4.14557e-09	0.0300609	0.134657	1.83452e-11	29	41	41
ENSG00000204387.8	C6orf48	-5.89844	-0.0364155	3.66948e-09	7.66908e-09	0.00544745	0.0542263	3.78243e-05	4	5	5
ENSG00000186470.9	BTN3A2	5.82031	0.00886484	5.87399e-09	1.20466e-08	0.061478	0.578342	2.66465e-68	15	46	46
ENSG00000213722.4	DDAH2	5.78986	0.024627	7.04442e-09	1.43419e-08	0.010856	0.0437874	0.000196701	9	18	18
ENSG00000137331.11	IER3	-5.71736	-0.0176798	1.08194e-08	2.16513e-08	0.0214306	0.11439	7.02441e-10	21	42	42
ENSG00000137310.7	TCF19	5.7029	0.0297234	1.17784e-08	2.34902e-08	0.0107673	0.0719051	1.81479e-06	6	18	18
ENSG00000204366.3	ZBTB12	5.60679	0.00773485	2.06117e-08	4.01947e-08	0.104409	0.291356	7.00691e-27	7	15	15
ENSG00000142599.13	RERE	-5.57244	-0.0267456	2.51189e-08	4.85974e-08	0.0091792	0.21553	2.17114e-18	13	65	65
ENSG00000231852.2	CYP21A2	-5.51307	-0.022499	3.5263e-08	6.73021e-08	0.00717949	0.0463042	0.000118947	9	20	20
ENSG00000137404.10	NRM	5.46255	0.0187142	4.69336e-08	8.85567e-08	0.0204024	0.0439915	0.000192651	20	55	55
ENSG00000181915.3	ADO	5.42496	0.0531962	5.79684e-08	1.08457e-07	0.002046	0.0376953	0.000584406	3	34	34
ENSG00000168394.9	TAP1	-5.42397	-0.0123847	5.82904e-08	1.09035e-07	0.0387391	0.0785079	3.20395e-07	29	56	56
ENSG00000254810.1	RP11-672A2.4	-5.33603	-0.0220528	9.50021e-08	1.74268e-07	0.0108051	0.0555884	2.30166e-05	9	32	32
ENSG00000158373.7	HIST1H2BD	5.32381	0.00701889	1.01613e-07	1.85894e-07	0.114789	0.13172	1.78806e-11	14	50	50
ENSG00000160678.7	S100A1	-5.3	-0.0997879	1.15805e-07	2.10752e-07	0.000446033	0.0648938	5.52766e-06	3	21	21
ENSG00000142606.11	MMEL1	-5.28706	-0.243372	1.243e-07	2.25573e-07	9.31065e-05	0.121953	1.20825e-10	1	15	15
ENSG00000092929.7	UNC13D	5.27213	0.0190024	1.34846e-07	2.43917e-07	0.0145034	0.0835769	2.16232e-07	4	15	15
ENSG00000188895.7	MSL1	5.25883	0.0154044	1.44979e-07	2.61487e-07	0.0227083	0.0393845	0.00048461	5	28	28
ENSG00000196419.8	XRCC6	5.25311	0.0240785	1.49553e-07	2.69404e-07	0.00925047	0.0654226	4.63703e-06	3	10	10
ENSG00000143847.11	PPFIA4	5.17606	0.0383635	2.26625e-07	4.01518e-07	0.0035542	0.131384	2.75709e-11	2	18	18
ENSG00000149922.6	TBX6	-5.16947	-0.0175517	2.34761e-07	4.15349e-07	0.0167043	0.148455	5.56492e-13	6	22	22
ENSG00000189298.9	ZKSCAN3	-5.16188	-0.0163816	2.44476e-07	4.31837e-07	0.018831	0.0333099	0.00136261	10	21	21
ENSG00000204525.10	HLA-C	5.1396	0.0121793	2.75322e-07	4.84022e-07	0.0357341	0.314902	3.61447e-29	7	20	20
ENSG00000135074.11	ADAM19	-5.12326	-0.0113491	3.00302e-07	5.26112e-07	0.0501401	0.103496	5.45085e-09	10	60	60
ENSG00000174004.5	NRROS	5.04811	0.0327234	4.46201e-07	7.6947e-07	0.00440159	0.0566712	1.8646e-05	2	10	10
ENSG00000213676.6	ATF6B	-5.03593	-0.0319806	4.75531e-07	8.17971e-07	0.00464189	0.0246597	0.00585945	4	15	15
lung
gene	gene_name	zscore	effect_size	pvalue	adjusted_pvalue	var_g	pred_perf_r2	pred_perf_pval	n_snps_used	n_snps_in_cov	n_snps_in_model
ENSG00000232629.4	HLA-DQB2	-26.1574	-0.0200074	8.10865e-151	1.10507e-144	0.309297	0.524172	1.73105e-60	16	39	39
ENSG00000237541.3	HLA-DQA2	-24.5741	-0.0442842	2.38974e-133	6.21853e-128	0.0558859	0.648303	1.7456e-88	15	49	49
ENSG00000196735.7	HLA-DQA1	23.6819	0.0592328	5.5377e-124	5.93242e-119	0.0279823	0.51913	8.28189e-60	9	32	32
ENSG00000179344.12	HLA-DQB1	22.0174	0.038667	1.96382e-107	4.38529e-103	0.0574044	0.633759	2.59103e-86	17	40	40
ENSG00000172057.5	ORMDL3	-16.6786	-0.173051	1.87535e-62	5.92236e-60	0.00177173	0.142946	2.53886e-13	2	8	8
ENSG00000073605.14	GSDMB	-16.4553	-0.0758516	7.68033e-61	2.08238e-58	0.00904131	0.130732	9.44516e-12	6	26	26
ENSG00000229391.3	HLA-DRB6	-14.3633	-0.0216658	8.79844e-47	6.31488e-45	0.0829712	0.671196	2.21906e-94	21	54	54
ENSG00000196301.3	HLA-DRB9	-13.4238	-0.0216714	4.38341e-41	1.83683e-39	0.0761212	0.294122	1.77326e-27	70	136	136
ENSG00000196126.6	HLA-DRB1	12.0878	0.0695364	1.2258e-33	2.54394e-32	0.00519306	0.360126	2.73009e-35	11	32	32
ENSG00000204520.8	MICA	-11.992	-0.0206784	3.91527e-33	7.74807e-32	0.069487	0.504765	1.17085e-57	25	53	53
ENSG00000197375.8	SLC22A5	-10.2917	-0.0248047	7.68414e-25	6.96289e-24	0.0342747	0.125949	2.37796e-11	3	11	11
ENSG00000256166.1	XXbac-BPG248L24.13	-9.94246	-0.0228834	2.7203e-23	2.13081e-22	0.0275739	0.235849	5.21147e-22	22	36	36
ENSG00000204305.9	AGER	9.80744	0.0211046	1.04585e-22	7.7539e-22	0.0228865	0.0625936	3.37062e-06	10	18	18
ENSG00000213676.6	ATF6B	-9.61738	-0.0134252	6.75316e-22	4.63979e-21	0.109167	0.152744	1.52077e-13	18	27	27
ENSG00000180902.12	D2HGDH	-9.56426	-0.0543965	1.1301e-21	7.60296e-21	0.00551176	0.365707	1.26718e-36	1	9	9
ENSG00000197728.5	RPS26	-9.40977	-0.0129958	4.97235e-21	3.14906e-20	0.109507	0.674671	7.72478e-96	8	31	31
ENSG00000204525.10	HLA-C	8.49531	0.0288039	1.97408e-17	8.91991e-17	0.0174992	0.422538	1.22434e-44	23	50	50
ENSG00000204516.5	MICB	-8.42087	-0.0126321	3.73698e-17	1.64528e-16	0.0810907	0.328778	1.39069e-31	32	57	57
ENSG00000231852.2	CYP21A2	-8.15055	-0.0154381	3.62278e-16	1.45426e-15	0.0450538	0.0671646	1.62666e-06	20	30	30
ENSG00000213171.2	LINGO4	-7.90743	-0.0181965	2.6275e-15	9.73145e-15	0.0409174	0.0797535	1.36251e-07	9	44	44
ENSG00000134987.7	WDR36	7.67519	0.134696	1.65171e-14	5.67746e-14	0.000699101	0.041605	0.000207324	2	12	12
ENSG00000241106.2	HLA-DOB	-7.56157	-0.00733839	3.98224e-14	1.32082e-13	0.226321	0.526877	1.3558e-60	24	48	48
ENSG00000137312.10	FLOT1	-7.55112	-0.0210134	4.31516e-14	1.42658e-13	0.0211837	0.144572	3.666e-13	15	36	36
ENSG00000243753.1	HLA-L	7.28909	0.00969159	3.12051e-13	9.52124e-13	0.0972295	0.325205	7.96422e-32	40	72	72
ENSG00000167914.6	GSDMA	6.99436	0.0677127	2.6647e-12	7.45423e-12	0.00221209	0.375482	6.41475e-38	5	41	41
ENSG00000198502.5	HLA-DRB5	6.87208	0.00738156	6.32719e-12	1.70913e-11	0.160753	0.626716	3.57404e-82	25	48	48
ENSG00000204632.7	HLA-G	6.82693	0.0102546	8.67486e-12	2.31359e-11	0.0779673	0.140891	8.2635e-13	62	118	118
ENSG00000131437.11	KIF3A	6.7441	0.195657	1.5398e-11	4.0125e-11	0.00025948	0.0160729	0.0205456	1	8	8
ENSG00000204616.6	TRIM31	6.73061	0.0255683	1.68958e-11	4.38634e-11	0.0128268	0.0720113	7.50387e-07	19	35	35
ENSG00000204427.7	ABHD16A	-6.68025	-0.016116	2.38534e-11	6.1069e-11	0.0322174	0.0306019	0.0014333	25	53	53
ENSG00000115604.6	IL18R1	-6.63903	-0.0441357	3.15761e-11	7.99301e-11	0.00489044	0.182432	2.26221e-16	10	123	123
ENSG00000248290.1	TNXA	6.58458	0.00832806	4.56159e-11	1.13767e-10	0.124674	0.149591	2.14225e-13	76	140	140
ENSG00000228789.2	HCG22	6.51059	0.018637	7.48564e-11	1.82998e-10	0.0227755	0.308852	2.76017e-29	24	56	56
ENSG00000244731.3	C4A	6.44148	0.00881424	1.18311e-10	2.83938e-10	0.0915627	0.328294	6.63121e-32	31	52	52
ENSG00000197062.7	RP5-874C20.3	6.32497	0.0186091	2.53276e-10	5.8947e-10	0.0213317	0.0715818	5.72488e-07	19	28	28
ENSG00000264070.1	DND1P1	5.98311	0.0612868	2.18913e-09	4.67119e-09	0.0018226	0.536844	5.55826e-63	4	54	54
ENSG00000143434.11	SEMA6C	5.97745	0.0226461	2.26654e-09	4.82961e-09	0.0109256	0.126911	1.87938e-11	4	19	19
ENSG00000204913.5	LRRC3C	-5.85074	-0.0446387	4.89403e-09	1.01107e-08	0.00335833	0.034852	0.000691315	4	17	17
ENSG00000231389.3	HLA-DPA1	5.78221	0.0251937	7.37264e-09	1.49827e-08	0.0099575	0.0496936	4.91053e-05	10	37	37
ENSG00000204387.8	C6orf48	-5.76547	-0.0159038	8.14284e-09	1.6482e-08	0.0258603	0.0452348	0.000103219	25	38	38
ENSG00000132394.6	EEFSEC	-5.76258	-0.469841	8.28399e-09	1.67562e-08	3.09129e-05	0.0455258	8.54206e-05	1	43	43
Skin_Sun_Exposed
gene	gene_name	zscore	effect_size	pvalue	adjusted_pvalue	var_g	pred_perf_r2	pred_perf_pval	n_snps_used	n_snps_in_cov	n_snps_in_model
ENSG00000179344.12	HLA-DQB1	22.5806	0.0410669	6.71637e-113	2.51726e-108	0.0600692	0.668466	1.29058e-101	10	33	33
ENSG00000237541.3	HLA-DQA2	-20.2155	-0.0326568	7.1461e-91	3.32443e-87	0.0753881	0.659636	9.6212e-100	22	58	58
ENSG00000073605.14	GSDMB	-16.0453	-0.0844372	6.16573e-58	1.27017e-55	0.00707822	0.0609998	2.48696e-06	5	26	26
ENSG00000196126.6	HLA-DRB1	14.3466	0.0457693	1.11904e-46	7.95279e-45	0.0200405	0.321468	2.12269e-33	22	49	49
ENSG00000115607.5	IL18RAP	-14.2747	-0.0815843	3.14434e-46	2.14187e-44	0.00657931	0.0440929	5.44273e-05	6	42	42
ENSG00000167914.6	GSDMA	12.9617	0.0963312	2.01846e-38	6.57802e-37	0.00357084	0.0559957	7.19033e-06	2	9	9
ENSG00000196735.7	HLA-DQA1	12.9317	0.074161	2.98163e-38	9.56277e-37	0.00572067	0.382015	1.22622e-41	19	49	49
ENSG00000131771.9	PPP1R1B	12.4059	0.0816256	2.4283e-35	5.91767e-34	0.00470762	0.0406931	0.000141755	3	17	17
ENSG00000172057.5	ORMDL3	-12.3756	-0.051075	3.54273e-35	8.50093e-34	0.0111449	0.0182777	0.0111092	4	22	22
ENSG00000113522.9	RAD50	11.7762	0.0813763	5.17531e-32	9.2143e-31	0.00411266	0.018183	0.011557	8	44	44
ENSG00000204520.8	MICA	-11.3727	-0.0270672	5.71592e-30	8.3943e-29	0.0427447	0.4611	1.00224e-53	44	90	90
ENSG00000125347.9	IRF1	10.4391	0.401881	1.6435e-25	1.5861e-24	0.000139534	0.0131228	0.0296749	1	8	8
ENSG00000229391.3	HLA-DRB6	-10.1167	-0.0241541	4.65791e-24	3.92118e-23	0.0321494	0.617305	1.27201e-86	18	45	45
ENSG00000244731.3	C4A	10.1163	0.0105835	4.67731e-24	3.93684e-23	0.153907	0.281718	9.42096e-29	36	69	69
ENSG00000240065.3	PSMB9	-9.83104	-0.0283044	8.27573e-23	6.19451e-22	0.0224842	0.0995316	1.36004e-09	21	46	46
ENSG00000197375.8	SLC22A5	-9.77188	-0.0320423	1.48663e-22	1.08647e-21	0.0185291	0.3034	1.25828e-30	6	28	28
ENSG00000228727.4	SAPCD1	9.73344	0.0320526	2.17125e-22	1.56247e-21	0.017475	0.0424736	8.16743e-05	17	31	31
ENSG00000213676.6	ATF6B	-9.72598	-0.0129683	2.33649e-22	1.67635e-21	0.120862	0.152677	1.57992e-14	44	118	118
ENSG00000154252.11	GAL3ST2	9.56426	0.807962	1.1301e-21	7.60296e-21	2.64689e-05	0.0576824	3.32969e-06	1	4	4
ENSG00000139531.8	SUOX	9.44414	0.0453338	3.5834e-21	2.29995e-20	0.00870873	0.368977	2.81738e-40	4	15	15
ENSG00000204525.10	HLA-C	9.36868	0.029877	7.34465e-21	4.57806e-20	0.0227158	0.57697	7.14707e-78	52	108	108
ENSG00000197728.5	RPS26	-9.33878	-0.00963838	9.74489e-21	6.00453e-20	0.186906	0.698376	2.50798e-113	9	45	45
ENSG00000123384.9	LRP1	9.28301	0.0487199	1.64757e-20	9.93677e-20	0.00713698	0.0458285	4.7471e-05	6	17	17
ENSG00000180902.12	D2HGDH	-9.21121	-0.0891849	3.22477e-20	1.89238e-19	0.00201848	0.458687	2.6115e-53	2	19	19
ENSG00000145777.10	TSLP	-9.04431	-0.0358439	1.50612e-19	8.30017e-19	0.0124363	0.247401	6.76208e-25	4	28	28
ENSG00000204427.7	ABHD16A	-9.04247	-0.0320173	1.53168e-19	8.43525e-19	0.014887	0.0117895	0.0406164	19	27	27
ENSG00000271581.1	XXbac-BPG248L24.12	-9.02621	-0.0291772	1.77723e-19	9.7284e-19	0.0191891	0.10015	7.75806e-10	21	44	44
ENSG00000166949.11	SMAD3	8.98635	0.265914	2.55582e-19	1.37848e-18	0.000213009	0.0544264	6.25749e-06	2	16	16
ENSG00000096433.6	ITPR3	-8.84635	-0.0351013	9.04266e-19	4.63243e-18	0.0114472	0.27989	4.11048e-28	13	57	57
ENSG00000263033.1	RP11-396B14.2	-8.32865	-0.353584	8.17717e-17	3.48729e-16	0.000118903	0.0254654	0.0027962	1	10	10
ENSG00000204444.6	APOM	8.25397	0.0241199	1.53218e-16	6.36947e-16	0.0169513	0.0208921	0.00670526	16	25	25
ENSG00000241106.2	HLA-DOB	-8.24968	-0.00708589	1.58819e-16	6.59271e-16	0.293537	0.523161	3.9805e-65	34	65	65
ENSG00000231852.2	CYP21A2	-8.1836	-0.0143362	2.75485e-16	1.11823e-15	0.0460138	0.192702	1.52604e-18	21	35	35
ENSG00000224389.4	C4B	-7.78246	-0.0159537	7.11294e-15	2.53001e-14	0.0355598	0.197646	6.45033e-19	32	55	55
ENSG00000204516.5	MICB	-7.51437	-0.0105935	5.71855e-14	1.86908e-13	0.0965718	0.445115	8.9089e-52	21	43	43
ENSG00000204308.6	RNF5	7.43279	0.0553655	1.06333e-13	3.38912e-13	0.00288657	0.0461533	4.83491e-05	5	10	10
ENSG00000213171.2	LINGO4	-7.40758	-0.0117316	1.28628e-13	4.0682e-13	0.0927823	0.334725	1.28312e-34	16	70	70
ENSG00000272221.1	XXbac-BPG181B23.7	-7.32313	-0.0113734	2.42244e-13	7.46753e-13	0.0919935	0.588604	1.39794e-81	32	66	66
ENSG00000164402.9	2019-09-08	-7.17003	-0.351465	7.49789e-13	2.20793e-12	8.9875e-05	0.341853	6.76002e-36	1	22	22
ENSG00000134825.9	TMEM258	6.87561	0.0378264	6.17271e-12	1.66907e-11	0.00622278	0.0510349	1.88424e-05	1	7	7
ENSG00000134824.9	FADS2	6.73586	0.0539131	1.62968e-11	4.237e-11	0.0031609	0.0318869	0.000779956	2	13	13
ENSG00000206503.7	HLA-A	6.67602	0.0128489	2.45521e-11	6.27847e-11	0.0432943	0.381662	1.88174e-42	27	75	75
ENSG00000204305.9	AGER	-6.59532	-0.0236158	4.24341e-11	1.06141e-10	0.0140945	0.0567053	5.33195e-06	11	22	22
ENSG00000131435.8	PDLIM4	-6.56905	-0.061573	5.06356e-11	1.25755e-10	0.0023247	0.187252	5.71973e-18	2	20	20
ENSG00000204420.4	C6orf25	6.43657	0.02597	1.22205e-10	2.929e-10	0.0114358	0.031974	0.000702229	6	8	8
ENSG00000243753.1	HLA-L	6.32123	0.00546766	2.59489e-10	6.03341e-10	0.188891	0.508335	5.73264e-64	58	119	119
ENSG00000197641.7	SERPINB13	-6.27598	-0.0806393	3.47434e-10	7.98378e-10	0.00128703	0.0839988	1.92208e-08	2	11	11
ENSG00000137310.7	TCF19	-6.09917	-0.0120254	1.06621e-09	2.3419e-09	0.0492796	0.150408	1.52886e-14	26	40	40
ENSG00000174004.5	NRROS	5.90412	0.156578	3.5453e-09	7.4198e-09	0.000234219	0.117223	2.20441e-11	1	5	5
ENSG00000112812.11	PRSS16	-5.78763	-0.058569	7.1385e-09	1.45257e-08	0.00122773	0.0978911	1.48164e-09	1	2	2
ENSG00000204387.8	C6orf48	-5.68851	-0.0462163	1.28153e-08	2.54719e-08	0.00359597	0.0446276	6.82801e-05	3	8	8
ENSG00000197062.7	RP5-874C20.3	5.68432	0.0113389	1.31332e-08	2.60781e-08	0.0440513	0.0709123	2.83585e-07	14	18	18
ENSG00000204301.5	NOTCH4	5.64038	0.00823023	1.69671e-08	3.33465e-08	0.0928287	0.224694	9.10424e-22	24	46	46
ENSG00000112343.8	TRIM38	5.6222	0.0184801	1.88538e-08	3.68983e-08	0.0169541	0.0473081	3.3746e-05	11	33	33
ENSG00000186470.9	BTN3A2	5.61754	0.00893787	1.93693e-08	3.78662e-08	0.0674748	0.548925	2.1575e-71	15	37	37
ENSG00000238024.1	DDX39BP2	-5.48301	-0.0174648	4.18147e-08	7.92636e-08	0.0167288	0.0416595	0.000120385	18	30	30
ENSG00000163216.6	SPRR2D	5.43596	0.0384116	5.45017e-08	1.02223e-07	0.0040875	0.0990099	1.36934e-09	7	50	50
ENSG00000135074.11	ADAM19	-5.40626	-0.0108876	6.43535e-08	1.19901e-07	0.0503811	0.181941	2.23496e-17	14	77	77
ENSG00000196301.3	HLA-DRB9	-5.35161	-0.0136455	8.71772e-08	1.60465e-07	0.0309774	0.0329869	0.000547869	34	67	67
ENSG00000204314.6	PRRT1	-5.33648	-0.00646701	9.47686e-08	1.73856e-07	0.129492	0.283713	1.6597e-29	21	38	38
ENSG00000198502.5	HLA-DRB5	5.31034	0.00700164	1.09421e-07	1.99587e-07	0.102081	0.701252	3.76486e-113	28	48	48
ENSG00000166396.8	SERPINB7	5.19376	0.0219293	2.06094e-07	3.6653e-07	0.0118594	0.0275886	0.00167528	6	25	25
ENSG00000176998.3	HCG4	5.16578	0.00660896	2.39434e-07	4.23282e-07	0.116801	0.402943	4.93089e-44	37	80	80
ENSG00000204539.3	CDSN	-5.13503	-0.0154931	2.82104e-07	4.95464e-07	0.0214865	0.161292	1.99757e-15	25	41	41
ENSG00000187446.7	CHP1	5.13189	0.0423329	2.86852e-07	5.03468e-07	0.00310488	0.0547118	8.23997e-06	3	24	24
ENSG00000204713.6	TRIM27	5.10741	0.0078478	3.26599e-07	5.70269e-07	0.0840633	0.33709	5.99585e-35	18	27	27
ENSG00000124508.12	BTN2A2	5.09392	0.0122515	3.50729e-07	6.10664e-07	0.03377	0.205719	5.8327e-20	18	39	39
ENSG00000188895.7	MSL1	5.0784	0.00731406	3.80636e-07	6.60577e-07	0.0916537	0.143208	1.1972e-13	8	42	42
ENSG00000132481.2	TRIM47	5.03742	0.0117149	4.71843e-07	8.1188e-07	0.0386902	0.147123	5.66841e-14	12	76	76
Skin_Not_Sun_Exposed
gene	gene_name	zscore	effect_size	pvalue	adjusted_pvalue	var_g	pred_perf_r2	pred_perf_pval	n_snps_used	n_snps_in_cov	n_snps_in_model
ENSG00000179344.12	HLA-DQB1	24.3082	0.090266	1.60747e-130	3.19957e-125	0.0143372	0.709246	3.44558e-91	14	33	33
ENSG00000237541.3	HLA-DQA2	-22.3761	-0.0323505	6.73435e-111	2.08809e-106	0.0943742	0.52182	1.85325e-52	20	43	43
ENSG00000115604.6	IL18R1	-15.9947	-0.120576	1.3904e-57	2.77021e-55	0.00377024	0.0769583	1.58137e-06	5	61	61
ENSG00000196735.7	HLA-DQA1	14.4258	0.0615441	3.56059e-47	2.65218e-45	0.0102661	0.409029	8.52154e-36	18	45	45
ENSG00000172057.5	ORMDL3	-13.8135	-0.08867	2.11425e-43	1.10261e-41	0.00473851	0.0154491	0.0382881	7	38	38
ENSG00000166938.8	DIS3L	-13.8019	-0.669734	2.48173e-43	1.28578e-41	8.97802e-05	0.0278606	0.00506809	3	15	15
ENSG00000196126.6	HLA-DRB1	12.5208	0.0893281	5.74547e-36	1.48532e-34	0.00467023	0.29608	5.7861e-24	10	33	33
ENSG00000229391.3	HLA-DRB6	-12.3506	-0.0179331	4.83375e-35	1.14521e-33	0.0895166	0.594663	4.31969e-65	27	57	57
ENSG00000264968.1	RP11-387H17.4	11.4897	0.612455	1.4855e-30	2.30525e-29	7.6216e-05	0.0265408	0.00662988	1	3	3
ENSG00000131771.9	PPP1R1B	11.0968	0.152262	1.2998e-28	1.67983e-27	0.00104442	0.035887	0.00119706	1	9	9
ENSG00000213676.6	ATF6B	-10.2772	-0.0163778	8.92493e-25	8.0379e-24	0.0894191	0.13791	1.24084e-10	34	59	59
ENSG00000107036.7	KIAA1432	-10.1918	-0.0395217	2.15647e-24	1.87339e-23	0.0126975	0.0595735	3.3209e-05	12	72	72
ENSG00000197375.8	SLC22A5	-10.0137	-0.0215283	1.32671e-23	1.07013e-22	0.0401442	0.286796	2.71643e-23	7	14	14
ENSG00000240065.3	PSMB9	-9.70834	-0.0205293	2.77824e-22	1.97925e-21	0.0444761	0.0880138	3.05417e-07	40	73	73
ENSG00000154252.11	GAL3ST2	9.56426	0.0943554	1.1301e-21	7.60296e-21	0.00186816	0.053324	9.93214e-05	1	5	5
ENSG00000188779.6	SKOR1	-9.54506	-0.0556981	1.36023e-21	9.08231e-21	0.0059035	0.150092	1.60873e-11	4	28	28
ENSG00000141736.9	ERBB2	-9.37899	-0.0531533	6.66063e-21	4.16828e-20	0.00604718	0.0443563	0.000393527	5	33	33
ENSG00000188011.5	CXXC11	9.34075	0.108067	9.565e-21	5.89817e-20	0.00135712	0.0684599	8.04727e-06	2	19	19
ENSG00000197728.5	RPS26	-9.33235	-0.0138121	1.03547e-20	6.36451e-20	0.0873859	0.759289	1.09192e-109	7	32	32
ENSG00000131435.8	PDLIM4	-9.14372	-0.0715627	6.03381e-20	3.45152e-19	0.00318233	0.0658532	1.45166e-05	2	14	14
ENSG00000244731.3	C4A	9.03784	0.0119601	1.59802e-19	8.78541e-19	0.0994897	0.391486	1.09207e-34	30	57	57
ENSG00000231852.2	CYP21A2	-8.70428	-0.0224324	3.19611e-18	1.55526e-17	0.0241446	0.149845	1.5609e-11	27	41	41
ENSG00000103591.8	AAGAB	-8.66075	-0.171714	4.68681e-18	2.24538e-17	0.000530081	0.0433744	0.000484517	1	13	13
ENSG00000008838.13	MED24	8.5094	0.0557693	1.74843e-17	7.93941e-17	0.00481069	0.136467	8.43153e-11	4	18	18
ENSG00000224389.4	C4B	-8.45193	-0.0163053	2.86516e-17	1.27515e-16	0.045282	0.194441	3.47438e-15	23	34	34
ENSG00000123411.10	IKZF4	-8.30827	-0.0259254	9.71113e-17	4.11261e-16	0.019972	0.0460448	0.000300028	9	30	30
ENSG00000145777.10	TSLP	-8.30007	-0.0334658	1.04049e-16	4.39407e-16	0.0118117	0.261328	1.36624e-20	2	20	20
ENSG00000139531.8	SUOX	7.9266	0.135064	2.2522e-15	8.39383e-15	0.000661956	0.232728	6.33862e-19	2	13	13
ENSG00000204657.2	OR2H2	-7.79797	-0.0561591	6.29112e-15	2.24887e-14	0.00338931	0.0332864	0.00237236	3	6	6
ENSG00000204520.8	MICA	-7.70059	-0.0176323	1.35443e-14	4.69327e-14	0.0385562	0.481858	1.4649e-45	34	68	68
ENSG00000076554.11	TPD52	7.39293	0.0857958	1.43627e-13	4.52232e-13	0.00155811	0.214815	8.85405e-17	5	52	52
ENSG00000204257.10	HLA-DMA	-7.28492	-0.0250681	3.21869e-13	9.80848e-13	0.0130612	0.131877	2.85312e-10	10	20	20
ENSG00000213171.2	LINGO4	-6.96817	-0.010501	3.21087e-12	8.91459e-12	0.10929	0.262882	9.10014e-21	8	24	24
ENSG00000158985.9	CDC42SE2	6.93746	0.0978163	3.99216e-12	1.09865e-11	0.000918484	0.0415398	0.000655148	3	15	15
ENSG00000203786.5	KPRP	-6.92157	-0.15869	4.4666e-12	1.22365e-11	0.000453186	0.0309251	0.0032723	6	51	51
ENSG00000166396.8	SERPINB7	6.44393	0.0148607	1.1642e-10	2.79581e-10	0.0415541	0.131508	1.14576e-10	1	9	9
ENSG00000196301.3	HLA-DRB9	-6.35574	-0.0105672	2.07427e-10	4.86665e-10	0.0710575	0.190791	9.64906e-15	37	66	66
ENSG00000241106.2	HLA-DOB	-6.34534	-0.0057726	2.21934e-10	5.19284e-10	0.264018	0.494757	2.18298e-48	27	51	51
ENSG00000248290.1	TNXA	6.21217	0.0112526	5.22574e-10	1.18125e-09	0.0598639	0.0875001	3.84245e-07	42	78	78
ENSG00000204248.6	COL11A2	-6.20564	-0.0206181	5.44734e-10	1.22928e-09	0.0182988	0.0168565	0.029868	23	46	46
ENSG00000204387.8	C6orf48	-6.19362	-0.0207898	5.87979e-10	1.3228e-09	0.0206546	0.0456119	0.000165201	15	19	19
ENSG00000206341.6	HLA-H	6.14359	0.0265869	8.06749e-10	1.792e-09	0.00857755	0.293713	1.33351e-23	15	49	49
ENSG00000271581.1	XXbac-BPG248L24.12	-5.77179	-0.0219447	7.84346e-09	1.58999e-08	0.0159698	0.110098	8.96571e-09	25	65	65
ENSG00000186470.9	BTN3A2	5.71534	0.00801875	1.09484e-08	2.18991e-08	0.0819828	0.566094	4.31207e-60	22	60	60
ENSG00000262636.1	CTD-3088G3.4	5.70622	0.193917	1.1551e-08	2.30547e-08	0.000180322	0.0283426	0.00478991	1	13	13
ENSG00000188895.7	MSL1	5.66233	0.0148985	1.49329e-08	2.94992e-08	0.0287066	0.0999359	4.15762e-08	10	25	25
ENSG00000204308.6	RNF5	5.58272	0.0096473	2.36785e-08	4.59192e-08	0.0526588	0.158137	1.03628e-12	13	21	21
ENSG00000204356.7	NELFE	-5.5242	-0.0229982	3.30997e-08	6.33337e-08	0.00928932	0.057836	4.65182e-05	13	22	22
ENSG00000204428.8	LY6G5C	-5.50916	-0.0122298	3.60541e-08	6.87508e-08	0.0439813	0.211013	1.22304e-16	17	25	25
ENSG00000227262.3	HCG4B	5.50721	0.0219042	3.64568e-08	6.94879e-08	0.0120971	0.0879007	3.20336e-07	10	23	23
ENSG00000180902.12	D2HGDH	-5.46479	-0.0379418	4.63461e-08	8.74922e-08	0.00388615	0.438794	7.21681e-40	5	40	40
ENSG00000204099.7	NEU4	5.4463	0.0341019	5.14276e-08	9.66815e-08	0.00472057	0.0760457	2.59059e-06	4	34	34
ENSG00000214546.3	AC087491.2	5.43148	0.0220111	5.58883e-08	1.04718e-07	0.011765	0.0774436	1.94995e-06	7	22	22
ENSG00000135074.11	ADAM19	-5.36123	-0.0145715	8.26573e-08	1.52469e-07	0.0281027	0.154144	8.0006e-13	8	27	27
ENSG00000164404.4	GDF9	5.33683	0.0628854	9.45838e-08	1.73531e-07	0.0012943	0.183931	3.84513e-14	3	13	13
ENSG00000073584.14	SMARCE1	5.27497	0.0771939	1.32776e-07	2.4032e-07	0.000953987	0.163033	6.18722e-13	2	10	10
ENSG00000197062.7	RP5-874C20.3	5.27465	0.00726885	1.33011e-07	2.40729e-07	0.0997956	0.173802	1.75418e-13	31	83	83
ENSG00000256433.1	RP1-102E24.8	-5.1473	-0.0131104	2.64256e-07	4.6533e-07	0.0308562	0.077674	1.72083e-06	4	21	21
ENSG00000198502.5	HLA-DRB5	5.14078	0.00816497	2.73599e-07	4.81114e-07	0.0757596	0.697695	1.94277e-88	29	54	54
ENSG00000161956.8	SENP3	-5.11825	-0.0495504	3.0839e-07	5.39708e-07	0.00193966	0.138269	3.11623e-11	3	12	12
ENSG00000180386.7	KRTAP9-7	-5.11552	-0.0109724	3.12871e-07	5.47236e-07	0.0420989	0.01855	0.0238376	10	93	93
ENSG00000204525.10	HLA-C	5.08966	0.0145829	3.58699e-07	6.23982e-07	0.0252819	0.468592	2.61957e-43	18	47	47
ENSG00000228789.2	HCG22	5.07004	0.014136	3.97725e-07	6.89026e-07	0.0252114	0.0900689	3.16881e-07	31	62	62
ENSG00000182134.11	TDRKH	5.06453	0.209271	4.094e-07	7.08435e-07	0.000113498	0.0847753	7.08391e-07	1	15	15
ENSG00000124678.13	TCP11	-5.03099	-0.0333066	4.87954e-07	8.38479e-07	0.00454074	0.194944	4.90474e-15	4	45	45
Cells_EBV-transformed_lymphocyte
gene	gene_name	zscore	effect_size	pvalue	adjusted_pvalue	var_g	pred_perf_r2	pred_perf_pval	n_snps_used	n_snps_in_cov	n_snps_in_model
ENSG00000232629.4	HLA-DQB2	-22.8609	-0.0221959	1.13846e-115	5.54786e-111	0.223639	0.699475	2.04038e-28	11	23	23
ENSG00000237541.3	HLA-DQA2	-21.4967	-0.0271394	1.66983e-102	2.33755e-98	0.131218	0.699652	4.5022e-29	5	18	18
ENSG00000073605.14	GSDMB	-16.4333	-0.0461657	1.10521e-60	2.95212e-58	0.0280547	0.297455	2.69564e-08	4	12	12
ENSG00000172057.5	ORMDL3	-16.4316	-0.0296477	1.13653e-60	3.03228e-58	0.0666449	0.494602	1.54827e-15	5	28	28
ENSG00000264198.1	RP11-94L15.2	15.4706	0.0642967	5.47645e-54	7.76662e-52	0.0137977	0.0552556	0.029867	3	11	11
ENSG00000229391.3	HLA-DRB6	-10.5559	-0.0236955	4.76994e-26	4.8421e-25	0.0430285	0.573185	1.06909e-19	9	21	21
ENSG00000196301.3	HLA-DRB9	-10.2353	-0.0127401	1.37837e-24	1.21953e-23	0.133598	0.427866	4.80485e-13	23	37	37
ENSG00000197728.5	RPS26	-9.44516	-0.0114839	3.5487e-21	2.27858e-20	0.12207	0.5491	2.43189e-18	3	9	9
ENSG00000271821.1	XXbac-BPG299F13.14	-9.02549	-0.0281985	1.78893e-19	9.78983e-19	0.0247839	0.185028	2.361e-05	6	16	16
ENSG00000240065.3	PSMB9	-8.47113	-0.0252941	2.43019e-17	1.08884e-16	0.0229021	0.118136	0.00104609	32	72	72
ENSG00000180902.12	D2HGDH	-8.46237	-0.0354819	2.62006e-17	1.17032e-16	0.0117496	0.359984	7.27739e-11	5	26	26
ENSG00000206344.6	HCG27	-8.17598	-0.0199755	2.9346e-16	1.18814e-15	0.0381508	0.152429	0.000145428	12	21	21
ENSG00000244731.3	C4A	7.91175	0.00886261	2.53789e-15	9.41283e-15	0.162705	0.180819	2.60988e-06	26	45	45
ENSG00000131435.8	PDLIM4	-7.43539	-0.0275965	1.04262e-13	3.32574e-13	0.015844	0.106543	0.00106433	8	46	46
ENSG00000196754.6	S100A2	7.30407	0.285796	2.7919e-13	8.55709e-13	0.000116128	0.0916254	0.00226644	1	5	5
ENSG00000204301.5	NOTCH4	-7.21053	-0.0136649	5.57349e-13	1.66108e-12	0.0523522	0.300433	1.31273e-09	28	64	64
ENSG00000239257.1	RPL23AP1	-7.15876	-0.0355493	8.14072e-13	2.38926e-12	0.0082028	0.15304	7.60887e-05	10	26	26
ENSG00000179344.12	HLA-DQB1	7.08392	0.0371864	1.40134e-12	4.02342e-12	0.0073342	0.56911	2.52586e-24	18	36	36
ENSG00000204516.5	MICB	-6.62119	-0.0215946	3.56307e-11	8.97548e-11	0.0217207	0.148095	0.00015202	9	31	31
ENSG00000123411.10	IKZF4	6.31101	0.0133436	2.77215e-10	6.42843e-10	0.0419837	0.211599	5.1762e-06	9	56	56
ENSG00000224389.4	C4B	-6.20644	-0.011795	5.41979e-10	1.22332e-09	0.0598647	0.0757297	0.00748319	25	42	42
ENSG00000030110.8	BAK1	6.20578	0.010296	5.44258e-10	1.22825e-09	0.0726211	0.572816	2.37935e-19	17	50	50
ENSG00000206503.7	HLA-A	6.13726	0.0166384	8.3959e-10	1.86196e-09	0.0259503	0.0574022	0.0261909	15	26	26
ENSG00000008838.13	MED24	6.11926	0.0446309	9.40123e-10	2.07544e-09	0.00435581	0.194664	4.96301e-06	7	26	26
ENSG00000135541.16	AHI1	5.92432	0.0156082	3.13599e-09	6.59561e-09	0.0279089	0.224074	3.44678e-07	7	51	51
ENSG00000170606.9	HSPA4	-5.90601	-0.0320753	3.50487e-09	7.33858e-09	0.00716654	0.0559762	0.0235474	10	34	34
ENSG00000137404.10	NRM	5.89261	0.0108193	3.80139e-09	7.9335e-09	0.0569165	0.0542434	0.0308465	31	51	51
ENSG00000233916.1	ZDHHC20P1	-5.78688	-0.0173478	7.17064e-09	1.45885e-08	0.0229327	0.139089	0.000103535	11	22	22
ENSG00000204536.9	CCHCR1	5.69054	0.0107602	1.2664e-08	2.51831e-08	0.0514863	0.225833	5.9944e-07	6	14	14
ENSG00000108352.7	RAPGEFL1	-5.46704	-0.00943735	4.576e-08	8.64299e-08	0.0674373	0.135652	0.00038508	3	7	7
ENSG00000167074.10	TEF	-5.4311	-0.0239782	5.60081e-08	1.04934e-07	0.0100284	0.270378	1.01035e-07	7	32	32
ENSG00000157873.13	TNFRSF14	5.28706	0.0975832	1.243e-07	2.25573e-07	0.000581471	0.24598	2.99176e-07	1	8	8
ENSG00000137310.7	TCF19	5.25446	0.00898737	1.4846e-07	2.67512e-07	0.0702117	0.285537	1.93915e-08	22	44	44
ENSG00000186470.9	BTN3A2	5.14937	0.00693523	2.61366e-07	4.60442e-07	0.0589891	0.394806	4.07588e-12	14	42	42
ENSG00000137804.8	NUSAP1	5.14842	0.0476685	2.62693e-07	4.62686e-07	0.00245401	0.0476428	0.0385448	4	15	15
ENSG00000135437.5	RDH5	-5.08961	-0.0205075	3.58792e-07	6.24137e-07	0.011424	0.178466	3.5057e-05	9	39	39
Cells_transformed_fibroblasts
gene	gene_name	zscore	effect_size	pvalue	adjusted_pvalue	var_g	pred_perf_r2	pred_perf_pval	n_snps_used	n_snps_in_cov	n_snps_in_model
ENSG00000172057.5	ORMDL3	-16.3432	-0.141239	4.86703e-60	1.22322e-57	0.00249743	0.0651387	4.49546e-05	4	29	29
ENSG00000073605.14	GSDMB	-13.1223	-0.120746	2.45508e-39	8.72258e-38	0.00225021	0.0344948	0.00306304	3	25	25
ENSG00000131748.11	STARD3	-10.0304	-0.0480756	1.12112e-23	9.1054e-23	0.00886376	0.0532092	0.000231552	5	17	17
ENSG00000197375.8	SLC22A5	-9.96805	-0.0131101	2.10325e-23	1.66487e-22	0.121387	0.443538	1.11868e-36	5	15	15
ENSG00000204520.8	MICA	-9.58247	-0.0110419	9.47559e-22	6.42089e-21	0.153968	0.593994	8.11525e-59	23	51	51
ENSG00000180902.12	D2HGDH	-9.56426	-0.031902	1.1301e-21	7.60296e-21	0.0157864	0.437084	1.18313e-35	1	13	13
ENSG00000197728.5	RPS26	-9.45493	-0.00909634	3.23237e-21	2.08338e-20	0.226024	0.71152	4.50489e-83	5	28	28
ENSG00000204516.5	MICB	-9.23976	-0.0120999	2.47042e-20	1.46555e-19	0.112606	0.47334	2.86809e-39	25	39	39
ENSG00000241106.2	HLA-DOB	-8.87456	-0.00800856	7.02121e-19	3.63413e-18	0.259823	0.585299	3.05342e-56	36	75	75
ENSG00000145777.10	TSLP	-8.66806	-0.0203814	4.39551e-18	2.11134e-17	0.0338581	0.09574	5.75395e-07	1	11	11
ENSG00000272221.1	XXbac-BPG181B23.7	-8.64438	-0.0155028	5.40964e-18	2.57659e-17	0.0638876	0.532392	6.56425e-49	11	35	35
ENSG00000115598.5	IL1RL2	8.64154	0.0506267	5.54608e-18	2.6389e-17	0.00580579	0.036886	0.00242636	10	63	63
ENSG00000224389.4	C4B	-8.37932	-0.0159567	5.32343e-17	2.31025e-16	0.0432872	0.239562	2.59434e-17	20	32	32
ENSG00000213676.6	ATF6B	-8.31783	-0.0104714	8.95888e-17	3.8065e-16	0.128742	0.311656	2.52023e-23	22	49	49
ENSG00000204463.8	BAG6	-7.95696	-0.0204612	1.76317e-15	6.63692e-15	0.0263675	0.0828548	2.47554e-06	22	41	41
ENSG00000242574.4	HLA-DMB	-7.65364	-0.00992174	1.95362e-14	6.66963e-14	0.0950516	0.259496	9.34609e-19	33	80	80
ENSG00000167914.6	GSDMA	-7.53735	-0.0885984	4.79636e-14	1.57888e-13	0.00149903	0.0480034	0.000503852	6	21	21
ENSG00000204257.10	HLA-DMA	-7.46708	-0.00956812	8.19913e-14	2.64097e-13	0.0966111	0.432539	1.52774e-35	26	73	73
ENSG00000131437.11	KIF3A	7.46003	0.0752706	8.65005e-14	2.78017e-13	0.00218051	0.154962	8.65135e-11	2	33	33
ENSG00000240065.3	PSMB9	-7.16958	-0.0242536	7.52302e-13	2.21503e-12	0.0161436	0.0995193	3.07435e-07	15	27	27
ENSG00000153814.7	JAZF1	7.11326	0.0963718	1.1333e-12	3.28192e-12	0.00102672	0.0926798	7.95878e-07	1	15	15
ENSG00000141720.7	PIP4K2B	7.02146	0.0900285	2.19566e-12	6.19044e-12	0.00104509	0.139523	6.84811e-10	4	37	37
ENSG00000154252.11	GAL3ST2	6.67317	0.0278224	2.50335e-11	6.39656e-11	0.010113	0.128762	3.92913e-09	5	21	21
ENSG00000270604.1	HCG17	6.54417	0.0298505	5.98281e-11	1.47588e-10	0.00857404	0.103191	1.93217e-07	17	32	32
ENSG00000188895.7	MSL1	6.41234	0.0271637	1.43299e-10	3.41258e-10	0.0100352	0.0272033	0.00905485	5	13	13
ENSG00000134825.9	TMEM258	6.39883	0.0284712	1.56574e-10	3.71542e-10	0.0106243	0.0658774	4.45314e-05	6	24	24
ENSG00000152804.6	HHEX	-6.31035	-0.24119	2.78401e-10	6.4548e-10	0.000143418	0.186246	5.92775e-13	3	24	24
ENSG00000243753.1	HLA-L	6.14771	0.00740266	7.86083e-10	1.74792e-09	0.099964	0.425537	2.25754e-34	43	90	90
ENSG00000166396.8	SERPINB7	5.8279	0.0206675	5.61306e-09	1.15325e-08	0.00909448	0.0204286	0.0237253	3	45	45
ENSG00000132394.6	EEFSEC	-5.76455	-2.98584	8.18772e-09	1.65692e-08	7.66502e-07	0.0815554	4.55042e-06	2	34	34
ENSG00000204227.4	RING1	5.75658	0.0101703	8.58354e-09	1.73373e-08	0.0675772	0.0423823	0.00112526	28	56	56
ENSG00000134824.9	FADS2	5.72992	0.0445608	1.00479e-08	2.01673e-08	0.00295167	0.389157	1.40896e-30	2	5	5
ENSG00000137804.8	NUSAP1	-5.7051	-0.0312338	1.16277e-08	2.32017e-08	0.00654195	0.0483269	0.000381261	2	9	9
ENSG00000137310.7	TCF19	-5.67538	-0.0197557	1.3838e-08	2.74199e-08	0.0155314	0.0228136	0.0153645	7	12	12
ENSG00000146112.7	PPP1R18	5.65579	0.0334584	1.55133e-08	3.05989e-08	0.00522867	0.0536506	0.000162262	5	9	9
ENSG00000186470.9	BTN3A2	5.56181	0.00774344	2.66986e-08	5.15274e-08	0.0742615	0.596731	3.11107e-59	11	34	34
ENSG00000168394.9	TAP1	5.50263	0.0168177	3.74172e-08	7.12442e-08	0.0157156	0.0937895	5.36465e-07	5	10	10
ENSG00000176998.3	HCG4	5.46007	0.00884804	4.75946e-08	8.97535e-08	0.0797852	0.517596	1.69932e-45	9	19	19
ENSG00000123342.11	MMP19	-5.43617	-0.0339772	5.44372e-08	1.02107e-07	0.00527431	0.0447965	0.000675029	6	20	20
ENSG00000164402.9	2019-09-08	5.43243	0.0277292	5.55912e-08	1.04184e-07	0.00899475	0.089748	1.06009e-06	8	50	50
ENSG00000197279.3	ZNF165	5.41974	0.00898543	5.9685e-08	1.11538e-07	0.0634165	0.158322	3.98567e-11	9	16	16
ENSG00000167994.7	RAB3IL1	5.40062	0.0405026	6.64101e-08	1.23577e-07	0.00371141	0.0525022	0.000254413	6	14	14
ENSG00000143631.10	FLG	5.27396	0.00945883	1.33512e-07	2.416e-07	0.0604752	0.483459	2.55048e-41	10	56	56
ENSG00000161896.6	IP6K3	-5.2415	-0.0198674	1.59274e-07	2.86193e-07	0.0137598	0.159135	2.68171e-11	10	22	22
ENSG00000233892.1	PAIP1P1	5.12521	0.0460773	2.97206e-07	5.20902e-07	0.00199124	0.0428641	0.00103938	8	25	25
ENSG00000228022.1	HCG20	5.11517	0.0118522	3.13464e-07	5.48232e-07	0.029629	0.167107	1.03179e-11	5	11	11
ENSG00000142599.13	RERE	-5.1114	-0.0865995	3.19786e-07	5.58843e-07	0.000671722	0.0505358	0.000315349	3	16	16
ENSG00000256433.1	RP1-102E24.8	-5.09619	-0.00947231	3.46553e-07	6.03682e-07	0.057361	0.178781	1.55473e-12	8	22	22
Esophagus_Gastroesophageal_Junction
gene	gene_name	zscore	effect_size	pvalue	adjusted_pvalue	var_g	pred_perf_r2	pred_perf_pval	n_snps_used	n_snps_in_cov	n_snps_in_model
ENSG00000179344.12	HLA-DQB1	23.9012	0.0638626	2.9768e-126	3.95418e-121	0.0274419	0.572103	3.34987e-39	7	17	17
ENSG00000232629.4	HLA-DQB2	-21.3077	-0.0294635	9.62203e-101	1.14006e-96	0.105178	0.610642	6.0628e-43	10	21	21
ENSG00000237541.3	HLA-DQA2	-18.206	-0.0466688	4.62489e-74	4.38057e-71	0.0298518	0.634589	5.5909e-47	12	33	33
ENSG00000196735.7	HLA-DQA1	17.5628	0.0382561	4.74715e-69	2.79831e-66	0.0424253	0.33801	4.01926e-19	25	74	74
ENSG00000186952.10	TMEM232	15.3071	0.746738	6.85236e-53	8.76032e-51	7.50289e-05	0.113324	4.09978e-06	1	17	17
ENSG00000196126.6	HLA-DRB1	14.0393	0.0628519	8.96256e-45	5.32116e-43	0.0107166	0.104556	7.74211e-06	19	36	36
ENSG00000229391.3	HLA-DRB6	-13.8992	-0.0195292	6.40797e-44	3.50955e-42	0.099776	0.631834	1.44546e-45	28	64	64
ENSG00000196301.3	HLA-DRB9	-10.5614	-0.0189066	4.49896e-26	4.57795e-25	0.0628823	0.120312	1.17857e-06	11	16	16
ENSG00000204520.8	MICA	-10.3907	-0.0273484	2.73369e-25	2.58394e-24	0.0340531	0.561567	2.70424e-38	39	68	68
ENSG00000244731.3	C4A	9.83369	0.0219205	8.06094e-23	6.04021e-22	0.0389042	0.273569	1.61458e-14	14	25	25
ENSG00000197728.5	RPS26	-9.82048	-0.0209673	9.19008e-23	6.84954e-22	0.0438852	0.685573	9.21638e-55	8	33	33
ENSG00000168385.13	2019-09-02	9.56426	0.947358	1.1301e-21	7.60296e-21	1.72061e-05	0.483486	3.83993e-30	1	15	15
ENSG00000161896.6	IP6K3	9.38573	0.212194	6.248e-21	3.92026e-20	0.000427637	0.151448	5.54155e-08	3	22	22
ENSG00000231852.2	CYP21A2	-8.92346	-0.0132902	4.51954e-19	2.38164e-18	0.098025	0.0343382	0.0123104	24	32	32
ENSG00000234745.5	HLA-B	-8.63391	-0.0136357	5.92892e-18	2.81341e-17	0.0827277	0.244176	1.3995e-12	50	94	94
ENSG00000167914.6	GSDMA	8.5013	0.0676407	1.87475e-17	8.48891e-17	0.00309588	0.327126	4.68425e-18	9	37	37
ENSG00000231389.3	HLA-DPA1	8.36504	0.0333361	6.00945e-17	2.59514e-16	0.0118242	0.0841706	7.4758e-05	15	39	39
ENSG00000143437.16	ARNT	-8.26281	-0.0559964	1.42277e-16	5.93249e-16	0.00516881	0.0759574	0.000183209	6	81	81
ENSG00000240065.3	PSMB9	-8.21737	-0.0232432	2.08022e-16	8.5409e-16	0.0271337	0.139686	1.28191e-07	15	44	44
ENSG00000228789.2	HCG22	7.73874	0.0375488	1.0041e-14	3.52186e-14	0.00781354	0.10451	1.06599e-05	25	59	59
ENSG00000213676.6	ATF6B	-7.70404	-0.0232036	1.31835e-14	4.57324e-14	0.0236177	0.0886022	3.45332e-05	20	26	26
ENSG00000204366.3	ZBTB12	7.69224	0.0353976	1.44582e-14	4.99669e-14	0.00929397	0.112518	4.36251e-06	20	53	53
ENSG00000166888.6	STAT6	-7.5988	-0.0338007	2.98895e-14	1.00297e-13	0.00932907	0.0715654	0.000293677	6	19	19
ENSG00000139531.8	SUOX	7.18722	0.144469	6.61232e-13	1.95709e-12	0.000487104	0.162154	1.57251e-08	4	18	18
ENSG00000250535.1	STK19P	7.01632	0.00735208	2.27794e-12	6.41287e-12	0.15006	0.26345	9.49014e-14	37	65	65
ENSG00000241106.2	HLA-DOB	-6.91917	-0.00680806	4.54284e-12	1.24368e-11	0.222066	0.413524	7.57809e-24	21	38	38
ENSG00000146112.7	PPP1R18	6.47934	0.0355	9.21227e-11	2.23331e-10	0.00702818	0.0441955	0.00503116	9	18	18
ENSG00000134824.9	FADS2	6.46384	0.0442116	1.02081e-10	2.4645e-10	0.00435157	0.292415	7.37897e-16	6	17	17
ENSG00000204525.10	HLA-C	6.15904	0.0298131	7.3188e-10	1.63208e-09	0.00877912	0.553532	1.82507e-36	15	40	40
ENSG00000204516.5	MICB	-6.09878	-0.0106016	1.06883e-09	2.34741e-09	0.0517888	0.377812	6.74708e-22	38	72	72
ENSG00000204257.10	HLA-DMA	-5.9221	-0.0398825	3.17852e-09	6.68144e-09	0.00418635	0.0885873	5.02192e-05	3	10	10
ENSG00000007312.8	CD79B	5.88501	0.106713	3.98037e-09	8.29168e-09	0.000559878	0.127475	8.8144e-07	4	28	28
ENSG00000204267.9	TAP2	-5.81799	-0.0153005	5.95589e-09	1.22077e-08	0.0313635	0.033629	0.0148275	21	70	70
ENSG00000132394.6	EEFSEC	-5.76258	-0.357603	8.28399e-09	1.67562e-08	5.38726e-05	0.0739541	0.000206021	1	25	25
ENSG00000123353.5	ORMDL2	5.69814	0.0425687	1.2112e-08	2.41284e-08	0.00366257	0.0418674	0.00642429	4	19	19
ENSG00000164398.8	ACSL6	-5.60001	-0.158662	2.14346e-08	4.17337e-08	0.00026061	0.0833265	7.22391e-05	3	31	31
ENSG00000186470.9	BTN3A2	5.55128	0.00875608	2.83581e-08	5.45981e-08	0.0637546	0.503309	1.06062e-31	12	31	31
ENSG00000248290.1	TNXA	5.49563	0.0797872	3.8932e-08	7.40106e-08	0.00087446	0.0330055	0.0127758	3	6	6
ENSG00000258366.3	RTEL1	-5.33933	-0.0342961	9.32922e-08	1.71255e-07	0.00510817	0.0579177	0.0012069	8	29	29
ENSG00000204428.8	LY6G5C	-5.33036	-0.0304582	9.80199e-08	1.79579e-07	0.00671425	0.0624913	0.00079733	4	7	7
ENSG00000135074.11	ADAM19	-5.2465	-0.01447	1.55016e-07	2.78844e-07	0.0255036	0.18215	2.55366e-09	9	28	28
ENSG00000172568.4	FNDC9	-5.2269	-0.01849	1.7238e-07	3.08766e-07	0.0182875	0.180845	2.05893e-09	1	5	5
ENSG00000256433.1	RP1-102E24.8	-5.20424	-0.00889474	1.94788e-07	3.47205e-07	0.0699216	0.178165	2.71791e-09	2	5	5
ENSG00000100162.10	CENPM	-5.06656	-0.0291907	4.05078e-07	7.01252e-07	0.00568887	0.0296617	0.0227308	6	11	11
ENSG00000213760.6	ATP6V1G2	-5.06216	-0.00829554	4.14536e-07	7.16965e-07	0.0729577	0.123133	1.05412e-06	22	43	43
ENSG00000166278.10	C2	-5.04575	-0.014974	4.51735e-07	7.78632e-07	0.0209455	0.0563996	0.00142923	25	35	35
Esophagus_Mucosa
gene	gene_name	zscore	effect_size	pvalue	adjusted_pvalue	var_g	pred_perf_r2	pred_perf_pval	n_snps_used	n_snps_in_cov	n_snps_in_model
ENSG00000179344.12	HLA-DQB1	21.8169	0.0629536	1.60356e-105	2.98757e-101	0.0219466	0.57233	2.15942e-64	11	31	31
ENSG00000237541.3	HLA-DQA2	-19.9357	-0.0482618	1.99656e-88	7.36763e-85	0.0334187	0.56012	3.59261e-62	22	61	61
ENSG00000232629.4	HLA-DQB2	-19.1753	-0.0441908	5.94884e-82	1.1892e-78	0.0353857	0.0892853	4.92925e-08	32	65	65
ENSG00000196735.7	HLA-DQA1	18.5227	0.0628294	1.35543e-76	1.63167e-73	0.0168962	0.368419	7.56698e-34	25	51	51
ENSG00000073605.14	GSDMB	-16.4071	-0.0684123	1.70245e-60	4.46739e-58	0.0119211	0.0906894	7.48785e-08	3	11	11
ENSG00000172057.5	ORMDL3	-16.3791	-0.206189	2.69559e-60	6.94122e-58	0.00129049	0.0854158	1.88165e-07	3	7	7
ENSG00000196126.6	HLA-DRB1	13.9711	0.0921774	2.34068e-44	1.33602e-42	0.00428227	0.19115	4.43862e-16	9	29	29
ENSG00000229391.3	HLA-DRB6	-12.4569	-0.0229801	1.28225e-35	3.20762e-34	0.05669	0.557694	1.79876e-63	18	41	41
ENSG00000108344.10	PSMD3	-11.9756	-0.107612	4.7692e-33	9.36201e-32	0.00246095	0.0468387	0.000155062	3	14	14
ENSG00000166888.6	STAT6	-10.7419	-0.524963	6.4688e-27	7.12548e-26	6.71818e-05	0.0501453	7.50947e-05	1	7	7
ENSG00000244731.3	C4A	10.4706	0.0161859	1.1793e-25	1.15366e-24	0.0728978	0.286946	1.50786e-24	27	59	59
ENSG00000168394.9	TAP1	-10.4229	-0.0450376	1.94854e-25	1.86746e-24	0.0108059	0.013439	0.0392849	5	13	13
ENSG00000196301.3	HLA-DRB9	-10.2778	-0.0449427	8.87409e-25	7.99398e-24	0.0106821	0.0633887	9.23237e-06	24	67	67
ENSG00000204520.8	MICA	-10.1225	-0.0267237	4.39251e-24	3.70663e-23	0.0289384	0.330155	1.12861e-31	17	54	54
ENSG00000197375.8	SLC22A5	-9.97691	-0.0143116	1.92359e-23	1.52822e-22	0.0970021	0.303963	2.06307e-26	5	18	18
ENSG00000240065.3	PSMB9	-9.64303	-0.0251461	5.26104e-22	3.65164e-21	0.0316775	0.145446	4.1349e-12	30	67	67
ENSG00000154252.11	GAL3ST2	9.56426	0.0437509	1.1301e-21	7.60296e-21	0.00955011	0.1149	3.1407e-10	1	5	5
ENSG00000123411.10	IKZF4	-9.29	-0.0310031	1.54286e-20	9.33024e-20	0.018528	0.0798852	5.94369e-07	3	17	17
ENSG00000197728.5	RPS26	-8.92165	-0.00925164	4.59398e-19	2.41926e-18	0.194183	0.705415	2.06789e-98	17	82	82
ENSG00000145777.10	TSLP	-8.76708	-0.0143933	1.83353e-18	9.12635e-18	0.0672176	0.281756	2.61669e-24	4	18	18
ENSG00000166949.11	SMAD3	-8.63119	-0.0443118	6.07171e-18	2.87838e-17	0.00763809	0.248169	7.53099e-21	4	44	44
ENSG00000072682.14	P4HA2	7.80027	0.0702952	6.17724e-15	2.20981e-14	0.00239686	0.23042	2.5445e-19	8	38	38
ENSG00000187242.4	KRT12	7.69001	0.0380603	1.47128e-14	5.08108e-14	0.00770101	0.0215747	0.01001	11	26	26
ENSG00000149485.12	FADS1	-7.50899	-0.0209357	5.95855e-14	1.94427e-13	0.0244419	0.187821	6.32559e-16	4	7	7
ENSG00000204410.10	MSH5	7.38959	0.0714774	1.47286e-13	4.63281e-13	0.00182731	0.0158749	0.0289254	4	11	11
ENSG00000213676.6	ATF6B	-7.3525	-0.0128976	1.94528e-13	6.05016e-13	0.068694	0.0961863	2.86408e-08	24	39	39
ENSG00000137331.11	IER3	-7.34492	-0.052913	2.0588e-13	6.38851e-13	0.00284614	0.0837127	2.10164e-07	30	53	53
ENSG00000137310.7	TCF19	-6.38207	-0.0108742	1.74714e-10	4.12759e-10	0.0677156	0.431796	6.39814e-42	26	54	54
ENSG00000143365.12	RORC	6.30492	0.133883	2.88352e-10	6.67606e-10	0.000386602	0.0196451	0.015032	3	12	12
ENSG00000135074.11	ADAM19	-6.15922	-0.0149367	7.3104e-10	1.63029e-09	0.0371562	0.175131	9.53869e-15	16	76	76
ENSG00000204580.7	DDR1	6.07358	0.0254645	1.25091e-09	2.72998e-09	0.0165694	0.0130123	0.0488928	16	34	34
ENSG00000112343.8	TRIM38	6.06782	0.0284792	1.29656e-09	2.82553e-09	0.00897102	0.174859	8.57549e-15	16	46	46
ENSG00000180902.12	D2HGDH	-6.04541	-0.0392829	1.49033e-09	3.22965e-09	0.00440409	0.432296	2.8458e-42	5	27	27
ENSG00000204435.9	CSNK2B	6.04423	0.0170621	1.50129e-09	3.25243e-09	0.0261672	0.0821683	2.8017e-07	24	40	40
ENSG00000186470.9	BTN3A2	6.01443	0.0108312	1.8052e-09	3.88195e-09	0.0463657	0.601507	1.25308e-71	23	61	61
ENSG00000137815.10	RTF1	-5.81167	-0.775373	6.18529e-09	1.26587e-08	1.08725e-05	0.0628304	1.05004e-05	1	9	9
ENSG00000198502.5	HLA-DRB5	5.73084	0.00733481	9.99338e-09	2.00621e-08	0.118138	0.597479	6.9584e-71	20	34	34
ENSG00000255552.3	LY6G6E	5.70538	0.0167442	1.16085e-08	2.31648e-08	0.0274891	0.061459	1.16823e-05	13	24	24
ENSG00000272221.1	XXbac-BPG181B23.7	-5.5855	-0.0103281	2.33032e-08	4.52203e-08	0.0642822	0.410618	8.25038e-41	27	53	53
ENSG00000204314.6	PRRT1	-5.57592	-0.0134948	2.46223e-08	4.76746e-08	0.0330786	0.18663	2.41599e-15	21	38	38
ENSG00000142599.13	RERE	-5.35954	-0.0259836	8.34332e-08	1.53843e-07	0.00933406	0.209506	2.51483e-17	8	44	44
ENSG00000108349.10	CASC3	-5.33489	-0.0506395	9.56051e-08	1.75329e-07	0.00228	0.058567	2.01211e-05	1	3	3
ENSG00000139988.5	RDH12	5.29765	0.360889	1.173e-07	2.13364e-07	4.11528e-05	0.0565408	2.71983e-05	1	27	27
ENSG00000188895.7	MSL1	5.28252	0.00979941	1.27416e-07	2.31e-07	0.0579342	0.11009	3.47112e-09	5	15	15
ENSG00000204427.7	ABHD16A	-5.2728	-0.00926283	1.34355e-07	2.43064e-07	0.0549882	0.0433199	0.000267454	32	50	50
ENSG00000204516.5	MICB	-5.23909	-0.00708859	1.61366e-07	2.89802e-07	0.104575	0.462678	1.01261e-46	34	71	71
ENSG00000124678.13	TCP11	-5.23873	-0.0887569	1.61681e-07	2.90344e-07	0.000802043	0.0424888	0.000231033	3	7	7
ENSG00000126581.8	BECN1	5.23366	0.056493	1.66185e-07	2.98105e-07	0.00154545	0.0820171	4.20169e-07	4	24	24
ENSG00000122674.8	CCZ1	-5.16721	-0.0127967	2.37609e-07	4.20186e-07	0.030384	0.554491	5.32289e-61	5	47	47
ENSG00000204428.8	LY6G5C	-5.13695	-0.0130301	2.79237e-07	4.90628e-07	0.0329297	0.0683134	2.99195e-06	12	16	16
ENSG00000187446.7	CHP1	5.12226	0.0272318	3.0189e-07	5.28782e-07	0.00703866	0.0802955	5.32576e-07	1	7	7
ENSG00000176998.3	HCG4	5.07882	0.00876789	3.79784e-07	6.59157e-07	0.0678537	0.476937	3.11438e-48	16	41	41
ENSG00000228789.2	HCG22	5.06811	0.0115372	4.0178e-07	6.9577e-07	0.0383441	0.466342	1.44799e-46	32	66	66
ENSG00000197062.7	RP5-874C20.3	5.06034	0.00687381	4.18503e-07	7.23552e-07	0.0959937	0.125815	7.2837e-11	27	42	42
Esophagus_Muscularis
gene	gene_name	zscore	effect_size	pvalue	adjusted_pvalue	var_g	pred_perf_r2	pred_perf_pval	n_snps_used	n_snps_in_cov	n_snps_in_model
ENSG00000196735.7	HLA-DQA1	23.7571	0.0865447	9.27466e-125	1.06939e-119	0.01389	0.29383	7.41498e-24	13	35	35
ENSG00000179344.12	HLA-DQB1	23.0968	0.0503333	4.99053e-118	3.04084e-113	0.0395092	0.595779	1.7911e-64	24	45	45
ENSG00000232629.4	HLA-DQB2	-22.6447	-0.0220788	1.5744e-113	6.26373e-109	0.198696	0.658593	1.00497e-78	17	31	31
ENSG00000237541.3	HLA-DQA2	-21.6589	-0.0557511	5.01493e-104	8.10931e-100	0.029094	0.693931	5.44629e-89	10	36	36
ENSG00000096433.6	ITPR3	-17.199	-0.0923831	2.70354e-66	1.2279e-63	0.00660677	0.160303	3.99119e-13	3	9	9
ENSG00000172057.5	ORMDL3	-16.6678	-0.477441	2.24819e-62	7.04711e-60	0.000230538	0.0353227	0.00156315	2	7	7
ENSG00000229391.3	HLA-DRB6	-13.7952	-0.0560871	2.72372e-43	1.40578e-41	0.011463	0.720334	3.92664e-98	30	95	95
ENSG00000115604.6	IL18R1	-13.6497	-0.10492	2.02732e-42	9.63654e-41	0.00366727	0.0476324	0.000215907	5	71	71
ENSG00000196301.3	HLA-DRB9	-12.5237	-0.0272075	5.53569e-36	1.43327e-34	0.0419513	0.112987	3.34101e-09	28	56	56
ENSG00000167914.6	GSDMA	11.3988	0.19914	4.23881e-30	6.30167e-29	0.000643332	0.364126	8.99251e-32	1	12	12
ENSG00000204520.8	MICA	-10.637	-0.0184761	2.00536e-26	2.10909e-25	0.0687432	0.599106	1.79727e-66	33	62	62
ENSG00000204421.2	LY6G6C	10.6331	0.0314513	2.09147e-26	2.19587e-25	0.0179577	0.0306694	0.00302457	8	13	13
ENSG00000225851.1	HLA-S	-10.483	-0.0182303	1.03447e-25	1.01742e-24	0.0666356	0.287748	6.46203e-24	44	87	87
ENSG00000248290.1	TNXA	9.7794	0.0131552	1.38033e-22	1.01184e-21	0.107219	0.221559	5.23323e-18	19	30	30
ENSG00000154252.11	GAL3ST2	9.56426	0.368104	1.1301e-21	7.60296e-21	0.000125226	0.0885646	2.23317e-07	1	4	4
ENSG00000197728.5	RPS26	-9.36337	-0.0108569	7.72336e-21	4.80425e-20	0.151276	0.711122	3.60696e-94	3	13	13
ENSG00000197375.8	SLC22A5	-8.93461	-0.237328	4.08619e-19	2.16214e-18	0.00029566	0.0275607	0.00558161	1	12	12
ENSG00000244731.3	C4A	8.86492	0.0127807	7.65558e-19	3.94854e-18	0.0680271	0.247488	4.13018e-22	25	53	53
ENSG00000241370.1	RPP21	8.72625	0.0381759	2.6325e-18	1.29116e-17	0.00932514	0.104338	1.91882e-08	20	55	55
ENSG00000146112.7	PPP1R18	7.87845	0.030126	3.31476e-15	1.21615e-14	0.0111299	0.0967628	7.58951e-08	8	19	19
ENSG00000271581.1	XXbac-BPG248L24.12	-7.78722	-0.0222201	6.85017e-15	2.44027e-14	0.0227662	0.121078	1.18791e-09	10	25	25
ENSG00000131437.11	KIF3A	7.65558	0.0421137	1.92435e-14	6.57375e-14	0.00757525	0.282652	5.54991e-23	5	32	32
ENSG00000204574.8	ABCF1	-7.03724	-0.0172572	1.96087e-12	5.55384e-12	0.0302611	0.154106	4.02234e-12	20	35	35
ENSG00000204387.8	C6orf48	-6.98962	-0.0294272	2.75627e-12	7.69988e-12	0.0132827	0.0633696	1.83024e-05	10	13	13
ENSG00000224389.4	C4B	6.93975	0.0109524	3.92786e-12	1.08167e-11	0.0408397	0.0452271	0.000230516	18	35	35
ENSG00000204469.8	PRRC2A	-6.8613	-0.0184285	6.82374e-12	1.83764e-11	0.025365	0.0305414	0.00286942	8	10	10
ENSG00000241106.2	HLA-DOB	-6.6809	-0.00666832	2.37484e-11	6.08111e-11	0.222241	0.533089	6.78119e-54	16	34	34
ENSG00000134825.9	TMEM258	6.66422	0.0956307	2.66066e-11	6.78179e-11	0.000904231	0.0608989	2.43576e-05	2	15	15
ENSG00000153885.10	KCTD15	6.57178	0.497929	4.97162e-11	1.23563e-10	4.13885e-05	0.0598521	3.33884e-05	2	11	11
ENSG00000204516.5	MICB	-6.51447	-0.0102506	7.29476e-11	1.78518e-10	0.0729374	0.342887	4.81338e-29	32	62	62
ENSG00000161904.7	LEMD2	6.51189	0.0503133	7.42111e-11	1.81484e-10	0.00390414	0.120606	2.04528e-09	4	16	16
ENSG00000225948.2	RP11-554I8.1	-6.50823	-0.060739	7.6043e-11	1.85781e-10	0.00205826	0.0155895	0.0336575	1	5	5
ENSG00000153814.7	JAZF1	6.48911	0.03337	8.6344e-11	2.09869e-10	0.00710253	0.0500659	0.000158717	8	31	31
ENSG00000240065.3	PSMB9	-6.42994	-0.0245791	1.27655e-10	3.05424e-10	0.0134291	0.0768419	2.0949e-06	15	41	41
ENSG00000073605.14	GSDMB	-6.41382	-0.034635	1.41919e-10	3.38106e-10	0.00714778	0.0931862	1.58528e-07	3	23	23
ENSG00000139531.8	SUOX	6.40834	0.0306866	1.47112e-10	3.49968e-10	0.00875477	0.220739	3.68213e-17	5	9	9
ENSG00000134824.9	FADS2	6.37617	0.0165201	1.81575e-10	4.28304e-10	0.0281745	0.360466	4.72474e-31	3	5	5
ENSG00000204525.10	HLA-C	6.23069	0.0204165	4.64388e-10	1.05473e-09	0.0210775	0.595812	1.73248e-65	15	57	57
ENSG00000228789.2	HCG22	6.1619	0.0174273	7.18786e-10	1.60405e-09	0.0235207	0.165962	6.05115e-13	9	20	20
ENSG00000234127.4	TRIM26	-6.13213	-0.0256001	8.67096e-10	1.92046e-09	0.0110578	0.0539797	8.81882e-05	16	37	37
ENSG00000108306.7	FBXL20	6.06351	1.45335	1.33184e-09	2.89927e-09	3.2462e-06	0.0904343	2.54255e-07	2	31	31
ENSG00000055163.14	CYFIP2	-5.80987	-0.0104	6.25218e-09	1.27901e-08	0.071231	0.296565	1.09289e-24	4	20	20
ENSG00000204463.8	BAG6	-5.75569	-0.0117833	8.62875e-09	1.7425e-08	0.049528	0.227126	2.72058e-18	15	27	27
ENSG00000186470.9	BTN3A2	5.75443	0.00818171	8.69363e-09	1.75507e-08	0.0731605	0.579702	2.19201e-61	14	36	36
ENSG00000243753.1	HLA-L	5.74497	0.00783014	9.19388e-09	1.8519e-08	0.0916696	0.280967	4.47183e-23	82	146	146
ENSG00000204305.9	AGER	-5.69891	-0.0140722	1.20577e-08	2.40247e-08	0.0296986	0.130615	2.198e-10	8	17	17
ENSG00000135506.11	OS9	5.67176	0.106014	1.41338e-08	2.79823e-08	0.000526698	0.080362	1.05873e-06	4	20	20
ENSG00000250535.1	STK19P	5.66422	0.00665848	1.47697e-08	2.91897e-08	0.10969	0.286296	7.90236e-24	23	32	32
ENSG00000236493.1	EIF2S2P3	-5.65604	-0.0524126	1.54902e-08	3.05553e-08	0.00234506	0.103648	1.58266e-08	3	18	18
ENSG00000235821.1	IFITM4P	5.62347	0.0136126	1.87157e-08	3.66387e-08	0.0351172	0.332049	6.59975e-29	10	24	24
ENSG00000159352.11	PSMD4	-5.53179	-0.0400547	3.16983e-08	6.07574e-08	0.00316334	0.0656976	1.41722e-05	5	24	24
ENSG00000172568.4	FNDC9	-5.49058	-0.0127095	4.00617e-08	7.60711e-08	0.043341	0.303057	1.08811e-24	3	21	21
ENSG00000234745.5	HLA-B	-5.4673	-0.0169875	4.56944e-08	8.63108e-08	0.0184094	0.0684389	6.76232e-06	34	117	117
ENSG00000188895.7	MSL1	5.38601	0.00824782	7.20374e-08	1.33613e-07	0.0840719	0.178402	5.8314e-14	5	7	7
ENSG00000073584.14	SMARCE1	5.30514	0.102592	1.12585e-07	2.05124e-07	0.000557758	0.233221	2.67022e-18	2	21	21
ENSG00000111012.5	CYP27B1	-5.24943	-0.0507877	1.52567e-07	2.74613e-07	0.00195753	0.0140314	0.0486817	5	44	44
ENSG00000256433.1	RP1-102E24.8	-5.24904	-0.0101607	1.5289e-07	2.75172e-07	0.0517211	0.215563	4.3973e-17	3	9	9
ENSG00000135074.11	ADAM19	-5.16151	-0.0107283	2.4497e-07	4.32675e-07	0.0471802	0.167794	3.75647e-13	10	31	31
ENSG00000204257.10	HLA-DMA	-5.08812	-0.0117819	3.61633e-07	6.28882e-07	0.0271291	0.159326	1.88079e-12	20	40	40
ENSG00000101751.6	POLI	-5.0287	-0.0472053	4.93808e-07	8.48134e-07	0.00222752	0.400311	6.68661e-35	2	51	51
ENSG00000100417.7	PMM1	5.02779	0.656488	4.9616e-07	8.52012e-07	1.3838e-05	0.0929047	1.68493e-07	1	12	12
ENSG00000122674.8	CCZ1	-5.02404	-0.00846474	5.05945e-07	8.68139e-07	0.0609659	0.565747	1.17815e-59	5	32	32
Vagina
gene	gene_name	zscore	effect_size	pvalue	adjusted_pvalue	var_g	pred_perf_r2	pred_perf_pval	n_snps_used	n_snps_in_cov	n_snps_in_model
ENSG00000179344.12	HLA-DQB1	19.0529	0.0292613	6.21111e-81	1.12747e-77	0.0871148	0.560469	5.60076e-18	38	87	87
ENSG00000237541.3	HLA-DQA2	-15.8862	-0.0295541	7.9011e-57	1.46579e-54	0.0489527	0.317245	3.25413e-09	24	89	89
ENSG00000197728.5	RPS26	-9.90622	-0.0194723	3.9118e-23	3.019e-22	0.0487105	0.491021	1.6078e-15	6	31	31
ENSG00000196301.3	HLA-DRB9	-9.65994	-0.0175603	4.46112e-22	3.11733e-21	0.0636194	0.213538	8.28642e-06	9	17	17
ENSG00000166278.10	C2	-9.64738	-0.0144621	5.04289e-22	3.50628e-21	0.0956175	0.113209	0.00153077	23	40	40
ENSG00000204516.5	MICB	-8.83568	-0.0127003	9.94956e-19	5.07722e-18	0.0860501	0.333149	2.10797e-09	19	37	37
ENSG00000244731.3	C4A	7.97293	0.0154652	1.54955e-15	5.86351e-15	0.0410445	0.0935928	0.00549985	17	28	28
ENSG00000163202.4	LCE3D	-7.96193	-0.0223584	1.69378e-15	6.38614e-15	0.0240161	0.0776635	0.010078	6	25	25
ENSG00000229391.3	HLA-DRB6	-7.83774	-0.0098575	4.58721e-15	1.66095e-14	0.134793	0.450851	1.01059e-13	37	62	62
ENSG00000221968.4	FADS3	-7.60896	-0.115898	2.7632e-14	9.30178e-14	0.00092193	0.0775811	0.0104309	3	11	11
ENSG00000232629.4	HLA-DQB2	-7.47138	-0.0264964	7.93574e-14	2.55952e-13	0.0145354	0.0691197	0.0158209	4	15	15
ENSG00000161904.7	LEMD2	-7.31513	-0.0209333	2.57139e-13	7.90754e-13	0.0271464	0.0577435	0.0277183	6	11	11
ENSG00000137312.10	FLOT1	-7.25117	-0.0154935	4.13189e-13	1.24646e-12	0.033994	0.152762	0.000259507	10	14	14
ENSG00000250535.1	STK19P	6.5964	0.0078504	4.21252e-11	1.054e-10	0.133162	0.248639	3.52076e-07	25	42	42
ENSG00000204520.8	MICA	-6.46152	-0.0158919	1.03656e-10	2.50098e-10	0.0353321	0.266076	4.43429e-08	10	19	19
ENSG00000225851.1	HLA-S	-6.09211	-0.00953724	1.11429e-09	2.44316e-09	0.0811941	0.14907	0.000205172	19	33	33
ENSG00000204390.8	HSPA1L	6.01218	0.0234045	1.83048e-09	3.93412e-09	0.0147206	0.0816554	0.00793454	13	34	34
ENSG00000163218.10	PGLYRP4	-5.83236	-0.0233053	5.46474e-09	1.12398e-08	0.0117376	0.22388	2.45838e-06	5	31	31
ENSG00000137824.11	RMDN3	-5.81167	-0.0451157	6.18529e-09	1.26587e-08	0.00315586	0.203973	1.31084e-05	1	11	11
ENSG00000176998.3	HCG4	5.70552	0.013154	1.15991e-08	2.31469e-08	0.0349658	0.323417	3.98149e-09	11	31	31
ENSG00000204366.3	ZBTB12	5.66106	0.0544894	1.50442e-08	2.97102e-08	0.00232012	0.107701	0.00266684	6	18	18
ENSG00000204301.5	NOTCH4	5.35186	0.00846355	8.70527e-08	1.60245e-07	0.0883471	0.137057	0.000433577	27	58	58
Threshold p-value
tissue/cell	number of genes	P	threshold
Whole blood	5519	0.05	8.71718e-07
lung	6939	0.05	8.71718e-07
Skin_Sun_Exposed	8062	0.05	8.71718e-07
Skin_Not_Sun_Exposed	6694	0.05	8.71718e-07
Cells_EBV-transformed_lymphocyte	2738	0.05	8.71718e-07
Cells_transformed_fibroblasts	6551	0.05	8.71718e-07
Esophagus_Gastroesophageal_Junction	4661	0.05	8.71718e-07
Esophagus_Mucosa	7193	0.05	8.71718e-07
Esophagus_Muscularis	6844	0.05	8.71718e-07
Vagina	2157	0.05	8.71718e-07
	57358

## Sheet: Whole_Blood
gene	gene_name	zscore	effect_size	pvalue	adjusted pvalue	var_g	pred_perf_r2	pred_perf_pval	n_snps_used	n_snps_in_cov	n_snps_in_model
ENSG00000232629.4	HLA-DQB2	-23.2681	-0.029055	9.32757e-120	6.69483e-115	0.123338	0.557657	1.60816e-63	17	47	47
ENSG00000196735.7	HLA-DQA1	22.7077	0.0620057	3.76078e-114	1.58702e-109	0.0252814	0.225985	1.29429e-19	3	10	10
ENSG00000179344.12	HLA-DQB1	22.2707	0.0532861	7.10518e-110	1.99952e-105	0.0328791	0.571025	5.18786e-66	21	45	45
ENSG00000205716.4	AC007248.6	17.7722	0.725351	1.16077e-70	7.96972e-68	0.000117398	0.0245015	0.00541408	2	8	8
ENSG00000073605.14	GSDMB	-16.6176	-0.0523471	5.19801e-62	1.57421e-59	0.0186618	0.302473	2.13515e-27	4	21	21
ENSG00000229391.3	HLA-DRB6	-16.1562	-0.028153	1.02754e-58	2.27844e-56	0.0607281	0.560793	7.40495e-65	41	80	80
ENSG00000237541.3	HLA-DQA2	-16.0402	-0.0353581	6.69548e-58	1.37464e-55	0.0386893	0.650233	3.4983e-84	40	106	106
ENSG00000172057.5	ORMDL3	-15.5383	-0.0541445	1.90938e-54	2.82757e-52	0.0157728	0.279009	5.69281e-25	7	31	31
ENSG00000204520.8	MICA	-15.0188	-0.0518864	5.53046e-51	5.90417e-49	0.0173745	0.188597	1.58315e-16	24	43	43
ENSG00000166949.11	SMAD3	14.3344	0.0742851	1.33407e-46	9.41283e-45	0.00825185	0.0316455	0.0016486	4	55	55
ENSG00000264198.1	RP11-94L15.2	14.122	0.150962	2.78153e-45	1.73263e-43	0.0016063	0.0228663	0.00674045	2	3	3
ENSG00000196126.6	HLA-DRB1	14.0447	0.0828248	8.30004e-45	4.94337e-43	0.00576734	0.15896	7.77201e-14	7	21	21
ENSG00000115604.6	IL18R1	-13.8251	-0.0877288	1.79826e-43	9.44062e-42	0.00508111	0.0391486	0.000424893	2	47	47
ENSG00000167914.6	GSDMA	-12.548	-0.0519923	4.0767e-36	1.06883e-34	0.011262	0.122481	6.01093e-11	3	20	20
ENSG00000196301.3	HLA-DRB9	-12.2807	-0.0542839	1.14955e-34	2.62854e-33	0.010708	0.150548	5.09025e-13	12	30	30
ENSG00000255362.1	RP11-619A14.3	-12.2523	-0.159435	1.63265e-34	3.67992e-33	0.00117232	0.0290548	0.00265948	2	10	10
ENSG00000170606.9	HSPA4	-11.143	-0.313647	7.7426e-29	1.02207e-27	0.00027233	0.0624711	9.02755e-06	3	29	29
ENSG00000197375.8	SLC22A5	-10.5172	-0.025442	7.19523e-26	7.18238e-25	0.0334003	0.166638	4.28943e-14	8	46	46
ENSG00000224389.4	C4B	-10.4906	-0.0150565	9.53877e-26	9.41265e-25	0.0804375	0.221862	1.30493e-19	28	42	42
ENSG00000197728.5	RPS26	-9.559	-0.0117778	1.189e-21	7.98267e-21	0.129685	0.58729	4.3355e-70	10	27	27
ENSG00000139531.8	SUOX	9.52743	0.0663059	1.61219e-21	1.06903e-20	0.00400164	0.141606	4.81082e-12	4	12	12
ENSG00000244731.3	C4A	9.36511	0.0140789	7.59728e-21	4.729e-20	0.0628994	0.167613	1.32079e-14	8	13	13
ENSG00000204267.9	TAP2	9.17422	0.0152168	4.54873e-20	2.63215e-19	0.0792116	0.157831	1.35911e-13	15	35	35
ENSG00000272221.1	XXbac-BPG181B23.7	-9.03744	-0.0170325	1.6039e-19	8.81643e-19	0.0615557	0.495969	2.6134e-52	9	23	23
ENSG00000256166.1	XXbac-BPG248L24.13	-8.94784	-0.019258	3.62504e-19	1.92751e-18	0.0367158	0.284744	8.4367e-26	17	27	27
ENSG00000213719.4	CLIC1	8.46913	0.0869091	2.47228e-17	1.10692e-16	0.00144951	0.0262306	0.00422079	3	10	10
ENSG00000240065.3	PSMB9	-8.11503	-0.0103584	4.85678e-16	1.92652e-15	0.123593	0.324802	1.04389e-29	30	67	67
ENSG00000204475.5	NCR3	-7.89603	-0.0411599	2.87937e-15	1.06247e-14	0.00993302	0.0194696	0.0145099	5	7	7
ENSG00000135506.11	OS9	-7.50702	-0.213834	6.04902e-14	1.97259e-13	0.000242835	0.0289183	0.00260574	2	9	9
ENSG00000213760.6	ATP6V1G2	-7.28615	-0.032968	3.18944e-13	9.72294e-13	0.00997049	0.0175263	0.0200248	11	19	19
ENSG00000204390.8	HSPA1L	7.03227	0.0506284	2.032e-12	5.74702e-12	0.00479011	0.0187175	0.0158451	5	6	6
ENSG00000158987.15	RAPGEF6	6.79831	0.453017	1.0585e-11	2.80041e-11	4.72736e-05	0.0163125	0.0242183	1	41	41
ENSG00000204304.7	PBX2	6.7922	0.0229061	1.10433e-11	2.91664e-11	0.0153053	0.0609105	1.10409e-05	10	26	26
ENSG00000213171.2	LINGO4	-6.77973	-0.0299827	1.204e-11	3.16881e-11	0.0104942	0.0590111	1.39505e-05	8	23	23
ENSG00000204657.2	OR2H2	-6.71281	-0.027405	1.90917e-11	4.93201e-11	0.011414	0.0311588	0.00176372	7	15	15
ENSG00000204315.3	FKBPL	6.47746	0.0205531	9.32819e-11	2.26026e-10	0.0189027	0.0357242	0.000787643	42	90	90
ENSG00000204482.6	LST1	-6.44925	-0.0672783	1.12404e-10	2.70319e-10	0.00173828	0.0719096	1.49433e-06	8	16	16
ENSG00000204463.8	BAG6	-6.384	-0.0255757	1.72519e-10	4.07782e-10	0.0137456	0.0342352	0.00113606	12	29	29
ENSG00000134824.9	FADS2	6.17371	0.0603327	6.67078e-10	1.49314e-09	0.0020766	0.52765	1.48031e-57	3	25	25
ENSG00000204516.5	MICB	-6.08388	-0.0118447	1.1731e-09	2.56678e-09	0.0551901	0.339203	4.06987e-31	23	46	46
ENSG00000188779.6	SKOR1	-6.07646	-0.0662949	1.22863e-09	2.68329e-09	0.00175124	0.0514921	4.79908e-05	5	31	31
ENSG00000137312.10	FLOT1	-6.00333	-0.0152923	1.9331e-09	4.14557e-09	0.0300609	0.134657	1.83452e-11	29	41	41
ENSG00000204387.8	C6orf48	-5.89844	-0.0364155	3.66948e-09	7.66908e-09	0.00544745	0.0542263	3.78243e-05	4	5	5
ENSG00000186470.9	BTN3A2	5.82031	0.00886484	5.87399e-09	1.20466e-08	0.061478	0.578342	2.66465e-68	15	46	46
ENSG00000213722.4	DDAH2	5.78986	0.024627	7.04442e-09	1.43419e-08	0.010856	0.0437874	0.000196701	9	18	18
ENSG00000137331.11	IER3	-5.71736	-0.0176798	1.08194e-08	2.16513e-08	0.0214306	0.11439	7.02441e-10	21	42	42
ENSG00000137310.7	TCF19	5.7029	0.0297234	1.17784e-08	2.34902e-08	0.0107673	0.0719051	1.81479e-06	6	18	18
ENSG00000204366.3	ZBTB12	5.60679	0.00773485	2.06117e-08	4.01947e-08	0.104409	0.291356	7.00691e-27	7	15	15
ENSG00000142599.13	RERE	-5.57244	-0.0267456	2.51189e-08	4.85974e-08	0.0091792	0.21553	2.17114e-18	13	65	65
ENSG00000231852.2	CYP21A2	-5.51307	-0.022499	3.5263e-08	6.73021e-08	0.00717949	0.0463042	0.000118947	9	20	20
ENSG00000137404.10	NRM	5.46255	0.0187142	4.69336e-08	8.85567e-08	0.0204024	0.0439915	0.000192651	20	55	55
ENSG00000181915.3	ADO	5.42496	0.0531962	5.79684e-08	1.08457e-07	0.002046	0.0376953	0.000584406	3	34	34
ENSG00000168394.9	TAP1	-5.42397	-0.0123847	5.82904e-08	1.09035e-07	0.0387391	0.0785079	3.20395e-07	29	56	56
ENSG00000254810.1	RP11-672A2.4	-5.33603	-0.0220528	9.50021e-08	1.74268e-07	0.0108051	0.0555884	2.30166e-05	9	32	32
ENSG00000158373.7	HIST1H2BD	5.32381	0.00701889	1.01613e-07	1.85894e-07	0.114789	0.13172	1.78806e-11	14	50	50
ENSG00000160678.7	S100A1	-5.3	-0.0997879	1.15805e-07	2.10752e-07	0.000446033	0.0648938	5.52766e-06	3	21	21
ENSG00000142606.11	MMEL1	-5.28706	-0.243372	1.243e-07	2.25573e-07	9.31065e-05	0.121953	1.20825e-10	1	15	15
ENSG00000092929.7	UNC13D	5.27213	0.0190024	1.34846e-07	2.43917e-07	0.0145034	0.0835769	2.16232e-07	4	15	15
ENSG00000188895.7	MSL1	5.25883	0.0154044	1.44979e-07	2.61487e-07	0.0227083	0.0393845	0.00048461	5	28	28
ENSG00000196419.8	XRCC6	5.25311	0.0240785	1.49553e-07	2.69404e-07	0.00925047	0.0654226	4.63703e-06	3	10	10
ENSG00000143847.11	PPFIA4	5.17606	0.0383635	2.26625e-07	4.01518e-07	0.0035542	0.131384	2.75709e-11	2	18	18
ENSG00000149922.6	TBX6	-5.16947	-0.0175517	2.34761e-07	4.15349e-07	0.0167043	0.148455	5.56492e-13	6	22	22
ENSG00000189298.9	ZKSCAN3	-5.16188	-0.0163816	2.44476e-07	4.31837e-07	0.018831	0.0333099	0.00136261	10	21	21
ENSG00000204525.10	HLA-C	5.1396	0.0121793	2.75322e-07	4.84022e-07	0.0357341	0.314902	3.61447e-29	7	20	20
ENSG00000135074.11	ADAM19	-5.12326	-0.0113491	3.00302e-07	5.26112e-07	0.0501401	0.103496	5.45085e-09	10	60	60
ENSG00000174004.5	NRROS	5.04811	0.0327234	4.46201e-07	7.6947e-07	0.00440159	0.0566712	1.8646e-05	2	10	10
ENSG00000213676.6	ATF6B	-5.03593	-0.0319806	4.75531e-07	8.17971e-07	0.00464189	0.0246597	0.00585945	4	15	15
ENSG00000135541.16	AHI1	4.96915	0.0195255	6.72469e-07	1.14087e-06	0.0130634	0.20094	3.01145e-17	6	19	19
ENSG00000167077.8	MEI1	-4.96837	-0.0853707	6.75192e-07	1.1453e-06	0.000712989	0.267476	9.03675e-24	8	77	77
ENSG00000198919.8	DZIP3	-4.94823	-0.166374	7.48929e-07	1.26515e-06	0.000175845	0.210153	8.02893e-18	1	27	27
ENSG00000168397.12	ATG4B	-4.94683	-0.0394928	7.54312e-07	1.27388e-06	0.00337733	0.0479027	9.06091e-05	7	38	38
ENSG00000228432.1	DHFRP2	4.85077	0.0932684	1.22983e-06	2.03693e-06	0.000542133	0.0291364	0.00260322	6	22	22
ENSG00000073008.10	PVR	4.84543	0.0636194	1.26339e-06	2.09027e-06	0.00115245	0.0261633	0.00448904	4	27	27
ENSG00000108654.7	DDX5	-4.83132	-0.011988	1.3563e-06	2.23767e-06	0.0309668	0.20852	3.23898e-18	1	11	11
ENSG00000236493.1	EIF2S2P3	-4.78981	-0.0439475	1.6694e-06	2.73159e-06	0.00239245	0.0734318	1.10295e-06	3	18	18
ENSG00000204428.8	LY6G5C	-4.71697	-0.00600426	2.39384e-06	3.8613e-06	0.135502	0.406933	3.89496e-39	14	18	18
ENSG00000235821.1	IFITM4P	4.71176	0.0133069	2.45582e-06	3.95726e-06	0.0209977	0.137497	6.97264e-12	15	44	44
ENSG00000204625.6	HCG9	-4.70907	-0.0538336	2.48846e-06	4.00774e-06	0.00162556	0.082904	2.54891e-07	11	37	37
ENSG00000198563.9	DDX39B	4.69032	0.00694368	2.72773e-06	4.37712e-06	0.0867349	0.186759	6.00595e-16	11	15	15
ENSG00000161955.12	TNFSF13	4.63848	0.046189	3.50984e-06	5.57611e-06	0.00169977	0.0514775	5.25502e-05	2	13	13
ENSG00000160712.8	IL6R	4.60291	0.0241873	4.16635e-06	6.57427e-06	0.00725179	0.0748513	1.0896e-06	6	17	17
ENSG00000214659.4	KRT8P26	4.53216	0.0188182	5.8383e-06	9.09021e-06	0.0122086	0.156206	2.76487e-13	1	9	9
ENSG00000227262.3	HCG4B	4.50109	0.239788	6.76067e-06	1.04654e-05	8.2656e-05	0.0261208	0.00421326	8	13	13
ENSG00000100418.7	DESI1	-4.48532	-0.0117392	7.28053e-06	1.12371e-05	0.0267949	0.0570625	2.04566e-05	14	57	57
ENSG00000158406.2	HIST1H4H	4.42194	0.0357062	9.78176e-06	1.49224e-05	0.00295062	0.0508303	5.80242e-05	9	27	27
ENSG00000138439.10	FAM117B	-4.41873	-0.0135795	9.92836e-06	1.51371e-05	0.0196864	0.260697	9.66119e-23	3	12	12
ENSG00000137185.7	ZSCAN9	4.41521	0.0148039	1.00912e-05	1.53755e-05	0.0201703	0.178379	2.48866e-15	9	27	27
ENSG00000241106.2	HLA-DOB	-4.41145	-0.00432848	1.02678e-05	1.56339e-05	0.22296	0.480351	1.75227e-50	20	39	39
ENSG00000112514.11	CUTA	4.38616	0.0709061	1.15372e-05	1.7486e-05	0.000817784	0.0305747	0.00197994	2	16	16
ENSG00000231793.4	DOC2GP	4.35928	0.0772159	1.3049e-05	1.96813e-05	0.000637257	0.185207	7.68648e-16	1	14	14
ENSG00000172992.7	DCAKD	4.35155	0.0514352	1.3518e-05	2.03603e-05	0.00154492	0.177852	4.64536e-15	1	18	18
ENSG00000203896.5	LIME1	4.3365	0.0230022	1.44767e-05	2.17453e-05	0.00658826	0.0572684	1.91951e-05	2	4	4
ENSG00000100362.8	PVALB	4.28983	0.00630937	1.7881e-05	2.66361e-05	0.103313	0.275814	1.91242e-24	1	4	4
ENSG00000108479.7	GALK1	4.27787	0.0241677	1.8869e-05	2.80484e-05	0.00609633	0.0305082	0.00214721	3	15	15
ENSG00000230666.1	CEACAM22P	4.25167	0.0930238	2.12178e-05	3.13943e-05	0.0004048	0.308057	9.80642e-28	3	17	17
ENSG00000187446.7	CHP1	4.21607	0.0497615	2.48598e-05	3.65541e-05	0.00150575	0.0638526	6.15759e-06	4	24	24
ENSG00000256433.1	RP1-102E24.8	-4.21036	-0.01188	2.54968e-05	3.74534e-05	0.0238882	0.0698634	1.85595e-06	4	16	16
ENSG00000112511.13	PHF1	-4.19851	-0.058127	2.6868e-05	3.93864e-05	0.00156614	0.0206182	0.0119109	1	1	1
ENSG00000214892.4	USP8P1	4.18554	0.00669528	2.84494e-05	4.16108e-05	0.0734036	0.18826	8.1284e-17	4	11	11
ENSG00000166986.8	MARS	4.16865	0.0294626	3.06411e-05	4.46857e-05	0.00414234	0.0381295	0.000489296	2	8	8
ENSG00000010030.9	ETV7	4.15073	0.016529	3.31414e-05	4.8183e-05	0.0138478	0.387746	6.16617e-37	14	70	70
ENSG00000138286.10	FAM149B1	-4.14081	-0.0191877	3.46075e-05	5.0229e-05	0.00959283	0.033574	0.0011383	5	20	20
ENSG00000169442.4	CD52	4.10154	0.026248	4.10404e-05	5.91678e-05	0.00473071	0.236802	1.12969e-20	6	41	41
ENSG00000197457.5	STMN3	-4.10016	-0.028121	4.12864e-05	5.95084e-05	0.00384835	0.0936937	2.87611e-08	8	40	40
ENSG00000124831.14	LRRFIP1	4.08935	0.0849614	4.3259e-05	6.22374e-05	0.000447044	0.0292089	0.00256592	1	10	10
ENSG00000173992.4	CCS	-4.08698	-0.0266348	4.37031e-05	6.28511e-05	0.00469582	0.12452	8.29855e-11	3	22	22
ENSG00000228264.1	RP11-350G8.7	4.07894	0.018724	4.52408e-05	6.49742e-05	0.0104596	0.0242762	0.00614202	6	26	26
ENSG00000258890.2	CEP95	4.07702	0.0394637	4.56175e-05	6.54939e-05	0.00202338	0.055728	2.33934e-05	2	4	4
ENSG00000197062.7	RP5-874C20.3	4.0764	0.038556	4.57381e-05	6.56603e-05	0.0020167	0.0152284	0.0314985	7	14	14
ENSG00000041515.11	MYO16	4.07452	0.073274	4.6109e-05	6.61717e-05	0.000637473	0.143973	1.78943e-12	1	8	8
ENSG00000258366.3	RTEL1	-4.04369	-0.00852506	5.26167e-05	7.51205e-05	0.0419456	0.101681	9.57161e-09	3	17	17
ENSG00000115009.7	CCL20	4.04269	0.0111866	5.2841e-05	7.54281e-05	0.0249246	0.136003	9.69591e-12	1	3	3
ENSG00000176092.9	AIM1L	4.03019	0.0177524	5.57325e-05	7.93894e-05	0.00924855	0.0248227	0.00558992	3	14	14
ENSG00000255557.1	RP11-770G2.2	3.99665	0.0171817	6.42464e-05	9.10082e-05	0.0114595	0.108975	2.08948e-09	5	18	18
ENSG00000254986.3	DPP3	-3.94996	-0.0314658	7.81646e-05	0.000109876	0.0027508	0.126843	4.27196e-11	4	16	16
ENSG00000173442.7	EHBP1L1	-3.92846	-0.056645	8.54916e-05	0.000119755	0.000937109	0.0157399	0.0285995	4	15	15
ENSG00000065029.10	ZNF76	3.91938	0.0244189	8.8778e-05	0.000124175	0.0049674	0.130033	2.60467e-11	2	28	28
ENSG00000129646.9	QRICH2	3.90632	0.0508759	9.37119e-05	0.000130798	0.00114437	0.0662436	4.90244e-06	2	4	4
ENSG00000198846.5	TOX	3.86511	0.151025	0.00011104	0.000153959	0.00012733	0.0608037	1.18972e-05	1	25	25
ENSG00000179639.6	FCER1A	3.85476	0.0201164	0.000115845	0.000160355	0.00703925	0.0640236	6.34671e-06	2	14	14
ENSG00000254206.1	NPIPB11	-3.84761	-0.0208341	0.000119275	0.000164914	0.00618497	0.0268634	0.00391685	5	12	12
ENSG00000239697.6	TNFSF12	3.82028	0.00850544	0.000133299	0.000183506	0.040202	0.190003	2.50109e-16	8	44	44
ENSG00000146574.11	CCZ1B	3.8186	0.00778215	0.000134212	0.000184714	0.0413708	0.544721	1.8907e-61	10	84	84
ENSG00000224557.3	HLA-DPB2	3.80109	0.00635962	0.00014406	0.000197719	0.077837	0.372616	9.59861e-35	35	91	91
ENSG00000014164.6	ZC3H3	-3.77504	-0.0238409	0.000159982	0.000218676	0.00547101	0.465296	1.24135e-47	6	34	34
ENSG00000228804.1	RP11-211G3.3	-3.76663	-0.0170391	0.000165464	0.000225871	0.0104381	0.288266	1.39404e-25	7	42	42
ENSG00000248487.4	ABHD14A	-3.74855	-0.0786467	0.000177857	0.000242105	0.000499223	0.0316879	0.00161024	2	5	5
ENSG00000100401.15	RANGAP1	3.74405	0.0394227	0.000181077	0.000246317	0.00152585	0.0153777	0.0293228	2	13	13
ENSG00000257594.2	GALNT4	-3.73873	-0.730661	0.000184951	0.000251378	4.5359e-06	0.0260689	0.00462678	2	15	15
ENSG00000096433.6	ITPR3	3.73274	0.0193358	0.000189408	0.000257197	0.00762807	0.238432	3.60674e-21	6	29	29
ENSG00000112763.11	BTN2A1	3.73063	0.012039	0.000190999	0.000259273	0.0206989	0.358401	1.23175e-33	6	34	34
ENSG00000143554.9	SLC27A3	-3.69828	-0.0369003	0.000217065	0.00029319	0.00166426	0.0265952	0.00385256	5	32	32
ENSG00000163485.11	ADORA1	3.6883	0.0313028	0.00022576	0.000304469	0.00272678	0.1634	5.8782e-14	6	49	49
ENSG00000130203.5	APOE	-3.67423	-0.0450236	0.000238564	0.000321046	0.0013988	0.0231599	0.00684279	5	21	21
ENSG00000233077.1	RP11-290F20.2	-3.66098	-0.238741	0.00025125	0.000337437	5.21397e-05	0.0440036	0.000209677	1	9	9
ENSG00000181027.6	FKRP	-3.64101	-0.018378	0.000271569	0.000363624	0.00718461	0.0679158	2.4854e-06	4	11	11
ENSG00000143420.13	ENSA	3.62173	0.0270596	0.000292643	0.000390704	0.00268095	0.0497429	6.47934e-05	2	14	14
ENSG00000235290.1	HLA-W	3.60184	0.00638593	0.000315977	0.000420602	0.0520538	0.0470296	0.000127521	27	44	44
ENSG00000188906.9	LRRK2	3.58534	0.0287439	0.000336645	0.000447011	0.00365349	0.113127	1.11184e-09	3	31	31
ENSG00000086289.7	EPDR1	3.57511	0.0113752	0.000350082	0.000464147	0.0197465	0.0543499	2.44735e-05	11	64	64
ENSG00000129347.15	KRI1	3.57056	0.017218	0.00035622	0.000471966	0.0095897	0.0501415	5.42273e-05	1	1	1
ENSG00000204622.6	HLA-J	-3.5697	-0.0118154	0.000357389	0.000473455	0.020874	0.225208	2.84161e-19	15	33	33
ENSG00000237669.1	HCG4P3	-3.56493	-0.00892308	0.000363949	0.000481804	0.0328845	0.247326	4.57399e-22	16	30	30
ENSG00000183604.10	RP11-347C12.2	3.55742	0.00888808	0.000374512	0.000495238	0.0312137	0.0946469	3.26124e-08	5	15	15
ENSG00000128604.14	IRF5	3.53475	0.00703171	0.000408162	0.000537935	0.0484634	0.334902	5.30305e-31	4	14	14
ENSG00000178342.4	KCNG2	-3.5296	-0.00815118	0.000416186	0.000548097	0.036283	0.236343	4.13427e-21	8	44	44
ENSG00000204388.5	HSPA1B	3.52588	0.0235178	0.000422084	0.000555561	0.00374813	0.0193306	0.0149274	3	8	8
ENSG00000174516.10	PELI3	-3.51645	-0.0259776	0.000437363	0.000574879	0.00311267	0.0833764	2.06275e-07	2	16	16
ENSG00000158104.7	HPD	-3.51486	-9.09528	0.00043999	0.000578197	3.14855e-08	0.248432	1.59029e-21	1	12	12
ENSG00000167523.9	SPATA33	-3.50781	-0.0318372	0.00045181	0.00059312	0.00188336	0.0690182	2.58222e-06	3	23	23
ENSG00000070087.9	PFN2	3.50581	0.0282781	0.00045522	0.000597422	0.00293818	0.0371691	0.000698207	1	6	6
ENSG00000142252.6	GEMIN7	-3.46426	-0.134443	0.000531683	0.000693586	0.000129994	0.0213941	0.0102789	2	9	9
ENSG00000127578.6	WFIKKN1	3.45994	0.0202328	0.000540304	0.000704394	0.00630635	0.190261	3.30108e-16	3	16	16
ENSG00000156968.8	MPV17L	3.45072	0.00884109	0.000559087	0.000727917	0.031497	0.163873	7.00797e-14	2	8	8
ENSG00000141279.11	NPEPPS	3.45021	0.0193895	0.000560157	0.000729256	0.00525891	0.017778	0.0197115	4	19	19
ENSG00000122674.8	CCZ1	-3.45011	-0.0109552	0.000560358	0.000729507	0.0174063	0.473208	1.56154e-49	7	44	44
ENSG00000174123.6	TLR10	-3.44428	-0.0115272	0.000572579	0.000744795	0.0169696	0.0330805	0.00133355	5	42	42
ENSG00000233622.1	CYP2T2P	3.44388	0.0179289	0.000573438	0.000745869	0.00816845	0.0641411	5.39242e-06	3	8	8
ENSG00000164576.7	SAP30L	-3.42662	-8.85974	0.00061115	0.000792965	3.15503e-08	0.0490489	8.50084e-05	1	21	21
ENSG00000269524.1	CTB-83J4.1	-3.4253	-0.0698767	0.000614119	0.000796667	0.000511629	0.122653	1.02986e-10	2	20	20
ENSG00000136240.5	KDELR2	-3.41431	-0.00566335	0.000639439	0.00082822	0.0681292	0.157602	1.67103e-13	2	11	11
ENSG00000053501.8	USE1	-3.40358	-0.0951513	0.000665089	0.000860133	0.000285463	0.0444353	0.00019901	2	9	9
ENSG00000125826.15	RBCK1	3.39844	0.00779965	0.000677709	0.000875818	0.0357373	0.087058	9.84648e-08	4	10	10
ENSG00000120708.12	TGFBI	-3.38274	-0.0576865	0.00071766	0.000925396	0.000739045	0.0565582	1.70948e-05	1	4	4
ENSG00000172006.7	ZNF554	3.37506	0.0232666	0.000738009	0.000950609	0.00427872	0.235923	7.23738e-21	3	16	16
ENSG00000186468.8	RPS23	-3.37497	-0.0105646	0.000738248	0.000950905	0.0180019	0.202155	1.43141e-17	10	52	52
ENSG00000068654.11	POLR1A	3.37242	0.0379554	0.000745105	0.000959394	0.00166198	0.0711316	1.49585e-06	6	57	57
ENSG00000182179.6	UBA7	3.3694	0.111518	0.00075333	0.000969574	0.000178483	0.210465	2.39753e-18	1	26	26
ENSG00000198156.6	NPIPB6	-3.36783	-0.31485	0.000757627	0.00097489	3.07081e-05	0.039644	0.000409557	2	24	24
ENSG00000204789.3	ZNF204P	-3.36449	-0.01686	0.000766843	0.000986289	0.00802264	0.0577762	2.05346e-05	15	33	33
ENSG00000239257.1	RPL23AP1	-3.36416	-0.00788725	0.000767781	0.000987447	0.0374159	0.147088	1.54523e-12	11	23	23
ENSG00000155428.8	TRIM74	-3.35092	-0.0143626	0.000805436	0.00103396	0.00930723	0.0425439	0.000249286	9	32	32
ENSG00000245532.4	NEAT1	3.34902	0.022891	0.00081099	0.00104082	0.00476481	0.144721	2.45349e-12	1	10	10
ENSG00000269858.1	EGLN2	-3.33404	-0.0169775	0.000855947	0.00109623	0.00714907	0.215591	5.39452e-19	6	51	51
ENSG00000100731.11	PCNX	-3.33228	-0.159842	0.00086137	0.00110291	9.81356e-05	0.0290871	0.00234621	1	7	7
ENSG00000198502.5	HLA-DRB5	3.33049	0.00381693	0.000866938	0.00110976	0.173185	0.605641	3.0172e-74	25	53	53
ENSG00000137764.15	MAP2K5	-3.32361	-0.0216475	0.00088859	0.0011364	0.00463387	0.193209	1.61053e-16	1	11	11
ENSG00000214078.7	CPNE1	3.31624	0.011326	0.00091237	0.00116562	0.0204473	0.517887	2.06693e-56	4	53	53
ENSG00000148158.12	SNX30	-3.31331	-0.0307615	0.000921991	0.00117744	0.00221864	0.0641913	6.47652e-06	6	28	28
ENSG00000126231.9	PROZ	-3.31196	-0.0405731	0.000926436	0.00118289	0.00125767	0.147494	4.48045e-13	4	18	18
ENSG00000250535.1	STK19P	3.30238	0.00477627	0.000958673	0.00122244	0.0962829	0.221762	2.28608e-19	11	21	21
ENSG00000213339.4	QTRT1	3.29713	0.0560193	0.0009768	0.00124466	0.000778994	0.0234283	0.00678283	1	3	3
ENSG00000159023.14	EPB41	3.29319	0.0461299	0.00099057	0.00126152	0.0014591	0.0168206	0.0211185	3	31	31
ENSG00000102882.7	MAPK3	3.29137	0.00642785	0.000997008	0.0012694	0.0548537	0.290194	9.05437e-26	5	12	12
ENSG00000164398.8	ACSL6	-3.29013	-0.0462089	0.0010014	0.00127478	0.000927738	0.0658556	5.10138e-06	1	49	49
ENSG00000218048.2	RP3-407E4.4	-3.28548	-0.0291652	0.00101809	0.0012952	0.00267572	0.136528	1.05035e-11	4	36	36
ENSG00000003249.9	DBNDD1	3.28406	0.0494654	0.00102324	0.0013015	0.000688224	0.0949315	2.93129e-08	2	7	7
ENSG00000051009.6	FAM160A2	-3.27685	-0.0334786	0.0010497	0.00133385	0.00212421	0.295543	1.13864e-26	5	13	13
ENSG00000117601.9	SERPINC1	3.26519	0.505114	0.0010939	0.0013878	1.06334e-05	0.0131697	0.0438531	1	22	22
ENSG00000182379.9	NXPH4	-3.24891	-0.025578	0.0011585	0.00146652	0.00329607	0.0162205	0.024857	1	1	1
ENSG00000108219.10	TSPAN14	-3.24137	-0.0407591	0.00118958	0.00150433	0.001207	0.0658531	5.14175e-06	2	18	18
ENSG00000260075.1	NSFP1	-3.23626	-0.00532014	0.00121106	0.00153044	0.0623564	0.405722	1.37158e-39	4	45	45
ENSG00000188599.13	NPIPP1	3.23556	0.00733653	0.00121404	0.00153406	0.032399	0.312458	5.37331e-29	5	10	10
ENSG00000197562.5	RAB40C	3.22388	0.0145507	0.00126465	0.0015955	0.0106458	0.114153	7.69642e-10	5	17	17
ENSG00000129353.10	SLC44A2	3.2184	0.0166002	0.0012891	0.00162515	0.00794192	0.164665	6.3318e-14	11	48	48
ENSG00000100280.12	AP1B1	3.20689	0.0668204	0.00134179	0.00168898	0.000482008	0.0266383	0.00336869	2	9	9
ENSG00000164967.5	RPP25L	3.20444	0.0250238	0.00135327	0.00170286	0.003221	0.0346241	0.00106509	3	28	28
ENSG00000183621.11	ZNF438	3.19938	0.0948211	0.00137724	0.00173187	0.000252254	0.0301124	0.00197457	2	30	30
ENSG00000170624.9	SGCD	3.19641	0.168879	0.0013915	0.0017491	6.60585e-05	0.0801075	4.20888e-07	1	21	21
ENSG00000124613.4	ZNF391	-3.19316	-0.0106655	0.00140723	0.00176811	0.0187878	0.0900067	6.19311e-08	28	56	56
ENSG00000171206.9	TRIM8	3.18772	3.84692	0.001434	0.00180044	1.37368e-07	0.0239486	0.00653344	1	29	29
ENSG00000131759.13	RARA	-3.1876	-0.0214123	0.00143461	0.00180118	0.0042221	0.0556253	2.57155e-05	7	31	31
ENSG00000254852.4	NPIPA2	-3.18712	-0.0155696	0.00143695	0.001804	0.00832074	0.0240174	0.00633246	2	9	9
ENSG00000127957.12	PMS2P3	3.18681	0.0110281	0.00143849	0.00180586	0.0174061	0.0672812	2.72079e-06	11	29	29
ENSG00000132507.13	EIF5A	-3.186	-0.0156747	0.00144253	0.00181074	0.00909042	0.0171344	0.0207907	2	10	10
ENSG00000196917.4	HCAR1	3.18302	0.0172689	0.00145746	0.00182876	0.00641363	0.0778381	4.5606e-07	6	23	23
ENSG00000260953.1	RP11-426C22.6	3.18068	0.0205583	0.00146928	0.00184302	0.00485392	0.0209128	0.0110393	6	24	24
ENSG00000243753.1	HLA-L	3.17738	0.00330364	0.00148613	0.00186334	0.139955	0.445314	1.38278e-44	51	100	100
ENSG00000011021.17	CLCN6	-3.17513	-0.0160227	0.00149769	0.00187728	0.00796781	0.240638	2.35142e-21	8	54	54
ENSG00000062282.10	DGAT2	-3.17178	-0.0163243	0.00151508	0.00189823	0.00665004	0.0409197	0.000333326	7	77	77
ENSG00000237491.4	RP11-206L10.9	-3.16932	-0.0365515	0.00152797	0.00191376	0.00145861	0.0481141	8.50261e-05	3	31	31
ENSG00000253193.4	FCGR1C	3.16478	0.0109988	0.00155202	0.00194271	0.0157881	0.0660656	4.95488e-06	7	36	36
ENSG00000143570.13	SLC39A1	-3.15903	-0.0535548	0.00158297	0.00197995	0.000675601	0.0448398	0.000161427	2	11	11
ENSG00000182048.7	TRPC2	-3.15041	-0.0166959	0.00163043	0.00203701	0.00661004	0.0227267	0.00814702	2	9	9
ENSG00000026950.12	BTN3A1	3.15	0.015238	0.00163269	0.00203972	0.00944587	0.047105	0.000112725	8	27	27
ENSG00000139278.5	GLIPR1	-3.14173	-0.02256	0.0016795	0.00209593	0.00409087	0.0957386	2.10916e-08	1	19	19
ENSG00000184389.8	A3GALT2	3.1372	0.0248465	0.00170568	0.00212735	0.00297759	0.2662	4.05825e-23	5	42	42
ENSG00000184378.2	ACTRT3	3.13218	0.0171198	0.00173515	0.00216268	0.00699622	0.0676743	3.09488e-06	10	61	61
ENSG00000187741.10	FANCA	3.13216	0.00720055	0.00173523	0.00216277	0.0403132	0.189422	4.61309e-16	5	38	38
ENSG00000172803.13	SNX32	3.13098	0.00727108	0.00174224	0.00217118	0.0345158	0.154099	3.38841e-13	4	40	40
ENSG00000196189.8	SEMA4A	-3.12983	-0.0110133	0.00174906	0.00217935	0.0157752	0.261002	9.00239e-23	2	4	4
ENSG00000136856.13	SLC2A8	-3.12959	-0.169678	0.00175053	0.00218111	6.60202e-05	0.0526576	5.04684e-05	3	27	27
ENSG00000173917.9	HOXB2	-3.12348	-0.0129343	0.00178727	0.00222512	0.0119713	0.393347	1.8755e-37	2	16	16
ENSG00000182196.9	ARL6IP4	-3.12347	-0.311815	0.0017873	0.00222515	2.17834e-05	0.0562575	2.36526e-05	1	13	13
ENSG00000138111.10	TMEM180	-3.12082	-0.0230173	0.00180351	0.00224456	0.00358043	0.034632	0.00107305	2	12	12
ENSG00000165716.5	FAM69B	3.12034	0.101302	0.0018064	0.00224801	0.000200032	0.0571327	1.39072e-05	1	5	5
ENSG00000164916.9	FOXK1	3.11191	0.0432922	0.00185883	0.00231073	0.00101554	0.0633474	7.06863e-06	2	5	5
ENSG00000105668.3	UPK1A	3.11182	0.26858	0.0018594	0.00231141	2.79332e-05	0.12301	1.98452e-10	1	12	12
ENSG00000141295.9	SCRN2	3.11167	0.010978	0.0018603	0.00231249	0.0174677	0.303008	7.30717e-28	2	10	10
ENSG00000136634.5	IL10	3.11001	0.0391994	0.0018708	0.00232503	0.00120946	0.110389	1.62563e-09	2	18	18
ENSG00000267198.1	RP11-798G7.6	-3.10935	-0.0307664	0.00187497	0.00233002	0.00200388	0.268772	7.06167e-24	3	36	36
ENSG00000102858.8	MGRN1	-3.10933	-0.0155099	0.00187512	0.00233021	0.00852314	0.394916	2.89652e-38	3	12	12
ENSG00000168904.10	LRRC28	3.096	0.0271314	0.0019615	0.00243335	0.00252918	0.0131253	0.0456025	1	5	5
ENSG00000164850.10	GPER1	3.09373	0.152757	0.0019766	0.00245136	7.53541e-05	0.020501	0.00951102	1	10	10
ENSG00000172260.9	NEGR1	-3.09239	-0.0151176	0.00198549	0.00246196	0.00866372	0.115159	8.23446e-10	5	32	32
ENSG00000261584.1	RP11-457M11.5	3.08251	0.0257091	0.00205261	0.00254196	0.00271681	0.368121	1.05294e-34	7	33	33
ENSG00000143382.9	ADAMTSL4	3.07377	0.00404324	0.00211371	0.00261469	0.0835583	0.059995	1.817e-06	9	37	37
ENSG00000169203.12	RP11-231C14.4	-3.07331	-0.0181197	0.00211701	0.00261861	0.0053583	0.0520327	5.00935e-05	7	15	15
ENSG00000225978.2	HAR1A	-3.06724	-0.145228	0.00216042	0.00267024	8.85697e-05	0.157397	1.12837e-13	3	32	32
ENSG00000023892.9	DEF6	3.06162	0.293666	0.0022014	0.00271893	2.10407e-05	0.208291	1.2536e-17	1	32	32
ENSG00000142224.11	IL19	3.04977	0.450024	0.0022902	0.00282433	9.12807e-06	0.0428388	0.000267685	1	6	6
ENSG00000170889.9	RPS9	3.03621	0.0084875	0.00239574	0.00294941	0.0258637	0.327311	6.12301e-30	8	51	51
ENSG00000027847.9	B4GALT7	-3.02014	-0.0200175	0.0025266	0.0031042	0.00429677	0.323034	8.58459e-30	1	10	10
ENSG00000008311.10	AASS	-3.01994	-0.0459135	0.00252827	0.00310617	0.00100502	0.0218143	0.00911115	2	25	25
ENSG00000013306.11	SLC25A39	-3.01809	-0.0207867	0.00254371	0.00312441	0.004012	0.0354939	0.000894471	2	7	7
ENSG00000122218.10	COPA	3.01807	0.0158699	0.00254387	0.0031246	0.00794903	0.34192	2.7434e-31	2	16	16
ENSG00000042445.9	RETSAT	-3.01569	-0.00688039	0.00256394	0.00314831	0.0328498	0.246671	2.14691e-21	5	29	29
ENSG00000164048.9	ZNF589	-3.01011	-0.0135256	0.0026115	0.00320446	0.00898582	0.341651	4.1025e-32	4	29	29
ENSG00000130396.16	MLLT4	3.00924	0.0438386	0.002619	0.00321332	0.00100181	0.176488	7.12308e-15	4	25	25
ENSG00000147894.10	C9orf72	3.00726	0.0384249	0.00263614	0.00323354	0.00126591	0.0498188	8.12073e-05	5	32	32
ENSG00000159352.11	PSMD4	-3.00485	-0.125899	0.0026571	0.00325827	0.00011746	0.0137333	0.0390437	2	15	15
ENSG00000141096.4	DPEP3	-3.0012	-0.103017	0.0026892	0.00329612	0.000185572	0.0422383	0.00029896	1	4	4
ENSG00000146223.10	RPL7L1	-2.99824	-0.0249982	0.00271543	0.00332703	0.00380079	0.0548579	3.22335e-05	5	32	32
ENSG00000110880.6	CORO1C	-2.997	-0.173462	0.00272655	0.00334014	6.20097e-05	0.0928294	3.42197e-08	2	44	44
ENSG00000075240.12	GRAMD4	2.99446	0.0317158	0.0027493	0.00336695	0.00196017	0.0820419	2.64683e-07	1	14	14
ENSG00000182134.11	TDRKH	2.99341	0.0275709	0.00275879	0.00337813	0.00241988	0.0855922	1.69148e-07	2	11	11
ENSG00000221838.5	AP4M1	-2.99161	-0.00610725	0.00277507	0.0033973	0.0560967	0.181445	8.56862e-16	13	57	57
ENSG00000173226.12	IQCB1	2.98812	0.0331311	0.00280701	0.0034349	0.00177566	0.386908	1.09229e-37	5	59	59
ENSG00000164144.10	ARFIP1	2.98671	0.00899068	0.00281997	0.00345015	0.021767	0.400451	2.62947e-40	5	28	28
ENSG00000110237.3	ARHGEF17	2.98455	0.0827504	0.00284	0.00347372	0.000267308	0.19054	1.40505e-16	3	34	34
ENSG00000100147.9	CCDC134	-2.97812	-0.0158835	0.00290024	0.00354457	0.00673938	0.111974	1.35481e-09	2	5	5
ENSG00000085721.8	RRN3	2.97655	0.0211043	0.00291513	0.00356207	0.00413369	0.0219675	0.00926903	5	26	26
ENSG00000152056.12	AP1S3	-2.97571	-0.0157742	0.0029231	0.00357144	0.00769999	0.0527615	4.49022e-05	1	9	9
ENSG00000168126.3	OR2W6P	2.97532	0.0214516	0.00292686	0.00357585	0.00435209	0.0365136	0.000673024	10	33	33
ENSG00000143630.5	HCN3	-2.97459	-0.0219841	0.0029338	0.00358401	0.0043027	0.0135901	0.039166	1	3	3
ENSG00000107679.10	PLEKHA1	2.97378	0.0429644	0.0029416	0.00359318	0.00100617	0.10752	1.70248e-09	1	24	24
ENSG00000011295.11	TTC19	-2.96792	-0.129072	0.0029982	0.00365966	0.00010429	0.179047	1.7829e-15	2	28	28
ENSG00000213398.3	LCAT	2.96515	0.0116608	0.00302536	0.00369154	0.0139754	0.0430628	0.000239128	6	11	11
ENSG00000167193.7	CRK	-2.96476	-0.0323608	0.00302916	0.003696	0.00183532	0.0744834	7.45809e-07	2	9	9
ENSG00000055950.12	MRPL43	2.96301	0.061018	0.0030465	0.00371635	0.000382755	0.0767815	4.8783e-07	1	9	9
ENSG00000037637.6	FBXO42	-2.95156	-0.0414197	0.00316177	0.00385151	0.00102955	0.0434598	0.000239761	3	20	20
ENSG00000107593.15	PKD2L1	2.94559	0.0687817	0.00322337	0.00392367	0.000295424	0.0899882	6.09651e-08	3	26	26
ENSG00000242622.1	RP11-18H7.1	2.93847	0.00873318	0.00329838	0.00401147	0.0237895	0.0174004	0.020876	6	90	90
ENSG00000132600.12	PRMT7	2.92904	0.0142868	0.00340006	0.00413036	0.0094372	0.160422	1.20701e-13	9	36	36
ENSG00000117408.6	IPO13	-2.91588	-0.250109	0.0035469	0.00430181	2.71789e-05	0.0384503	0.000388318	1	7	7
ENSG00000137474.15	MYO7A	-2.91498	-0.00891679	0.00355717	0.0043138	0.0216305	0.114772	7.7375e-10	9	58	58
ENSG00000246575.2	AC093162.5	-2.91492	-0.0198082	0.00355775	0.00431447	0.00391604	0.105994	2.18588e-09	3	22	22
ENSG00000167280.12	ENGASE	2.91228	0.00712073	0.00358801	0.00434977	0.0320946	0.280121	4.28411e-25	27	133	133
ENSG00000171357.5	LURAP1	-2.91016	-0.00924976	0.0036124	0.00437821	0.0188344	0.0871889	1.17553e-07	7	34	34
ENSG00000228078.1	HLA-U	-2.90007	-0.00552418	0.0037308	0.00451617	0.0499129	0.263672	5.84277e-23	39	78	78
ENSG00000225434.2	RP11-63P12.6	-2.88751	-0.0197076	0.00388304	0.00469333	0.00473679	0.0589072	1.70133e-05	4	26	26
ENSG00000056661.9	PCGF2	-2.88503	-0.00604341	0.00391371	0.00472898	0.0482799	0.0866346	3.99058e-08	2	11	11
ENSG00000197870.8	PRB3	-2.88442	-0.0255641	0.00392135	0.00473786	0.00257145	0.0272353	0.00357698	2	16	16
ENSG00000204650.9	CRHR1-IT1	2.88062	0.075315	0.0039689	0.00479312	0.000289696	0.455446	1.38495e-46	1	47	47
ENSG00000125966.8	MMP24	-2.87452	-0.317462	0.0040464	0.00488313	1.67664e-05	0.0775976	6.616e-07	1	10	10
ENSG00000196968.6	FUT11	2.86046	0.0231561	0.0042303	0.00509646	0.00302017	0.0885434	4.08455e-08	3	30	30
ENSG00000131558.10	EXOC4	-2.85916	-0.0379668	0.00424762	0.00511653	0.00114537	0.0704157	2.04978e-06	2	22	22
ENSG00000197653.10	DNAH10	-2.85647	-0.0404941	0.00428378	0.00515843	0.00106283	0.101647	7.03426e-09	3	15	15
ENSG00000160886.9	LY6K	2.85633	0.0469869	0.00428576	0.00516073	0.000742428	0.012897	0.0473039	2	12	12
ENSG00000204644.5	ZFP57	-2.85593	-0.00278588	0.00429109	0.0051669	0.196571	0.564304	1.33889e-64	26	64	64
ENSG00000107537.9	PHYH	-2.85324	-0.0143861	0.0043276	0.00520919	0.0073037	0.03083	0.0021153	4	5	5
ENSG00000244509.3	APOBEC3C	2.85081	0.00784445	0.0043608	0.00524763	0.0271414	0.0860862	1.01204e-07	16	82	82
ENSG00000124067.12	SLC12A4	2.85024	0.0229075	0.00436859	0.00525665	0.00323419	0.0652429	3.06872e-06	2	5	5
ENSG00000144218.14	AFF3	-2.84469	-0.0282094	0.00444541	0.00534555	0.00213965	0.0545012	3.76735e-05	5	13	13
ENSG00000146826.10	C7orf43	2.84363	0.012649	0.00446022	0.00536269	0.00912041	0.0798818	4.08001e-07	3	15	15
ENSG00000183542.4	KLRC4	2.84034	0.0838161	0.00450652	0.00541624	0.000211383	0.0189518	0.0143982	2	6	6
ENSG00000198836.4	OPA1	2.83989	0.302193	0.0045129	0.00542361	1.70385e-05	0.0285534	0.00307285	1	3	3
ENSG00000145730.16	PAM	-2.83954	-0.0208389	0.00451792	0.00542942	0.00386294	0.341101	9.53456e-32	2	23	23
ENSG00000164414.12	SLC35A1	-2.83914	-0.0199756	0.00452359	0.00543597	0.00452272	0.186843	4.56109e-16	3	25	25
ENSG00000172757.8	CFL1	2.83257	0.0266508	0.0046175	0.00554451	0.0025853	0.0237869	0.0070349	3	26	26
ENSG00000268707.1	RP11-247A12.7	2.83235	0.00896068	0.00462077	0.00554828	0.0230458	0.0865442	6.6119e-08	3	10	10
ENSG00000106153.12	CHCHD2	-2.82585	-0.0716766	0.0047156	0.0056578	0.000305727	0.402681	1.99288e-40	1	26	26
ENSG00000188493.10	C19orf54	2.81613	0.0320086	0.00486064	0.00582513	0.00154546	0.176651	6.28003e-15	4	12	12
ENSG00000000938.8	FGR	2.81158	0.0748778	0.00492986	0.00590493	0.000313779	0.0175991	0.0195403	2	9	9
ENSG00000131791.6	PRKAB2	-2.81026	-0.0336587	0.00495019	0.00592835	0.00135344	0.0272916	0.00359504	4	35	35
ENSG00000111237.14	VPS29	-2.8095	-0.100617	0.00496178	0.00594171	0.000150776	0.101449	7.90491e-09	2	13	13
ENSG00000260911.1	RP11-196G11.2	-2.79899	-0.0637541	0.00512628	0.00613113	0.000384493	0.0793659	4.03182e-07	3	17	17
ENSG00000179195.11	ZNF664	-2.79601	-0.0165746	0.00517382	0.00618583	0.00599372	0.035888	0.000759719	7	51	51
ENSG00000183793.9	NPIPA5	-2.79081	-0.00358	0.00525759	0.00628216	0.116825	0.297513	1.95111e-26	13	72	72
ENSG00000175857.4	GAPT	-2.79001	-39.5016	0.0052707	0.00629724	1.01972e-09	0.230151	4.30348e-20	1	11	11
ENSG00000110921.7	MVK	-2.78393	-0.361011	0.00537054	0.00641198	1.50521e-05	0.054865	2.937e-05	2	33	33
ENSG00000137460.4	FHDC1	2.78328	0.0366963	0.0053813	0.00642433	0.00114299	0.0563379	1.90179e-05	1	4	4
ENSG00000172409.5	CLP1	-2.7784	-0.0850951	0.00546279	0.00651791	0.000206031	0.023911	0.00674244	3	17	17
ENSG00000219392.1	RP1-265C24.5	2.77571	0.0167737	0.00550807	0.00656989	0.00458363	0.0457485	0.000150644	16	25	25
ENSG00000120699.8	EXOSC8	2.77505	0.0272697	0.00551928	0.00658275	0.00202861	0.0308159	0.0017191	2	16	16
ENSG00000093134.9	VNN3	2.77502	0.0105657	0.00551984	0.0065834	0.0138966	0.368459	2.3151e-34	10	66	66
ENSG00000144026.7	ZNF514	2.77295	0.011148	0.00555514	0.0066239	0.0111091	0.287746	2.49694e-25	9	30	30
ENSG00000105287.8	PRKD2	-2.76171	-0.010156	0.00574989	0.0068472	0.0138551	0.235273	2.7871e-20	6	22	22
ENSG00000099785.6	2019-03-02	2.76162	0.0193169	0.00575154	0.0068491	0.00429231	0.229931	9.08123e-20	9	33	33
ENSG00000157045.4	NTAN1	2.75961	0.00781382	0.00578706	0.0068898	0.0260343	0.0282187	0.00274623	5	20	20
ENSG00000240053.8	LY6G5B	-2.75805	-0.00804579	0.00581473	0.00692149	0.0242219	0.0711015	2.12582e-06	27	37	37
ENSG00000143569.14	UBAP2L	-2.74722	-0.0228102	0.00601025	0.0071453	0.00269764	0.0532135	3.69962e-05	6	23	23
ENSG00000106683.10	LIMK1	2.74616	0.0441324	0.0060298	0.00716766	0.000592328	0.187814	3.91242e-16	1	16	16
ENSG00000120784.11	ZFP30	-2.74415	-0.0268815	0.00606671	0.00720988	0.00214596	0.119779	2.39813e-10	5	14	14
ENSG00000167074.10	TEF	-2.74066	-0.224947	0.00613153	0.00728399	3.15251e-05	0.17968	2.24424e-15	2	33	33
ENSG00000130812.6	ANGPTL6	2.73874	0.00999791	0.00616756	0.00732517	0.0153373	0.0986045	1.50632e-08	6	13	13
ENSG00000124201.10	ZNFX1	2.7378	0.017342	0.0061852	0.00734534	0.00485113	0.0988546	1.45531e-08	1	2	2
ENSG00000163832.11	ELP6	-2.73516	-0.0302433	0.00623494	0.00740217	0.0016926	0.0530524	3.99879e-05	2	11	11
ENSG00000105849.5	TWISTNB	2.73376	1.20644	0.0062616	0.00743262	1.01672e-06	0.10144	7.50875e-09	1	7	7
ENSG00000144597.9	EAF1	2.73337	0.0186823	0.00626899	0.00744107	0.00449098	0.0172734	0.0181278	5	30	30
ENSG00000175575.8	PAAF1	2.73325	0.0736864	0.0062712	0.00744359	0.000271105	0.0931407	2.98193e-08	1	7	7
ENSG00000256092.2	hsa-mir-8072	2.73093	0.0677411	0.0063155	0.00749418	0.000338911	0.020311	0.012608	1	10	10
ENSG00000177885.9	GRB2	-2.72522	-0.104244	0.0064259	0.0076202	0.000163626	0.0365962	0.00075972	1	14	14
ENSG00000183655.11	KLHL25	2.72423	0.0215049	0.00644521	0.00764224	0.00315362	0.0227874	0.00781006	7	41	41
ENSG00000172375.8	C2CD2L	2.7201	0.0495414	0.00652626	0.0077347	0.000639428	0.312538	3.88852e-28	4	23	23
ENSG00000166507.12	NDST2	-2.71429	-0.0113714	0.00664189	0.00786653	0.00925022	0.0242059	0.00636606	5	28	28
ENSG00000169682.13	SPNS1	-2.7136	-0.0594823	0.0066556	0.00788216	0.00059715	0.297338	7.35459e-27	1	13	13
ENSG00000264469.1	RP11-173M1.8	2.71261	0.134956	0.0066756	0.00790495	8.47575e-05	0.190141	5.5404e-17	1	14	14
ENSG00000171314.8	PGAM1	2.71127	0.0108975	0.00670268	0.00793581	0.0138523	0.112744	1.38129e-09	2	15	15
ENSG00000272632.1	RP11-362F19.3	-2.70929	-0.0433918	0.00674264	0.00798133	0.000814162	0.0976231	1.22121e-08	2	8	8
ENSG00000260257.1	RP5-1085F17.3	2.70899	0.0261598	0.00674892	0.00798848	0.00224271	0.159128	1.80202e-13	2	23	23
ENSG00000128271.15	ADORA2A	2.70671	0.0644685	0.0067953	0.0080413	0.000386904	0.0633597	4.46825e-06	1	8	8
ENSG00000160551.5	TAOK1	-2.7046	-0.0806484	0.0068386	0.00809061	0.000228403	0.0130957	0.0452942	1	16	16
ENSG00000088726.11	TMEM40	2.70439	0.0266771	0.006843	0.00809562	0.0018863	0.0230535	0.00713033	1	4	4
ENSG00000131507.9	NDFIP1	2.69954	0.0693787	0.00694354	0.00821006	0.00027878	0.0456046	0.000163465	3	24	24
ENSG00000144130.7	NT5DC4	2.6993	0.0668729	0.0069485	0.00821569	0.000323288	0.0128135	0.0459816	2	24	24
ENSG00000138738.6	PRDM5	2.69621	0.373173	0.0070133	0.00828942	9.42293e-06	0.279409	1.09647e-24	1	47	47
ENSG00000152778.7	IFIT5	2.69597	0.0175585	0.00701832	0.00829512	0.00490153	0.194378	1.23767e-17	5	40	40
ENSG00000158985.9	CDC42SE2	2.69457	0.0273392	0.007048	0.00832889	0.0019264	0.0260267	0.00479161	1	16	16
ENSG00000178623.7	GPR35	-2.68873	-0.0133281	0.00717242	0.00847034	0.00874423	0.100767	6.64517e-09	2	20	20
ENSG00000204531.11	POU5F1	2.68737	0.00363955	0.0072017	0.00850361	0.0714789	0.143595	3.68369e-12	50	98	98
ENSG00000166831.4	RBPMS2	2.68646	0.0346467	0.00722132	0.0085259	0.000855563	0.281121	1.77453e-25	4	45	45
ENSG00000137726.11	FXYD6	2.68323	0.059138	0.00729147	0.0086056	0.000457321	0.0314635	0.00149467	3	6	6
ENSG00000068028.13	RASSF1	-2.68174	-0.0182481	0.00732402	0.00864257	0.00425906	0.0239281	0.00669448	7	24	24
ENSG00000164265.4	SCGB3A2	-2.6806	-0.00659004	0.00734895	0.00867088	0.034007	0.0993067	8.09825e-09	13	68	68
ENSG00000157870.10	FAM213B	-2.68018	-0.138598	0.00735834	0.00868154	7.48237e-05	0.0632838	7.6846e-06	2	11	11
ENSG00000204277.1	RP11-219G17.4	2.67976	0.0205233	0.00736757	0.00869201	0.00405971	0.0615223	8.06903e-06	3	6	6
ENSG00000151006.7	PRSS53	2.67873	0.0929265	0.00739013	0.00871763	0.000167576	0.0746481	1.01118e-06	3	15	15
ENSG00000134825.9	TMEM258	2.67598	0.0133786	0.00745111	0.00878685	0.00754093	0.0517992	5.27083e-05	8	26	26
ENSG00000182952.4	HMGN4	2.67268	0.00639768	0.00752486	0.00887053	0.0345009	0.225478	1.31246e-19	27	71	71
ENSG00000197256.6	KANK2	-2.67241	-0.00841552	0.00753089	0.00887737	0.0206527	0.161627	8.22393e-14	6	29	29
ENSG00000183426.11	NPIPA1	2.66894	0.00325005	0.00760902	0.008966	0.124749	0.351126	1.34587e-32	20	64	64
ENSG00000113231.9	PDE8B	2.66735	0.0131476	0.00764514	0.00900695	0.00799712	0.0761867	7.8081e-07	3	16	16
ENSG00000242142.1	SERBP1P3	-2.6654	-0.0756313	0.0076897	0.00905747	0.000260233	0.0820009	2.756e-07	2	12	12
ENSG00000092020.6	PPP2R3C	2.6651	0.0582805	0.00769645	0.00906512	0.000411007	0.402467	3.46385e-39	3	20	20
ENSG00000152284.4	TCF7L1	-2.65611	-0.0684335	0.0079049	0.00930129	0.000260464	0.0554176	2.66873e-05	1	8	8
ENSG00000152642.6	GPD1L	-2.65153	-1.59019	0.0080129	0.00942357	5.54069e-07	0.0539878	3.1586e-05	1	9	9
ENSG00000164082.10	GRM2	-2.64856	-0.0413874	0.00808355	0.00950352	0.000866827	0.0503887	5.71783e-05	2	16	16
ENSG00000198518.5	HIST1H4E	2.64657	0.00863447	0.00813124	0.00955747	0.0205129	0.0539592	3.93435e-05	9	20	20
ENSG00000111788.9	RP11-22B23.1	2.64385	0.0135096	0.00819697	0.00963182	0.00708604	0.590376	1.98978e-70	7	35	35
ENSG00000167671.7	UBXN6	2.63582	0.0348477	0.0083935	0.00985399	0.00107819	0.0839452	2.23099e-07	6	23	23
ENSG00000177398.14	UMODL1	-2.63219	-0.053583	0.0084836	0.00995577	0.000482928	0.23243	4.52565e-20	1	8	8
ENSG00000175567.4	UCP2	-2.63088	-0.00546931	0.00851645	0.00999288	0.0470166	0.188511	4.53013e-16	5	22	22
ENSG00000205020.7	CCL4L1	2.62679	0.0131615	0.00861945	0.0101092	0.0084684	0.0842289	1.99928e-07	10	57	57
ENSG00000166927.8	MS4A7	-2.62675	-0.00842338	0.00862057	0.0101104	0.0146845	0.048427	9.39703e-05	6	33	33
ENSG00000167085.7	PHB	-2.62353	-0.237952	0.0087023	0.0102027	1.98825e-05	0.0302341	0.0021438	1	4	4
ENSG00000083828.11	ZNF586	-2.62267	-0.0120045	0.00872433	0.0102275	0.00950996	0.0852696	1.4671e-07	7	39	39
ENSG00000269676.1	MUC8	-2.62223	-0.0267086	0.00873553	0.0102402	0.00193458	0.0608869	1.22156e-05	4	32	32
ENSG00000204618.4	RNF39	-2.61876	-0.0204918	0.00882507	0.0103412	0.00369765	0.0434464	0.000234056	9	13	13
ENSG00000268865.1	AC026310.1	-2.6172	-0.0310728	0.00886553	0.0103868	0.00132716	0.0675282	2.52704e-06	4	36	36
ENSG00000134202.6	GSTM3	-2.61107	-0.00794103	0.00902604	0.0105678	0.0219738	0.407464	3.09585e-39	4	14	14
ENSG00000244733.4	RP11-506M13.3	2.60983	0.0457278	0.0090586	0.0106044	0.000681567	0.028315	0.00269859	1	17	17
ENSG00000155085.11	AK9	2.60862	0.0838383	0.0090908	0.0106407	0.000195849	0.0610459	8.06849e-06	1	20	20
ENSG00000260910.1	LINC00565	2.60051	0.0101305	0.00930843	0.0108858	0.0123525	0.264437	1.13726e-23	4	27	27
ENSG00000124564.13	SLC17A3	-2.59962	-0.0141157	0.00933279	0.0109132	0.0068054	0.0367629	0.000709469	5	11	11
ENSG00000236002.3	CTB-75G16.1	2.59649	0.0173942	0.00941823	0.0110094	0.00450598	0.0473832	0.00010448	8	28	28
ENSG00000125734.9	GPR108	2.59619	0.00526622	0.00942628	0.0110184	0.0449737	0.143242	4.91597e-12	5	17	17
ENSG00000106290.10	TAF6	-2.59482	-0.0256824	0.00946404	0.0110609	0.00203184	0.0469729	0.000110056	3	9	9
ENSG00000154099.13	DNAAF1	-2.58742	-0.0153237	0.00966971	0.0112922	0.00540206	0.232654	5.66891e-20	5	42	42
ENSG00000176783.10	RUFY1	2.58656	0.0295499	0.00969382	0.0113193	0.00161928	0.200667	1.8565e-17	2	23	23
ENSG00000168405.10	CMAHP	-2.5846	-0.0183146	0.00974915	0.0113815	0.00351032	0.0126629	0.0496386	3	41	41
ENSG00000112977.11	DAP	2.58427	0.00421896	0.00975843	0.0113919	0.0720511	0.270197	2.4188e-24	12	72	72
ENSG00000273456.1	RP11-686O6.2	-2.584	-0.0160341	0.00976609	0.0114005	0.00498121	0.0726704	1.42322e-06	4	28	28
ENSG00000162736.11	NCSTN	2.58227	0.00916062	0.0098152	0.0114557	0.016601	0.342037	3.26323e-32	5	17	17
ENSG00000225851.1	HLA-S	2.58171	0.00502666	0.00983114	0.0114736	0.0552003	0.367504	1.80637e-34	25	60	60
ENSG00000095485.12	CWF19L1	-2.57364	-0.0235398	0.0100636	0.0117346	0.00232997	0.198965	7.77089e-17	2	19	19
ENSG00000233327.6	USP32P2	2.5718	0.0510619	0.0101172	0.0117948	0.000723766	0.445576	3.13134e-46	2	11	11
ENSG00000125388.15	GRK4	-2.56852	-0.0611615	0.0102134	0.0119027	0.000346206	0.0768678	6.04132e-07	2	26	26
ENSG00000100319.11	ZMAT5	-2.56813	-0.0721205	0.010225	0.0119157	0.000222911	0.0637709	5.53997e-06	1	13	13
ENSG00000205927.4	OLIG2	-2.56562	-0.0187114	0.0102992	0.011999	0.00333034	0.039793	0.000389424	2	26	26
ENSG00000109445.6	ZNF330	-2.5619	-0.0966528	0.01041	0.0121232	0.000146216	0.186827	2.57318e-16	1	10	10
ENSG00000168385.13	2019-09-02	2.55723	0.0167289	0.010551	0.0122812	0.00508644	0.441487	4.36995e-44	7	34	34
ENSG00000186187.7	ZNRF1	2.55562	0.0292929	0.0105999	0.012336	0.00193851	0.0312686	0.0017973	3	20	20
ENSG00000165929.8	TC2N	-2.55536	-0.0826329	0.0106078	0.0123449	0.000197933	0.0980627	6.10229e-09	2	16	16
ENSG00000035664.7	DAPK2	-2.55375	-0.013285	0.0106569	0.0123998	0.0077969	0.0253333	0.00501378	4	41	41
ENSG00000248334.2	WHAMMP2	2.55238	0.600151	0.010699	0.012447	3.30051e-06	0.0951744	2.25046e-08	1	8	8
ENSG00000122873.7	CISD1	2.55141	0.0126205	0.0107288	0.0124803	0.0087916	0.261016	5.6923e-23	9	101	101
ENSG00000111615.8	KRR1	-2.5488	-0.0577296	0.0108095	0.0125707	0.000420382	0.0403721	0.000348857	2	25	25
ENSG00000212670.1	AL161915.1	-2.54746	-0.0234921	0.0108511	0.0126173	0.00259269	0.0694218	1.84471e-06	3	35	35
ENSG00000198624.8	CCDC69	2.54401	0.00849589	0.0109589	0.012738	0.0171313	0.0446965	0.000149773	6	18	18
ENSG00000114353.12	GNAI2	2.54397	0.00429839	0.01096	0.0127391	0.0788051	0.0412862	0.000329618	11	67	67
ENSG00000161328.10	LRRC56	2.53972	0.0531676	0.0110941	0.0128892	0.000510398	0.0737465	9.92694e-07	2	12	12
ENSG00000169507.5	SLC38A11	2.53555	0.0502899	0.011227	0.0130378	0.000487395	0.0206209	0.0117143	5	38	38
ENSG00000090238.7	YPEL3	-2.53527	-0.0108531	0.0112361	0.013048	0.00968593	0.14393	1.01048e-12	10	25	25
ENSG00000229759.1	MRPS18AP1	-2.53386	-0.00650422	0.0112814	0.0130985	0.027569	0.163083	7.23328e-14	2	9	9
ENSG00000124920.9	MYRF	2.53232	0.00646595	0.011331	0.013154	0.0321272	0.269118	1.14887e-23	1	4	4
ENSG00000173193.9	PARP14	-2.53226	-0.59375	0.011333	0.0131563	3.54235e-06	0.173997	9.8642e-15	1	15	15
ENSG00000224497.1	RPL36P4	-2.52979	-0.0143019	0.0114131	0.0132458	0.00775862	0.256906	3.28953e-22	2	16	16
ENSG00000047315.10	POLR2B	-2.5293	-0.0166988	0.0114291	0.0132636	0.00493398	0.0482277	0.000101676	11	60	60
ENSG00000184385.2	C21orf128	-2.52573	-0.00978041	0.0115459	0.0133941	0.0130112	0.465473	1.279e-47	10	71	71
ENSG00000081320.6	STK17B	2.51744	0.201225	0.011821	0.0137012	2.999e-05	0.0739566	1.10855e-06	1	15	15
ENSG00000184381.14	PLA2G6	2.51558	0.0102618	0.0118838	0.0137713	0.0112058	0.0498158	7.40404e-05	2	6	6
ENSG00000086504.11	MRPL28	2.51468	0.0279123	0.011914	0.0138049	0.00181992	0.0452644	0.000166949	1	8	8
ENSG00000198231.8	DDX42	-2.51205	-0.105518	0.0120033	0.0139045	8.44654e-05	0.106154	4.64881e-09	2	33	33
ENSG00000159904.7	ZNF890P	2.51021	0.00548518	0.0120658	0.0139743	0.0452461	0.249973	3.64411e-22	5	56	56
ENSG00000047849.17	MAP4	2.50965	0.0143954	0.012085	0.0139956	0.00468336	0.0610968	8.95257e-06	2	16	16
ENSG00000196547.10	MAN2A2	2.50726	0.294776	0.0121671	0.0140872	1.52939e-05	0.0523259	3.94471e-05	2	13	13
ENSG00000170356.8	OR2A20P	2.50576	0.0353304	0.012219	0.014145	0.00103897	0.0239319	0.00619112	2	33	33
ENSG00000174564.8	IL20RB	-2.50547	-0.643139	0.012229	0.0141562	3.00808e-06	0.0289451	0.00267666	1	30	30
ENSG00000248810.1	RP11-362F19.1	-2.50266	-0.020213	0.0123263	0.0142645	0.00310986	0.279383	7.94474e-25	6	39	39
ENSG00000215012.4	C22orf29	2.50249	0.0332628	0.0123324	0.0142714	0.00108926	0.0620282	8.84157e-06	2	12	12
ENSG00000166228.4	PCBD1	-2.50197	-0.0188444	0.0123503	0.0142913	0.00335436	0.035656	0.000923894	2	37	37
ENSG00000157322.12	CLEC18A	-2.50035	-0.0814518	0.0124069	0.0143544	0.000174909	0.549119	2.6626e-61	2	20	20
ENSG00000165389.6	SPTSSA	2.49526	0.0880521	0.0125867	0.0145545	0.000154397	0.0139753	0.0363669	3	28	28
ENSG00000178878.8	APOLD1	-2.49287	-0.00876481	0.0126715	0.0146489	0.0171966	0.0969564	2.22478e-08	3	8	8
ENSG00000185811.12	IKZF1	-2.48812	-0.00966727	0.012842	0.0148387	0.0140221	0.0680426	3.34895e-06	1	33	33
ENSG00000134490.9	TMEM241	-2.48346	-0.00821178	0.0130115	0.0150272	0.0172272	0.0574635	1.69095e-05	11	58	58
ENSG00000236675.1	MTX1P1	-2.48322	-0.025466	0.0130199	0.0150366	0.00190298	0.0571439	2.20573e-05	4	17	17
ENSG00000131165.10	CHMP1A	-2.48185	-0.0153002	0.0130703	0.0150926	0.00520027	0.0414778	0.000215808	5	19	19
ENSG00000060138.8	YBX3	2.47891	0.0100516	0.0131785	0.0152129	0.0114219	0.0564186	2.49637e-05	7	37	37
ENSG00000137714.2	FDX1	2.47862	0.0256349	0.013189	0.0152245	0.00191403	0.039088	0.000465639	1	6	6
ENSG00000196199.9	MPHOSPH8	-2.47136	-0.147993	0.01346	0.0155256	6.37052e-05	0.0336991	0.00116291	1	40	40
ENSG00000105501.7	SIGLEC5	2.46959	0.00384953	0.0135268	0.0155998	0.0746642	0.191415	2.57839e-16	20	87	87
ENSG00000140319.6	SRP14	2.46918	0.0321207	0.0135421	0.0156168	0.00118629	0.0400613	0.000366354	5	20	20
ENSG00000163602.9	RYBP	-2.46892	-0.00521864	0.013552	0.0156278	0.0445482	0.312082	2.69404e-28	1	5	5
ENSG00000198324.10	FAM109A	-2.46843	-0.00990744	0.0135708	0.0156486	0.0123794	0.0403377	0.000349569	6	20	20
ENSG00000135587.4	SMPD2	-2.46831	-0.0360241	0.0135753	0.0156536	0.000920561	0.253687	3.70236e-22	4	45	45
ENSG00000132763.10	MMACHC	-2.46621	-0.0108224	0.013655	0.0157421	0.010363	0.0258053	0.00422125	1	1	1
ENSG00000101115.8	SALL4	2.46432	0.0625318	0.0137272	0.0158222	0.000316169	0.0262908	0.00416159	3	38	38
ENSG00000159202.13	UBE2Z	-2.45815	-0.0178727	0.0139653	0.0160864	0.00363805	0.201216	2.69079e-17	3	21	21
ENSG00000138780.10	GSTCD	2.45714	0.0161439	0.0140046	0.01613	0.00526472	0.0307831	0.00194557	6	20	20
ENSG00000110665.7	C11orf21	-2.45562	-0.0106666	0.014064	0.0161958	0.00974197	0.329952	3.17868e-30	11	55	55
ENSG00000267654.1	RP11-973H7.4	-2.45497	-0.0119587	0.0140897	0.0162244	0.00860882	0.257158	2.3615e-22	5	30	30
ENSG00000118620.8	ZNF430	-2.45385	-0.0392681	0.0141337	0.0162732	0.000772812	0.136192	1.885e-11	9	58	58
ENSG00000172315.5	TP53RK	-2.44975	-0.0468401	0.0142957	0.0164527	0.000487038	0.073217	7.03704e-07	2	14	14
ENSG00000126432.9	PRDX5	2.44972	0.0160453	0.0142967	0.0164537	0.00455744	0.0989894	1.55313e-08	5	20	20
ENSG00000154822.11	PLCL2	2.44615	0.0338815	0.0144393	0.0166117	0.00109919	0.12367	1.63933e-10	4	35	35
ENSG00000100325.10	ASCC2	2.44342	0.0166775	0.0145489	0.0167331	0.00410132	0.0491801	8.80541e-05	4	17	17
ENSG00000112893.5	MAN2A1	-2.43785	-0.0190365	0.014775	0.0169834	0.0032214	0.041707	0.00033146	1	3	3
ENSG00000182472.4	CAPN12	2.43407	0.00510653	0.0149302	0.0171552	0.0416819	0.184003	1.65464e-15	4	33	33
ENSG00000260082.1	RP11-2C24.5	-2.43213	-0.010098	0.0150102	0.0172436	0.0113447	0.0226141	0.00795453	9	21	21
ENSG00000154743.13	TSEN2	-2.43175	-1.29775	0.015026	0.0172612	7.19451e-07	0.052011	5.11269e-05	1	4	4
ENSG00000166359.6	WDR88	2.42989	0.0217816	0.0151034	0.0173467	0.00228281	0.0179691	0.0174531	3	9	9
ENSG00000198133.4	TMEM229B	-2.42953	-0.028104	0.0151184	0.0173633	0.00174319	0.077212	5.8941e-07	5	44	44
ENSG00000144214.5	LYG1	2.42822	0.0106248	0.015173	0.0174238	0.00991869	0.130208	4.25903e-11	7	52	52
ENSG00000251301.2	RP11-81H14.2	-2.42544	-0.0820986	0.01529	0.0175531	0.000169026	0.345614	1.58921e-32	1	12	12
ENSG00000232637.3	WI2-3658N16.1	2.42525	0.0210058	0.015298	0.0175619	0.00268255	0.247448	3.88112e-22	4	22	22
ENSG00000120253.9	NUP43	2.42488	0.0177739	0.0153133	0.0175789	0.00348841	0.25646	1.85473e-22	4	31	31
ENSG00000229792.1	LINC00399	-2.42428	-0.0561739	0.0153386	0.0176068	0.000354766	0.0704552	1.88119e-06	2	17	17
ENSG00000251129.1	RP11-734I18.1	-2.42151	-0.0629833	0.015456	0.0177366	0.000343554	0.287946	1.1783e-25	1	7	7
ENSG00000127366.4	TAS2R5	-2.41957	-0.130972	0.015539	0.0178283	6.86e-05	0.0180097	0.0181753	1	9	9
ENSG00000101188.4	NTSR1	-2.41863	-0.0145586	0.0155792	0.0178726	0.00517791	0.246594	5.71841e-22	4	23	23
ENSG00000053254.11	FOXN3	2.41544	0.0359876	0.015716	0.0180238	0.000879584	0.084218	1.091e-07	1	4	4
ENSG00000148396.14	SEC16A	2.41504	0.00859935	0.0157336	0.0180432	0.0154128	0.280967	1.05558e-24	6	26	26
ENSG00000182093.10	WRB	-2.41489	-0.0244985	0.01574	0.0180503	0.00176437	0.156207	7.7521e-14	1	24	24
ENSG00000136235.11	GPNMB	-2.41425	-0.0526498	0.0157675	0.0180806	0.000454142	0.0292945	0.00257839	4	16	16
ENSG00000151151.5	IPMK	-2.41401	-0.0122026	0.0157778	0.018092	0.00890667	0.0972978	2.06123e-08	4	29	29
ENSG00000188897.4	CTD-3088G3.8	2.41387	0.00655573	0.0157842	0.0180991	0.0285701	0.0890554	8.87011e-08	15	55	55
ENSG00000231680.1	AP003774.6	2.41179	0.0131208	0.0158743	0.0181986	0.00655646	0.123051	1.40575e-10	6	56	56
ENSG00000267100.1	ILF3-AS1	2.40895	0.0312943	0.0159983	0.0183354	0.00113535	0.041232	0.000315698	2	13	13
ENSG00000072042.8	RDH11	2.40814	0.0714262	0.0160339	0.0183747	0.000219447	0.047713	6.9506e-05	3	21	21
ENSG00000182247.5	UBE2E2	2.40716	0.0218497	0.0160771	0.0184224	0.00260304	0.0489844	8.85744e-05	4	37	37
ENSG00000141569.6	TRIM65	-2.40696	-0.00880587	0.0160861	0.0184323	0.0133198	0.0864786	1.17367e-07	14	72	72
ENSG00000174837.10	EMR1	2.40675	0.00727829	0.0160953	0.0184424	0.0265094	0.338236	5.31841e-31	9	37	37
ENSG00000198171.8	DDRGK1	2.40596	0.040254	0.01613	0.0184807	0.000813995	0.105543	2.03989e-09	1	7	7
ENSG00000177239.10	MAN1B1	-2.40561	-0.012611	0.0161454	0.0184977	0.00746454	0.340454	2.04111e-32	5	22	22
ENSG00000105048.12	TNNT1	2.40467	0.00548826	0.0161871	0.0185437	0.0341751	0.102738	7.45146e-09	5	19	19
ENSG00000112659.9	CUL9	2.40242	0.0223742	0.016287	0.0186539	0.0021039	0.0511192	4.35717e-05	2	8	8
ENSG00000162366.3	PDZK1IP1	2.39888	0.0569777	0.0164451	0.0188283	0.000362984	0.143079	4.09857e-12	2	9	9
ENSG00000177535.6	OR2B11	-2.39818	-0.041852	0.0164766	0.018863	0.000628888	0.038595	0.000539789	3	25	25
ENSG00000089847.8	ANKRD24	2.39689	0.00761945	0.016535	0.0189273	0.0184677	0.0987189	1.215e-08	13	90	90
ENSG00000065154.7	OAT	2.39359	0.0608611	0.0166842	0.0190917	0.000325399	0.0182603	0.0172548	3	26	26
ENSG00000105963.9	ADAP1	-2.39051	-0.00466177	0.016825	0.0192469	0.058004	0.171985	1.50725e-14	6	50	50
ENSG00000111725.6	PRKAB1	-2.3878	-0.00508789	0.0169495	0.0193841	0.0501535	0.272731	7.46293e-24	5	19	19
ENSG00000272690.1	RP11-803B1.8	-2.3836	-0.290192	0.017144	0.0195982	1.1813e-05	0.0211337	0.0104886	1	12	12
ENSG00000006025.7	OSBPL7	-2.38129	-0.0419662	0.017252	0.0197171	0.000646568	0.0233952	0.00746168	1	15	15
ENSG00000172830.8	SSH3	-2.37606	-0.0325848	0.0174985	0.0199883	0.00101474	0.106607	2.02755e-09	4	23	23
ENSG00000072364.8	AFF4	-2.37228	-0.0115382	0.0176789	0.0201867	0.00922649	0.0244263	0.00560601	8	38	38
ENSG00000228446.2	AC073052.1	2.37211	0.0139195	0.0176866	0.0201952	0.00644706	0.0240977	0.0065309	10	69	69
ENSG00000226125.1	AC098823.3	2.37201	0.151316	0.0176916	0.0202006	5.02571e-05	0.0324696	0.00145554	3	18	18
ENSG00000124490.9	CRISP2	2.37145	0.0214377	0.0177182	0.0202299	0.00256438	0.0536013	3.96571e-05	6	59	59
ENSG00000104835.10	SARS2	2.36994	0.0151093	0.0177911	0.0203101	0.00464452	0.28958	6.08854e-27	6	29	29
ENSG00000198625.8	MDM4	-2.36656	-0.0128953	0.0179542	0.0204894	0.00598398	0.0928762	3.78037e-08	10	61	61
ENSG00000125447.12	GGA3	2.36645	0.208268	0.0179596	0.0204952	2.53678e-05	0.0549929	2.64243e-05	2	9	9
ENSG00000237217.1	AC008074.5	-2.36539	-0.41319	0.018011	0.0205517	6.78695e-06	0.0454201	0.000151142	1	19	19
ENSG00000132305.16	IMMT	2.36381	0.0352167	0.0180882	0.0206366	0.000762225	0.331381	2.08018e-30	3	36	36
ENSG00000005955.8	GGNBP2	-2.36208	-0.0116438	0.0181729	0.0207296	0.00765132	0.100666	7.94728e-09	6	35	35
ENSG00000116729.9	WLS	2.36203	0.0175897	0.018175	0.0207319	0.00364571	0.171289	2.07286e-14	7	73	73
ENSG00000182230.7	FAM153B	-2.36062	-0.0264235	0.0182446	0.0208084	0.0015365	0.214624	1.06126e-18	5	21	21
ENSG00000079691.15	LRRC16A	2.36034	0.0281153	0.0182583	0.0208235	0.00142666	0.156017	2.07813e-13	6	35	35
ENSG00000103047.3	TANGO6	-2.36016	-0.0225281	0.018267	0.020833	0.00208386	0.0594983	1.51062e-05	1	9	9
ENSG00000026297.11	RNASET2	-2.35674	-0.0394821	0.018436	0.0210186	0.000728484	0.402111	1.69352e-38	1	38	38
ENSG00000106952.3	TNFSF8	-2.35523	-0.0630566	0.018511	0.0211009	0.000252161	0.0413634	0.000343244	1	18	18
ENSG00000230189.2	GS1-124K5.2	2.35414	0.0310612	0.0185657	0.021161	0.00150719	0.03386	0.00120903	10	69	69
ENSG00000146707.10	POMZP3	-2.35408	-0.00664494	0.0185688	0.0211644	0.0250616	0.527442	1.82632e-57	7	29	29
ENSG00000141028.6	CDRT15P1	2.35299	0.0153511	0.018623	0.0212238	0.00456825	0.13883	8.60249e-12	1	10	10
ENSG00000196072.7	BLOC1S2	-2.35275	-0.0147282	0.0186353	0.0212374	0.00486898	0.074658	8.21283e-07	4	20	20
ENSG00000106991.9	ENG	-2.34621	-0.0203831	0.0189654	0.0215996	0.00267667	0.034292	0.00108308	4	22	22
ENSG00000112667.8	DNPH1	2.34285	0.00857894	0.0191371	0.0217878	0.014243	0.0352262	0.000872012	3	8	8
ENSG00000196821.5	C6orf106	2.34036	0.0239332	0.019265	0.021928	0.00196932	0.042206	0.000257973	1	6	6
ENSG00000106305.5	AIMP2	2.33853	0.0354057	0.0193596	0.0220317	0.000947976	0.0455038	0.000161531	2	24	24
ENSG00000136933.12	RABEPK	2.33758	0.436466	0.019409	0.0220859	5.84909e-06	0.185558	7.01158e-16	1	24	24
ENSG00000116786.7	PLEKHM2	2.33371	0.0173422	0.0196109	0.0223071	0.00460715	0.0404338	0.000291643	7	89	89
ENSG00000122557.5	HERPUD2	-2.33156	-0.0986689	0.019724	0.022431	0.000117626	0.0749729	7.7043e-07	1	15	15
ENSG00000120156.16	TEK	-2.3312	-0.016941	0.0197429	0.0224517	0.00367397	0.213294	1.91092e-18	4	33	33
ENSG00000160856.16	FCRL3	2.33005	0.00327241	0.0198034	0.022518	0.100248	0.235436	1.07674e-20	4	12	12
ENSG00000164258.7	NDUFS4	2.32966	0.0366714	0.0198243	0.0225409	0.000763621	0.0202538	0.0119991	4	32	32
ENSG00000243323.1	PTPRVP	2.32806	0.01851	0.019909	0.0226336	0.00319772	0.0744496	6.98325e-07	1	16	16
ENSG00000157557.7	ETS2	2.32691	0.0146284	0.0199703	0.0227007	0.00462718	0.0575178	1.85634e-05	6	34	34
ENSG00000126858.12	RHOT1	-2.32288	-0.0204793	0.0201854	0.0229361	0.00234821	0.140692	4.88046e-12	2	27	27
ENSG00000133624.9	ZNF767	-2.32195	-0.021155	0.0202359	0.0229914	0.00271056	0.122426	1.15799e-10	4	45	45
ENSG00000196743.4	GM2A	-2.31843	-0.00173438	0.0204258	0.0231991	0.336378	0.539328	7.67757e-61	8	48	48
ENSG00000134049.3	IER3IP1	-2.31773	-0.0560852	0.020464	0.023241	0.000356241	0.0380405	0.00059851	1	3	3
ENSG00000130956.9	HABP4	2.31579	0.0078214	0.02057	0.0233569	0.0140695	0.0301108	0.00227112	5	45	45
ENSG00000141580.11	WDR45B	-2.31091	-0.015672	0.0208378	0.0236497	0.00437712	0.103381	3.78267e-09	5	32	32
ENSG00000049245.8	VAMP3	-2.30738	-0.0127853	0.0210334	0.0238635	0.00654326	0.156626	3.58051e-13	3	22	22
ENSG00000082641.11	NFE2L1	2.30628	0.00832297	0.0210952	0.023931	0.018107	0.0514495	4.99732e-05	5	14	14
ENSG00000129219.9	PLD2	2.3037	0.0176652	0.0212395	0.0240886	0.00296605	0.265872	2.02814e-23	3	26	26
ENSG00000188566.7	NDOR1	2.30369	0.0149005	0.02124	0.0240892	0.00324029	0.0431998	0.000243153	1	18	18
ENSG00000160117.10	ANKLE1	-2.30236	-0.0617916	0.0213149	0.024171	0.000363018	0.0149598	0.0309699	2	8	8
ENSG00000270804.1	CTD-2583A14.11	-2.29452	-0.00837995	0.0217608	0.0246579	0.0157052	0.1482	7.54089e-13	6	35	35
ENSG00000198515.9	CNGA1	-2.29378	-0.0153604	0.0218032	0.0247041	0.00416677	0.0194926	0.0132778	8	46	46
ENSG00000126214.16	KLC1	-2.29247	-0.0239072	0.0218785	0.0247863	0.00181349	0.121257	2.30173e-10	4	38	38
ENSG00000133216.12	EPHB2	-2.29204	-0.0287042	0.0219033	0.0248134	0.00136162	0.116811	5.1258e-10	3	9	9
ENSG00000161944.12	ASGR2	2.29078	0.029262	0.0219763	0.024893	0.0011427	0.112213	1.4366e-09	3	16	16
ENSG00000213399.2	AC022210.2	-2.28794	-0.0703682	0.0221412	0.0250729	0.000222466	0.0201118	0.0125048	3	28	28
ENSG00000139350.7	NEDD1	-2.28765	-0.0442001	0.0221577	0.0250909	0.000536786	0.454707	4.44998e-47	2	36	36
ENSG00000260396.1	AC012065.7	2.28682	0.0135066	0.0222061	0.0251437	0.00717462	0.0244282	0.00521335	8	54	54
ENSG00000081665.9	ZNF506	2.28675	0.0133046	0.0222106	0.0251486	0.00653162	0.050043	6.7157e-05	5	19	19
ENSG00000147457.9	CHMP7	-2.28617	-0.0211109	0.0222443	0.0251854	0.00234244	0.0636871	7.73953e-06	5	10	10
ENSG00000072864.8	NDE1	-2.28578	-0.00370086	0.022267	0.0252101	0.0706155	0.153625	6.09639e-13	2	18	18
ENSG00000105568.13	PPP2R1A	2.28564	0.0188453	0.0222754	0.0252193	0.00329747	0.055871	2.34762e-05	5	40	40
ENSG00000136261.10	BZW2	-2.2847	-0.0410133	0.0223305	0.0252793	0.000377368	0.0536761	4.18013e-05	5	35	35
ENSG00000163660.7	CCNL1	2.28416	0.0629252	0.0223621	0.0253138	0.00023688	0.108978	1.59469e-09	2	36	36
ENSG00000102886.10	GDPD3	2.2829	0.0078354	0.0224365	0.0253949	0.0166744	0.168306	2.23267e-14	6	21	21
ENSG00000137507.7	LRRC32	-2.28206	-0.105319	0.022486	0.0254489	0.000107024	0.0141605	0.0367265	1	13	13
ENSG00000117475.9	BLZF1	-2.27944	-0.0810107	0.0226409	0.0256177	0.000187218	0.0964572	7.51324e-09	2	20	20
ENSG00000161618.5	ALDH16A1	2.27941	0.00425633	0.0226427	0.0256197	0.0566049	0.401034	2.06087e-38	9	29	29
ENSG00000213366.8	GSTM2	-2.27841	-0.00686214	0.0227024	0.0256847	0.0227885	0.169256	1.07892e-14	4	35	35
ENSG00000168229.3	PTGDR	2.27527	0.126935	0.02289	0.0258891	5.8739e-05	0.138105	2.69031e-12	1	22	22
ENSG00000183172.8	SMDT1	-2.27465	-0.0131566	0.0229271	0.0259296	0.00557765	0.526709	2.93317e-58	4	62	62
ENSG00000160781.11	PAQR6	2.27282	0.0158962	0.0230372	0.0260495	0.0041642	0.593809	1.20294e-71	6	53	53
ENSG00000052749.9	RRP12	-2.26983	-0.1455	0.0232182	0.0262466	4.85037e-05	0.295934	3.96217e-27	3	36	36
ENSG00000128185.5	DGCR6L	2.26625	0.0151641	0.0234359	0.0264837	0.0044677	0.168204	2.96556e-14	4	11	11
ENSG00000146166.12	LGSN	-2.26603	-0.0177887	0.0234498	0.0264988	0.00328483	0.201372	1.60102e-17	3	45	45
ENSG00000197780.5	TAF13	2.26368	0.00621014	0.0235939	0.0266556	0.0258527	0.0222359	0.00824638	14	65	65
ENSG00000035862.8	TIMP2	2.26353	0.564391	0.0236029	0.0266654	3.09286e-06	0.057521	2.11168e-05	2	9	9
ENSG00000184221.8	OLIG1	-2.2615	-0.0130886	0.0237284	0.026802	0.00607727	0.125947	4.17525e-11	8	40	40
ENSG00000172667.6	ZMAT3	2.25731	0.0148236	0.023989	0.0270854	0.00435574	0.0880957	9.79128e-08	1	5	5
ENSG00000140374.11	ETFA	-2.25697	-0.288681	0.02401	0.0271083	1.23248e-05	0.156228	9.17493e-14	1	26	26
ENSG00000089220.4	PEBP1	-2.25586	-0.0120612	0.0240795	0.0271838	0.00740478	0.0329528	0.00126258	6	29	29
ENSG00000119397.12	CNTRL	2.25538	0.0275195	0.0241096	0.0272166	0.00143202	0.0130769	0.0457706	2	22	22
ENSG00000181830.7	SLC35C1	2.25305	0.0123809	0.024256	0.0273758	0.00735897	0.0526957	4.15097e-05	1	9	9
ENSG00000110218.4	PANX1	2.25166	0.036999	0.0243436	0.027471	0.00086738	0.260011	7.76599e-23	2	18	18
ENSG00000076003.4	MCM6	-2.25022	-0.00940556	0.0244347	0.0275701	0.0151349	0.0370777	0.000701162	6	45	45
ENSG00000141027.16	NCOR1	2.24943	0.0126434	0.0244851	0.0276248	0.00656364	0.209716	3.96417e-18	3	15	15
ENSG00000183628.8	DGCR6	2.24874	0.00366066	0.0245291	0.0276726	0.0811421	0.33584	4.85309e-31	3	16	16
ENSG00000079819.12	EPB41L2	-2.2482	-0.00978946	0.0245636	0.0277101	0.00861186	0.0158957	0.0260811	3	20	20
ENSG00000159111.8	MRPL10	-2.2475	-0.0333567	0.0246082	0.0277586	0.000911088	0.0865358	1.24557e-07	5	36	36
ENSG00000163702.14	IL17RC	2.24649	0.0109563	0.0246725	0.0278285	0.00841906	0.175186	9.32675e-15	7	30	30
ENSG00000198952.7	SMG5	2.24593	0.213842	0.0247082	0.0278672	2.19733e-05	0.582258	4.72887e-68	3	21	21
ENSG00000116957.8	TBCE	2.24513	0.0286945	0.0247599	0.0279234	0.00111255	0.0317769	0.00168508	6	23	23
ENSG00000176978.9	DPP7	-2.24185	-0.0361435	0.0249713	0.028153	0.000793598	0.0686065	2.14326e-06	2	8	8
ENSG00000059122.12	FLYWCH1	-2.24174	-0.00211783	0.0249781	0.0281604	0.246617	0.679321	1.30412e-91	16	75	75
ENSG00000119383.15	PPP2R4	-2.23799	-0.0140932	0.0252217	0.028425	0.00590697	0.259832	8.59744e-23	6	26	26
ENSG00000108272.9	DHRS11	2.23753	0.0180834	0.025252	0.0284578	0.00312697	0.0227919	0.0077476	2	10	10
ENSG00000255587.3	RAB44	-2.23596	-0.0183341	0.0253545	0.028569	0.00319696	0.0477494	0.000106987	10	58	58
ENSG00000181444.8	ZNF467	2.23595	0.0121213	0.0253553	0.02857	0.00631698	0.0844962	1.71993e-07	7	35	35
ENSG00000197958.8	RPL12	2.23541	0.0832289	0.0253902	0.0286079	0.00013567	0.242752	4.14967e-21	3	24	24
ENSG00000152315.4	KCNK13	2.23435	0.0112789	0.0254599	0.0286835	0.00797792	0.232451	5.07514e-20	9	32	32
ENSG00000103066.8	PLA2G15	-2.2314	-0.0121432	0.0256549	0.0288951	0.00603946	0.0344657	0.000901411	7	37	37
ENSG00000186074.14	CD300LF	2.22986	0.0629922	0.025757	0.0290059	0.00027883	0.0212855	0.0098045	1	3	3
ENSG00000139832.3	RAB20	-2.2292	-0.0258122	0.0258005	0.0290531	0.00160105	0.20253	3.37341e-17	7	38	38
ENSG00000125122.10	LRRC29	2.22914	0.0219716	0.0258048	0.0290577	0.00223004	0.01445	0.0361758	2	4	4
ENSG00000227359.1	AC017074.2	2.2286	0.104001	0.0258406	0.0290965	9.14417e-05	0.025148	0.00509999	2	10	10
ENSG00000143442.17	POGZ	2.22442	0.0923561	0.02612	0.0293996	0.000126907	0.146547	5.53368e-13	1	19	19
ENSG00000146904.4	EPHA1	-2.22436	-0.0139353	0.0261244	0.0294043	0.0042891	0.186775	6.02612e-16	4	22	22
ENSG00000089327.10	FXYD5	2.22288	0.0251117	0.0262241	0.0295125	0.00138466	0.052042	4.3427e-05	4	13	13
ENSG00000160410.10	SHKBP1	-2.22178	-0.00814387	0.0262981	0.0295927	0.0162411	0.378999	1.59344e-35	5	24	24
ENSG00000108294.4	PSMB3	2.21984	0.00559674	0.0264294	0.029735	0.0314179	0.177729	2.55541e-15	3	32	32
ENSG00000257704.2	PRR24	-2.21891	-0.0091401	0.0264929	0.0298038	0.0117922	0.144136	2.11048e-12	3	8	8
ENSG00000100564.4	PIGH	2.21759	0.0373906	0.0265826	0.029901	0.000658985	0.0154511	0.0295933	6	19	19
ENSG00000127580.11	WDR24	2.21598	0.00687019	0.0266927	0.0300203	0.0222595	0.124506	7.31324e-11	4	12	12
ENSG00000206344.6	HCG27	-2.21559	-0.00312156	0.0267196	0.0300494	0.119673	0.205038	1.68652e-17	57	114	114
ENSG00000163875.11	MEAF6	2.21362	0.0194853	0.0268547	0.0301958	0.002552	0.149868	2.23563e-13	3	19	19
ENSG00000176994.9	SMCR8	-2.21236	-0.0110583	0.0269421	0.0302905	0.00710106	0.026398	0.0040744	8	47	47
ENSG00000181135.11	ZNF707	2.21019	0.0198732	0.0270921	0.030453	0.00245271	0.0185137	0.0157122	4	12	12
ENSG00000136243.12	NUPL2	-2.2098	-0.197239	0.027119	0.0304821	2.65075e-05	0.0342521	0.00109447	1	10	10
ENSG00000162972.6	C2orf47	-2.20889	-0.0457461	0.027182	0.0305503	0.000495873	0.0518169	5.40426e-05	1	5	5
ENSG00000162434.7	JAK1	-2.20703	-0.0270352	0.027312	0.030691	0.00146445	0.0568178	2.43159e-05	1	8	8
ENSG00000158488.11	CD1E	2.20598	0.0242986	0.0273857	0.0307708	0.00160052	0.0153987	0.0297072	3	16	16
ENSG00000131778.13	CHD1L	-2.20512	-0.0277541	0.027446	0.0308361	0.00141856	0.218401	6.96444e-19	3	25	25
ENSG00000028528.10	SNX1	-2.20497	-0.0149496	0.0274561	0.030847	0.00430403	0.13674	1.49658e-11	3	19	19
ENSG00000161664.2	ASB16	2.20291	0.025526	0.0276014	0.0310043	0.00155358	0.0507717	7.06887e-05	8	33	33
ENSG00000014123.9	UFL1	2.19907	0.0234301	0.027873	0.0312981	0.00164786	0.0233915	0.00636062	1	12	12
ENSG00000130770.13	ATPIF1	2.19752	0.0149229	0.027983	0.0314171	0.00408425	0.128069	7.17296e-11	1	20	20
ENSG00000186812.8	ZNF397	2.19744	0.0166651	0.0279891	0.0314237	0.00371447	0.0174386	0.0198313	2	14	14
ENSG00000247157.2	RP11-434C1.1	2.1967	0.0132358	0.0280416	0.0314805	0.00616092	0.292016	4.71076e-26	3	15	15
ENSG00000103226.13	NOMO3	-2.19647	-0.0144781	0.0280586	0.0314989	0.00471173	0.257643	2.48793e-22	9	60	60
ENSG00000107614.17	TRDMT1	-2.19588	-0.14664	0.0281003	0.031544	4.53232e-05	0.0280078	0.0032099	3	36	36
ENSG00000104998.2	IL27RA	2.19571	0.0644143	0.028113	0.0315577	0.000256388	0.0997466	1.29074e-08	1	4	4
ENSG00000140575.8	IQGAP1	2.1951	0.00599418	0.0281563	0.0316046	0.0254174	0.159162	1.04982e-13	3	22	22
ENSG00000131669.5	NINJ1	2.1914	0.0362898	0.028423	0.0318929	0.00078143	0.0693475	2.8047e-06	1	19	19
ENSG00000100601.5	ALKBH1	-2.19065	-0.0374234	0.028477	0.0319513	0.000922605	0.0160787	0.026702	1	25	25
ENSG00000165219.17	GAPVD1	2.19032	0.071788	0.0285013	0.0319776	0.000185364	0.0794509	4.74488e-07	2	33	33
ENSG00000100024.10	UPB1	-2.18987	-0.0214126	0.0285335	0.0320123	0.00207355	0.0914726	4.16479e-08	6	43	43
ENSG00000204619.3	PPP1R11	2.18797	0.00681527	0.0286719	0.032162	0.0148193	0.0282899	0.00276601	26	48	48
ENSG00000133612.14	AGAP3	2.18679	0.0158258	0.0287578	0.0322547	0.00404354	0.174807	5.76494e-15	7	35	35
ENSG00000250565.2	ATP6V1E2	-2.18604	-0.0157156	0.0288128	0.0323142	0.00364989	0.0548392	3.06507e-05	5	28	28
ENSG00000260302.1	RP11-973H7.1	-2.18357	-0.0115024	0.0289941	0.0325101	0.00718209	0.159408	1.08613e-13	6	30	30
ENSG00000237248.3	LINC00987	-2.18123	-0.0234514	0.0291664	0.0326963	0.00167566	0.0780336	5.59939e-07	5	27	27
ENSG00000072401.10	UBE2D1	2.18022	0.0150336	0.0292412	0.032777	0.00465651	0.0976749	1.86027e-08	5	39	39
ENSG00000101158.8	NELFCD	-2.17998	-0.0250139	0.0292587	0.0327959	0.00154693	0.222447	1.58912e-19	5	19	19
ENSG00000140199.7	SLC12A6	2.17928	0.103739	0.0293111	0.0328525	9.43281e-05	0.0677692	2.74281e-06	2	7	7
ENSG00000169612.3	FAM103A1	2.17815	0.0250952	0.029395	0.0329431	0.00172605	0.0227733	0.00822392	1	4	4
ENSG00000136045.7	PWP1	-2.17731	-0.0302313	0.0294573	0.0330103	0.000970981	0.184905	1.46289e-15	2	33	33
ENSG00000158669.7	AGPAT6	2.17656	0.0132058	0.0295133	0.0330709	0.00537791	0.182852	2.30944e-15	3	18	18
ENSG00000124151.14	NCOA3	2.17527	0.00996219	0.0296099	0.0331752	0.00930106	0.151753	2.5123e-13	5	54	54
ENSG00000105393.11	BABAM1	2.17483	0.017342	0.0296427	0.0332105	0.00300934	0.0305356	0.00195473	5	13	13
ENSG00000219891.2	ZSCAN12P1	-2.17253	-0.00878461	0.0298159	0.0333975	0.0101175	0.0251393	0.00542546	22	45	45
ENSG00000088387.13	DOCK9	-2.17019	-0.0250301	0.0299923	0.0335878	0.00147763	0.142157	5.4045e-12	7	36	36
ENSG00000143515.12	ATP8B2	-2.17012	-0.0258815	0.0299981	0.0335941	0.00148461	0.0770115	4.38277e-07	2	22	22
ENSG00000160716.4	CHRNB2	-2.16924	-0.0158899	0.0300645	0.0336658	0.00323634	0.115732	5.11328e-10	2	11	11
ENSG00000197798.4	FAM118B	2.16894	0.0218406	0.030087	0.03369	0.00190907	0.38853	5.00735e-37	1	15	15
ENSG00000131435.8	PDLIM4	-2.1665	-0.0155109	0.0302728	0.0338904	0.00402038	0.0240066	0.00590841	3	11	11
ENSG00000272823.1	RP11-295M18.6	2.16646	0.0250352	0.0302761	0.0338939	0.00156347	0.147384	5.68851e-13	2	32	32
ENSG00000231966.1	RP11-12M5.4	2.16503	0.014415	0.0303851	0.0340116	0.00442523	0.0226164	0.00836872	5	49	49
ENSG00000102908.16	NFAT5	-2.16374	-0.018004	0.0304839	0.0341181	0.00266424	0.0184542	0.0164209	7	34	34
ENSG00000126215.9	XRCC3	-2.16352	-0.0150568	0.0305015	0.034137	0.0043772	0.149137	9.01577e-13	2	17	17
ENSG00000185651.10	UBE2L3	-2.16236	-0.0328884	0.0305903	0.0342328	0.000789091	0.0617609	9.22851e-06	5	23	23
ENSG00000112031.11	MTRF1L	-2.16026	-0.00692904	0.0307522	0.0344074	0.0237519	0.358863	1.4384e-33	6	29	29
ENSG00000205937.7	RNPS1	2.15934	0.00781445	0.0308236	0.0344843	0.0136433	0.163592	9.73617e-14	2	18	18
ENSG00000198961.5	PJA2	2.15777	0.0495565	0.0309461	0.0346164	0.000400811	0.097993	1.13279e-08	2	12	12
ENSG00000165487.9	MICU2	2.15775	0.0619887	0.0309473	0.0346177	0.000240964	0.0227884	0.00790149	2	6	6
ENSG00000248196.1	RP11-476C8.2	-2.15693	-0.0103153	0.0310112	0.0346865	0.00907344	0.0316913	0.00155239	6	47	47
ENSG00000143578.11	CREB3L4	-2.15566	-0.0785484	0.03111	0.034793	0.000154161	0.0235893	0.00717679	1	4	4
ENSG00000120314.14	WDR55	2.15497	0.0475902	0.031164	0.0348512	0.000470194	0.0222932	0.00873169	1	9	9
ENSG00000108474.12	PIGL	2.15444	0.0181061	0.0312056	0.034896	0.00286625	0.0297901	0.00225496	2	15	15
ENSG00000141030.8	COPS3	-2.15253	-0.0298754	0.0313559	0.035058	0.00113359	0.199981	6.80755e-17	4	42	42
ENSG00000184277.8	TM2D3	2.15105	0.107707	0.031472	0.035183	9.94356e-05	0.091246	3.53549e-08	1	11	11
ENSG00000112812.11	PRSS16	-2.1501	-0.00973693	0.0315471	0.0352639	0.00842446	0.103377	6.85869e-09	3	6	6
ENSG00000100197.16	CYP2D6	-2.1483	-0.0687641	0.0316897	0.0354175	0.000191986	0.448768	8.45368e-46	3	23	23
ENSG00000116260.12	QSOX1	-2.14808	-0.0244382	0.0317077	0.0354368	0.00155992	0.396782	2.81758e-38	2	10	10
ENSG00000111325.12	OGFOD2	2.14761	0.0164853	0.0317449	0.0354769	0.00335566	0.0131464	0.0459167	4	13	13
ENSG00000055211.8	GINM1	2.14732	0.0820643	0.031768	0.0355018	0.000127024	0.187374	1.95249e-16	1	30	30
ENSG00000112697.11	TMEM30A	2.14598	0.0342459	0.0318749	0.035617	0.000752726	0.115074	5.43388e-10	5	31	31
ENSG00000176974.13	SHMT1	-2.14473	-0.00573477	0.0319748	0.0357244	0.0343498	0.391415	1.18422e-37	16	76	76
ENSG00000166037.6	CEP57	2.1429	0.016372	0.0321212	0.0358821	0.00344101	0.0131997	0.0446418	9	52	52
ENSG00000162543.5	UBXN10	2.14202	0.421832	0.032192	0.0359583	5.25445e-06	0.0316401	0.00169933	1	7	7
ENSG00000125870.6	SNRPB2	2.14117	0.0235874	0.0322603	0.0360318	0.00146048	0.0341894	0.00113041	5	39	39
ENSG00000064419.9	TNPO3	2.14094	0.765556	0.032279	0.0360519	1.63947e-06	0.259542	1.04186e-22	1	16	16
ENSG00000104369.4	JPH1	-2.13868	-0.0276889	0.0324617	0.0362485	0.00111206	0.0273433	0.00331399	3	27	27
ENSG00000180155.14	LYNX1	-2.13603	-0.057681	0.032677	0.0364801	0.000259456	0.0858901	1.40173e-07	1	11	11
ENSG00000255046.1	RP11-297N6.4	2.13432	0.230892	0.032817	0.0366307	1.6929e-05	0.0417537	0.000299314	1	5	5
ENSG00000226232.4	RP11-419C5.2	2.1317	0.0146523	0.0330311	0.036861	0.00436276	0.416965	4.25328e-41	9	37	37
ENSG00000228252.4	COL6A4P2	-2.13074	-0.0135107	0.0331107	0.0369465	0.00505568	0.126775	7.61238e-11	2	21	21
ENSG00000160783.15	PMF1	2.12625	0.0130165	0.0334822	0.0373459	0.00572518	0.0424303	0.000207016	2	9	9
ENSG00000085741.8	WNT11	2.12107	0.0261104	0.0339163	0.0378124	0.00131234	0.0244888	0.00598493	4	22	22
ENSG00000163166.9	IWS1	2.11927	0.00494808	0.0340675	0.0379749	0.0338338	0.0939669	2.86674e-08	13	150	150
ENSG00000119787.9	ATL2	-2.11911	-0.0188726	0.0340809	0.0379892	0.00266059	0.0503905	7.23222e-05	5	25	25
ENSG00000130159.9	ECSIT	2.11739	0.0114505	0.0342266	0.0381457	0.00689737	0.0273891	0.00356315	4	18	18
ENSG00000061273.13	HDAC7	2.1157	0.0530821	0.03437	0.0382997	0.000336214	0.0363963	0.000628666	1	11	11
ENSG00000143156.9	NME7	-2.11468	-0.0426366	0.0344573	0.0383935	0.000482814	0.0250155	0.00559155	2	17	17
ENSG00000184110.10	EIF3C	2.11413	0.0146928	0.0345045	0.0384441	0.0041851	0.0613703	1.03842e-05	5	13	13
ENSG00000273340.1	MICE	2.11228	0.00935877	0.0346621	0.0386134	0.00953849	0.0744334	1.01817e-06	11	29	29
ENSG00000224397.1	RP11-290F20.3	-2.11211	-0.0131595	0.0346768	0.0386291	0.00652594	0.0561669	2.59703e-05	3	34	34
ENSG00000111361.8	EIF2B1	2.11115	0.0288111	0.0347596	0.0387179	0.00101281	0.0587474	1.81934e-05	3	16	16
ENSG00000162302.8	RPS6KA4	2.10952	0.0191753	0.0349	0.0388687	0.00252503	0.165046	1.88423e-14	1	20	20
ENSG00000270441.1	RP11-694I15.7	-2.10555	-0.0234526	0.0352435	0.0392373	0.00155527	0.028527	0.00288249	7	30	30
ENSG00000214176.5	PLEKHM1P	2.10319	0.0156072	0.035449	0.0394577	0.0038834	0.0502431	5.59239e-05	1	2	2
ENSG00000174482.6	LINGO2	2.10065	0.0209411	0.0356715	0.0396964	0.00198356	0.0418271	0.000238594	5	31	31
ENSG00000262877.3	RP11-1055B8.4	2.09911	0.0132463	0.0358076	0.0398423	0.005732	0.122204	1.38671e-10	8	48	48
ENSG00000248099.3	INSL3	2.09792	0.0136485	0.0359118	0.039954	0.00397088	0.0879256	3.85554e-08	3	12	12
ENSG00000105258.4	POLR2I	-2.09672	-0.0117726	0.0360184	0.0400683	0.0063216	0.108284	1.77771e-09	6	23	23
ENSG00000167693.12	NXN	-2.09664	-0.0166161	0.0360255	0.040076	0.00326963	0.0525971	4.80461e-05	6	15	15
ENSG00000187862.7	TTC24	2.09509	0.00620836	0.0361634	0.0402238	0.0233943	0.178976	3.93551e-15	3	14	14
ENSG00000100079.5	LGALS2	-2.09192	-0.00817538	0.036446	0.0405267	0.0138128	0.520575	2.87612e-56	22	102	102
ENSG00000070759.12	TESK2	-2.08562	-0.00771223	0.0370133	0.0411344	0.0169373	0.0891802	5.21127e-08	7	37	37
ENSG00000267388.1	AF038458.5	2.08416	0.0156623	0.0371458	0.0412763	0.00367224	0.0235429	0.00720419	3	14	14
ENSG00000230847.4	RP11-195E2.1	2.08355	0.058017	0.037201	0.0413354	0.00025708	0.183477	8.02141e-16	1	12	12
ENSG00000215811.3	BTNL10	-2.08341	-0.138266	0.0372135	0.0413488	5.16855e-05	0.0186595	0.0160551	2	9	9
ENSG00000155096.9	AZIN1	2.08259	0.0232797	0.0372883	0.0414289	0.00155099	0.0633576	7.13145e-06	4	39	39
ENSG00000112773.11	FAM46A	2.08111	0.0984748	0.0374235	0.0415736	8.31872e-05	0.0294568	0.0022974	2	26	26
ENSG00000174483.15	BBS1	-2.07852	-0.0123639	0.0376612	0.0418281	0.00642409	0.0601931	1.18401e-05	4	16	16
ENSG00000227766.1	HCG4P5	2.07841	0.0057314	0.0376716	0.0418393	0.0229971	0.149568	9.46271e-13	15	39	39
ENSG00000249476.1	CTD-2587M2.1	2.07734	0.00494172	0.0377698	0.0419444	0.036097	0.296797	1.09793e-26	6	28	28
ENSG00000259479.2	CTD-2008A1.2	-2.07637	-0.00550606	0.0378593	0.0420402	0.0283417	0.0208783	0.0106651	12	56	56
ENSG00000248516.1	RP11-265O12.1	2.07515	0.00750711	0.0379723	0.042161	0.0172898	0.0221892	0.00885566	12	74	74
ENSG00000134765.5	DSC1	2.07266	0.842798	0.038204	0.042409	1.31542e-06	0.0481897	7.91698e-05	1	28	28
ENSG00000141551.10	CSNK1D	2.07225	0.010482	0.0382424	0.0424501	0.00806129	0.0685956	3.14214e-06	6	18	18
ENSG00000105726.12	ATP13A1	2.07091	0.00922379	0.0383671	0.0425834	0.0102919	0.0568386	2.0751e-05	4	16	16
ENSG00000095739.7	BAMBI	2.06797	1.54892	0.038643	0.0428785	3.87293e-07	0.163836	6.63188e-14	1	8	8
ENSG00000105991.7	HOXA1	-2.06789	-0.0364219	0.0386502	0.0428863	0.000637205	0.0688016	2.25631e-06	2	16	16
ENSG00000106078.13	COBL	-2.06663	-0.0159941	0.038769	0.0430133	0.00324718	0.0210594	0.0107958	1	13	13
ENSG00000204469.8	PRRC2A	-2.06617	-0.00499988	0.0388128	0.0430601	0.0348044	0.114929	6.91413e-10	21	27	27
ENSG00000095203.10	EPB41L4B	-2.06342	-0.134447	0.0390725	0.0433378	4.32454e-05	0.214071	2.73926e-18	2	17	17
ENSG00000168090.5	COPS6	-2.06053	-0.0294137	0.0393479	0.0436321	0.00114513	0.0835798	1.14864e-07	3	18	18
ENSG00000166788.5	SAAL1	-2.05895	-0.507119	0.039499	0.0437936	4.37758e-06	0.104169	1.88038e-09	1	19	19
ENSG00000164124.6	TMEM144	2.05799	0.046563	0.0395914	0.0438923	0.000273556	0.124976	5.97409e-11	2	28	28
ENSG00000120875.4	DUSP4	-2.0575	-0.0145403	0.0396381	0.0439422	0.00424255	0.0846799	1.57116e-07	7	30	30
ENSG00000090686.11	USP48	2.05729	0.256284	0.039658	0.0439635	1.33126e-05	0.0331423	0.00118509	1	10	10
ENSG00000170209.4	ANKK1	2.05444	0.00785725	0.0399329	0.0442571	0.0131609	0.172627	5.37655e-15	5	31	31
ENSG00000165066.11	NKX6-3	2.05355	0.0107264	0.0400196	0.0443497	0.00695188	0.0897031	8.32255e-08	12	80	80
ENSG00000269385.1	CTC-312O10.2	2.0535	0.0173632	0.040024	0.0443545	0.00335667	0.162487	6.69962e-14	5	20	20
ENSG00000196396.5	PTPN1	2.04934	0.0615936	0.040429	0.044787	0.000204723	0.0458602	0.000142769	1	10	10
ENSG00000140386.8	SCAPER	-2.04848	-0.0842423	0.0405134	0.044877	0.000118852	0.311717	3.49857e-28	2	44	44
ENSG00000131042.9	LILRB2	-2.04822	-0.0487962	0.040538	0.0449033	0.000358343	0.0738882	1.30278e-06	1	10	10
ENSG00000043514.11	TRIT1	-2.04519	-0.00622502	0.0408357	0.0452212	0.0227198	0.092039	3.44047e-08	5	55	55
ENSG00000198363.11	ASPH	2.04509	0.0268485	0.0408458	0.0452319	0.00122764	0.106451	3.51902e-09	4	40	40
ENSG00000236897.1	AC113331.9	2.04444	0.0157499	0.0409098	0.0453002	0.00326613	0.0129134	0.0467309	2	30	30
ENSG00000120071.8	KANSL1	2.04377	0.0115131	0.0409766	0.0453715	0.00630999	0.317163	7.94939e-29	6	58	58
ENSG00000149131.11	SERPING1	-2.04133	-0.219943	0.041218	0.0456291	1.90663e-05	0.0251424	0.00501734	1	15	15
ENSG00000205903.2	ZNF316	-2.04009	-0.0406642	0.0413414	0.0457608	0.000485545	0.0180323	0.0178315	4	23	23
ENSG00000101493.6	ZNF516	2.03875	0.00761005	0.0414747	0.0459029	0.0143051	0.053376	4.18231e-05	14	64	64
ENSG00000067836.8	ROGDI	-2.03841	-0.237347	0.041509	0.0459396	1.45729e-05	0.280241	2.08338e-25	1	12	12
ENSG00000122550.13	KLHL7	2.03765	0.0563508	0.0415849	0.0460205	0.000238192	0.0417346	0.000305342	3	20	20
ENSG00000083444.12	PLOD1	-2.03763	-0.0191036	0.0415872	0.046023	0.00244426	0.316522	7.60221e-29	4	25	25
ENSG00000248538.2	RP11-10A14.5	-2.03295	-0.00903324	0.042058	0.046525	0.00876345	0.251216	7.8605e-22	6	78	78
ENSG00000137411.12	VARS2	2.0315	0.00154261	0.0422042	0.046681	0.348555	0.488771	4.47436e-51	55	94	94
ENSG00000232229.1	LINC00865	-2.03135	-0.0575087	0.042219	0.0466967	0.000292382	0.0726333	6.086e-07	1	11	11
ENSG00000240563.1	L1TD1	-2.03027	-0.0166086	0.042329	0.046814	0.0029208	0.024717	0.00575796	6	31	31
ENSG00000175727.9	MLXIP	2.02809	0.0118962	0.0425507	0.0470503	0.00558137	0.0341087	0.00117318	5	35	35
ENSG00000136250.7	AOAH	-2.0274	-0.0282442	0.0426214	0.0471256	0.00105338	0.209086	7.92766e-18	2	25	25
ENSG00000152904.7	GGPS1	-2.02712	-0.0362619	0.0426497	0.0471558	0.000599011	0.133245	1.39119e-11	5	33	33
ENSG00000248780.1	RP11-632F7.1	-2.02696	-0.0672208	0.042666	0.0471732	0.000176471	0.0248163	0.00539511	1	13	13
ENSG00000157388.9	CACNA1D	-2.02613	-0.0164299	0.042751	0.0472638	0.00323536	0.0356439	0.000878225	5	37	37
ENSG00000160223.12	ICOSLG	2.02605	0.007801	0.0427597	0.047273	0.0142384	0.0447159	0.00018476	7	45	45
ENSG00000234630.1	LL22NC03-2H8.4	-2.02595	-0.0161131	0.0427699	0.0472839	0.00328186	0.243401	1.63081e-21	6	56	56
ENSG00000134996.11	OSTF1	-2.02498	-0.00763326	0.0428698	0.0473903	0.0154665	0.173004	1.61531e-14	7	70	70
ENSG00000272053.1	RP11-367G6.3	2.02357	0.0349663	0.0430143	0.0475443	0.000631858	0.018085	0.0171746	3	50	50
ENSG00000173535.9	TNFRSF10C	2.02283	0.015751	0.0430902	0.0476252	0.00350605	0.0707791	1.74972e-06	3	18	18
ENSG00000272447.1	RP11-182L21.6	-2.02235	-0.0107647	0.0431406	0.0476789	0.00774168	0.0892268	8.8601e-08	8	33	33
ENSG00000025708.8	TYMP	2.02121	0.00783343	0.0432577	0.0478036	0.012907	0.284802	4.98306e-25	7	35	35
ENSG00000163874.8	ZC3H12A	2.02111	0.035788	0.043268	0.0478146	0.0006199	0.0295167	0.00223432	1	11	11
ENSG00000228261.1	RP11-127L20.3	-2.02025	-0.0344324	0.043357	0.0479094	0.000689316	0.0207537	0.0114226	2	24	24
ENSG00000118514.9	ALDH8A1	2.01915	0.0165895	0.0434718	0.0480316	0.00281221	0.16828	1.48001e-14	3	19	19
ENSG00000214776.5	RP11-726G1.1	-2.01855	-0.00930664	0.0435341	0.048098	0.00815286	0.0702573	1.75735e-06	12	78	78
ENSG00000152492.9	CCDC50	-2.01815	-0.579064	0.043576	0.0481426	2.24651e-06	0.0459152	0.000140654	1	16	16
ENSG00000263142.1	LRRC37A17P	-2.01799	-0.0116384	0.0435922	0.0481599	0.00614364	0.072662	1.36545e-06	5	36	36
ENSG00000161980.5	POLR3K	-2.0179	-0.0282115	0.0436019	0.0481702	0.00119548	0.155112	2.83056e-13	3	25	25
ENSG00000141140.12	MYO19	2.01757	0.0288071	0.0436359	0.0482065	0.00105852	0.103184	6.25957e-09	3	17	17
ENSG00000129116.13	PALLD	2.01701	0.0723312	0.043694	0.0482683	0.000168583	0.0200824	0.012709	1	6	6
ENSG00000131495.4	NDUFA2	-2.01655	-0.0605648	0.0437424	0.0483198	0.000216917	0.0519484	5.10618e-05	4	33	33
ENSG00000166529.10	ZSCAN21	-2.01457	-0.0185079	0.0439495	0.0485403	0.00225508	0.0442021	0.000210663	3	11	11
ENSG00000271581.1	XXbac-BPG248L24.12	-2.01457	-0.00875024	0.0439496	0.0485404	0.0103488	0.255445	2.72692e-22	16	33	33
ENSG00000178607.11	ERN1	2.01446	0.124689	0.043961	0.0485525	5.90471e-05	0.1757	9.19498e-15	1	14	14
ENSG00000108309.8	RUNDC3A	-2.01015	-0.00987547	0.0444152	0.049036	0.00908866	0.109811	1.32111e-09	6	24	24
ENSG00000108773.6	KAT2A	2.00847	0.0115127	0.0445933	0.0492256	0.00587955	0.0502982	6.75232e-05	4	34	34
ENSG00000250673.1	RP11-6L6.2	-2.00794	-0.0263958	0.0446502	0.049286	0.00107989	0.171815	1.23734e-14	2	23	23
ENSG00000099337.3	KCNK6	-2.00728	-0.255841	0.04472	0.0493603	1.42365e-05	0.0647242	5.03681e-06	1	7	7
ENSG00000196453.7	ZNF777	-2.00605	-0.0166963	0.0448506	0.0494992	0.00321053	0.0281459	0.00258957	2	19	19
ENSG00000243144.2	RP11-115N4.1	-2.00586	-0.00448357	0.0448713	0.0495213	0.0438389	0.0731267	1.19269e-06	4	32	32
ENSG00000101439.4	CST3	-2.00493	-0.147734	0.044971	0.0496274	3.61052e-05	0.0862994	9.74091e-08	1	15	15
ENSG00000187010.14	RHD	2.00323	0.00299746	0.0451529	0.0498209	0.0927126	0.548374	2.97011e-62	6	19	19
ENSG00000237276.4	ANO7P1	2.00268	0.0204717	0.0452117	0.0498834	0.00202991	0.237098	2.87811e-20	5	39	39
ENSG00000132329.6	RAMP1	1.9988	0.009456	0.0456297	0.0503279	0.00920983	0.0838505	1.39946e-07	4	21	21
ENSG00000139977.9	NAA30	1.99724	0.0738738	0.0457993	0.0505082	0.000136169	0.0677603	2.91556e-06	3	16	16
ENSG00000223722.2	RP11-467L13.5	-1.99312	-0.158578	0.046248	0.0509851	3.58203e-05	0.0147012	0.034073	1	23	23
ENSG00000133597.5	ADCK2	-1.99266	-0.0123605	0.0462982	0.0510385	0.00429211	0.170523	1.96806e-14	8	93	93
ENSG00000100298.11	APOBEC3H	1.99216	0.0103595	0.0463538	0.0510976	0.00696613	0.0584214	1.23841e-05	5	17	17
ENSG00000120645.7	IQSEC3	-1.99177	-0.0036281	0.0463963	0.0511427	0.0475894	0.316019	1.60914e-28	17	81	81
ENSG00000188659.5	FAM154B	-1.99074	-0.0524917	0.0465098	0.0512634	0.00032472	0.22047	1.69704e-19	5	23	23
ENSG00000119411.10	BSPRY	-1.99054	-0.0129886	0.0465314	0.0512862	0.00523527	0.09316	4.51211e-08	2	16	16
ENSG00000167815.7	PRDX2	-1.99028	-0.00683984	0.0465596	0.0513162	0.0166255	0.0396097	0.000429342	7	26	26
ENSG00000177465.4	ACOT4	-1.98818	-0.0275738	0.0467913	0.0515624	0.00128844	0.155039	2.76294e-13	2	17	17
ENSG00000101190.8	TCFL5	-1.98773	-0.00927883	0.0468411	0.0516153	0.0100076	0.0868275	1.29662e-07	7	28	28
ENSG00000160447.6	PKN3	1.98631	0.043216	0.046999	0.051783	0.000379825	0.269869	1.43113e-23	1	4	4
ENSG00000163507.9	KIAA1524	1.984	0.0397628	0.047256	0.052056	0.000507306	0.0570534	1.78179e-05	1	8	8
ENSG00000148331.7	ASB6	1.98186	0.0126015	0.0474952	0.0523099	0.00580709	0.0133475	0.042719	3	5	5
ENSG00000158865.8	SLC5A11	1.98039	0.00710245	0.0476597	0.0524846	0.0133823	0.4046	1.61436e-39	9	39	39
ENSG00000261208.1	RP11-452D12.1	-1.98	-0.392491	0.047704	0.0525316	4.76855e-06	0.0195097	0.0139421	1	8	8
ENSG00000168092.9	PAFAH1B2	1.97887	0.0264313	0.0478302	0.0526656	0.00114208	0.0228213	0.0075479	7	45	45
ENSG00000107551.16	RASSF4	-1.97813	-0.0129385	0.0479143	0.0527549	0.00367746	0.0663096	4.79503e-06	4	22	22
ENSG00000135437.5	RDH5	-1.97721	-0.0165388	0.0480176	0.0528645	0.00270332	0.342874	1.70965e-31	4	19	19
ENSG00000105388.10	CEACAM5	1.97681	0.0174511	0.0480626	0.0529122	0.00348009	0.0413923	0.000312494	3	18	18
ENSG00000198646.9	NCOA6	-1.97641	-0.0284663	0.0481087	0.0529611	0.00093886	0.0152737	0.0305165	2	34	34
ENSG00000258572.1	RP11-1070N10.3	1.97545	0.00277384	0.048217	0.0530761	0.0926953	0.230629	6.88266e-20	2	7	7
ENSG00000163218.10	PGLYRP4	1.97528	0.00612726	0.0482362	0.0530964	0.0202702	0.0356456	0.000793342	7	27	27
ENSG00000119537.11	KDSR	-1.97435	-0.0485316	0.0483416	0.0532083	0.000344362	0.031838	0.00164812	3	19	19
ENSG00000165914.10	TTC7B	1.97434	0.0212193	0.0483432	0.05321	0.00146736	0.0205497	0.0117756	9	67	67
ENSG00000166582.5	CENPV	1.97268	0.433447	0.048532	0.0534103	3.98724e-06	0.110509	1.74234e-09	1	19	19
ENSG00000229648.1	AC016753.7	-1.97187	-0.00694154	0.048624	0.053508	0.0151068	0.0684162	2.61831e-06	1	3	3
ENSG00000271523.1	RP4-576H24.5	1.97116	0.00609492	0.048706	0.0535949	0.0213472	0.50432	6.03352e-54	1	8	8
ENSG00000182502.2	ABHD17AP5	1.96986	0.0265236	0.0488547	0.0537526	0.00162343	0.073891	8.55134e-07	4	42	42
ENSG00000221890.2	NPTXR	1.96874	0.00957632	0.0489827	0.0538884	0.0117185	0.192021	1.81554e-16	10	42	42
ENSG00000128699.9	ORMDL1	1.96839	0.0813504	0.0490232	0.0539314	0.000114865	0.151402	6.55716e-13	4	33	33
ENSG00000254827.1	SLC22A18AS	-1.96616	-0.00385185	0.0492802	0.0542039	0.0514069	0.245263	2.14728e-21	12	45	45
ENSG00000133316.11	WDR74	1.96613	0.00908346	0.0492834	0.0542073	0.00910869	0.0147921	0.0335016	8	38	38
ENSG00000166275.11	C10orf32	-1.96522	-0.00440545	0.0493884	0.0543187	0.0374545	0.117293	3.81083e-10	5	12	12
ENSG00000111364.11	DDX55	-1.96457	-0.0133482	0.0494643	0.0543992	0.00425461	0.111987	1.09247e-09	5	32	32
ENSG00000174915.7	PTDSS2	1.96334	0.0829126	0.0496069	0.0545503	0.000111126	0.0629478	7.31172e-06	5	27	27
ENSG00000101307.11	SIRPB1	1.96293	0.00542584	0.0496541	0.0546004	0.0266878	0.578556	1.58613e-67	3	18	18
ENSG00000090061.13	CCNK	1.96266	0.0117985	0.0496856	0.0546337	0.0060822	0.041593	0.000311167	13	135	135
ENSG00000179299.12	NSUN7	-1.96262	-0.0222951	0.0496906	0.054639	0.00124101	0.0595027	1.44564e-05	2	34	34
ENSG00000040199.14	PHLPP2	-1.96236	-0.0770391	0.0497208	0.0546711	0.000290682	0.0539564	3.64516e-05	2	47	47
ENSG00000184350.8	MRGPRE	-1.96082	-0.241228	0.0499	0.054861	1.18289e-05	0.0968968	1.27755e-08	1	13	13
ENSG00000174373.11	RALGAPA1	-1.9593	-0.031231	0.050078	0.0550497	0.000815831	0.149149	8.7691e-13	1	18	18
ENSG00000230373.4	GOLGA6L5	-1.95925	-0.0278915	0.0500834	0.0550554	0.000958823	0.0155665	0.0283763	2	7	7
ENSG00000205643.6	CDPF1	-1.95882	-0.0661188	0.050134	0.055109	0.000153595	0.0858938	1.32283e-07	1	7	7
ENSG00000196584.2	XRCC2	-1.95862	-0.0957227	0.050157	0.0551334	0.000135395	0.0320143	0.00170627	1	14	14
ENSG00000249068.1	CTC-287O8.1	1.95611	0.00995694	0.0504525	0.0554466	0.00852012	0.0335512	0.00115394	6	52	52
ENSG00000064270.8	ATP2C2	1.95569	0.0104974	0.0505013	0.0554982	0.00626448	0.157373	1.42564e-13	8	47	47
ENSG00000253967.1	RP11-333A23.4	1.95511	0.0512921	0.0505706	0.0555717	0.000293987	0.03647	0.000717292	2	16	16
ENSG00000189350.8	FAM179A	-1.95446	-0.0373129	0.0506464	0.0556519	0.000534322	0.0965837	1.44088e-08	5	32	32
ENSG00000161905.8	ALOX15	1.95395	0.0157222	0.050707	0.0557162	0.00318541	0.0996965	6.24153e-09	1	5	5
ENSG00000157240.2	FZD1	-1.95228	-0.00345316	0.050905	0.0559259	0.070203	0.183781	1.5792e-15	2	13	13
ENSG00000139579.8	NABP2	-1.95224	-0.0172518	0.0509094	0.0559306	0.0029682	0.0267112	0.00408419	6	31	31
ENSG00000168300.9	PCMTD1	-1.95187	-0.04362	0.0509538	0.0559776	0.000471914	0.0201052	0.011755	3	43	43
ENSG00000259982.1	CDC37P1	1.95137	0.00614259	0.0510132	0.0560405	0.0210862	0.267507	1.12846e-23	3	11	11
ENSG00000167535.3	CACNB3	1.94893	0.00461017	0.0513033	0.0563478	0.0423955	0.186217	7.30085e-16	2	6	6
ENSG00000237721.1	AF064858.11	1.94787	0.0267197	0.0514306	0.0564826	0.00109553	0.0479083	0.000111296	3	42	42
ENSG00000100218.7	RTDR1	-1.94678	-0.016389	0.0515614	0.056621	0.00314588	0.0249823	0.00543576	6	29	29
ENSG00000177989.9	ODF3B	1.94479	0.00382535	0.0518007	0.0568743	0.0495874	0.226158	8.49423e-20	7	24	24
ENSG00000196460.8	RFX8	1.94437	0.0154071	0.0518514	0.056928	0.00334258	0.0248523	0.00551308	5	35	35
ENSG00000178952.4	TUFM	1.94374	0.00491022	0.0519269	0.057008	0.0323699	0.455213	1.38957e-46	9	28	28
ENSG00000115073.6	ACTR1B	1.94252	0.0135091	0.0520745	0.0571642	0.00478226	0.173747	1.14198e-14	5	24	24
ENSG00000181625.13	SLX1B	-1.9423	-0.00588791	0.0521007	0.0571919	0.0327116	0.0791948	4.03783e-07	6	21	21
ENSG00000197321.10	SVIL	1.94066	0.0170559	0.0522994	0.0574021	0.00237989	0.0889777	7.39756e-08	5	46	46
ENSG00000011485.10	PPP5C	-1.93955	-0.00413208	0.052434	0.0575446	0.0427823	0.438207	6.58505e-44	7	27	27
ENSG00000128928.4	IVD	-1.93813	-0.00903148	0.0526074	0.057728	0.00741536	0.134767	7.21111e-12	4	28	28
ENSG00000249846.2	RP11-77P16.4	1.93628	0.257325	0.052834	0.0579678	1.09075e-05	0.0976597	1.85715e-08	1	16	16
ENSG00000113504.15	SLC12A7	-1.93615	-0.00862227	0.0528492	0.0579838	0.00967673	0.501367	3.90303e-54	3	17	17
ENSG00000149575.5	SCN2B	-1.93582	-0.0230055	0.0528892	0.0580262	0.00115235	0.058585	1.71939e-05	4	27	27
ENSG00000148719.10	DNAJB12	-1.9346	-0.0404665	0.0530388	0.0581845	0.000468042	0.0958741	2.24591e-08	3	26	26
ENSG00000104979.4	C19orf53	1.93212	0.0904691	0.0533444	0.0585077	0.000100717	0.0157881	0.0283151	3	11	11
ENSG00000214425.2	LRRC37A4P	-1.9308	-0.0325039	0.053508	0.0586807	0.000669482	0.681292	2.76299e-92	6	413	413
ENSG00000167986.9	DDB1	-1.93079	-0.0184767	0.0535095	0.0586822	0.00218217	0.0151995	0.0263755	3	18	18
ENSG00000160746.8	ANO10	1.92993	0.0117273	0.0536158	0.0587946	0.00491536	0.111893	1.57291e-09	5	47	47
ENSG00000160766.10	GBAP1	1.92931	0.0080253	0.0536929	0.0588761	0.0125964	0.142588	2.92083e-12	3	13	13
ENSG00000048392.7	RRM2B	-1.92929	-0.35519	0.053695	0.0588783	6.36016e-06	0.0525239	4.0562e-05	1	23	23
ENSG00000134283.13	PPHLN1	-1.92829	-0.00929879	0.0538191	0.0590096	0.00850658	0.0682478	3.43064e-06	6	37	37
ENSG00000177706.8	FAM20C	-1.92711	-0.00837607	0.0539661	0.0591649	0.0114855	0.142032	7.02478e-13	6	30	30
ENSG00000262951.1	RP11-670E13.2	1.92652	0.0198301	0.054039	0.059242	0.00249621	0.0287837	0.00276531	1	4	4
ENSG00000187796.9	CARD9	-1.92648	-0.00401309	0.0540446	0.0592479	0.0481965	0.195017	1.69504e-16	5	16	16
ENSG00000160310.12	PRMT2	-1.92639	-0.0319268	0.054056	0.05926	0.000785576	0.384261	1.64189e-36	1	35	35
ENSG00000142583.13	SLC2A5	-1.92638	-0.0206617	0.0540565	0.0592604	0.00200939	0.0213645	0.0101754	4	20	20
ENSG00000163125.11	RPRD2	-1.9244	-0.00617315	0.0543046	0.0595227	0.020849	0.0122863	0.0462025	6	22	22
ENSG00000269640.1	CTD-2521M24.9	-1.92224	-0.0072447	0.0545756	0.059809	0.0142753	0.0283564	0.00290498	9	36	36
ENSG00000257074.2	RPL29P33	-1.92215	-0.0115205	0.0545874	0.0598216	0.00537271	0.0135017	0.0412443	3	7	7
ENSG00000123815.7	ADCK4	1.92107	0.0152037	0.0547233	0.0599652	0.00331585	0.0241103	0.00653404	4	21	21
ENSG00000135845.5	PIGC	-1.9207	-0.0157177	0.054769	0.0600134	0.00296318	0.237709	5.76531e-21	1	8	8
ENSG00000105323.12	HNRNPUL1	-1.91997	-0.0533243	0.054862	0.0601117	0.000248406	0.0175293	0.0192438	1	18	18
ENSG00000104974.6	LILRA1	-1.91756	-0.00823869	0.0551673	0.0604342	0.0123639	0.12563	6.06499e-11	8	36	36
ENSG00000099326.4	MZF1	1.91711	0.0105183	0.0552245	0.0604946	0.00729222	0.0168155	0.0211866	9	45	45
ENSG00000137414.5	FAM8A1	-1.91688	-0.0141845	0.0552533	0.060525	0.00342479	0.0450754	0.000170864	3	26	26
ENSG00000204839.4	MROH6	1.91632	0.00695641	0.0553247	0.0606005	0.015402	0.1629	4.87904e-14	4	30	30
ENSG00000119599.12	DCAF4	-1.91626	-0.01034	0.0553323	0.0606085	0.00650291	0.25221	6.21227e-22	7	32	32
ENSG00000180537.8	RNF182	-1.91549	-0.0067395	0.0554305	0.0607122	0.015096	0.469291	4.45674e-48	4	22	22
ENSG00000105383.10	CD33	-1.91517	-0.0130451	0.0554707	0.0607546	0.00486469	0.0925393	4.42713e-08	5	37	37
ENSG00000103472.5	RRN3P2	-1.9143	-0.0121219	0.0555822	0.0608724	0.00547161	0.101301	1.00521e-08	5	37	37
ENSG00000138801.4	PAPSS1	1.91372	0.0259431	0.0556555	0.0609497	0.000950384	0.416197	1.07638e-40	6	64	64
ENSG00000160695.10	VPS11	-1.91245	-0.0152146	0.0558179	0.0611213	0.00288708	0.186746	4.42039e-16	3	22	22
ENSG00000205356.5	TECPR1	1.91202	0.0150487	0.0558742	0.0611808	0.00272838	0.0424166	0.00025473	2	46	46
ENSG00000165684.3	SNAPC4	-1.90964	-0.00572019	0.0561791	0.0615025	0.0240614	0.266628	1.91972e-23	11	43	43
ENSG00000213934.5	HBG1	-1.90956	-0.050258	0.05619	0.0615141	0.000271252	0.0453137	0.000159713	6	35	35
ENSG00000247373.2	RP11-486O12.2	1.90871	0.099023	0.0563	0.0616302	6.65209e-05	0.0460984	0.000144742	1	16	16
ENSG00000128944.9	KNSTRN	1.90694	0.00315249	0.0565277	0.0618706	0.0588468	0.344096	5.0877e-32	6	14	14
ENSG00000140749.7	IGSF6	1.90592	0.0187772	0.0566602	0.0620104	0.00202141	0.0266974	0.00391193	5	10	10
ENSG00000161013.12	MGAT4B	-1.90577	-0.149348	0.05668	0.0620313	3.1195e-05	0.0870458	8.94636e-08	1	8	8
ENSG00000076108.7	BAZ2A	-1.90415	-0.0158228	0.0568906	0.0622535	0.00309679	0.0230134	0.00776741	6	17	17
ENSG00000183665.4	TRMT12	-1.90338	-0.0153336	0.056991	0.0623594	0.00336693	0.386919	8.70635e-37	1	25	25
ENSG00000116990.9	MYCL	1.90332	0.0104695	0.0569991	0.062368	0.00803265	0.044256	0.000206406	3	27	27
ENSG00000180871.3	CXCR2	1.90307	0.0220897	0.0570318	0.0624025	0.00138416	0.0522331	4.18794e-05	5	28	28
ENSG00000066739.7	ATG2B	1.90276	0.183962	0.057072	0.0624449	2.01636e-05	0.0138267	0.0385226	1	17	17
ENSG00000114626.13	ABTB1	1.90117	0.0174355	0.0572799	0.0626642	0.00230467	0.081333	2.86738e-07	2	24	24
ENSG00000105483.12	CARD8	1.90079	0.00635141	0.0573297	0.0627168	0.0185443	0.10613	4.27886e-09	14	78	78
ENSG00000102978.8	POLR2C	1.89994	0.0134354	0.057441	0.0628342	0.00348363	0.0148857	0.0321369	2	13	13
ENSG00000168566.11	SNRNP48	-1.8997	-0.00903951	0.0574724	0.0628673	0.00861141	0.0174768	0.0204485	12	86	86
ENSG00000125450.6	NUP85	1.89876	0.00609871	0.0575966	0.0629982	0.018406	0.358642	7.54743e-34	2	7	7
ENSG00000180771.10	SRSF8	1.898	0.0168798	0.057696	0.0631031	0.00243366	0.0908786	4.2954e-08	1	15	15
ENSG00000103269.9	RHBDL1	1.89757	0.0604483	0.0577526	0.0631628	0.000194711	0.0499008	7.58747e-05	2	25	25
ENSG00000213672.3	NCKIPSD	-1.89598	-0.0218993	0.057963	0.0633847	0.00148199	0.141475	3.32802e-12	1	10	10
ENSG00000264247.1	LINC00909	-1.89443	-0.0082746	0.0581677	0.0636005	0.0109467	0.0974668	1.72225e-08	10	69	69
ENSG00000078814.11	MYH7B	-1.89416	-0.0154429	0.0582036	0.0636384	0.00299598	0.020402	0.0118025	4	33	33
ENSG00000106546.8	AHR	-1.89384	-0.00889089	0.0582463	0.0636834	0.00782471	0.0379604	0.000603769	2	11	11
ENSG00000104427.7	ZC2HC1A	-1.89317	-0.0223344	0.0583352	0.0637771	0.00159314	0.132712	1.88113e-11	2	17	17
ENSG00000006831.9	ADIPOR2	1.89105	0.014222	0.058617	0.0640742	0.00313402	0.0764094	5.72484e-07	1	10	10
ENSG00000196421.3	LINC00176	1.88984	0.0646822	0.05878	0.064246	0.000189035	0.336027	6.76309e-31	1	12	12
ENSG00000008083.9	JARID2	-1.889	-0.00816023	0.0588919	0.064364	0.00949467	0.041801	0.000246214	2	21	21
ENSG00000273038.1	RP11-479G22.8	1.88892	0.00767758	0.0589031	0.0643757	0.0150363	0.121917	2.46023e-10	9	74	74
ENSG00000177427.8	MIEF2	-1.88878	-0.0507507	0.058921	0.0643946	0.000251478	0.0271766	0.00378933	2	22	22
ENSG00000112137.12	PHACTR1	-1.88849	-0.0127814	0.0589596	0.0644353	0.00398641	0.151594	3.27363e-13	7	42	42
ENSG00000169554.12	ZEB2	1.88826	0.0435106	0.058991	0.0644684	0.000399036	0.051947	5.01063e-05	1	13	13
ENSG00000124233.10	SEMG1	-1.88711	-0.235474	0.0591451	0.0646307	1.41757e-05	0.0269867	0.00296144	2	19	19
ENSG00000111639.3	MRPL51	-1.88697	-0.014305	0.059165	0.0646517	0.00344481	0.0388113	0.000404506	2	7	7
ENSG00000054267.16	ARID4B	-1.88691	-0.0136387	0.0591727	0.0646599	0.00358621	0.0362826	0.000703429	6	46	46
ENSG00000175348.6	TMEM9B	-1.88664	-0.024656	0.0592083	0.0646973	0.00109336	0.114198	6.48467e-10	2	26	26
ENSG00000204084.8	INPP5B	-1.88591	-0.0104969	0.0593074	0.0648018	0.00655713	0.416932	9.17567e-41	4	23	23
ENSG00000117479.8	SLC19A2	-1.88577	-0.0373195	0.0593256	0.064821	0.000559935	0.0155562	0.0296691	4	21	21
ENSG00000153975.5	ZUFSP	-1.88562	-0.0190535	0.0593465	0.064843	0.00200503	0.0230838	0.00764546	4	42	42
ENSG00000143127.8	ITGA10	1.8853	0.0490022	0.05939	0.0648888	0.000327614	0.0268466	0.00322249	1	3	3
ENSG00000268581.1	SIGLEC18P	-1.88517	-0.0557842	0.0594067	0.0649064	0.000239155	0.0152761	0.0290427	3	14	14
ENSG00000165275.5	TRMT10B	1.88476	0.273742	0.0594617	0.0649644	1.08099e-05	0.06397	5.45779e-06	2	24	24
ENSG00000197846.3	HIST1H2BF	-1.88421	-0.0446116	0.0595365	0.0650432	0.000439781	0.0181499	0.0177295	3	13	13
ENSG00000213221.4	DNLZ	1.88327	0.00454627	0.0596643	0.0651778	0.0402442	0.4342	3.64245e-43	5	21	21
ENSG00000140395.4	WDR61	1.883	0.01118	0.0597	0.0652154	0.00612435	0.0435082	0.000230048	1	3	3
ENSG00000147419.12	CCDC25	1.8828	0.0860718	0.059727	0.0652438	0.00011074	0.14872	9.97361e-13	1	24	24
ENSG00000166750.5	SLFN5	1.88181	0.00936954	0.0598613	0.0653853	0.00849883	0.316697	2.51999e-28	4	36	36
ENSG00000142632.12	ARHGEF19	1.8811	0.00416374	0.0599577	0.0654869	0.043829	0.274203	5.36087e-24	4	68	68
ENSG00000022567.5	SLC45A4	-1.87575	-0.0451491	0.060689	0.0662569	0.000368796	0.234689	2.26455e-20	1	9	9
ENSG00000259922.1	RP11-322D14.1	1.87574	0.0390661	0.0606913	0.0662594	0.000507243	0.172212	9.52711e-15	2	10	10
ENSG00000148180.12	GSN	-1.87402	-12.2649	0.060927	0.0665075	4.8048e-09	0.0787861	5.30708e-07	1	35	35
ENSG00000077616.6	NAALAD2	-1.87298	-1.01831	0.0610715	0.0666596	6.92467e-07	0.0412114	0.000358361	2	28	28
ENSG00000213626.7	LBH	1.87245	0.00851261	0.0611445	0.0667365	0.00901456	0.0416996	0.000305286	8	43	43
ENSG00000176393.6	RNPEP	1.87135	0.00645489	0.0612961	0.066896	0.0153269	0.497394	8.5292e-56	6	20	20
ENSG00000158411.6	MITD1	1.87076	0.0222036	0.0613777	0.0669819	0.00133737	0.0147365	0.0334968	3	14	14
ENSG00000139044.6	B4GALNT3	1.87053	0.0108175	0.0614103	0.0670162	0.00635029	0.586785	2.88363e-70	6	31	31
ENSG00000073614.7	KDM5A	1.86622	0.0864932	0.06201	0.0676472	9.28474e-05	0.172525	7.62159e-15	1	13	13
ENSG00000005175.5	RPAP3	1.86538	0.0192825	0.0621278	0.0677711	0.00142504	0.0656645	3.46777e-06	4	45	45
ENSG00000272666.1	CTA-384D8.35	1.86435	0.165198	0.062272	0.0679228	2.51748e-05	0.0685959	2.92285e-06	1	6	6
ENSG00000204977.5	TRIM13	1.86417	0.050584	0.0622982	0.0679504	0.00029841	0.105988	2.95413e-09	3	38	38
ENSG00000130193.7	THEM6	-1.86353	-0.0134638	0.0623879	0.0680447	0.0040928	0.0671412	4.22583e-06	5	12	12
ENSG00000137675.4	MMP27	1.86096	0.0146582	0.0627504	0.068426	0.00304644	0.108546	2.468e-09	5	31	31
ENSG00000174007.7	CEP19	-1.86059	-0.00324359	0.0628026	0.0684809	0.0642484	0.261445	1.27049e-22	6	32	32
ENSG00000167103.7	PIP5KL1	-1.85936	-0.00900157	0.0629757	0.0686629	0.00904254	0.0599537	1.11577e-05	7	40	40
ENSG00000021762.15	OSBPL5	1.85905	0.0104652	0.06302	0.0687094	0.005925	0.0328675	0.00144469	8	37	37
ENSG00000114650.14	SCAP	1.85668	0.012291	0.0633569	0.0690637	0.00426189	0.0614347	8.84386e-06	5	19	19
ENSG00000059145.14	UNKL	-1.85581	-0.0604045	0.06348	0.0691931	0.000176469	0.0658726	2.38445e-06	1	6	6
ENSG00000205583.9	STAG3L1	1.85573	0.00395716	0.0634916	0.0692052	0.0398839	0.234983	3.86349e-20	14	63	63
ENSG00000110851.7	PRDM4	1.85446	0.0171978	0.0636733	0.0693963	0.0020895	0.0263469	0.00426427	2	32	32
ENSG00000116120.8	FARSB	-1.85395	-0.443129	0.063746	0.0694727	3.30837e-06	0.0185329	0.0164297	3	21	21
ENSG00000145949.8	MYLK4	-1.85166	-0.00873636	0.0640746	0.0698181	0.0105375	0.0990399	1.31357e-08	17	113	113
ENSG00000164039.10	BDH2	1.8496	0.0111419	0.0643706	0.070129	0.00593484	0.103524	5.69328e-09	2	30	30
ENSG00000105519.8	CAPS	-1.84947	-0.0185594	0.06439	0.0701495	0.00185213	0.0790528	3.08118e-07	1	7	7
ENSG00000117868.11	ESYT2	1.84897	0.314518	0.064462	0.0702251	7.12929e-06	0.163835	8.05293e-14	1	22	22
ENSG00000144021.2	CIAO1	1.84871	0.0129849	0.064499	0.070264	0.00389404	0.254961	3.57288e-22	4	21	21
ENSG00000173818.12	ENDOV	-1.84857	-0.063244	0.0645202	0.0702863	0.000142617	0.0254375	0.0047908	2	24	24
ENSG00000251369.4	ZNF550	-1.84689	-0.0239079	0.0647634	0.0705418	0.00121436	0.0507232	5.89136e-05	2	23	23
ENSG00000145979.13	TBC1D7	-1.84459	-0.0184363	0.0650968	0.070892	0.00199531	0.28817	1.93566e-26	5	77	77
ENSG00000198342.5	ZNF442	-1.84396	-0.00905502	0.0651893	0.0709891	0.0086882	0.0359365	0.000786498	11	60	60
ENSG00000267731.1	RP11-147L13.8	-1.84325	-0.0297279	0.0652923	0.0710973	0.000974023	0.132679	2.1306e-11	4	16	16
ENSG00000136040.4	PLXNC1	1.84108	0.108351	0.06561	0.0714309	5.8157e-05	0.0300096	0.002094	1	9	9
ENSG00000259268.1	AC007950.1	1.83906	0.0240524	0.065906	0.0717417	0.0012599	0.0641197	3.34048e-06	1	16	16
ENSG00000272456.1	CTD-2342N23.3	-1.83866	-0.0184943	0.0659646	0.0718032	0.00129748	0.0171664	0.0212519	2	23	23
ENSG00000198130.10	HIBCH	1.8376	0.0124455	0.0661218	0.0719683	0.00460302	0.155375	2.11645e-13	3	39	39
ENSG00000259845.1	HERC2P10	-1.8375	-0.032798	0.0661354	0.0719825	0.000606772	0.262793	3.39989e-23	4	30	30
ENSG00000152348.11	ATG10	1.8356	0.00465627	0.0664161	0.0722772	0.0297626	0.381482	1.41049e-37	5	21	21
ENSG00000163534.10	FCRL1	1.83531	0.0165202	0.0664605	0.0723238	0.00152172	0.0646931	6.06297e-06	5	50	50
ENSG00000142733.10	MAP3K6	1.83279	0.00899206	0.0668342	0.072716	0.00849063	0.044934	0.000178489	6	26	26
ENSG00000160867.10	FGFR4	-1.83269	-0.282747	0.066848	0.0727304	1.4973e-05	0.0546175	2.61275e-05	1	28	28
ENSG00000177311.6	ZBTB38	-1.83189	-0.0113085	0.0669673	0.0728556	0.00520046	0.077798	4.6301e-07	10	27	27
ENSG00000168653.6	NDUFS5	1.83116	0.0154515	0.0670771	0.0729709	0.00253756	0.168112	1.55094e-15	2	13	13
ENSG00000110717.6	NDUFS8	1.83103	0.0576293	0.0670953	0.07299	0.000223317	0.144101	3.44953e-12	2	30	30
ENSG00000134184.8	GSTM1	-1.82923	-0.00471263	0.0673646	0.0732725	0.0285623	0.145083	1.6468e-12	9	30	30
ENSG00000130332.10	LSM7	1.82822	0.00266835	0.0675171	0.0734324	0.0905849	0.209426	8.79866e-18	11	40	40
ENSG00000162384.9	C1orf123	-1.82812	-0.0914684	0.0675321	0.0734482	7.63362e-05	0.139958	8.1314e-12	3	12	12
ENSG00000172890.7	NADSYN1	1.8244	0.0287941	0.0680912	0.0740346	0.000917135	0.287707	8.36285e-27	3	30	30
ENSG00000173621.8	LRFN4	-1.82342	-0.00520011	0.06824	0.0741906	0.025666	0.110585	2.01742e-09	1	10	10
ENSG00000267352.1	SH3GL1P3	1.82329	0.0352434	0.068259	0.0742106	0.000479836	0.0152616	0.0305961	1	2	2
ENSG00000242551.2	POU5F1P6	-1.82308	-0.361676	0.0682905	0.0742436	5.02022e-06	0.0720159	1.45308e-06	3	22	22
ENSG00000173889.11	PHC3	1.82227	0.0694258	0.0684144	0.0743736	0.000135288	0.0672485	3.04417e-06	4	38	38
ENSG00000258839.2	MC1R	1.82138	0.0314461	0.0685487	0.0745144	0.000675244	0.0990745	1.1203e-08	3	16	16
ENSG00000125457.9	MIF4GD	-1.82022	-0.0360611	0.0687256	0.0746998	0.000540518	0.13822	5.26931e-12	2	12	12
ENSG00000140564.6	FURIN	1.81997	3.43593	0.068763	0.074739	5.93952e-08	0.0576079	1.92019e-05	1	3	3
ENSG00000160200.13	CBS	-1.81902	-0.00290048	0.068909	0.074892	0.0748482	0.31263	1.7078e-28	14	71	71
ENSG00000196372.8	ASB13	-1.81796	-0.00388	0.0690697	0.0750605	0.0452963	0.0189095	0.0157606	24	159	159
ENSG00000108244.12	KRT23	1.8174	0.00538169	0.0691552	0.0751502	0.0221542	0.386421	6.36867e-37	21	121	121
ENSG00000138131.3	LOXL4	-1.81703	-0.023442	0.0692131	0.0752108	0.0011403	0.0986407	1.58702e-08	4	25	25
ENSG00000180543.3	TSPYL5	-1.81653	-0.075177	0.0692894	0.0752908	0.000122993	0.0233972	0.00676184	2	10	10
ENSG00000161653.6	NAGS	-1.81607	-0.0788627	0.0693602	0.075365	0.000106258	0.0128693	0.0460487	2	13	13
ENSG00000250490.1	CTD-2324F15.2	1.81605	0.00658755	0.069363	0.0753679	0.0155131	0.247594	1.59782e-21	3	13	13
ENSG00000141959.12	PFKL	-1.81441	-0.256765	0.069615	0.075632	8.23806e-06	0.102284	7.59714e-09	1	10	10
ENSG00000224049.1	RP11-30O15.1	-1.81183	-0.00817253	0.070013	0.0760491	0.00958976	0.0957796	2.70701e-08	10	69	69
ENSG00000116497.13	S100PBP	-1.81173	-0.01467	0.070028	0.0760647	0.00310107	0.308556	1.03455e-28	2	15	15
ENSG00000175581.9	MRPL48	-1.81151	-0.0074803	0.0700621	0.0761005	0.0119743	0.250435	2.29231e-22	8	88	88
ENSG00000106638.11	TBL2	1.81111	0.00466897	0.0701233	0.0761647	0.0281742	0.0268046	0.0034217	8	30	30
ENSG00000171953.11	ATPAF2	-1.80986	-0.00422474	0.0703181	0.0763688	0.0331942	0.0183686	0.0179824	15	64	64
ENSG00000269051.1	CTD-2245F17.3	-1.80912	-0.00621062	0.0704322	0.0764882	0.0176201	0.0854209	1.08896e-07	9	36	36
ENSG00000167842.11	MIS12	1.80763	0.0121375	0.0706634	0.0767304	0.00429865	0.0501369	7.36511e-05	7	32	32
ENSG00000054148.13	PHPT1	-1.8064	-0.010629	0.0708559	0.076932	0.00500586	0.0133041	0.0431813	4	30	30
ENSG00000135776.4	ABCB10	-1.8057	-0.0066775	0.0709648	0.077046	0.0153651	0.01916	0.0155022	6	28	28
ENSG00000196927.4	AC009093.1	1.80501	0.0221068	0.0710732	0.0771596	0.00124359	0.0635334	5.66827e-06	4	38	38
ENSG00000213983.7	AP1G2	-1.80479	-0.00795854	0.071108	0.0771961	0.0121627	0.279933	4.80933e-25	9	36	36
ENSG00000197355.6	UAP1L1	-1.80395	-0.00828888	0.0712395	0.0773337	0.00996505	0.423916	1.31123e-41	14	61	61
ENSG00000111728.6	ST8SIA1	-1.80393	-0.0108322	0.0712426	0.077337	0.007283	0.244848	1.71897e-21	3	20	20
ENSG00000103275.14	UBE2I	1.80317	0.0867697	0.071362	0.077462	9.90624e-05	0.076331	8.11011e-07	1	8	8
ENSG00000110628.9	SLC22A18	-1.80192	-0.00244701	0.071558	0.0776672	0.105165	0.39133	3.3685e-38	2	10	10
ENSG00000268785.1	RPL7P50	-1.80112	-0.0951253	0.0716832	0.0777983	7.002e-05	0.0156294	0.0272229	2	5	5
ENSG00000244752.2	CRYBB2	-1.80088	-0.0326485	0.0717211	0.0778379	0.000760229	0.278326	1.87894e-25	2	17	17
ENSG00000142655.8	PEX14	-1.80014	-0.0638502	0.071839	0.0779614	0.000152679	0.0602064	8.71058e-06	1	10	10
ENSG00000119333.7	WDR34	1.79994	0.0184214	0.0718698	0.0779936	0.00163154	0.0166315	0.0240992	7	35	35
ENSG00000168056.10	LTBP3	-1.7995	-0.0125954	0.0719395	0.0780666	0.00342765	0.0775231	6.42971e-07	6	29	29
ENSG00000248098.6	BCKDHA	-1.79866	-0.0115207	0.0720717	0.0782049	0.00507097	0.1712	2.04543e-14	4	34	34
ENSG00000140853.11	NLRC5	1.79473	0.00554733	0.0726965	0.0788588	0.023366	0.200042	6.29635e-17	2	5	5
ENSG00000158882.8	TOMM40L	-1.79071	-0.00826766	0.0733396	0.0795317	0.00958509	0.152023	7.19519e-13	9	26	26
ENSG00000077458.8	FAM76B	-1.78663	-0.0149641	0.0739965	0.0802188	0.00265985	0.0949188	2.09438e-08	7	52	52
ENSG00000171658.4	RP11-443P15.2	-1.78568	-0.00523873	0.074151	0.0803803	0.023053	0.089886	5.20902e-08	1	11	11
ENSG00000204301.5	NOTCH4	1.78497	0.00414521	0.0742667	0.0805013	0.0608869	0.435784	3.81233e-43	37	65	65
ENSG00000269690.1	AC096677.1	-1.78268	-0.371503	0.074639	0.0808905	4.91153e-06	0.0211325	0.0105607	1	20	20
ENSG00000127419.12	TMEM175	1.78252	0.0100844	0.0746644	0.0809171	0.00559127	0.015071	0.0315304	3	49	49
ENSG00000167363.9	FN3K	1.7823	0.00825992	0.0747001	0.0809544	0.00846106	0.168003	4.38263e-14	5	13	13
ENSG00000146109.3	ABT1	1.78224	0.00641561	0.0747102	0.080965	0.0128032	0.0786578	4.25844e-07	12	28	28
ENSG00000126822.11	PLEKHG3	1.78222	0.0539747	0.0747133	0.0809682	0.000240813	0.133501	5.83975e-12	3	24	24
ENSG00000144580.9	RQCD1	-1.78197	-0.0887095	0.0747534	0.0810101	8.96332e-05	0.194609	1.2008e-16	2	30	30
ENSG00000151952.10	TMEM132D	1.78173	0.0248355	0.0747933	0.0810519	0.000964732	0.0318963	0.00156381	5	40	40
ENSG00000153037.8	SRP19	-1.78172	-0.0341787	0.074795	0.0810536	0.000603109	0.0277506	0.0033209	1	11	11
ENSG00000173801.12	JUP	-1.78118	-0.612822	0.074883	0.0811456	1.65457e-06	0.600134	2.47367e-72	1	11	11
ENSG00000138193.10	PLCE1	-1.78092	-0.0471932	0.074926	0.0811906	0.000291897	0.015376	0.0294243	1	20	20
ENSG00000164938.9	TP53INP1	1.78024	0.0470083	0.075037	0.0813066	0.000299858	0.0657437	4.71261e-06	1	21	21
ENSG00000168159.9	RNF187	1.78022	0.0125863	0.0750396	0.0813093	0.00435778	0.0729341	1.34167e-06	4	36	36
ENSG00000165629.15	ATP5C1	1.77941	0.0245606	0.0751722	0.0814479	0.00111754	0.0285061	0.00310085	2	13	13
ENSG00000002933.3	TMEM176A	1.77803	0.00529095	0.0753994	0.0816854	0.0242865	0.573024	2.79662e-67	2	22	22
ENSG00000100243.16	CYB5R3	1.77684	0.0108666	0.0755949	0.0818897	0.00549148	0.0683938	2.54894e-06	4	35	35
ENSG00000197948.6	FCHSD1	-1.77666	-0.0194893	0.075624	0.0819201	0.0016689	0.0200889	0.0130622	3	17	17
ENSG00000145780.6	FEM1C	1.77646	0.0768115	0.0756565	0.081954	0.000102741	0.0253011	0.00511456	2	17	17
ENSG00000093000.14	NUP50	-1.77597	-0.00502703	0.0757381	0.0820393	0.0230969	0.0947168	2.81218e-08	2	15	15
ENSG00000083097.10	DOPEY1	1.77348	0.0167612	0.0761485	0.0824681	0.0022613	0.0674808	2.94048e-06	2	10	10
ENSG00000143771.7	CNIH4	-1.77324	-0.0102845	0.0761887	0.0825101	0.00464678	0.0725086	1.2793e-06	2	44	44
ENSG00000142330.15	CAPN10	-1.77323	-0.0234982	0.0761909	0.0825124	0.00109884	0.0264762	0.00436042	4	17	17
ENSG00000163945.11	UVSSA	-1.77229	-0.0127476	0.0763468	0.0826753	0.00385472	0.260488	3.93029e-23	6	54	54
ENSG00000050555.13	LAMC3	1.77171	0.0111453	0.076443	0.0827758	0.00494533	0.0682729	2.41593e-06	1	8	8
ENSG00000179406.6	LINC00174	1.76949	0.00948829	0.0768121	0.0831613	0.00600509	0.107668	2.99907e-09	9	61	61
ENSG00000126602.6	TRAP1	1.76931	0.00216462	0.0768429	0.0831935	0.133271	0.237102	1.08909e-20	3	11	11
ENSG00000224997.1	AL049840.1	1.76863	0.0267326	0.076956	0.0833116	0.000834266	0.133325	4.8381e-12	1	16	16
ENSG00000250742.1	RP11-834C11.4	-1.76644	-0.00595691	0.0773227	0.0836946	0.0165755	0.0551182	2.72912e-05	2	17	17
ENSG00000171130.13	ATP6V0E2	-1.7637	-0.00818846	0.0777833	0.0841755	0.00914311	0.216644	5.92689e-19	2	11	11
ENSG00000185829.11	ARL17A	1.76369	0.0076864	0.0777838	0.084176	0.0099693	0.293691	1.84645e-26	7	49	49
ENSG00000136280.11	CCM2	-1.76356	-0.0195875	0.0778056	0.0841988	0.00156985	0.273203	6.18947e-24	2	17	17
ENSG00000133460.15	SLC2A11	1.76351	0.0156449	0.0778151	0.0842087	0.00230821	0.201784	2.47579e-17	6	18	18
ENSG00000121310.12	ECHDC2	-1.76348	-0.00601443	0.0778203	0.0842141	0.0188674	0.254016	6.0405e-23	11	65	65
ENSG00000111321.6	LTBR	-1.76229	-0.0115061	0.0780196	0.0844222	0.00482203	0.0422858	0.000281459	3	4	4
ENSG00000175984.10	DENND2C	1.76199	0.00680287	0.0780711	0.084476	0.0177833	0.0660799	3.59223e-06	5	21	21
ENSG00000111215.7	PRR4	-1.76126	-0.0116444	0.0781946	0.0846049	0.00285814	0.140902	6.7353e-12	2	34	34
ENSG00000126838.5	PZP	1.75993	0.0431024	0.078419	0.0848391	0.000333127	0.110802	1.32513e-09	1	20	20
ENSG00000171940.9	ZNF217	-1.75976	-0.0728689	0.0784479	0.0848693	0.000119949	0.0126337	0.0477899	2	11	11
ENSG00000133477.12	FAM83F	-1.75956	-0.732549	0.078482	0.0849048	6.55701e-07	0.0355507	0.000921116	1	7	7
ENSG00000102572.10	STK24	-1.75917	-0.0210273	0.0785488	0.0849746	0.00141177	0.187702	8.17198e-16	2	22	22
ENSG00000154263.13	ABCA10	1.75457	0.0100594	0.0793322	0.085792	0.00626582	0.0478774	0.000110705	6	31	31
ENSG00000183826.12	BTBD9	1.7544	0.0111173	0.0793617	0.0858228	0.00388108	0.0671588	3.31226e-06	2	21	21
ENSG00000170242.13	USP47	-1.7541	-0.0109142	0.079413	0.0858763	0.00573065	0.08268	2.62238e-07	2	17	17
ENSG00000174705.7	SH3PXD2B	-1.75367	-0.0533556	0.079487	0.0859535	0.000222913	0.0132187	0.0448819	1	18	18
ENSG00000188959.9	C9orf152	1.75319	0.0260777	0.0795689	0.0860389	0.000846375	0.0598991	1.2672e-05	2	9	9
ENSG00000110077.10	MS4A6A	1.75314	0.138242	0.0795782	0.0860487	3.17999e-05	0.0876889	7.96492e-08	3	19	19
ENSG00000239998.1	LILRA2	-1.75309	-0.0285962	0.0795872	0.086058	0.000885263	0.274799	4.67365e-24	2	17	17
ENSG00000176422.10	SPRYD4	1.75202	0.00275308	0.0797712	0.08625	0.0806459	0.23624	6.75158e-21	2	9	9
ENSG00000128872.5	TMOD2	-1.75098	-1.26023	0.07995	0.0864365	3.77135e-07	0.234668	2.15808e-20	1	23	23
ENSG00000170092.10	AC018720.10	-1.74985	-0.00465176	0.0801445	0.0866394	0.0271194	0.17806	4.43018e-15	4	11	11
ENSG00000166246.9	C16orf71	-1.74973	-0.0194351	0.080165	0.0866607	0.00188417	0.019326	0.0141098	1	7	7
ENSG00000171595.9	DNAI2	-1.74717	-0.0218958	0.080608	0.0871227	0.00122989	0.0732639	1.27614e-06	1	7	7
ENSG00000198799.7	LRIG2	1.74671	0.00895782	0.0806872	0.0872053	0.00701469	0.0247719	0.00560334	5	17	17
ENSG00000109814.7	UGDH	1.74642	0.0128422	0.0807377	0.087258	0.00368363	0.0592005	1.59306e-05	3	16	16
ENSG00000105373.14	GLTSCR2	1.74555	0.00432249	0.0808893	0.087416	0.0336731	0.157791	1.12596e-13	6	37	37
ENSG00000196456.4	ZNF775	1.74544	0.155203	0.080908	0.0874355	2.72578e-05	0.0139612	0.0390782	1	4	4
ENSG00000091527.11	CDV3	-1.74488	-0.0102393	0.0810054	0.0875371	0.00554957	0.114131	3.46627e-10	2	23	23
ENSG00000228223.1	HCG11	1.74414	0.0259916	0.081134	0.0876711	0.00107031	0.0367887	0.000673408	1	3	3
ENSG00000099804.4	CDC34	-1.74237	-0.024599	0.0814445	0.0879948	0.00102041	0.0694998	2.26488e-06	3	16	16
ENSG00000172954.9	LCLAT1	1.74219	0.0185093	0.0814747	0.0880263	0.00164675	0.245872	9.2742e-22	5	50	50
ENSG00000105397.9	TYK2	1.74157	0.00588415	0.0815842	0.0881405	0.0171327	0.016195	0.0235306	7	16	16
ENSG00000146285.9	SCML4	-1.74057	-0.0135379	0.0817584	0.088322	0.00407469	0.145025	2.53455e-12	4	36	36
ENSG00000120889.8	TNFRSF10B	-1.73849	-0.00513098	0.082125	0.0887041	0.0252907	0.115581	5.25738e-10	1	7	7
ENSG00000223573.2	TINCR	1.73681	0.0186234	0.0824211	0.0890126	0.00222231	0.0346717	0.000914971	4	14	14
ENSG00000118197.9	DDX59	-1.73371	-0.0121604	0.08297	0.0895845	0.00405166	0.0735062	1.05662e-06	1	11	11
ENSG00000174839.8	DENND6A	-1.73344	-0.0249657	0.0830183	0.0896348	0.00103768	0.0549618	3.06523e-05	4	26	26
ENSG00000141013.10	GAS8	-1.73325	-0.00816356	0.083051	0.0896689	0.00873204	0.0308558	0.0020495	4	19	19
ENSG00000128815.13	WDFY4	1.73267	0.00452355	0.0831547	0.0897769	0.0324663	0.0995459	9.47867e-09	4	11	11
ENSG00000178467.13	P4HTM	-1.73194	-0.0203575	0.0832847	0.0899124	0.0014244	0.0533691	3.29979e-05	2	8	8
ENSG00000155926.9	SLA	-1.73192	-0.0314134	0.083287	0.0899148	0.000635107	0.0238199	0.0064905	1	19	19
ENSG00000141698.12	NT5C3B	-1.73136	-0.00398756	0.083388	0.09002	0.0354894	0.632309	3.45342e-79	11	60	60
ENSG00000146007.6	ZMAT2	-1.73055	-0.100328	0.083532	0.0901699	6.24663e-05	0.041622	0.000267027	1	15	15
ENSG00000151208.12	DLG5	1.72849	0.0187023	0.0839009	0.0905542	0.00156166	0.226889	6.46766e-20	3	55	55
ENSG00000122034.8	GTF3A	-1.72791	-0.045607	0.0840039	0.0906614	0.000337116	0.0661626	4.29945e-06	2	17	17
ENSG00000196526.6	AFAP1	1.72773	0.00562723	0.084037	0.0906959	0.0197947	0.503191	5.28171e-55	1	9	9
ENSG00000180953.7	ST20	1.72687	0.0110441	0.0841911	0.0908563	0.00487059	0.318912	2.63462e-29	3	40	40
ENSG00000091490.6	SEL1L3	-1.72562	-0.0119135	0.0844156	0.09109	0.00472041	0.060659	1.08061e-05	4	23	23
ENSG00000166321.9	NUDT13	1.72521	0.00947209	0.0844902	0.0911677	0.00571418	0.117912	4.76516e-10	7	67	67
ENSG00000176170.9	SPHK1	1.72487	0.029346	0.0845505	0.0912305	0.000669601	0.0483565	0.000104238	2	22	22
ENSG00000266912.1	CTC-325H20.2	1.72478	0.0105971	0.084567	0.0912477	0.00537401	0.0374272	0.000586468	7	25	25
ENSG00000103811.11	CTSH	1.72378	0.00179764	0.0847479	0.091436	0.170265	0.30936	1.96104e-28	6	46	46
ENSG00000238243.2	OR2W3	-1.72371	-0.0163139	0.0847608	0.0914495	0.00211374	0.118626	3.67917e-10	4	26	26
ENSG00000137944.12	CCBL2	-1.72351	-0.0140435	0.0847957	0.0914858	0.00231694	0.211523	4.60389e-18	4	38	38
ENSG00000039650.5	PNKP	-1.72304	-0.00370409	0.0848807	0.0915742	0.0446585	0.2664	2.79629e-23	5	13	13
ENSG00000230305.2	AC004980.9	-1.72192	-0.00942495	0.0850836	0.0917855	0.00637711	0.176435	2.19076e-15	5	22	22
ENSG00000143537.9	ADAM15	1.72118	0.0137299	0.0852184	0.0919257	0.00276085	0.0500838	7.86243e-05	4	26	26
ENSG00000188026.7	RILPL1	-1.71919	-0.0709424	0.08558	0.0923021	0.000107168	0.0981856	1.27067e-08	2	20	20
ENSG00000168028.9	RPSA	1.7182	0.0157699	0.0857598	0.0924892	0.0025903	0.244279	1.39141e-21	2	32	32
ENSG00000261245.2	RP11-120K18.3	-1.7176	-0.0777669	0.08587	0.0926039	0.000103467	0.0850823	1.68124e-07	1	11	11
ENSG00000160111.8	CPAMD8	-1.71717	-0.0703441	0.0859476	0.0926847	0.000102068	0.126324	7.72863e-11	5	34	34
ENSG00000239642.1	AC034228.7	1.7167	0.0300211	0.0860343	0.0927749	0.000611187	0.157868	1.95447e-13	2	37	37
ENSG00000163382.7	APOA1BP	-1.71586	-0.0146679	0.086187	0.0929337	0.00257459	0.0790917	4.51396e-07	6	36	36
ENSG00000179057.9	IGSF22	1.71553	0.00372038	0.0862489	0.0929981	0.0403811	0.0705928	1.59244e-06	4	13	13
ENSG00000174788.5	PCP2	1.71431	0.00531206	0.0864726	0.0932309	0.0213622	0.322397	2.65496e-29	7	28	28
ENSG00000076864.15	RAP1GAP	1.71396	0.0224117	0.0865362	0.093297	0.00119503	0.267998	9.67127e-24	2	41	41
ENSG00000177426.16	TGIF1	-1.71385	-0.0125763	0.086557	0.0933187	0.00364962	0.0378708	0.000572981	1	7	7
ENSG00000054179.7	ENTPD2	-1.71291	-0.00561718	0.0867299	0.0934985	0.0199683	0.130098	3.95452e-11	4	13	13
ENSG00000136068.10	FLNB	1.71163	0.0326702	0.0869647	0.0937427	0.000478564	0.0812662	2.3217e-07	2	20	20
ENSG00000148655.10	C10orf11	1.71129	0.0319101	0.0870269	0.0938074	0.000587106	0.139348	4.59582e-12	2	4	4
ENSG00000248265.1	RP11-834C11.3	-1.71029	-0.00365586	0.0872123	0.0940003	0.0411552	0.12511	5.55703e-11	2	9	9
ENSG00000267368.1	UPK3BL	-1.70983	-0.0063659	0.0872982	0.0940896	0.0203408	0.29547	1.48744e-26	10	80	80
ENSG00000168765.11	GSTM4	-1.70938	-0.00555302	0.0873809	0.0941756	0.0179345	0.522095	3.25991e-57	7	41	41
ENSG00000161326.8	DUSP14	1.70914	0.0241844	0.0874252	0.0942217	0.00120486	0.158542	2.24275e-13	5	34	34
ENSG00000115896.11	PLCL1	-1.70739	-0.0169302	0.0877488	0.0945582	0.00186824	0.246861	2.39999e-21	5	38	38
ENSG00000125735.6	TNFSF14	1.70448	0.0449678	0.0882919	0.0951229	0.000280755	0.0445313	0.000175977	4	23	23
ENSG00000138346.10	DNA2	1.70446	0.0220146	0.0882957	0.0951268	0.00133423	0.0950967	2.05098e-08	4	23	23
ENSG00000185920.11	PTCH1	1.70435	0.0182499	0.0883161	0.095148	0.00155069	0.0283181	0.00299249	2	14	14
ENSG00000078401.6	EDN1	-1.70406	-0.00987007	0.0883692	0.0952032	0.00610665	0.0435679	0.000234045	5	29	29
ENSG00000236624.4	CCDC163P	1.70174	0.0125147	0.0888033	0.0956544	0.00368537	0.654205	3.09778e-86	3	35	35
ENSG00000151136.10	BTBD11	-1.7016	-0.0297319	0.08883	0.0956822	0.000632704	0.03198	0.00161519	2	18	18
ENSG00000171051.4	FPR1	1.70139	0.0146509	0.0888703	0.0957241	0.00272151	0.124202	8.51938e-11	3	8	8
ENSG00000198682.8	PAPSS2	-1.7004	-0.0721252	0.0890565	0.0959176	0.000111564	0.0671633	2.69033e-06	3	19	19
ENSG00000140876.7	NUDT7	1.69984	1.7863	0.089161	0.0960262	1.75983e-07	0.302835	1.22223e-27	1	36	36
ENSG00000261019.1	RP11-111K18.2	1.69892	0.0130875	0.0893335	0.0962055	0.00345792	0.0606949	1.18357e-05	7	66	66
ENSG00000133858.11	ZFC3H1	-1.69889	-0.0209718	0.089339	0.0962112	0.000677161	0.0170804	0.0214933	1	4	4
ENSG00000102575.6	ACP5	-1.69721	-0.00646147	0.089657	0.0965416	0.014606	0.302973	1.43087e-27	5	48	48
ENSG00000169567.7	HINT1	-1.69622	-0.013316	0.0898449	0.0967369	0.00289079	0.0327441	0.00147405	3	20	20
ENSG00000173960.8	UBXN2A	1.695	0.0454062	0.090076	0.096977	0.000397619	0.184315	6.93193e-16	1	11	11
ENSG00000030110.8	BAK1	1.69342	0.00320648	0.0903761	0.0972888	0.0579086	0.510176	1.22156e-54	8	23	23
ENSG00000225171.2	DUTP6	-1.6931	-0.138662	0.0904368	0.0973518	2.12133e-05	0.0577108	2.03668e-05	3	29	29
ENSG00000050405.9	LIMA1	1.69269	0.0133658	0.0905137	0.0974317	0.00319185	0.0849874	1.88112e-07	3	33	33
ENSG00000095970.12	TREM2	1.69255	0.00701917	0.0905415	0.0974605	0.010774	0.046433	0.000136037	4	20	20
ENSG00000140009.14	ESR2	1.6903	0.0413555	0.0909708	0.0979065	0.000325108	0.0507019	5.24986e-05	2	16	16
ENSG00000160213.5	CSTB	-1.68959	-0.00469364	0.0911071	0.098048	0.0276345	0.278214	1.16121e-24	3	34	34
ENSG00000213347.6	MXD3	1.68476	0.0118044	0.0920343	0.0990108	0.0048283	0.0520255	5.09081e-05	7	31	31
ENSG00000092036.12	HAUS4	1.68319	0.00411993	0.0923376	0.0993256	0.0309407	0.297731	2.64223e-27	4	25	25
ENSG00000196313.7	POM121	-1.6812	-0.0140832	0.0927233	0.0997259	0.00268073	0.0163892	0.0248519	4	21	21
ENSG00000138829.6	FBN2	-1.68092	-0.0232321	0.0927779	0.0997827	0.000387529	0.296833	1.80642e-26	4	53	53
ENSG00000104518.6	GSDMD	-1.67965	-0.00724515	0.0930251	0.100039	0.0105976	0.215769	1.0631e-18	6	43	43
ENSG00000178809.7	TRIM73	1.67936	0.0139727	0.0930812	0.100097	0.00274436	0.10296	4.51771e-09	2	13	13
ENSG00000172638.8	EFEMP2	1.67879	0.0521715	0.0931937	0.100214	0.000213639	0.0447201	0.000167299	2	19	19
ENSG00000129003.11	VPS13C	1.67606	0.0409659	0.093727	0.100768	0.000342575	0.116592	3.21387e-10	1	16	16
ENSG00000124532.10	MRS2	-1.67398	-0.0228746	0.0941344	0.10119	0.00112247	0.0945062	2.52145e-08	3	32	32
ENSG00000183309.7	ZNF623	-1.6739	-0.00545591	0.0941507	0.101207	0.0155366	0.125099	8.53466e-11	9	38	38
ENSG00000168646.8	AXIN2	1.67265	0.0279897	0.0943969	0.101463	0.000798464	0.0484319	8.64457e-05	2	12	12
ENSG00000010165.15	METTL13	-1.67219	-0.0179532	0.0944868	0.101556	0.00187862	0.107694	1.29601e-09	4	45	45
ENSG00000155093.13	PTPRN2	-1.67204	-0.0166265	0.0945158	0.101586	0.00250743	0.220438	6.94326e-19	3	22	22
ENSG00000170634.8	ACYP2	-1.67113	-0.394872	0.094696	0.101773	3.53856e-06	0.0709641	1.45362e-06	1	17	17
ENSG00000149243.11	KLHL35	1.67081	0.0147922	0.094759	0.101838	0.00253124	0.211014	5.1782e-18	1	9	9
ENSG00000106789.8	CORO2A	-1.67067	-0.00309455	0.0947863	0.101866	0.0593432	0.342728	1.98207e-31	10	70	70
ENSG00000166839.12	ANKDD1A	1.67062	0.0101066	0.0947977	0.101878	0.0053663	0.149862	8.65931e-13	3	15	15
ENSG00000143553.6	SNAPIN	-1.6696	-0.0209576	0.0949987	0.102087	0.00136545	0.0314433	0.00138869	3	14	14
ENSG00000198467.9	TPM2	1.66933	0.0128442	0.0950522	0.102142	0.00333741	0.108126	2.40857e-09	3	25	25
ENSG00000232837.1	AF064858.7	1.66916	0.0179031	0.0950848	0.102176	0.00193936	0.0519605	5.40313e-05	7	37	37
ENSG00000143198.8	MGST3	-1.6688	-0.195645	0.0951573	0.102251	1.358e-05	0.278494	3.05527e-25	3	21	21
ENSG00000115129.9	TP53I3	1.66878	0.00858283	0.0951609	0.102255	0.00856723	0.30146	7.3029e-28	10	51	51
ENSG00000133246.7	PRAM1	1.66774	0.00633035	0.095368	0.10247	0.0200945	0.0670719	2.26382e-06	6	32	32
ENSG00000113558.14	SKP1	-1.66726	-0.0310677	0.0954621	0.102567	0.000542509	0.0336324	0.00123744	5	36	36
ENSG00000139192.7	TAPBPL	-1.6672	-0.00356224	0.095474	0.10258	0.0445556	0.480661	4.97293e-50	4	16	16
ENSG00000170425.3	ADORA2B	1.66674	0.00806978	0.0955667	0.102676	0.00786049	0.116047	2.07351e-10	6	31	31
ENSG00000219607.2	PPP1R3G	1.66303	0.00969197	0.0963057	0.103442	0.00548174	0.0248813	0.00575753	8	52	52
ENSG00000165457.9	FOLR2	1.65985	0.0334296	0.096944	0.104103	0.00047405	0.173068	8.5984e-15	1	10	10
ENSG00000120054.7	CPN1	-1.65947	-0.00920845	0.0970213	0.104184	0.00647118	0.0243953	0.00541782	2	4	4
ENSG00000172985.8	SH3RF3	-1.65881	-0.010589	0.0971538	0.104321	0.00493536	0.148354	1.51331e-12	5	67	67
ENSG00000233266.1	HMGB1P31	1.65865	0.0276302	0.0971868	0.104355	0.000815871	0.0259728	0.00423582	4	30	30
ENSG00000260135.2	RP11-212I21.2	-1.65694	-0.0222758	0.0975308	0.104712	0.00109467	0.367825	3.92582e-35	2	23	23
ENSG00000197442.8	MAP3K5	1.65608	0.0379418	0.097706	0.104893	0.000343494	0.0309791	0.00187428	4	60	60
ENSG00000257365.3	FNTB	1.65418	0.0182141	0.0980903	0.105291	0.00171814	0.077254	7.20645e-07	2	19	19
ENSG00000197226.8	TBC1D9B	-1.65386	-0.00387909	0.0981559	0.105359	0.0398526	0.122676	1.75286e-10	7	49	49
ENSG00000186166.4	CCDC84	1.65344	0.00862154	0.0982406	0.105447	0.00714696	0.0743893	1.00843e-06	2	15	15
ENSG00000106565.13	TMEM176B	1.65228	0.00471633	0.0984765	0.105691	0.0264257	0.541881	5.09057e-61	4	22	22
ENSG00000196204.7	RNF216P1	1.65056	0.0631399	0.0988294	0.106057	0.000128309	0.450913	1.78605e-46	2	21	21
ENSG00000204677.6	FAM153C	-1.6502	-0.0574203	0.098903	0.106133	0.000152554	0.112414	5.57338e-10	1	16	16
ENSG00000103168.12	TAF1C	1.64942	0.00523389	0.0990611	0.106297	0.0166238	0.0778791	5.34916e-07	5	36	36
ENSG00000105771.9	SMG9	-1.64897	-0.0172417	0.0991536	0.106393	0.00173909	0.0568727	1.45421e-05	5	17	17
ENSG00000087206.12	UIMC1	1.64854	0.108317	0.0992424	0.106485	5.08568e-05	0.0441265	0.000161565	2	18	18
ENSG00000107669.13	ATE1	1.64791	0.0212797	0.0993713	0.106618	0.00123022	0.103144	6.22893e-09	4	29	29
ENSG00000165752.12	STK32C	-1.64748	-0.0115432	0.0994585	0.106708	0.00426001	0.431475	6.72599e-43	12	81	81
ENSG00000128923.6	FAM63B	1.64511	0.059103	0.0999461	0.107213	0.000143904	0.0299451	0.00241916	2	21	21
ENSG00000228049.5	POLR2J2	-1.64489	-0.0044823	0.0999933	0.107262	0.0272807	0.274135	3.31664e-24	5	40	40
ENSG00000144820.3	GPR128	1.64252	0.00394233	0.100483	0.107769	0.0447677	0.0933502	1.49173e-08	2	18	18
ENSG00000163435.11	ELF3	1.64055	0.297367	0.10089	0.10819	5.36216e-06	0.0211548	0.0105827	1	18	18
ENSG00000213639.5	PPP1CB	1.64048	0.0364904	0.100905	0.108206	0.000424217	0.139556	9.96706e-12	2	23	23
ENSG00000262500.1	RP11-259G18.2	1.64046	0.0387848	0.10091	0.108211	0.000358377	0.498924	2.39129e-53	1	40	40
ENSG00000183625.10	CCR3	1.63955	0.00604731	0.101099	0.108407	0.0147778	0.191032	2.86874e-16	10	65	65
ENSG00000117595.6	IRF6	-1.63938	-0.00637037	0.101134	0.108443	0.0145292	0.224778	7.84533e-20	2	14	14
ENSG00000188037.6	CLCN1	1.63837	0.00881627	0.101345	0.108662	0.00718212	0.358922	4.62862e-34	7	57	57
ENSG00000171806.7	METTL18	-1.63762	-0.00732927	0.1015	0.108822	0.00957661	0.157998	2.17067e-13	1	18	18
ENSG00000173239.9	LIPM	-1.63677	-0.03122	0.101678	0.109006	0.000534427	0.0424358	0.000231377	3	13	13
ENSG00000141627.9	DYM	1.63638	0.192878	0.10176	0.109091	1.90725e-05	0.0381784	0.000521279	1	29	29
ENSG00000146281.5	PM20D2	1.63627	0.0142759	0.101783	0.109114	0.00255225	0.0350279	0.000989267	2	43	43
ENSG00000138678.6	AGPAT9	-1.63522	-0.0310591	0.102004	0.109343	0.000647562	0.113158	1.17126e-09	4	48	48
ENSG00000172785.14	CBWD1	1.63491	0.00857274	0.102068	0.109409	0.00702895	0.190577	2.40795e-16	2	9	9
ENSG00000101367.8	MAPRE1	1.63482	0.00635413	0.102087	0.109429	0.0131461	0.195072	1.58311e-16	8	42	42
ENSG00000118200.10	CAMSAP2	1.63418	0.028915	0.10222	0.109567	0.00057252	0.0203548	0.0119177	3	30	30
ENSG00000134748.12	PRPF38A	1.63401	0.0327147	0.102256	0.109604	0.000644086	0.0532824	3.86336e-05	2	12	12
ENSG00000105707.9	HPN	-1.63304	-0.0195956	0.10246	0.109815	0.00144544	0.0493724	6.07885e-05	1	5	5
ENSG00000105711.6	SCN1B	-1.63304	-0.0590085	0.10246	0.109815	0.0001594	0.0363083	0.000694053	1	4	4
ENSG00000231665.1	OGFOD1P1	1.63106	0.558303	0.102877	0.110247	1.82233e-06	0.0560478	2.6658e-05	2	17	17
ENSG00000205464.7	ATP6AP1L	1.63032	0.00652877	0.103035	0.110409	0.010372	0.376483	6.25278e-36	5	39	39
ENSG00000115677.12	HDLBP	1.6298	0.0131704	0.103145	0.110523	0.00318813	0.0692058	2.90719e-06	4	17	17
ENSG00000163221.7	S100A12	1.6294	0.0137519	0.103228	0.110609	0.00286534	0.17381	7.57976e-15	2	37	37
ENSG00000185112.4	FAM43A	-1.6288	-0.0109013	0.103355	0.11074	0.00454291	0.11449	7.95504e-10	6	28	28
ENSG00000197142.6	ACSL5	-1.62877	-0.0282802	0.103362	0.110748	0.000852166	0.458091	8.3067e-47	3	28	28
ENSG00000116882.10	HAO2	-1.62872	-0.0911849	0.103372	0.110759	5.95027e-05	0.032651	0.00142886	2	9	9
ENSG00000130309.6	COLGALT1	1.62846	0.0137033	0.103427	0.110815	0.00326493	0.0204111	0.0112177	7	45	45
ENSG00000100288.15	CHKB	1.6282	0.0139939	0.103482	0.110872	0.00289411	0.0758753	7.92806e-07	6	26	26
ENSG00000196352.9	CD55	-1.62637	-0.015063	0.103871	0.111275	0.00282752	0.252909	1.10573e-22	9	72	72
ENSG00000165502.6	RPL36AL	1.62619	0.0223949	0.10391	0.111314	0.00119337	0.19379	9.54491e-17	3	32	32
ENSG00000198355.4	PIM3	-1.6253	-0.0119913	0.104099	0.11151	0.00368454	0.167343	3.31693e-14	8	25	25
ENSG00000214413.3	BBIP1	1.62501	0.0154905	0.10416	0.111573	0.00213561	0.0200923	0.0133515	1	7	7
ENSG00000166189.6	HPS6	-1.62451	-0.00577624	0.104267	0.111684	0.0175616	0.198443	1.17863e-17	3	25	25
ENSG00000146555.14	SDK1	1.62249	0.0122958	0.104699	0.112131	0.00343428	0.15987	1.00891e-13	8	38	38
ENSG00000173327.3	MAP3K11	1.62178	0.110418	0.10485	0.112286	4.44969e-05	0.278245	1.67181e-25	4	22	22
ENSG00000104695.8	PPP2CB	1.62154	0.0156527	0.104901	0.112339	0.00209934	0.283977	4.5801e-26	5	30	30
ENSG00000169062.10	UPF3A	1.62108	0.179387	0.105	0.112441	1.67331e-05	0.0938652	3.29077e-08	1	28	28
ENSG00000273143.1	RP11-525A16.4	1.62102	0.016324	0.105013	0.112455	0.00200119	0.125722	5.44827e-11	3	29	29
ENSG00000128973.7	CLN6	-1.62094	-0.00615034	0.10503	0.112472	0.0109705	0.200014	4.93359e-17	8	53	53
ENSG00000109861.11	CTSC	1.62037	0.0152114	0.105153	0.1126	0.00215578	0.246881	9.91395e-22	3	22	22
ENSG00000147912.8	FBXO10	1.62029	0.0395171	0.10517	0.112617	0.000357285	0.0734557	1.20171e-06	4	18	18
ENSG00000105186.10	ANKRD27	-1.62028	-0.00770325	0.105173	0.11262	0.0088145	0.155538	2.58188e-13	13	50	50
ENSG00000168779.15	SHOX2	-1.61976	-0.0045202	0.105285	0.112736	0.0292619	0.0651119	5.16172e-06	10	94	94
ENSG00000197566.5	ZNF624	1.61803	0.0246997	0.105656	0.11312	0.000615784	0.0222822	0.00675118	3	29	29
ENSG00000042980.8	ADAM28	-1.61771	-0.0149685	0.105724	0.11319	0.00205256	0.0677023	3.33205e-06	2	30	30
ENSG00000269343.2	ZNF587B	1.61748	0.0126015	0.105775	0.113243	0.00334264	0.122304	1.55827e-10	7	32	32
ENSG00000174374.9	WBSCR16	1.61704	0.0176642	0.10587	0.113341	0.00159232	0.0260229	0.00472684	1	4	4
ENSG00000102854.10	MSLN	-1.61625	-0.01004	0.10604	0.113516	0.00543579	0.0641902	6.47145e-06	1	4	4
ENSG00000137968.12	SLC44A5	1.61621	0.0120171	0.106048	0.113525	0.00347167	0.206154	1.63462e-17	8	83	83
ENSG00000134627.7	PIWIL4	-1.61451	-0.00569381	0.106417	0.113906	0.0163483	0.0638644	7.2439e-06	2	7	7
ENSG00000176749.4	CDK5R1	1.6139	0.0237135	0.10655	0.114043	0.000929931	0.0645519	5.23083e-06	1	8	8
ENSG00000212719.6	C17orf51	1.6138	0.0103026	0.106571	0.114065	0.00531438	0.0524418	4.07085e-05	5	34	34
ENSG00000237510.3	AC008268.2	1.61274	0.00338112	0.1068	0.114302	0.0421471	0.103204	7.01581e-09	12	39	39
ENSG00000106682.10	EIF4H	1.61201	0.00666245	0.106961	0.114467	0.00792285	0.0736932	1.12703e-06	5	24	24
ENSG00000187860.6	CCDC157	-1.61164	-0.054565	0.107039	0.114549	0.000171036	0.068092	2.10264e-06	2	25	25
ENSG00000091409.10	ITGA6	1.61091	0.0610837	0.1072	0.114715	0.000131904	0.0196663	0.0143506	1	8	8
ENSG00000270000.1	RP3-449M8.9	1.61068	0.0211809	0.10725	0.114767	0.00118077	0.0320875	0.00145935	3	30	30
ENSG00000151445.11	VIPAS39	-1.60988	-0.196946	0.107424	0.114946	1.24034e-05	0.0697375	1.87191e-06	2	18	18
ENSG00000136943.6	CTSV	1.60898	0.0186123	0.10762	0.115149	0.00140833	0.0168229	0.0216546	1	4	4
ENSG00000072310.12	SREBF1	1.60834	0.037956	0.10776	0.115293	0.000361736	0.13325	1.62566e-11	1	15	15
ENSG00000204348.5	DXO	-1.60764	-0.0207249	0.107913	0.115452	0.00140283	0.0202692	0.0124967	4	6	6
ENSG00000232615.4	CTD-2012J19.1	1.60611	0.0249423	0.10825	0.115799	0.000763037	0.107831	2.78192e-09	3	23	23
ENSG00000269271.1	CTB-83J4.2	-1.60589	-0.0136131	0.108299	0.11585	0.00326589	0.0717268	1.13114e-06	3	8	8
ENSG00000180881.15	CAPS2	1.6057	0.0973387	0.10834	0.115892	5.61474e-05	0.0199106	0.0129716	1	18	18
ENSG00000188677.10	PARVB	1.60539	0.0102213	0.108407	0.115962	0.00487882	0.0392461	0.000493729	11	59	59
ENSG00000152689.13	RASGRP3	1.60343	0.00637524	0.108841	0.116409	0.013183	0.0698738	2.59471e-06	4	30	30
ENSG00000066379.10	ZNRD1	1.60259	0.0209869	0.109024	0.116599	0.000717161	0.0921215	3.06375e-08	9	41	41
ENSG00000185847.3	RP1-46F2.2	1.60187	0.00836993	0.109184	0.116763	0.00669995	0.033466	0.00134579	2	7	7
ENSG00000256069.3	A2MP1	-1.60176	-0.0162616	0.109209	0.11679	0.00178737	0.0386518	0.000499684	2	15	15
ENSG00000112787.8	FBRSL1	1.60166	0.00346286	0.109231	0.116812	0.0406116	0.151321	5.96035e-13	12	53	53
ENSG00000177990.7	DPY19L2	-1.60072	-0.0229274	0.10944	0.117028	0.00104375	0.0814684	3.05805e-07	1	22	22
ENSG00000151692.10	RNF144A	1.60068	0.0148056	0.109448	0.117036	0.00235968	0.0982336	1.39417e-08	4	47	47
ENSG00000123838.6	C4BPA	-1.59886	-0.00271867	0.109852	0.117453	0.0749883	0.49798	4.33239e-53	2	6	6
ENSG00000203799.6	CCDC162P	1.59787	0.0505751	0.110073	0.117681	0.000214821	0.14623	1.51567e-12	2	15	15
ENSG00000085265.6	FCN1	-1.59746	-0.0046665	0.110162	0.117774	0.0238139	0.215233	1.86734e-18	5	34	34
ENSG00000240399.1	RP1-228P16.1	1.59522	0.0188635	0.110663	0.11829	0.00143827	0.0884062	6.76575e-08	2	31	31
ENSG00000124784.4	RIOK1	-1.59505	-0.028753	0.1107	0.118328	0.000614076	0.176584	1.93883e-15	1	13	13
ENSG00000137070.13	IL11RA	1.59494	0.00384084	0.110726	0.118355	0.0309708	0.258092	4.40024e-23	3	17	17
ENSG00000261589.1	CTC-462L7.1	1.5947	0.160458	0.11078	0.118411	2.337e-05	0.0276803	0.00314178	1	24	24
ENSG00000138621.7	PPCDC	1.59336	0.0269973	0.111078	0.118719	0.000821757	0.0273133	0.00379077	2	9	9
ENSG00000057608.12	GDI2	1.59322	0.00797315	0.111112	0.118753	0.00665357	0.235014	3.69687e-21	2	33	33
ENSG00000183726.6	TMEM50A	1.59315	0.00397154	0.111128	0.118769	0.0324046	0.226505	1.57608e-19	6	28	28
ENSG00000105443.9	CYTH2	1.59308	0.00393042	0.111142	0.118785	0.0412011	0.0702924	2.20879e-06	6	22	22
ENSG00000023191.12	RNH1	-1.59099	-0.00456322	0.111612	0.119269	0.0281158	0.07844	5.34936e-07	18	79	79
ENSG00000123405.9	NFE2	-1.58908	-0.00492172	0.112042	0.119713	0.0234848	0.0234923	0.00730768	6	39	39
ENSG00000224183.1	SDHDP6	1.58878	0.00300496	0.112111	0.119784	0.0548639	0.394988	5.21431e-38	8	43	43
ENSG00000160789.15	LMNA	-1.58769	-0.0427956	0.112357	0.120037	0.000286231	0.0453879	0.000126283	2	13	13
ENSG00000184056.10	VPS33B	1.5876	0.0127754	0.112378	0.120059	0.00357904	0.116416	6.74053e-10	3	21	21
ENSG00000107816.13	LZTS2	-1.5876	-0.0307794	0.112378	0.120059	0.00052937	0.0149768	0.0324622	4	23	23
ENSG00000186480.8	INSIG1	-1.58653	-0.00826144	0.112618	0.120307	0.00734139	0.0327413	0.00131805	14	76	76
ENSG00000187456.9	RDM1	-1.58609	-0.0102751	0.11272	0.120412	0.0055542	0.020714	0.011719	3	12	12
ENSG00000154330.8	PGM5	1.586	0.0194055	0.11274	0.120432	0.00116655	0.220463	8.93604e-19	2	19	19
ENSG00000118579.7	MED28	-1.58572	-0.0176762	0.112804	0.120498	0.00122532	0.0164197	0.0218005	2	12	12
ENSG00000271303.1	SRXN1	-1.5846	-0.00200046	0.113057	0.12076	0.114483	0.294904	4.34961e-26	7	17	17
ENSG00000006606.4	CCL26	1.58406	0.0195912	0.113181	0.120887	0.00129333	0.0123739	0.0491669	6	30	30
ENSG00000241043.1	GVQW1	-1.58283	-0.0250796	0.11346	0.121175	0.000786861	0.0410751	0.000312299	1	22	22
ENSG00000228800.1	RP11-253D19.1	1.58155	0.0338558	0.113753	0.121478	0.000372953	0.0276549	0.00326884	3	20	20
ENSG00000050748.13	MAPK9	1.5812	0.00959368	0.113832	0.121559	0.00535277	0.153196	6.48561e-13	11	61	61
ENSG00000165030.3	NFIL3	1.58099	0.0116208	0.11388	0.121608	0.00313153	0.0228431	0.0080411	7	41	41
ENSG00000164818.11	HEATR2	-1.57869	-0.016523	0.114406	0.122151	0.00194479	0.0659891	4.18119e-06	3	12	12
ENSG00000185043.6	CIB1	-1.57864	-0.00295648	0.114419	0.122164	0.0558161	0.399525	2.12983e-38	5	16	16
ENSG00000065268.6	WDR18	-1.57799	-0.0113153	0.114568	0.122318	0.00394145	0.287576	1.48489e-25	3	16	16
ENSG00000206341.6	HLA-H	-1.57775	-0.00223483	0.114622	0.122373	0.105221	0.287126	2.02935e-25	40	73	73
ENSG00000165131.6	C7orf34	-1.57743	-0.0102036	0.114696	0.122449	0.00468915	0.196095	7.21455e-17	12	76	76
ENSG00000178685.9	PARP10	-1.57675	-0.0060067	0.114853	0.122611	0.0130104	0.0647808	4.32588e-06	4	15	15
ENSG00000013364.14	MVP	1.57602	0.0217714	0.11502	0.122784	0.00102287	0.0570058	2.29397e-05	4	14	14
ENSG00000197162.8	ZNF785	-1.57312	-0.0141478	0.115691	0.123475	0.00224042	0.0222946	0.00814052	3	13	13
ENSG00000226124.2	FTCDNL1	1.5722	0.00648796	0.115904	0.123694	0.0132375	0.130084	1.20679e-11	6	34	34
ENSG00000156171.10	DRAM2	1.5716	0.09835	0.116044	0.123838	5.09237e-05	0.194228	7.21817e-17	2	14	14
ENSG00000100994.7	PYGB	-1.57105	-0.0142617	0.11617	0.123968	0.00229914	0.390519	7.81452e-39	2	38	38
ENSG00000173890.12	GPR160	1.57016	0.0197637	0.116377	0.124182	0.00124365	0.458884	3.11427e-47	2	22	22
ENSG00000269973.1	RP11-95D17.1	-1.57011	-0.0406105	0.11639	0.124195	0.000339159	0.0653825	5.5425e-06	1	10	10
ENSG00000260088.1	RP11-92G12.3	1.56994	0.0430739	0.11643	0.124236	0.000264766	0.0691746	2.04892e-06	1	14	14
ENSG00000139410.10	SDSL	1.56985	0.077288	0.11645	0.124257	7.64451e-05	0.0533059	4.45779e-05	2	20	20
ENSG00000132906.13	CASP9	-1.56934	-0.00449486	0.116569	0.12438	0.023702	0.0349636	0.000945923	11	56	56
ENSG00000160948.9	VPS28	1.56873	0.00848186	0.116711	0.124526	0.00688043	0.345132	1.65872e-32	9	28	28
ENSG00000010292.8	NCAPD2	-1.56791	-0.00721234	0.116902	0.124723	0.00977722	0.245768	3.90306e-21	3	23	23
ENSG00000268885.1	AC026740.1	-1.56767	-0.0191846	0.116959	0.124781	0.0020259	0.0430499	0.000222687	2	14	14
ENSG00000030582.12	GRN	1.56683	0.0068166	0.117154	0.124982	0.00850009	0.0274572	0.00357182	14	59	59
ENSG00000173531.11	MST1	1.56673	0.0128867	0.117178	0.125006	0.00261118	0.0436859	0.000224051	3	16	16
ENSG00000198000.7	NOL8	1.5659	0.00513204	0.117373	0.125208	0.0200008	0.0429905	0.000227726	5	44	44
ENSG00000185669.5	SNAI3	1.56555	0.0138348	0.117455	0.125292	0.00246809	0.283072	5.61503e-25	2	34	34
ENSG00000136514.2	RTP4	1.56544	0.0134907	0.11748	0.125317	0.00321602	0.0380248	0.00056585	6	40	40
ENSG00000105520.6	DKFZP761J1410	-1.5647	-0.0146676	0.117652	0.125495	0.00227627	0.098523	1.22941e-08	3	14	14
ENSG00000109084.9	TMEM97	-1.56437	-0.0692616	0.11773	0.125576	0.000121098	0.0503723	6.84744e-05	2	36	36
ENSG00000154153.9	FAM134B	1.56431	0.0217286	0.117744	0.12559	0.000918486	0.121256	2.64086e-10	2	36	36
ENSG00000152766.5	ANKRD22	-1.56324	-0.0192513	0.117996	0.125849	0.00128657	0.145205	1.01968e-12	2	21	21
ENSG00000181240.9	SLC25A41	1.56258	0.104771	0.118151	0.126009	6.46336e-05	0.233085	5.51984e-21	3	18	18
ENSG00000228638.1	FCF1P2	1.56233	0.020328	0.118209	0.126069	0.00109934	0.0442781	0.000181794	2	34	34
ENSG00000139620.8	KANSL2	1.56059	0.0173465	0.11862	0.126491	0.00157897	0.0496408	6.42942e-05	3	26	26
ENSG00000186204.10	CYP4F12	-1.55983	-0.0202987	0.118801	0.126678	0.00121355	0.193431	1.42303e-16	2	44	44
ENSG00000185736.11	ADARB2	1.55915	0.0335548	0.11896	0.126842	0.000421372	0.525061	2.38108e-57	1	14	14
ENSG00000101546.8	RBFA	-1.55852	-0.0363165	0.11911	0.126996	0.000378904	0.0701567	2.35646e-06	1	13	13
ENSG00000169902.9	TPST1	1.55821	0.0530702	0.119184	0.127072	0.000138348	0.0662358	4.45534e-06	2	12	12
ENSG00000273245.1	RP11-434P11.2	1.55743	0.0254725	0.119368	0.127262	0.000716672	0.0538792	3.70514e-05	4	19	19
ENSG00000235169.3	SMIM1	-1.55679	-0.0166502	0.11952	0.127418	0.00296216	0.384092	1.07171e-36	1	6	6
ENSG00000157881.9	PANK4	1.55679	0.0137736	0.11952	0.127418	0.00432864	0.0305083	0.001929	1	14	14
ENSG00000272555.1	RP11-459I19.1	-1.55636	-0.00671851	0.119623	0.127524	0.00935774	0.088529	6.73557e-08	6	15	15
ENSG00000108852.10	MPP2	1.55596	0.076626	0.119717	0.127621	9.53923e-05	0.0134319	0.0421521	2	17	17
ENSG00000205560.8	CPT1B	1.55592	0.00370816	0.119728	0.127632	0.0370064	0.34603	7.44613e-32	8	38	38
ENSG00000163931.11	TKT	-1.55373	-0.00724271	0.120248	0.128168	0.00933049	0.164177	4.84119e-14	5	11	11
ENSG00000141401.7	IMPA2	1.55327	0.0100104	0.120358	0.128281	0.00450256	0.0610161	1.14881e-05	7	46	46
ENSG00000213523.5	SRA1	1.55062	0.0586011	0.120993	0.128934	0.000133891	0.0265774	0.00407426	2	19	19
ENSG00000253214.1	RP11-1149M10.2	-1.54997	-0.00895451	0.121149	0.129094	0.00606332	0.126919	9.54425e-11	2	11	11
ENSG00000272091.1	RP4-758J24.5	-1.54944	-0.0188598	0.121275	0.129225	0.00118132	0.069622	8.02179e-07	6	30	30
ENSG00000099624.3	ATP5D	-1.54841	-0.035387	0.121523	0.129479	0.000453886	0.084876	1.25898e-07	5	19	19
ENSG00000079335.13	CDC14A	1.54838	0.783926	0.12153	0.129487	7.18376e-07	0.0343062	0.000859424	1	25	25
ENSG00000131373.10	HACL1	-1.54735	-0.0885204	0.12178	0.129744	7.16547e-05	0.013802	0.0385933	1	4	4
ENSG00000111231.4	GPN3	1.54652	0.00617754	0.121979	0.129949	0.0127648	0.392751	8.2113e-39	5	34	34
ENSG00000134255.9	CEPT1	1.54643	0.0327526	0.122001	0.129971	0.00044552	0.135758	1.06091e-11	2	28	28
ENSG00000141452.5	C18orf8	-1.54613	-0.00633042	0.122072	0.130045	0.010788	0.0546093	3.02103e-05	2	14	14
ENSG00000184293.3	CLECL1	-1.54606	-0.0828614	0.12209	0.130063	7.3964e-05	0.0456254	0.00015188	1	26	26
ENSG00000179855.5	GIPC3	-1.54594	-0.00669856	0.12212	0.130094	0.00796947	0.223208	1.85802e-19	2	8	8
ENSG00000259715.1	CTD-3110H11.1	1.54548	0.00500349	0.12223	0.130207	0.0218748	0.14363	3.97139e-12	1	12	12
ENSG00000164308.12	ERAP2	1.54309	0.0172197	0.122809	0.130802	0.00166457	0.671161	4.6047e-91	2	41	41
ENSG00000185324.17	CDK10	1.54178	0.00143377	0.123128	0.13113	0.217902	0.38372	3.24339e-36	6	14	14
ENSG00000004809.9	SLC22A16	-1.54147	-0.00761079	0.123203	0.131207	0.00908034	0.176107	8.57569e-15	2	15	15
ENSG00000254396.1	RP11-56F10.3	-1.54099	-0.0262356	0.12332	0.131328	0.00053043	0.0572822	1.96119e-05	3	32	32
ENSG00000133985.2	TTC9	-1.54027	-0.0752409	0.123495	0.131507	8.60092e-05	0.0226108	0.00830734	2	11	11
ENSG00000076650.2	GPATCH1	-1.54003	-0.0149988	0.123554	0.131568	0.00224389	0.115432	3.76884e-10	6	25	25
ENSG00000105339.6	DENND3	1.53835	0.00820394	0.123963	0.131989	0.00677902	0.0166196	0.0241358	9	43	43
ENSG00000184887.9	BTBD6	-1.53828	-0.030909	0.12398	0.132006	0.000449739	0.0637385	6.31616e-06	1	10	10
ENSG00000075275.12	CELSR1	1.53786	0.00612005	0.124083	0.132112	0.0112077	0.0455156	0.000115692	4	5	5
ENSG00000163864.10	NMNAT3	1.53508	0.0347636	0.124765	0.132814	0.000410528	0.0524062	5.23828e-05	2	11	11
ENSG00000144635.4	DYNC1LI1	1.53486	0.00459426	0.124819	0.132869	0.0243088	0.0406378	0.000302157	13	84	84
ENSG00000172922.4	RNASEH2C	-1.53456	-0.0110326	0.124891	0.132943	0.00393471	0.0849251	1.58227e-07	3	12	12
ENSG00000188342.7	GTF2F2	1.53358	0.00283874	0.125133	0.133192	0.0420637	0.124718	9.77421e-11	7	21	21
ENSG00000153208.12	MERTK	-1.53282	-0.0128295	0.12532	0.133384	0.00284225	0.120673	1.82331e-10	6	28	28
ENSG00000131370.11	SH3BP5	1.53274	0.0157843	0.125339	0.133403	0.00219296	0.0391973	0.000361877	3	14	14
ENSG00000231027.1	AC079325.6	-1.53108	-0.00617882	0.125749	0.133824	0.0136252	0.477584	1.69568e-49	10	51	51
ENSG00000022556.11	NLRP2	-1.52852	-0.00188515	0.126383	0.134476	0.134235	0.271464	1.14655e-24	20	78	78
ENSG00000188649.7	CC2D2B	1.52824	0.0396812	0.126453	0.134548	0.000284699	0.0500785	6.04699e-05	4	46	46
ENSG00000144118.9	RALB	-1.52721	-0.0567534	0.12671	0.134812	0.00016405	0.0737998	8.77031e-07	1	22	22
ENSG00000143924.14	EML4	1.52636	0.00693719	0.12692	0.135028	0.01025	0.142599	3.41608e-12	1	13	13
ENSG00000125835.13	SNRPB	-1.52545	-0.0287907	0.127148	0.135262	0.00055841	0.0350111	0.000813024	3	25	25
ENSG00000118523.5	CTGF	-1.52477	-0.0117738	0.127317	0.135436	0.00322948	0.0229737	0.0071599	2	10	10
ENSG00000159214.8	CCDC24	-1.52436	-1.50336	0.12742	0.135541	1.78074e-07	0.225896	1.21927e-19	1	8	8
ENSG00000170340.10	B3GNT2	1.52413	0.0156342	0.127477	0.1356	0.00137519	0.292478	1.70621e-26	6	23	23
ENSG00000152527.9	PLEKHH2	-1.52335	-0.0893471	0.127672	0.135801	5.77822e-05	0.0141577	0.0326149	2	28	28
ENSG00000144182.12	LIPT1	-1.52313	-0.0285436	0.127725	0.135855	0.000616123	0.0847814	1.82258e-07	4	26	26
ENSG00000008018.8	PSMB1	-1.52295	-0.00678072	0.127771	0.135902	0.0102722	0.108049	1.93061e-09	6	49	49
ENSG00000111199.6	TRPV4	1.52293	0.0689113	0.127777	0.135908	9.15991e-05	0.0126542	0.042999	2	31	31
ENSG00000236770.1	AC079325.5	-1.52269	-0.00670116	0.127837	0.13597	0.0113185	0.125186	1.03061e-10	11	45	45
ENSG00000053438.7	NNAT	1.52222	0.0192057	0.127955	0.136091	0.00264428	0.0273701	0.00369247	5	38	38
ENSG00000197054.7	ZNF763	-1.5222	-0.024849	0.12796	0.136096	0.000734532	0.0417966	0.000194575	1	9	9
ENSG00000204169.6	AGAP7	-1.52137	-0.00900123	0.128168	0.13631	0.00595155	0.200839	1.61307e-17	6	28	28
ENSG00000166394.10	CYB5R2	-1.52125	-0.00437069	0.128198	0.13634	0.0259771	0.267493	3.06433e-23	9	52	52
ENSG00000141252.15	VPS53	-1.52055	-0.00521656	0.128374	0.136521	0.01674	0.493426	1.48382e-53	5	27	27
ENSG00000065600.8	TMEM206	1.5203	0.0495584	0.128436	0.136585	0.000190962	0.0586703	1.35373e-05	7	44	44
ENSG00000116273.5	PHF13	1.51849	0.599568	0.12889	0.137051	9.47567e-07	0.183133	1.4646e-15	1	14	14
ENSG00000140497.12	SCAMP2	-1.51823	-0.00353779	0.128957	0.13712	0.0335066	0.189912	1.35219e-16	10	35	35
ENSG00000163041.5	H3F3A	-1.51746	-0.00271478	0.129149	0.137318	0.0616354	0.231819	5.73322e-20	10	56	56
ENSG00000187742.10	SECISBP2	1.51712	0.00615996	0.129236	0.137407	0.00931893	0.0484029	8.30059e-05	4	30	30
ENSG00000175873.3	AC004840.9	-1.51707	-0.0138151	0.12925	0.137421	0.00244178	0.0830954	1.84794e-07	1	7	7
ENSG00000145715.10	RASA1	1.51653	0.0185874	0.129384	0.137559	0.00124921	0.0189672	0.015304	5	27	27
ENSG00000168672.3	FAM84B	1.51556	0.0157221	0.129631	0.137812	0.00189262	0.0359619	0.000722707	2	24	24
ENSG00000155755.14	TMEM237	1.51489	0.013533	0.1298	0.137985	0.00225232	0.0412095	0.000339343	1	2	2
ENSG00000088038.13	CNOT3	-1.51471	-0.00509419	0.129846	0.138032	0.0178145	0.0746638	9.98041e-07	4	16	16
ENSG00000164404.4	GDF9	1.51453	0.00676795	0.129891	0.138079	0.00869326	0.0391859	0.000494589	9	48	48
ENSG00000002726.15	AOC1	1.51359	0.0049701	0.13013	0.138324	0.020015	0.438599	1.26382e-43	3	14	14
ENSG00000214063.6	TSPAN4	-1.51304	-0.0265031	0.13027	0.138468	0.000682067	0.0292731	0.0025932	1	14	14
ENSG00000173264.9	GPR137	1.51074	0.0122343	0.130856	0.139069	0.00301294	0.0477646	0.000101789	4	41	41
ENSG00000147813.11	NAPRT1	-1.51074	-0.00319148	0.130856	0.139069	0.0534114	0.553362	2.88959e-64	3	12	12
ENSG00000007520.3	TSR3	1.50931	0.0287765	0.131218	0.139441	0.000551326	0.0156521	0.0278815	2	20	20
ENSG00000156052.6	GNAQ	1.50928	0.00451393	0.131228	0.139451	0.019241	0.0281046	0.00274251	2	32	32
ENSG00000233236.1	AP001171.1	-1.50875	-0.00408385	0.131362	0.139589	0.0274832	0.0562269	1.94789e-05	5	36	36
ENSG00000134250.13	NOTCH2	1.50838	0.00672732	0.131456	0.139685	0.0106045	0.0380665	0.000540382	3	5	5
ENSG00000109790.12	KLHL5	-1.50835	-0.0105452	0.131466	0.139695	0.00417858	0.0907693	5.65491e-08	2	26	26
ENSG00000234745.5	HLA-B	1.50796	0.0159397	0.131564	0.139796	0.00192614	0.0297013	0.00255713	7	13	13
ENSG00000163362.6	C1orf106	-1.50587	-0.00962097	0.132101	0.140347	0.00520673	0.0279142	0.0029273	5	23	23
ENSG00000215568.3	GAB4	-1.50541	-0.0152527	0.132219	0.140468	0.00209883	0.0440741	0.000195032	3	24	24
ENSG00000115091.7	ACTR3	1.5048	0.0134976	0.132374	0.140627	0.00284093	0.087632	5.5266e-08	3	33	33
ENSG00000163697.12	APBB2	1.50423	0.00331751	0.132522	0.140779	0.0394956	0.0396723	0.000423962	9	66	66
ENSG00000075568.12	TMEM131	-1.50369	-0.0255165	0.13266	0.14092	0.000737041	0.0384109	0.000562553	1	12	12
ENSG00000087111.16	PIGS	-1.50323	-0.00364928	0.13278	0.141043	0.0209896	0.0530663	3.08059e-05	4	5	5
ENSG00000121236.15	TRIM6	1.50321	0.0196786	0.132784	0.141048	0.00124725	0.0275708	0.00333202	7	28	28
ENSG00000087085.9	ACHE	-1.50286	-0.00713925	0.132874	0.14114	0.0095861	0.075289	7.9746e-07	3	29	29
ENSG00000167578.12	RAB4B	1.50267	0.0540081	0.132925	0.141192	0.00015827	0.0176371	0.02032	2	7	7
ENSG00000197345.8	MRPL21	-1.5026	-0.0582322	0.132942	0.14121	0.000137057	0.37706	9.27633e-36	2	23	23
ENSG00000135862.5	LAMC1	-1.50164	-0.0900918	0.13319	0.141464	5.70821e-05	0.196233	1.0909e-16	1	30	30
ENSG00000127831.6	VIL1	1.50063	0.0105323	0.13345	0.141731	0.00383106	0.0398679	0.000416014	3	18	18
ENSG00000120093.7	HOXB3	-1.50019	-0.0398048	0.133566	0.14185	0.00026739	0.145493	2.24288e-12	2	25	25
ENSG00000100083.14	GGA1	-1.49918	-0.0162807	0.133826	0.142117	0.00168195	0.13875	5.8842e-12	10	60	60
ENSG00000011523.9	CEP68	1.49867	0.111585	0.13396	0.142254	4.06089e-05	0.0918088	3.29823e-08	1	8	8
ENSG00000137513.5	NARS2	1.49755	0.0407045	0.13425	0.142551	0.000244055	0.0489536	8.61992e-05	1	20	20
ENSG00000171603.12	CLSTN1	-1.49724	-0.00906626	0.13433	0.142633	0.0055804	0.030204	0.00222845	1	13	13
ENSG00000144231.6	POLR2D	1.49705	0.00452969	0.13438	0.142685	0.021974	0.0739009	1.09687e-06	8	36	36
ENSG00000196502.7	SULT1A1	-1.49675	-0.00972385	0.134459	0.142766	0.0046651	0.227384	1.07818e-19	4	37	37
ENSG00000225872.2	AC002398.5	1.49633	0.0318746	0.134567	0.142876	0.0004425	0.0349375	0.000926883	2	5	5
ENSG00000165934.8	CPSF2	-1.49554	-0.00584121	0.134773	0.143088	0.0161102	0.175006	4.20963e-15	16	81	81
ENSG00000213203.2	GIMAP1	-1.49373	-0.0118009	0.135247	0.143574	0.00319208	0.104198	3.58188e-09	5	25	25
ENSG00000119844.10	AFTPH	-1.49318	-0.00885901	0.135391	0.143721	0.0048735	0.0268263	0.00411202	3	5	5
ENSG00000007202.10	KIAA0100	1.49293	0.00639961	0.135456	0.143788	0.00965963	0.0203875	0.012715	4	14	14
ENSG00000153179.7	RASSF3	-1.4928	-0.0703405	0.13549	0.143823	0.000134995	0.0257772	0.00469583	2	21	21
ENSG00000178913.5	TAF7	-1.49205	-0.0150344	0.135686	0.144024	0.00212378	0.0815905	2.74903e-07	6	41	41
ENSG00000112877.6	CEP72	-1.49204	-0.0196704	0.135689	0.144026	0.00126511	0.0291351	0.00272942	3	14	14
ENSG00000007129.13	CEACAM21	-1.49001	-0.00634671	0.136222	0.144573	0.0129163	0.509776	2.30196e-55	4	31	31
ENSG00000135387.15	CAPRIN1	1.4895	0.0296205	0.136355	0.144709	0.000463732	0.0513844	5.7111e-05	3	24	24
ENSG00000115825.5	PRKD3	1.48942	0.0176053	0.136376	0.14473	0.00147774	0.168484	3.01776e-14	4	28	28
ENSG00000103671.5	TRIP4	-1.48789	-0.0265899	0.136781	0.145146	0.000647082	0.046475	0.000133058	3	25	25
ENSG00000167768.4	KRT1	-1.48744	-0.0201343	0.136899	0.145267	0.00122602	0.244902	4.20535e-21	3	35	35
ENSG00000182511.7	FES	1.48684	0.0114138	0.137056	0.145428	0.00351525	0.121845	1.16711e-10	3	31	31
ENSG00000118162.9	KPTN	-1.48599	-0.00609656	0.137281	0.145659	0.0143865	0.0190201	0.0146399	8	52	52
ENSG00000171763.13	SPATA5L1	1.48556	0.0155147	0.137396	0.145777	0.00193237	0.258846	1.11419e-22	2	27	27
ENSG00000074935.9	TUBE1	-1.48494	-0.0175832	0.137559	0.145944	0.00149265	0.0183816	0.0174521	2	19	19
ENSG00000010295.15	IFFO1	-1.48452	-0.0688874	0.13767	0.146057	9.84263e-05	0.123467	1.26741e-10	1	9	9
ENSG00000270966.1	RP11-62H7.3	1.48445	0.0143527	0.13769	0.146077	0.00212091	0.025374	0.00452456	3	7	7
ENSG00000176014.8	TUBB6	-1.48445	-0.00927688	0.13769	0.146078	0.00484774	0.311378	4.14216e-28	12	58	58
ENSG00000135318.7	NT5E	-1.4836	-0.0793378	0.137914	0.146307	7.70501e-05	0.181565	2.95192e-15	4	44	44
ENSG00000141971.8	MVB12A	-1.4833	-0.00295497	0.137994	0.146389	0.0538832	0.132727	2.93841e-11	5	23	23
ENSG00000169871.8	TRIM56	1.48132	0.0215983	0.13852	0.146928	0.00107413	0.034102	0.00105636	1	6	6
ENSG00000125900.8	SIRPD	-1.48112	-0.0110639	0.138575	0.146985	0.00318484	0.034913	0.00095235	6	24	24
ENSG00000170464.5	DNAJC18	1.48057	0.00502632	0.138721	0.147134	0.017559	0.0615316	8.82791e-06	5	12	12
ENSG00000167210.12	LOXHD1	-1.47984	-0.0159141	0.138915	0.147333	0.00160178	0.213054	3.0011e-18	3	26	26
ENSG00000005001.5	PRSS22	1.47979	0.00914532	0.138929	0.147347	0.005141	0.0556558	2.8755e-05	4	18	18
ENSG00000149218.4	ENDOD1	-1.47927	-0.0124587	0.139067	0.147489	0.00285355	0.0626814	7.97198e-06	5	19	19
ENSG00000112294.8	ALDH5A1	-1.4787	-0.0406703	0.13922	0.147645	0.000249104	0.0506246	5.17437e-05	1	16	16
ENSG00000131979.14	GCH1	-1.47827	-0.00368243	0.139335	0.147763	0.0322272	0.212139	1.746e-18	5	26	26
ENSG00000159840.11	ZYX	-1.47799	-0.00977712	0.139411	0.147841	0.00442883	0.37388	2.28899e-36	7	25	25
ENSG00000073050.7	XRCC1	-1.4778	-0.00876719	0.139462	0.147893	0.0055223	0.113366	9.5384e-10	9	41	41
ENSG00000158525.11	CPA5	1.47695	0.00631086	0.13969	0.148126	0.0111108	0.485941	2.75403e-51	1	16	16
ENSG00000149679.7	CABLES2	-1.47636	-0.0102234	0.139846	0.148287	0.00377394	0.0921607	1.93255e-08	2	7	7
ENSG00000161267.7	BDH1	-1.47628	-0.14176	0.13987	0.148311	2.31151e-05	0.0416617	0.000330362	1	8	8
ENSG00000256515.3	CCL3L3	1.47583	1.49069	0.13999	0.148434	1.89445e-07	0.0789716	3.17429e-07	1	19	19
ENSG00000124557.8	BTN1A1	1.47408	0.0131237	0.14046	0.148915	0.003643	0.0147245	0.0334977	1	1	1
ENSG00000157837.11	SPPL3	-1.4735	-0.00436411	0.140616	0.149075	0.0201746	0.0202788	0.0128961	7	40	40
ENSG00000165637.9	VDAC2	1.47234	0.0270017	0.14093	0.149396	0.000718837	0.0758498	8.04741e-07	2	17	17
ENSG00000198121.9	LPAR1	1.47138	0.0086785	0.141189	0.149661	0.00700944	0.224195	3.03692e-19	12	98	98
ENSG00000167608.7	TMC4	1.47096	0.00517224	0.141303	0.149778	0.0149028	0.410038	6.37776e-40	9	44	44
ENSG00000259031.1	CTD-2062F14.3	-1.47052	-0.0126829	0.14142	0.149898	0.00225865	0.252932	1.40806e-22	1	17	17
ENSG00000204655.7	MOG	-1.47001	-0.00667549	0.141559	0.15004	0.010347	0.0897795	7.30068e-08	7	11	11
ENSG00000135951.10	TSGA10	-1.46924	-0.0118118	0.141768	0.150255	0.00332841	0.203581	2.03213e-17	4	34	34
ENSG00000119203.9	CPSF3	1.46837	0.0156897	0.142003	0.150495	0.00174488	0.0399718	0.000434567	5	43	43
ENSG00000177946.4	CENPBD1	-1.4682	-0.134207	0.14205	0.150543	2.02321e-05	0.0179562	0.0192223	1	13	13
ENSG00000181789.10	COPG1	-1.46764	-0.00887939	0.142202	0.150698	0.00467399	0.0150963	0.0312253	2	36	36
ENSG00000248727.1	CTC-236F12.4	1.46743	0.0866858	0.14226	0.150758	5.80526e-05	0.039183	0.000370304	1	6	6
ENSG00000053108.12	FSTL4	-1.46588	-0.0374159	0.14268	0.151188	0.000228724	0.0825695	2.38503e-07	1	13	13
ENSG00000254701.2	RP11-1415C14.4	-1.46552	-0.0890319	0.14278	0.15129	5.21978e-05	0.0243982	0.00617431	1	5	5
ENSG00000143036.12	SLC44A3	-1.46541	-0.0373018	0.142808	0.151319	0.000322105	0.0174176	0.0210257	3	31	31
ENSG00000141480.13	ARRB2	-1.46467	-0.0105247	0.14301	0.151526	0.00303296	0.110238	1.08883e-09	3	9	9
ENSG00000105085.6	MED26	-1.46422	-0.0483276	0.143134	0.151652	0.00017978	0.0577614	1.9397e-05	2	14	14
ENSG00000117481.6	NSUN4	1.46408	0.00621722	0.143172	0.151691	0.0117405	0.483781	3.05986e-51	4	51	51
ENSG00000226624.1	CTA-351J1.1	-1.46321	-0.0259491	0.14341	0.151935	0.000604866	0.0369043	0.000689072	2	25	25
ENSG00000134905.12	CARS2	1.46295	0.0243476	0.143481	0.152008	0.000743089	0.130117	4.54925e-11	3	24	24
ENSG00000161551.8	ZNF577	1.46275	0.00855094	0.143535	0.152063	0.00587317	0.0483071	9.62514e-05	11	58	58
ENSG00000111913.11	FAM65B	1.4605	0.0254775	0.144152	0.152694	0.000676147	0.0451192	0.000143659	4	36	36
ENSG00000135929.4	CYP27A1	-1.46021	-0.00993721	0.144231	0.152775	0.0038116	0.241115	2.59532e-21	6	54	54
ENSG00000083290.15	ULK2	1.46004	0.0141233	0.14428	0.152825	0.00210521	0.0147085	0.0327639	1	2	2
ENSG00000137574.6	TGS1	-1.45945	-0.0362729	0.144441	0.15299	0.000337466	0.138591	5.07598e-12	3	28	28
ENSG00000100201.14	DDX17	-1.4594	-0.0221637	0.144456	0.153005	0.000953326	0.10343	5.89726e-09	3	40	40
ENSG00000251532.1	CTD-2245E15.3	-1.45846	-0.0171655	0.144715	0.15327	0.00143318	0.0683524	2.13207e-06	3	15	15
ENSG00000169385.2	RNASE2	-1.45804	-0.0198087	0.14483	0.153388	0.00106411	0.0532858	3.91442e-05	1	10	10
ENSG00000251468.2	RP11-369K16.1	-1.458	-0.0168357	0.144841	0.153399	0.0017827	0.0641827	6.83931e-06	3	15	15
ENSG00000134222.12	PSRC1	-1.45777	-0.00849922	0.144904	0.153464	0.00537993	0.0417875	0.000263998	2	12	12
ENSG00000211451.7	GNRHR2	1.45719	0.0243776	0.145065	0.153628	0.000675435	0.0200501	0.0124104	3	13	13
ENSG00000160307.5	S100B	-1.45656	-0.0106062	0.145238	0.153805	0.00395137	0.367124	6.23921e-35	6	41	41
ENSG00000177409.7	SAMD9L	-1.45652	-0.00676235	0.145248	0.153815	0.00836891	0.243042	2.45995e-21	2	32	32
ENSG00000233232.2	NPIPB7	-1.45575	-0.00600969	0.145463	0.154035	0.0122571	0.146693	2.11141e-12	6	24	24
ENSG00000107175.6	CREB3	1.45528	0.0129369	0.145591	0.154166	0.00253449	0.042875	0.000255154	2	12	12
ENSG00000001561.6	ENPP4	-1.45528	-0.0164252	0.145592	0.154168	0.00157743	0.193713	9.18947e-17	6	73	73
ENSG00000170776.15	AKAP13	-1.45526	-0.00401805	0.145597	0.154172	0.026025	0.201096	2.6548e-17	12	70	70
ENSG00000231130.1	HLA-T	1.45398	0.00289372	0.145952	0.154535	0.0463786	0.127669	3.8794e-11	23	58	58
ENSG00000271927.1	CTD-2541M15.4	1.45345	0.0113628	0.1461	0.154687	0.0034019	0.032865	0.00103795	1	3	3
ENSG00000074370.13	ATP2A3	1.45251	0.0316228	0.14636	0.154953	0.000566676	0.0527476	4.00126e-05	1	6	6
ENSG00000203485.8	INF2	-1.45204	-0.00364614	0.146491	0.155087	0.0348257	0.141505	3.39263e-12	11	31	31
ENSG00000181649.5	PHLDA2	-1.45169	-0.00693631	0.146586	0.155184	0.00861645	0.141486	1.72139e-12	2	26	26
ENSG00000104219.8	ZDHHC2	1.45135	0.00558434	0.146683	0.155283	0.0116395	0.0842102	1.16588e-07	5	33	33
ENSG00000119326.10	CTNNAL1	-1.45019	-0.00498527	0.147006	0.155614	0.016148	0.0418059	0.000300054	3	4	4
ENSG00000134108.8	ARL8B	1.44991	0.0332897	0.147083	0.155692	0.000416329	0.0642706	5.33671e-06	5	41	41
ENSG00000256427.1	RP11-118B22.4	-1.44937	-0.00395845	0.147235	0.155847	0.023263	0.0431401	0.000248706	16	78	78
ENSG00000117682.12	DHDDS	1.44904	0.0171167	0.147327	0.155942	0.0012954	0.0380264	0.000468922	2	9	9
ENSG00000173068.13	BNC2	1.44791	0.00739819	0.147642	0.156264	0.00772736	0.0528168	4.85023e-05	3	12	12
ENSG00000135698.5	MPHOSPH6	-1.44757	-0.00919971	0.147738	0.156362	0.00548222	0.139915	4.53362e-12	4	35	35
ENSG00000255029.1	CTD-3012A18.1	-1.44692	-0.00663078	0.147918	0.156546	0.00655644	0.106082	3.55943e-09	3	23	23
ENSG00000136810.8	TXN	1.44606	0.046198	0.148161	0.156795	0.000266377	0.0812844	3.63447e-07	5	41	41
ENSG00000150764.9	DIXDC1	-1.44595	-0.00572296	0.148191	0.156825	0.0117009	0.016056	0.0258502	6	66	66
ENSG00000116679.11	IVNS1ABP	-1.44592	-0.0216675	0.1482	0.156834	0.000841468	0.0481209	8.8493e-05	1	22	22
ENSG00000164849.7	GPR146	-1.44547	-0.00525379	0.148326	0.156963	0.0158382	0.262366	5.26531e-23	4	21	21
ENSG00000169118.11	CSNK1G1	-1.4454	-0.0108753	0.148347	0.156984	0.00358928	0.0883642	5.04256e-08	4	21	21
ENSG00000184985.12	SORCS2	-1.44433	-0.0444597	0.148647	0.157291	0.000248492	0.123601	1.782e-10	4	37	37
ENSG00000177106.10	EPS8L2	1.44398	0.0234054	0.148744	0.15739	0.000662406	0.0606096	1.25429e-05	3	18	18
ENSG00000116698.16	SMG7	1.44337	0.0525732	0.148916	0.157566	0.000151873	0.115569	3.13562e-10	2	35	35
ENSG00000160199.10	PKNOX1	-1.44335	-0.00852308	0.148923	0.157573	0.00558655	0.0478605	8.57469e-05	4	18	18
ENSG00000260359.1	RP11-4F5.2	1.44311	0.0951288	0.14899	0.157642	5.71304e-05	0.118634	3.80961e-10	2	12	12
ENSG00000177628.11	GBA	-1.4429	-0.0078854	0.14905	0.157703	0.00673798	0.224111	2.00541e-19	1	8	8
ENSG00000112299.7	VNN1	-1.44254	-0.00803517	0.149149	0.157804	0.00661069	0.471089	3.17126e-48	5	47	47
ENSG00000268175.1	AC117395.1	1.44211	0.0109769	0.149271	0.157929	0.00342734	0.0142995	0.0367755	7	47	47
ENSG00000138594.8	TMOD3	-1.44201	-0.00396268	0.149299	0.157957	0.0275358	0.164203	3.7368e-14	7	46	46
ENSG00000146535.9	GNA12	1.44164	0.0251627	0.149403	0.158064	0.000649853	0.0442974	0.000213006	4	30	30
ENSG00000144115.12	THNSL2	-1.44146	-0.00723062	0.149455	0.158117	0.00792307	0.353098	7.20952e-33	2	17	17
ENSG00000176473.9	WDR25	-1.44007	-0.00980977	0.149849	0.15852	0.00483959	0.241535	2.35854e-21	3	12	12
ENSG00000132256.14	TRIM5	-1.4395	-0.00588348	0.150008	0.158682	0.0116935	0.0218727	0.00943076	12	39	39
ENSG00000119965.8	C10orf88	-1.43929	-0.00705554	0.150068	0.158744	0.00856781	0.0441316	0.000195644	5	41	41
ENSG00000100890.11	KIAA0391	-1.43868	-0.107455	0.15024	0.158919	2.92636e-05	0.122433	1.67554e-10	1	9	9
ENSG00000105676.9	ARMC6	1.43655	0.0108434	0.150847	0.159539	0.00309098	0.0212729	0.0105522	3	17	17
ENSG00000125551.14	PLGLB2	1.43484	0.0362291	0.151331	0.160034	0.000293375	0.0438071	0.000203562	2	23	23
ENSG00000259865.1	RP11-488L18.10	1.43443	0.00550341	0.15145	0.160156	0.0159956	0.0797415	4.53307e-07	1	6	6
ENSG00000158428.3	C2orf62	1.43374	0.00585341	0.151647	0.160357	0.0115823	0.117305	5.89426e-10	6	45	45
ENSG00000257496.1	RP11-474P2.4	-1.43333	-0.00931346	0.151765	0.160477	0.00466648	0.0162717	0.0241423	2	8	8
ENSG00000157426.9	AASDH	1.43311	0.0328808	0.151826	0.16054	0.000413105	0.126501	3.63543e-11	4	31	31
ENSG00000181104.6	F2R	1.43276	0.0160744	0.151927	0.160643	0.00349127	0.0602665	1.2288e-05	4	60	60
ENSG00000125912.6	NCLN	1.4321	0.00780453	0.152116	0.160836	0.00657711	0.146375	1.11826e-12	5	20	20
ENSG00000145725.15	PPIP5K2	1.43113	0.0387216	0.152394	0.16112	0.00026514	0.403839	2.87363e-39	2	44	44
ENSG00000238005.2	RP11-443B7.1	-1.43093	-0.0108656	0.15245	0.161177	0.00301149	0.181837	4.3662e-16	3	18	18
ENSG00000251287.4	ALG1L2	1.43087	0.0168926	0.152467	0.161194	0.00163493	0.211947	9.56971e-19	4	25	25
ENSG00000114473.9	IQCG	1.43035	0.025226	0.152617	0.161348	0.000582347	0.0464306	0.000111883	4	23	23
ENSG00000115107.15	STEAP3	-1.42971	-0.00313626	0.152802	0.161536	0.0418264	0.183205	1.14758e-15	3	33	33
ENSG00000157823.12	AP3S2	1.42692	0.00951821	0.153604	0.162355	0.00455202	0.336904	5.01494e-31	6	33	33
ENSG00000108395.9	TRIM37	-1.42669	-0.0100093	0.153669	0.162422	0.00371445	0.416965	9.94645e-42	3	28	28
ENSG00000106404.9	CLDN15	1.4266	0.00427483	0.153695	0.162449	0.0297347	0.170226	2.00087e-14	7	33	33
ENSG00000168237.13	GLYCTK	-1.42575	-0.00779476	0.15394	0.162698	0.00663199	0.120658	3.14154e-10	3	10	10
ENSG00000169964.5	TMEM42	-1.42566	-0.0359402	0.153968	0.162727	0.000275051	0.0138994	0.0386678	3	11	11
ENSG00000121807.5	CCR2	1.42454	0.0185799	0.15429	0.163056	0.00112102	0.0504804	5.5152e-05	3	25	25
ENSG00000143297.14	FCRL5	-1.42415	-0.00610496	0.154404	0.163172	0.0108043	0.300259	1.04477e-27	4	20	20
ENSG00000187961.9	KLHL17	-1.42392	-0.00463991	0.15447	0.16324	0.0215448	0.060362	8.14805e-06	1	15	15
ENSG00000244627.1	RP3-449O17.1	1.42311	0.0174888	0.154705	0.16348	0.00131721	0.0201544	0.0126922	3	14	14
ENSG00000135953.6	MFSD9	1.42278	0.0138391	0.1548	0.163577	0.00202395	0.604336	4.19011e-73	1	17	17
ENSG00000151164.14	RAD9B	-1.4226	-0.0489352	0.154852	0.16363	0.000162779	0.0832644	2.0175e-07	2	23	23
ENSG00000164253.8	WDR41	-1.4222	-0.0112677	0.154969	0.163749	0.00319578	0.237056	1.85244e-20	5	64	64
ENSG00000196912.8	ANKRD36B	1.42198	0.0658535	0.155031	0.163812	0.000102373	0.0166477	0.0235208	2	5	5
ENSG00000134013.11	LOXL2	-1.42192	-0.0296143	0.15505	0.163832	0.000467336	0.0841347	1.755e-07	1	7	7
ENSG00000106785.10	TRIM14	-1.42169	-0.0113185	0.155118	0.163901	0.00334311	0.212344	5.85987e-19	3	15	15
ENSG00000166140.13	ZFYVE19	1.42157	0.00863925	0.155151	0.163935	0.00620711	0.105046	3.00387e-09	4	41	41
ENSG00000125656.4	CLPP	1.4215	0.0272335	0.15517	0.163954	0.000510894	0.0302907	0.00145988	1	9	9
ENSG00000111906.13	HDDC2	-1.42123	-0.00426266	0.155249	0.164035	0.0211671	0.294336	1.27322e-26	2	45	45
ENSG00000259806.2	CTD-2196E14.4	-1.42013	-5.20747	0.15557	0.164363	1.51338e-08	0.0569729	2.04667e-05	1	15	15
ENSG00000089486.12	CDIP1	1.41989	0.12823	0.15564	0.164434	2.54433e-05	0.0176181	0.016844	1	7	7
ENSG00000141994.11	DUS3L	1.41897	0.00804399	0.155908	0.164707	0.00623974	0.152115	4.47607e-13	4	22	22
ENSG00000226742.3	HSBP1L1	-1.41664	-0.00191942	0.156587	0.165401	0.108401	0.24309	4.79798e-21	9	44	44
ENSG00000111490.8	TBC1D30	-1.4166	-0.0385534	0.1566	0.165414	0.000262842	0.0795328	4.3418e-07	1	15	15
ENSG00000135677.6	GNS	-1.4166	-0.0183023	0.1566	0.165414	0.0011663	0.0564853	1.92119e-05	1	9	9
ENSG00000213930.7	GALT	-1.41616	-0.00298883	0.15673	0.165547	0.0391632	0.0885463	8.70604e-08	1	3	3
ENSG00000147465.7	STAR	1.41433	0.0152928	0.157265	0.166093	0.00178583	0.0182194	0.017293	5	29	29
ENSG00000100462.11	PRMT5	1.41405	0.00381571	0.157347	0.166176	0.0249077	0.257164	2.92441e-23	3	23	23
ENSG00000050820.12	BCAR1	1.4139	0.222004	0.15739	0.16622	7.30821e-06	0.0262382	0.00405232	1	18	18
ENSG00000273448.1	RP11-166O4.6	1.41382	0.0215881	0.157415	0.166245	0.000783193	0.0889192	8.59988e-08	2	16	16
ENSG00000119673.10	ACOT2	1.41368	0.00581919	0.157455	0.166286	0.0104558	0.0185318	0.0167826	7	59	59
ENSG00000079974.13	RABL2B	1.41354	0.0208852	0.157498	0.16633	0.000914989	0.153509	3.03656e-13	4	17	17
ENSG00000066294.10	CD84	1.41299	0.0108637	0.157658	0.166493	0.00273507	0.0607864	1.06975e-05	6	42	42
ENSG00000261172.1	RP11-356C4.5	1.4124	0.00343714	0.157833	0.166672	0.0332335	0.247218	4.84269e-22	5	15	15
ENSG00000153406.9	NMRAL1	-1.41201	-0.0093624	0.157947	0.166788	0.00471446	0.415396	6.46136e-41	2	29	29
ENSG00000213713.3	PIGCP1	1.40888	0.0465428	0.158871	0.167731	0.00018272	0.122309	1.26612e-10	4	37	37
ENSG00000106263.13	EIF3B	1.40871	0.0316287	0.15892	0.167781	0.000428176	0.0376729	0.000607459	3	24	24
ENSG00000196715.5	VKORC1L1	-1.40838	-0.124184	0.15902	0.167883	2.66742e-05	0.327022	1.18402e-29	1	18	18
ENSG00000228409.1	CCT6P1	-1.40838	-0.0461844	0.15902	0.167883	0.000192856	0.0697654	2.52126e-06	1	44	44
ENSG00000163704.7	PRRT3	-1.40787	-0.0124654	0.15917	0.168036	0.00234854	0.0209751	0.0108925	1	8	8
ENSG00000144554.6	FANCD2	-1.40787	-0.0859507	0.15917	0.168036	4.93983e-05	0.06381	6.69803e-06	1	8	8
ENSG00000240972.1	MIF	-1.40773	-0.00384962	0.159212	0.168079	0.0283711	0.373192	6.57291e-35	3	23	23
ENSG00000197766.3	CFD	-1.40743	-0.00655998	0.1593	0.168169	0.00830487	0.185262	4.63795e-16	1	10	10
ENSG00000257949.2	TEN1	1.40669	0.00420342	0.15952	0.168393	0.0242367	0.267555	1.08257e-23	4	13	13
ENSG00000180901.6	KCTD2	1.40619	0.00869671	0.159668	0.168544	0.00549553	0.0426068	0.000274101	9	60	60
ENSG00000105327.11	BBC3	1.40602	0.0185309	0.159719	0.168596	0.00114587	0.0198122	0.012554	5	16	16
ENSG00000077809.8	GTF2I	-1.40494	-0.0684871	0.16004	0.168923	7.92466e-05	0.044588	0.000182651	1	4	4
ENSG00000139572.3	GPR84	-1.40441	-0.00633111	0.160198	0.169084	0.00904602	0.0853455	1.21226e-07	2	6	6
ENSG00000106588.6	PSMA2	1.40278	0.00988278	0.160682	0.169578	0.00435531	0.1924	1.47562e-16	3	24	24
ENSG00000172687.9	ZNF738	-1.4024	-0.027711	0.160797	0.169695	0.000481713	0.146886	1.33425e-12	2	30	30
ENSG00000114770.12	ABCC5	1.4016	0.00679923	0.161035	0.169938	0.00807456	0.299672	9.71774e-27	12	64	64
ENSG00000214435.3	AS3MT	-1.40128	-0.00782409	0.16113	0.170035	0.00629476	0.192259	1.00031e-16	1	6	6
ENSG00000264490.2	WI2-87327B8.1	1.39995	0.0117453	0.161529	0.170442	0.00250735	0.0270041	0.00384565	3	23	23
ENSG00000145246.9	ATP10D	1.39939	0.013568	0.161695	0.170611	0.00214935	0.0453315	0.000148496	7	70	70
ENSG00000173218.10	VANGL1	1.39891	0.0330186	0.16184	0.170759	0.000288417	0.0898552	7.74537e-08	2	40	40
ENSG00000205426.6	KRT81	-1.39533	-0.00514392	0.162918	0.171857	0.0149293	0.058369	1.88321e-05	4	7	7
ENSG00000170486.6	KRT72	-1.3952	-0.0176882	0.162955	0.171896	0.00130209	0.347588	1.29491e-32	4	45	45
ENSG00000162194.8	C11orf48	1.39474	0.00558581	0.163095	0.172038	0.0104063	0.0967411	1.82271e-08	8	27	27
ENSG00000225217.1	HSPA7	1.39443	0.00811137	0.163189	0.172134	0.00584636	0.103735	1.92228e-09	9	48	48
ENSG00000140463.9	BBS4	1.39374	0.00633868	0.163397	0.172346	0.0101872	0.142032	1.99524e-12	6	21	21
ENSG00000196653.7	ZNF502	-1.39263	-0.0119256	0.16373	0.172686	0.00230663	0.297663	1.75504e-27	7	64	64
ENSG00000125651.9	GTF2F1	-1.39217	-0.00740344	0.163869	0.172827	0.00572752	0.103794	5.61329e-09	6	22	22
ENSG00000165548.6	TMEM63C	-1.39161	-0.0511353	0.164041	0.173002	0.000144317	0.409489	4.18258e-40	3	26	26
ENSG00000237190.3	CDKN2AIPNL	-1.38963	-0.00951814	0.164643	0.173615	0.00409984	0.0133727	0.0435596	2	6	6
ENSG00000162066.10	AMDHD2	-1.38917	-0.0704342	0.16478	0.173755	7.77904e-05	0.0197682	0.0139962	1	5	5
ENSG00000225151.6	AC103965.1	-1.38892	-0.00954831	0.164856	0.173833	0.00432684	0.116379	4.61894e-10	2	37	37
ENSG00000053524.7	MCF2L2	1.3889	0.0132284	0.164864	0.173841	0.00261669	0.0342003	0.000922076	4	12	12
ENSG00000100379.13	KCTD17	1.38804	0.00743066	0.165126	0.174108	0.00720405	0.0139475	0.0392562	10	50	50
ENSG00000168269.7	FOXI1	1.38759	0.0123792	0.165263	0.174247	0.00239167	0.178209	2.13772e-15	5	26	26
ENSG00000164346.5	NSA2	1.38729	0.0115866	0.165355	0.174341	0.00307934	0.401015	7.28008e-39	4	34	34
ENSG00000140450.7	ARRDC4	1.38714	0.0132417	0.1654	0.174387	0.00194754	0.458011	2.52222e-46	4	36	36
ENSG00000162585.12	C1orf86	1.38487	0.0103834	0.166093	0.175093	0.0038325	0.128341	1.36148e-11	6	31	31
ENSG00000204110.6	RP1-153P14.8	1.38487	0.00917701	0.166093	0.175093	0.00524785	0.268217	1.33378e-23	5	45	45
ENSG00000229373.4	LINC00452	1.38453	0.0109968	0.166195	0.175197	0.00288918	0.0940222	2.99531e-08	3	38	38
ENSG00000166913.8	YWHAB	-1.38394	-0.0115764	0.166378	0.175383	0.00235809	0.0833538	1.27373e-07	3	16	16
ENSG00000150967.13	ABCB9	1.3835	0.00471254	0.166511	0.175519	0.01777	0.0468221	0.000101025	9	43	43
ENSG00000183748.4	MRC1L1	1.38331	0.0263655	0.16657	0.175579	0.000528982	0.0206731	0.0100839	1	8	8
ENSG00000132386.6	SERPINF1	-1.38325	-0.0841727	0.166587	0.175596	6.24161e-05	0.0505095	6.81351e-05	3	20	20
ENSG00000167491.13	GATAD2A	1.38293	0.0157577	0.166687	0.175697	0.00163891	0.135758	1.56546e-11	4	11	11
ENSG00000066422.4	ZBTB11	-1.38102	-0.00439929	0.167271	0.176293	0.0202259	0.0313663	0.00172778	12	56	56
ENSG00000231584.4	FAHD2CP	1.38093	0.00775645	0.167302	0.176324	0.00537551	0.0162084	0.024937	5	25	25
ENSG00000154710.11	RABGEF1	1.37988	0.0162337	0.167624	0.176652	0.00109655	0.0837453	1.04131e-07	7	47	47
ENSG00000171695.6	C20orf201	1.37914	0.0109723	0.167852	0.176885	0.0035597	0.0323469	0.00158299	5	19	19
ENSG00000234282.1	RP4-673D20.4	1.37897	0.00720713	0.167904	0.176938	0.00718032	0.0418848	0.000297324	7	44	44
ENSG00000178252.13	WDR6	1.37796	0.00622955	0.168216	0.177255	0.00964909	0.300144	8.39114e-27	10	56	56
ENSG00000176731.7	C8orf59	-1.37786	-0.00627882	0.168245	0.177285	0.0100413	0.0999599	9.92011e-09	5	21	21
ENSG00000256973.1	RP11-359J14.2	-1.37655	-0.0169323	0.168652	0.177699	0.00133846	0.0549719	3.28042e-05	3	21	21
ENSG00000163472.14	TMEM79	1.37552	0.0106961	0.16897	0.178023	0.00358606	0.288311	4.14882e-26	5	23	23
ENSG00000148985.15	PGAP2	1.37549	0.0300482	0.16898	0.178033	0.000410531	0.072146	1.66781e-06	3	7	7
ENSG00000167969.8	ECI1	1.37541	0.00610793	0.169006	0.178059	0.0102143	0.0144398	0.0356952	7	21	21
ENSG00000167461.7	RAB8A	-1.37498	-0.0136244	0.169137	0.178193	0.00218503	0.0368244	0.000664638	6	26	26
ENSG00000244723.3	ASLP1	1.37446	0.239124	0.1693	0.178359	6.27713e-06	0.336386	4.5417e-31	1	13	13
ENSG00000204681.6	GABBR1	-1.37437	-0.00442632	0.169328	0.178387	0.00741635	0.0518478	4.74243e-05	7	14	14
ENSG00000117090.10	SLAMF1	1.37389	0.00586903	0.169476	0.178538	0.0105159	0.0402439	0.000403053	6	19	19
ENSG00000127318.6	IL22	1.37257	0.00473878	0.169886	0.178956	0.0206612	0.0252207	0.00517328	8	54	54
ENSG00000228960.4	OR2A9P	-1.37218	-0.0295603	0.170006	0.179077	0.00043346	0.0952226	2.15598e-08	4	15	15
ENSG00000070526.10	ST6GALNAC1	-1.37206	-0.0177212	0.170045	0.179117	0.001266	0.168356	2.08938e-14	6	28	28
ENSG00000176595.3	KBTBD11	1.37079	0.188368	0.17044	0.179519	1.05704e-05	0.0429375	0.000220447	1	4	4
ENSG00000060491.12	OGFR	-1.37033	-0.00666011	0.170583	0.179665	0.00831759	0.0281911	0.00320529	3	8	8
ENSG00000071246.6	VASH1	1.36986	0.00125448	0.17073	0.179815	0.265283	0.515851	3.19077e-56	17	61	61
ENSG00000254999.2	BRK1	-1.36937	-0.0169201	0.170884	0.179971	0.00113062	0.140234	2.51696e-12	3	22	22
ENSG00000165417.7	GTF2A1	-1.36868	-0.0947391	0.1711	0.180191	4.11312e-05	0.0409353	0.000304268	1	6	6
ENSG00000126216.8	TUBGCP3	-1.36857	-0.00538359	0.171135	0.180226	0.00696132	0.15039	3.59028e-13	9	59	59
ENSG00000231412.2	CTC-490G23.2	-1.36791	-0.00296256	0.171341	0.180437	0.041292	0.469311	7.89567e-48	12	54	54
ENSG00000228696.4	ARL17B	-1.36764	-0.00852153	0.171424	0.18052	0.00493537	0.245549	8.87983e-22	6	36	36
ENSG00000184677.12	ZBTB40	1.3675	0.276589	0.17147	0.180567	3.72036e-06	0.070362	2.21444e-06	1	17	17
ENSG00000188641.8	DPYD	-1.3657	-0.034364	0.172033	0.18114	0.000313369	0.0788087	5.07107e-07	3	36	36
ENSG00000272327.1	RP11-1002K11.1	-1.3646	-0.236552	0.17238	0.181493	1.09194e-05	0.0964795	2.07138e-08	1	27	27
ENSG00000154447.10	SH3RF1	-1.36373	-0.0203863	0.172654	0.181772	0.000923422	0.165472	3.50278e-14	4	45	45
ENSG00000204345.1	CD300LD	-1.36358	-0.00913299	0.172701	0.18182	0.00550323	0.202895	2.49279e-17	10	40	40
ENSG00000124104.14	SNX21	1.36247	0.0139334	0.173049	0.182174	0.0019532	0.0459224	0.000146829	4	17	17
ENSG00000013288.4	MAN2B2	1.36244	0.010872	0.17306	0.182186	0.00275317	0.190098	1.26039e-16	2	10	10
ENSG00000170089.11	RP11-423H2.1	-1.36212	-0.0577874	0.17316	0.182287	0.00010761	0.108485	2.14222e-09	1	6	6
ENSG00000165171.6	WBSCR27	1.36146	0.0112341	0.173367	0.182498	0.00283491	0.387229	6.77949e-37	7	45	45
ENSG00000184292.5	TACSTD2	-1.36	-0.683389	0.17383	0.182969	7.48842e-07	0.417148	1.70345e-41	1	22	22
ENSG00000273270.1	RP11-212P7.2	-1.35741	-0.00916651	0.174651	0.183804	0.00435602	0.225086	2.43988e-19	7	47	47
ENSG00000177685.12	EFCAB4A	-1.35542	-0.00543664	0.175285	0.184448	0.012445	0.0762706	3.96148e-07	5	26	26
ENSG00000160194.13	NDUFV3	-1.35533	-0.00308417	0.175313	0.184477	0.0408693	0.0960386	1.75916e-08	6	25	25
ENSG00000161265.10	U2AF1L4	1.35503	0.00309692	0.175407	0.184573	0.0422324	0.456812	4.03492e-49	4	20	20
ENSG00000148690.10	FRA10AC1	-1.35462	-0.0104713	0.175539	0.184706	0.0041559	0.253174	4.57459e-22	3	12	12
ENSG00000108592.12	FTSJ3	1.35433	0.00563674	0.175631	0.1848	0.0123749	0.226045	1.32195e-19	4	21	21
ENSG00000122378.9	FAM213A	1.35429	0.00735083	0.175644	0.184814	0.00713613	0.0492507	8.38472e-05	4	57	57
ENSG00000162437.10	RAVER2	1.35311	0.00443888	0.176021	0.185197	0.0197657	0.0341254	0.00113328	14	77	77
ENSG00000204577.7	LILRB3	-1.35283	-0.0127426	0.17611	0.185287	0.00210564	0.428453	1.76915e-42	1	8	8
ENSG00000129566.8	TEP1	1.35254	0.00319782	0.176203	0.185382	0.031207	0.0974535	1.28156e-08	5	27	27
ENSG00000136197.8	C7orf25	1.35253	0.00925771	0.176205	0.185384	0.0045854	0.348489	4.46928e-33	3	18	18
ENSG00000114439.14	BBX	1.35217	0.0106925	0.176321	0.185502	0.00285618	0.112454	1.02057e-09	3	37	37
ENSG00000140931.15	CMTM3	-1.35172	-0.0039927	0.176464	0.185647	0.0249483	0.161885	1.41585e-13	4	11	11
ENSG00000156603.10	MED19	1.34928	0.0183752	0.177248	0.186445	0.00108533	0.118331	5.08502e-10	4	45	45
ENSG00000160993.3	ALKBH4	1.34913	0.0226425	0.177294	0.186492	0.000763709	0.107772	1.83856e-09	4	18	18
ENSG00000136048.9	DRAM1	-1.34616	-0.014269	0.17825	0.187463	0.00184089	0.119873	3.13232e-10	1	16	16
ENSG00000139168.3	ZCRB1	-1.34594	-0.0907514	0.178322	0.187536	4.50968e-05	0.0646257	4.47503e-06	4	37	37
ENSG00000272787.1	KB-226F1.2	1.34572	0.0040723	0.178394	0.187609	0.0229567	0.106732	8.80282e-10	2	8	8
ENSG00000101558.9	VAPA	-1.34527	-0.0101108	0.178537	0.187754	0.00276017	0.140403	5.24783e-12	6	49	49
ENSG00000164331.5	ANKRA2	-1.34452	-0.0457331	0.178781	0.188003	0.000176192	0.0403944	0.000386594	3	17	17
ENSG00000213064.5	SFT2D2	-1.34434	-0.206665	0.17884	0.188063	8.37288e-06	0.0204072	0.0122602	1	13	13
ENSG00000162654.8	GBP4	-1.34381	-0.0489793	0.17901	0.188235	0.000162249	0.0164214	0.0237963	1	3	3
ENSG00000013810.14	TACC3	1.3437	0.0173045	0.179044	0.18827	0.0013244	0.0407692	0.000342477	5	47	47
ENSG00000145882.6	PCYOX1L	-1.34339	-0.00693169	0.179146	0.188374	0.00740229	0.277204	1.22928e-25	6	39	39
ENSG00000185880.8	TRIM69	1.34233	0.00299363	0.179488	0.188721	0.0359683	0.113974	7.64823e-10	9	44	44
ENSG00000245317.2	CTC-241N9.1	1.34213	0.00715296	0.179554	0.188788	0.0076146	0.0228159	0.00781566	4	20	20
ENSG00000089916.13	GPATCH2L	-1.34176	-0.0045324	0.179674	0.18891	0.0187196	0.107761	3.06829e-09	3	21	21
ENSG00000150316.7	CWC15	-1.3413	-0.00975095	0.179823	0.189062	0.00416644	0.0969977	2.27609e-08	2	30	30
ENSG00000138777.15	PPA2	1.34069	0.0274379	0.18002	0.189262	0.000469987	0.1246	7.45401e-11	1	12	12
ENSG00000226091.3	LINC00937	-1.34056	-0.00319846	0.180063	0.189306	0.0199969	0.0458476	0.000146193	15	131	131
ENSG00000134758.9	RNF138	-1.34014	-0.00912089	0.180201	0.189445	0.00392128	0.0454368	0.000153407	4	25	25
ENSG00000102524.7	TNFSF13B	1.34002	0.0189735	0.18024	0.189485	0.00110327	0.0953427	1.22622e-08	2	16	16
ENSG00000109854.9	HTATIP2	-1.33981	-0.0601852	0.180308	0.189555	9.80788e-05	0.135729	6.27285e-12	2	16	16
ENSG00000172661.13	FAM21C	-1.33973	-0.00951232	0.180332	0.189579	0.00367187	0.18556	2.41882e-16	5	34	34
ENSG00000174080.6	CTSF	1.33933	0.00448938	0.180462	0.189711	0.0175056	0.176717	3.90673e-15	4	18	18
ENSG00000116198.8	CEP104	-1.33833	-0.00908681	0.180789	0.190043	0.00494249	0.310702	1.3102e-28	3	46	46
ENSG00000186715.6	MST1L	1.3382	0.00483242	0.180832	0.190087	0.0151623	0.157339	1.97471e-13	5	38	38
ENSG00000090054.9	SPTLC1	-1.33807	-0.00566324	0.180872	0.190128	0.0110449	0.0556548	2.60719e-05	8	69	69
ENSG00000137177.14	KIF13A	-1.33721	-0.0125423	0.181153	0.190413	0.00246717	0.0194817	0.0139558	2	8	8
ENSG00000182986.8	ZNF320	-1.33695	-0.00401851	0.18124	0.190501	0.0218748	0.0847107	1.5326e-07	1	1	1
ENSG00000254838.4	GVINP1	-1.33642	-0.0108465	0.181411	0.190675	0.00317642	0.0201797	0.0125384	3	6	6
ENSG00000105875.9	WDR91	1.33637	0.0595739	0.181429	0.190693	9.95481e-05	0.0182507	0.0179774	2	39	39
ENSG00000116667.8	C1orf21	1.33591	0.0860225	0.18158	0.190847	2.18124e-05	0.034491	0.00105273	1	34	34
ENSG00000167644.7	C19orf33	1.335	0.0156051	0.181878	0.191149	0.0018006	0.177884	1.79621e-15	3	24	24
ENSG00000166928.6	MS4A14	-1.33485	-0.0399918	0.181925	0.191197	0.000247946	0.284357	5.43185e-26	3	22	22
ENSG00000141540.6	TTYH2	-1.33294	-0.036145	0.18255	0.191832	0.000268647	0.0284981	0.00207822	1	5	5
ENSG00000103260.4	METRN	1.33285	0.00267114	0.182582	0.191865	0.0432496	0.0531155	4.3849e-05	22	83	83
ENSG00000130045.11	NXNL2	1.33273	0.048682	0.182621	0.191904	0.000161286	0.0179673	0.0186776	2	23	23
ENSG00000116871.11	MAP7D1	1.33223	0.00225641	0.182785	0.192071	0.0737101	0.282194	4.17734e-25	3	6	6
ENSG00000183935.3	HTR7P1	1.33186	0.00538044	0.182905	0.192193	0.0143587	0.0128055	0.0465769	3	20	20
ENSG00000164008.9	C1orf50	-1.33153	-0.0104129	0.183014	0.192304	0.00329259	0.0255284	0.00516193	3	13	13
ENSG00000080573.6	COL5A3	1.33131	0.00422642	0.183086	0.192376	0.0176009	0.387295	8.67399e-37	9	30	30
ENSG00000116663.6	FBXO6	1.33068	0.00430044	0.183294	0.192588	0.0187393	0.0787913	4.19689e-07	4	14	14
ENSG00000148297.11	MED22	-1.33014	-0.00872377	0.183472	0.192769	0.00466884	0.259104	8.06995e-23	3	21	21
ENSG00000175470.14	PPP2R2D	1.3288	0.0062223	0.183913	0.193217	0.00913971	0.104809	4.03032e-09	4	14	14
ENSG00000254901.3	MEF2BNB	-1.32845	-0.0158307	0.18403	0.193335	0.00180636	0.0539377	3.17457e-05	1	7	7
ENSG00000196693.10	ZNF33B	1.32842	0.195603	0.18404	0.193345	9.35251e-06	0.152936	7.01847e-13	1	30	30
ENSG00000165178.8	NCF1C	-1.32837	-0.00576764	0.184057	0.193362	0.0118181	0.120875	1.21281e-10	6	22	22
ENSG00000272595.1	OR10AH1P	1.32829	0.0712495	0.184083	0.193389	7.12058e-05	0.0545643	3.26686e-05	2	30	30
ENSG00000184939.11	ZFP90	1.32733	0.0331346	0.184399	0.19371	0.000358	0.505099	1.9491e-54	2	42	42
ENSG00000135269.13	TES	1.32679	0.00953045	0.184578	0.193891	0.00351533	0.0523362	3.72773e-05	2	20	20
ENSG00000218976.2	RP11-528A10.1	1.32618	0.0194779	0.18478	0.194097	0.000865186	0.0633059	7.92734e-06	1	8	8
ENSG00000266786.1	RP1-66C13.3	-1.32505	-0.00697789	0.185155	0.194477	0.00695646	0.0823376	2.49988e-07	4	27	27
ENSG00000262370.1	RP11-473M20.9	-1.32497	-0.00503277	0.185182	0.194505	0.0137005	0.194595	2.64551e-17	13	51	51
ENSG00000163961.4	RNF168	1.32477	0.0158946	0.185247	0.194571	0.0016699	0.0156751	0.0288949	2	11	11
ENSG00000183828.10	NUDT14	-1.3216	-0.0071703	0.186303	0.195642	0.00700414	0.0996369	1.29311e-08	3	15	15
ENSG00000163521.11	GLB1L	-1.32131	-0.00287328	0.186399	0.19574	0.0478612	0.38071	6.90431e-37	2	4	4
ENSG00000132481.2	TRIM47	1.32125	0.0235978	0.186417	0.195758	0.000659865	0.0570486	1.39142e-05	2	11	11
ENSG00000106066.9	CPVL	-1.32106	-0.0117623	0.186483	0.195825	0.00234202	0.190703	1.60863e-16	3	50	50
ENSG00000239736.2	CEACAMP3	1.32105	0.00449765	0.186484	0.195826	0.0204827	0.45517	4.31953e-47	15	78	78
ENSG00000185485.10	SDHAP1	1.32096	0.0173368	0.186514	0.195857	0.00123263	0.218963	4.06792e-19	3	13	13
ENSG00000178202.8	KDELC2	1.32022	0.0147164	0.18676	0.196107	0.00189862	0.129391	5.24332e-11	2	16	16
ENSG00000171101.9	SIGLEC17P	-1.31968	-0.0105752	0.186942	0.196292	0.0030502	0.0157125	0.0281118	4	16	16
ENSG00000167720.8	SRR	1.31967	0.00274227	0.186946	0.196295	0.0467372	0.201669	1.7005e-17	4	15	15
ENSG00000162994.11	CLHC1	-1.31957	-0.00166727	0.186978	0.196328	0.127331	0.340466	3.19863e-31	4	20	20
ENSG00000134470.15	IL15RA	-1.31872	-0.00939297	0.187263	0.196617	0.00379338	0.104856	5.6088e-09	12	49	49
ENSG00000142784.11	WDTC1	1.31835	0.0122598	0.187385	0.196741	0.0022511	0.0228558	0.00758132	3	15	15
ENSG00000175221.10	MED16	-1.31811	-0.00697678	0.187466	0.196823	0.00665307	0.200269	5.62229e-17	9	51	51
ENSG00000187624.7	C17orf97	-1.31753	-0.0011303	0.187662	0.197022	0.29245	0.529256	4.57296e-58	2	12	12
ENSG00000130177.10	CDC16	1.31662	0.00337958	0.187964	0.197329	0.0315782	0.515543	1.53974e-55	3	32	32
ENSG00000003137.4	CYP26B1	-1.31659	-0.00646605	0.187976	0.197341	0.00755168	0.270471	1.72024e-24	6	59	59
ENSG00000171943.7	SRGAP2C	-1.31582	-0.011712	0.188236	0.197605	0.00319368	0.11079	1.57272e-09	3	18	18
ENSG00000183307.3	CECR6	-1.31511	-0.0127911	0.188472	0.197844	0.00196713	0.0668252	4.26616e-06	4	15	15
ENSG00000181524.6	RPL24P4	-1.3148	-0.00615852	0.188576	0.19795	0.0105635	0.0221341	0.009272	12	47	47
ENSG00000189171.9	S100A13	1.31462	0.01182	0.188638	0.198012	0.00288368	0.135159	1.66624e-11	4	22	22
ENSG00000117020.12	AKT3	-1.3144	-0.0208185	0.18871	0.198086	0.000819965	0.0128604	0.0469653	1	10	10
ENSG00000169180.7	XPO6	-1.31429	-0.0226948	0.18875	0.198126	0.000645876	0.0571581	1.70135e-05	3	31	31
ENSG00000108823.11	SGCA	-1.31377	-0.0180747	0.188923	0.198302	0.00104941	0.0198667	0.0129044	3	7	7
ENSG00000107937.14	GTPBP4	1.31267	0.0190504	0.189295	0.198679	0.00101121	0.0127737	0.0492357	2	10	10
ENSG00000141068.9	KSR1	-1.3126	-0.0118228	0.189319	0.198703	0.00244459	0.260391	1.1152e-22	5	38	38
ENSG00000197912.9	SPG7	-1.31122	-0.0312577	0.189784	0.199175	0.000348506	0.0976313	1.30844e-08	2	10	10
ENSG00000241878.5	PISD	1.31062	0.00413917	0.189986	0.19938	0.0196068	0.151144	3.70287e-13	8	37	37
ENSG00000267780.1	RP11-154H12.3	-1.31061	-0.00531164	0.189988	0.199382	0.0117113	0.0304538	0.00207614	3	20	20
ENSG00000168575.5	SLC20A2	1.30842	0.0416262	0.19073	0.200135	0.000153858	0.0218286	0.00977737	1	11	11
ENSG00000141519.10	CCDC40	-1.3081	-0.0138319	0.19084	0.200246	0.00177674	0.186825	2.15844e-16	7	44	44
ENSG00000076067.7	RBMS2	1.3076	0.00442688	0.191008	0.200416	0.0166244	0.426626	6.69769e-42	3	16	16
ENSG00000175166.12	PSMD2	1.30743	0.0089909	0.191068	0.200478	0.00452957	0.0986313	7.05748e-09	4	14	14
ENSG00000169592.10	INO80E	1.30721	0.0123179	0.19114	0.200551	0.00253211	0.0430692	0.00019068	4	18	18
ENSG00000136603.9	SKIL	-1.30702	-0.0310486	0.191205	0.200617	0.000358504	0.0128077	0.0475502	3	19	19
ENSG00000164171.6	ITGA2	1.30475	0.00357872	0.191979	0.201402	0.0341734	0.0164718	0.0246575	11	95	95
ENSG00000077984.4	CST7	-1.30421	-0.0102207	0.192162	0.201587	0.00300812	0.336772	4.64386e-33	4	56	56
ENSG00000129204.12	USP6	-1.30406	-0.00228882	0.192213	0.201639	0.040739	0.112856	1.17784e-09	11	45	45
ENSG00000174353.13	STAG3L3	1.30203	0.00620179	0.192907	0.202343	0.00885509	0.0418655	0.000264388	2	16	16
ENSG00000167632.10	TRAPPC9	-1.30198	-0.010468	0.192922	0.202358	0.00292294	0.189041	3.56059e-16	3	28	28
ENSG00000119638.8	NEK9	1.30158	0.0823574	0.19306	0.202498	4.55302e-05	0.0207946	0.0112414	1	17	17
ENSG00000160191.13	PDE9A	1.30044	0.00403931	0.19345	0.202893	0.0207025	0.117087	3.9002e-10	14	66	66
ENSG00000105341.14	ATP5SL	-1.30036	-0.0128391	0.193477	0.202921	0.00152604	0.020384	0.0117018	4	20	20
ENSG00000171148.9	TADA3	-1.29965	-0.0314577	0.19372	0.203167	0.00038203	0.0823632	2.09595e-07	1	7	7
ENSG00000268218.1	AC137932.1	-1.2983	-0.00541429	0.194186	0.203639	0.00643	0.029449	0.00235363	7	46	46
ENSG00000156599.6	ZDHHC5	1.29812	0.00533612	0.194246	0.2037	0.0115181	0.0478323	9.86573e-05	4	25	25
ENSG00000184616.7	AC004166.6	1.29747	0.00295424	0.194469	0.203926	0.0363186	0.0466785	0.000113224	14	55	55
ENSG00000189013.10	KIR2DL4	1.29632	0.0136403	0.194867	0.20433	0.00188156	0.0168535	0.02298	8	31	31
ENSG00000254006.1	RP11-1D12.2	-1.29604	-0.104243	0.19496	0.204424	2.99514e-05	0.0779983	2.89496e-07	1	9	9
ENSG00000163956.6	LRPAP1	1.29603	0.013997	0.194967	0.204431	0.0014964	0.175029	8.90825e-15	2	20	20
ENSG00000261349.1	RP3-465N24.5	1.29566	0.00233481	0.195094	0.20456	0.0677246	0.479819	6.1998e-50	12	46	46
ENSG00000101236.12	RNF24	1.29518	0.00685068	0.195259	0.204728	0.00661234	0.057441	2.09475e-05	8	49	49
ENSG00000162643.8	WDR63	1.29509	0.093317	0.19529	0.204759	3.35157e-05	0.0550287	2.2392e-05	1	12	12
ENSG00000256771.2	ZNF253	1.29439	0.0266826	0.19553	0.205002	0.000510015	0.0458932	0.000136249	1	17	17
ENSG00000066583.7	ISOC1	-1.29402	-0.147624	0.19566	0.205134	1.60372e-05	0.023753	0.006629	1	8	8
ENSG00000174307.5	PHLDA3	1.2939	0.0860456	0.1957	0.205174	4.25035e-05	0.0139006	0.0345789	1	19	19
ENSG00000124222.17	STX16	-1.29376	-0.060718	0.19575	0.205225	0.000126688	0.0225456	0.0084069	1	14	14
ENSG00000241399.2	CD302	1.29366	0.00871388	0.195782	0.205257	0.00451095	0.0799865	3.23656e-07	3	17	17
ENSG00000139083.6	ETV6	-1.29353	-0.00911975	0.195828	0.205304	0.00366347	0.0650847	5.87875e-06	6	30	30
ENSG00000143851.11	PTPN7	1.29313	0.00562017	0.195967	0.205445	0.010618	0.0184221	0.0175115	6	44	44
ENSG00000132740.4	IGHMBP2	1.29205	0.0100318	0.19634	0.205823	0.00348319	0.632654	1.14294e-79	3	29	29
ENSG00000127084.13	FGD3	-1.29165	-0.0359471	0.19648	0.205964	0.000298747	0.268662	9.47775e-24	2	21	21
ENSG00000167264.13	DUS2	1.29136	0.0037482	0.19658	0.206066	0.0270072	0.246137	3.28657e-21	9	42	42
ENSG00000183091.15	NEB	1.29107	0.039559	0.19668	0.206167	0.000240412	0.0139709	0.0374398	1	7	7
ENSG00000134262.8	AP4B1	1.29007	0.00276374	0.197026	0.206518	0.0498599	0.175814	2.1148e-15	7	27	27
ENSG00000196652.7	ZKSCAN5	-1.28819	-0.00642371	0.197681	0.207181	0.00576518	0.0162767	0.0259585	8	44	44
ENSG00000213762.6	ZNF134	1.2876	0.0204627	0.197886	0.20739	0.00079348	0.0431482	0.000204552	7	50	50
ENSG00000102837.6	OLFM4	1.28686	0.00801397	0.198142	0.207649	0.00507273	0.299608	1.12129e-27	5	37	37
ENSG00000011454.12	RABGAP1	-1.28666	-0.0377179	0.198212	0.20772	0.000253747	0.0263686	0.00418436	3	23	23
ENSG00000167633.12	KIR3DL1	-1.28616	-0.00432982	0.198386	0.207896	0.0180482	0.227299	1.50795e-19	2	14	14
ENSG00000186088.11	GSAP	-1.2858	-0.00511283	0.198511	0.208023	0.0128776	0.187488	1.41777e-16	3	25	25
ENSG00000225231.1	AC091814.2	-1.28533	-0.00172806	0.198676	0.208189	0.136645	0.300554	4.62917e-27	7	36	36
ENSG00000178642.5	AL513477.1	1.28512	0.00293814	0.19875	0.208265	0.0440922	0.122051	1.59818e-10	13	73	73
ENSG00000138592.9	USP8	-1.28489	-0.0695912	0.19883	0.208346	9.39882e-05	0.0868276	1.32729e-07	1	14	14
ENSG00000115808.7	STRN	1.28486	0.0228686	0.19884	0.208356	0.000674765	0.0641558	4.40345e-06	4	36	36
ENSG00000159445.8	THEM4	-1.28484	-0.00478141	0.198849	0.208365	0.00696899	0.233104	4.76314e-21	6	56	56
ENSG00000137801.9	THBS1	-1.28355	-0.00708114	0.199299	0.208821	0.00749219	0.204424	2.59149e-17	10	67	67
ENSG00000182013.13	PNMAL1	-1.28352	-0.0148835	0.19931	0.208832	0.00158384	0.0703161	2.44515e-06	1	3	3
ENSG00000168255.14	POLR2J3	-1.28351	-0.00372352	0.199313	0.208835	0.0284025	0.0902397	6.18779e-08	6	28	28
ENSG00000116883.8	RP11-268J15.5	-1.28341	-0.00259996	0.199348	0.20887	0.048846	0.0866787	1.12343e-07	5	31	31
ENSG00000159063.8	ALG8	1.28255	0.0655949	0.19965	0.209176	7.38941e-05	0.0719696	1.80745e-06	1	7	7
ENSG00000119969.10	HELLS	-1.2823	-0.0169885	0.199737	0.209265	0.00104889	0.0446874	0.000170711	2	18	18
ENSG00000248489.1	CTD-2007H13.3	-1.28209	-0.00948219	0.199813	0.209341	0.00331001	0.0416748	0.000236444	4	43	43
ENSG00000137168.7	PPIL1	-1.28154	-0.006166	0.200005	0.209536	0.00887284	0.0339742	0.00107984	3	9	9
ENSG00000272279.1	RP11-157J24.2	-1.28107	-0.341019	0.20017	0.209703	3.12435e-06	0.0823875	1.58489e-07	1	12	12
ENSG00000260382.1	RP11-540B6.2	-1.28084	-0.0352618	0.20025	0.209784	0.000286176	0.227687	2.18554e-19	1	20	20
ENSG00000182463.11	TSHZ2	-1.27953	-0.0176355	0.200709	0.210249	0.00124769	0.0154391	0.0284191	5	33	33
ENSG00000168476.7	REEP4	1.27899	0.0147768	0.2009	0.210442	0.00176197	0.239677	8.11061e-21	2	24	24
ENSG00000043591.4	ADRB1	1.27884	0.0288007	0.200954	0.210497	0.000342421	0.0485433	8.78654e-05	3	16	16
ENSG00000198673.6	FAM19A2	-1.27799	-0.0127653	0.201253	0.2108	0.00174248	0.136208	1.79909e-11	3	73	73
ENSG00000176593.3	CTD-2368P22.1	1.27753	0.00621436	0.201417	0.210966	0.0090372	0.170144	1.08963e-14	9	40	40
ENSG00000149292.12	TTC12	-1.27698	-0.00336117	0.201611	0.211162	0.0277764	0.340329	3.76471e-31	14	82	82
ENSG00000156253.2	RWDD2B	-1.27692	-0.154623	0.20163	0.211182	1.30733e-05	0.0872006	1.15916e-07	1	10	10
ENSG00000125637.11	PSD4	-1.27667	-0.00519528	0.20172	0.211273	0.0122479	0.484626	2.30184e-50	1	14	14
ENSG00000180697.4	C3orf22	1.27666	0.0200825	0.201721	0.211274	0.000764869	0.062965	7.56757e-06	2	31	31
ENSG00000138050.10	THUMPD2	1.27617	0.00411176	0.201897	0.211452	0.0199611	0.0129597	0.0436884	5	22	22
ENSG00000260549.1	MT1L	-1.2757	-0.149444	0.20206	0.211617	1.45306e-05	0.0145975	0.0339973	1	13	13
ENSG00000119509.8	INVS	-1.27565	-0.00603336	0.202078	0.211635	0.00943359	0.184435	1.1805e-15	5	48	48
ENSG00000100116.12	GCAT	1.27516	0.00516705	0.202253	0.211812	0.012453	0.29465	3.85266e-26	5	25	25
ENSG00000163421.4	PROK2	1.27515	0.00735739	0.202257	0.211816	0.00590721	0.105729	2.48816e-09	7	19	19
ENSG00000086102.14	NFX1	-1.27396	-0.0469727	0.202678	0.212243	0.000161304	0.0989107	1.69886e-08	2	21	21
ENSG00000161692.13	DBF4B	1.27335	0.00325993	0.202895	0.212463	0.0335735	0.302882	1.09705e-27	3	21	21
ENSG00000130881.9	LRP3	-1.27265	-0.0148766	0.203141	0.212712	0.00193285	0.0554382	2.30247e-05	8	57	57
ENSG00000005189.15	AC004381.6	1.27212	0.0256591	0.20333	0.212903	0.000534306	0.0174556	0.0196967	1	3	3
ENSG00000143185.3	XCL2	1.27187	0.0186446	0.20342	0.212994	0.000944741	0.098863	2.52475e-09	1	11	11
ENSG00000157551.13	KCNJ15	1.27173	0.015222	0.20347	0.213045	0.00143596	0.212711	2.66319e-18	2	38	38
ENSG00000172296.8	SPTLC3	1.27122	0.0081374	0.203649	0.213226	0.00402466	0.0248355	0.00557725	4	24	24
ENSG00000271738.1	RP11-137H2.6	1.27102	0.00411871	0.203722	0.2133	0.0160946	0.0637639	6.13528e-06	7	52	52
ENSG00000108518.7	PFN1	-1.27073	-0.0347824	0.203825	0.213404	0.000249859	0.0134841	0.0381085	2	8	8
ENSG00000175928.5	LRRN1	1.27039	0.00829645	0.203947	0.213528	0.00427145	0.133871	1.52403e-11	4	43	43
ENSG00000088854.11	C20orf194	1.27002	0.0129709	0.204079	0.213661	0.0018672	0.127	1.05503e-10	6	66	66
ENSG00000139719.5	VPS33A	1.26995	0.00666396	0.204103	0.213686	0.00686268	0.0423895	0.000289177	7	47	47
ENSG00000178538.5	CA8	-1.2698	-0.00423714	0.204155	0.213738	0.0237736	0.0693919	2.43922e-06	12	90	90
ENSG00000267454.1	ZNF582-AS1	1.26976	0.286011	0.204168	0.213752	4.07765e-06	0.0937274	3.512e-08	2	20	20
ENSG00000104381.8	GDAP1	1.26945	0.843039	0.20428	0.213865	4.72937e-07	0.0169869	0.0223748	1	19	19
ENSG00000164683.12	HEY1	1.2694	0.0118092	0.2043	0.213885	0.00261633	0.0674593	3.0896e-06	1	5	5
ENSG00000226328.2	CTA-217C2.1	-1.26892	-0.00301251	0.204471	0.214058	0.0325237	0.242189	1.00108e-21	2	14	14
ENSG00000227557.1	MTND3P9	-1.26867	-0.0572421	0.20456	0.214148	9.39839e-05	0.0948697	3.39895e-08	1	20	20
ENSG00000087274.12	ADD1	-1.26819	-0.0171058	0.204728	0.214319	0.00121988	0.0256251	0.00414372	4	20	20
ENSG00000089177.13	KIF16B	1.26741	0.0100601	0.20501	0.214604	0.00341387	0.445875	6.99722e-46	1	18	18
ENSG00000120696.8	KBTBD7	-1.26704	-0.174603	0.20514	0.214735	1.13587e-05	0.0229044	0.00732749	1	10	10
ENSG00000104951.11	IL4I1	-1.26628	-0.0102366	0.205412	0.21501	0.00334938	0.0433717	0.00022156	6	26	26
ENSG00000229191.1	RP11-168O16.1	1.2652	4.72173	0.2058	0.215403	1.99849e-08	0.0382916	0.000542485	1	13	13
ENSG00000258768.2	CTD-2292M16.8	1.26467	0.0607641	0.20599	0.215595	7.76268e-05	0.0418629	0.000278982	1	10	10
ENSG00000105122.8	RASAL3	-1.26449	-0.00780342	0.206053	0.215659	0.00527957	0.0224559	0.0084679	3	17	17
ENSG00000131797.8	CLUHP3	-1.26399	-0.00416925	0.206235	0.215843	0.0178803	0.341237	1.5524e-31	3	27	27
ENSG00000230499.1	AC108463.1	1.26389	0.0137508	0.20627	0.215879	0.00175383	0.0144809	0.0357901	2	10	10
ENSG00000256720.1	RP11-436I9.6	-1.26372	-0.169438	0.20633	0.21594	1.18001e-05	0.0471602	0.000119118	1	10	10
ENSG00000106341.6	PPP1R17	-1.26325	-0.368648	0.2065	0.216112	2.21067e-06	0.127063	6.80697e-11	1	15	15
ENSG00000137713.11	PPP2R1B	1.26322	0.0249052	0.206512	0.216124	0.000555184	0.0442588	0.000177174	2	15	15
ENSG00000188647.8	PTAR1	1.26311	0.0237731	0.20655	0.216162	0.00045622	0.048252	9.46428e-05	2	36	36
ENSG00000131944.5	C19orf40	-1.2626	-0.00423358	0.206732	0.216346	0.0202677	0.325749	4.50715e-30	4	16	16
ENSG00000251136.4	RP11-37B2.1	-1.26256	-0.0214642	0.206748	0.216362	0.000715563	0.0478897	9.84369e-05	2	18	18
ENSG00000074803.13	SLC12A1	1.26079	0.0248816	0.207383	0.217005	0.000456461	0.457803	2.82264e-47	2	31	31
ENSG00000130338.8	TULP4	-1.25944	-0.00726381	0.207873	0.217501	0.00579867	0.0342328	0.00103796	8	68	68
ENSG00000136271.6	DDX56	-1.25739	-0.00527426	0.208613	0.21825	0.0103119	0.0267851	0.0031335	6	40	40
ENSG00000084072.12	PPIE	-1.25686	-0.00417896	0.208804	0.218443	0.018902	0.451571	2.93305e-45	3	15	15
ENSG00000232325.3	AC093627.7	-1.25667	-0.0146568	0.208871	0.218511	0.00153075	0.0272055	0.00302765	2	16	16
ENSG00000146477.4	SLC22A3	1.25642	0.00587514	0.208962	0.218602	0.0077841	0.0613899	8.62615e-06	6	45	45
ENSG00000004864.9	SLC25A13	1.25632	0.0342868	0.209	0.218641	0.000272778	0.0572836	2.21436e-05	1	26	26
ENSG00000227373.1	RP11-160H22.5	1.25613	0.0148626	0.20907	0.218712	0.00177519	0.0507137	6.64067e-05	2	21	21
ENSG00000261556.4	RP11-296I10.6	-1.2552	-0.00484126	0.209408	0.219053	0.0123607	0.236305	2.17266e-20	7	33	33
ENSG00000186940.6	CHCHD2P9	1.25505	0.0681882	0.20946	0.219106	6.93174e-05	0.0150143	0.0315872	1	53	53
ENSG00000267321.1	RP11-1094M14.11	1.25456	0.00850706	0.209637	0.219285	0.00464036	0.0748283	9.52745e-07	9	41	41
ENSG00000130764.5	LRRC47	1.25381	0.00990773	0.209912	0.219563	0.0029402	0.0207404	0.0113834	3	19	19
ENSG00000006432.11	MAP3K9	-1.25354	-0.0435902	0.210009	0.219662	0.000143578	0.06218	8.06659e-06	4	28	28
ENSG00000123643.8	SLC36A1	1.25348	0.00870385	0.21003	0.219683	0.00434074	0.342139	6.33513e-32	10	84	84
ENSG00000127804.8	METTL16	1.25299	0.0048029	0.210209	0.219864	0.0141001	0.039428	0.000463701	4	16	16
ENSG00000133055.4	MYBPH	-1.25274	-0.00349734	0.2103	0.219956	0.0249622	0.134107	2.04345e-11	1	10	10
ENSG00000250312.2	ZNF718	1.25257	0.0224136	0.210362	0.220018	0.000572575	0.234391	2.24756e-21	2	18	18
ENSG00000238227.3	C9orf69	-1.2517	-0.0143439	0.21068	0.22034	0.00143151	0.0496455	8.06122e-05	1	15	15
ENSG00000198830.6	HMGN2	-1.25116	-0.00487073	0.210877	0.22054	0.0161135	0.0648076	5.05844e-06	5	26	26
ENSG00000072210.14	ALDH3A2	-1.25112	-0.0204455	0.210893	0.220555	0.000700721	0.0193395	0.0135252	2	7	7
ENSG00000123268.4	ATF1	-1.25107	-0.0158338	0.21091	0.220573	0.00128676	0.0825898	2.40348e-07	1	5	5
ENSG00000166401.9	SERPINB8	1.25	0.0155377	0.2113	0.220967	0.00128915	0.125301	9.95163e-11	1	9	9
ENSG00000205221.8	VIT	-1.24865	-0.00840835	0.211794	0.221467	0.0048906	0.0171905	0.0196429	4	15	15
ENSG00000158483.11	FAM86C1	-1.24809	-0.00470413	0.211998	0.221673	0.0138045	0.438763	9.96815e-44	8	26	26
ENSG00000189129.9	PLAC9	1.24705	0.0155493	0.21238	0.222059	0.00145624	0.0268268	0.0039068	1	12	12
ENSG00000158485.6	CD1B	-1.24686	-0.0666171	0.21245	0.22213	7.17743e-05	0.0759425	8.37926e-07	1	22	22
ENSG00000203999.4	RP11-290F20.1	-1.24678	-0.00840856	0.212477	0.222157	0.00476887	0.326281	1.66857e-29	8	73	73
ENSG00000197604.4	AC022532.1	1.24675	0.443275	0.21249	0.22217	1.61211e-06	0.0384939	0.000505287	1	16	16
ENSG00000214174.4	AMZ2P1	-1.24644	-0.00706593	0.212604	0.222285	0.00671228	0.378023	5.12327e-37	2	13	13
ENSG00000229590.2	MSX2P1	-1.2463	-0.00942426	0.212654	0.222336	0.00301937	0.0139522	0.0379347	6	34	34
ENSG00000230510.2	PPP5D1	1.24587	0.0127548	0.212812	0.222496	0.00179637	0.0190433	0.0155804	2	15	15
ENSG00000186704.8	DTX2P1	1.24578	0.0182319	0.212845	0.22253	0.000974889	0.230911	4.35288e-20	2	24	24
ENSG00000170379.15	FAM115C	1.24527	0.0214194	0.213031	0.222717	0.000686744	0.0794408	4.36797e-07	2	20	20
ENSG00000133048.8	CHI3L1	-1.24524	-0.00213767	0.213044	0.22273	0.0658894	0.206432	1.08108e-17	9	40	40
ENSG00000116678.14	LEPR	-1.2447	-0.0329437	0.213241	0.22293	0.000289242	0.137076	4.75874e-12	3	41	41
ENSG00000197847.8	SLC22A20	1.24446	0.0131555	0.213329	0.223018	0.00207271	0.0163641	0.0244426	5	21	21
ENSG00000140391.10	TSPAN3	1.24391	0.00917177	0.213534	0.223225	0.0033508	0.248673	4.83818e-22	4	34	34
ENSG00000258581.2	RP11-638I2.10	-1.24229	-0.0221224	0.214131	0.223829	0.0006202	0.0698033	2.24207e-06	3	23	23
ENSG00000113575.5	PPP2CA	1.24188	0.018102	0.214281	0.223981	0.00122909	0.0427253	0.000213243	3	52	52
ENSG00000090857.9	PDPR	-1.24163	-0.00783669	0.214374	0.224075	0.00475856	0.0715458	1.70454e-06	5	17	17
ENSG00000167553.10	TUBA1C	1.24135	0.0123328	0.214478	0.22418	0.00197941	0.101095	9.14781e-09	4	26	26
ENSG00000259687.1	RP11-293M10.5	-1.24126	-0.0117445	0.21451	0.224212	0.00222884	0.0638891	5.33354e-06	1	3	3
ENSG00000108786.6	HSD17B1	-1.2412	-0.0362447	0.214533	0.224236	0.000230698	0.0817495	1.63404e-07	5	22	22
ENSG00000273295.1	AP000350.5	-1.24084	-0.00243877	0.214666	0.22437	0.0549674	0.530307	1.94831e-58	6	57	57
ENSG00000206560.6	ANKRD28	-1.24043	-0.0118531	0.214817	0.224522	0.00218446	0.0506713	5.52148e-05	4	19	19
ENSG00000231039.2	RP11-445P17.3	1.23974	0.00449822	0.215071	0.224779	0.0154468	0.0334467	0.00129419	18	112	112
ENSG00000167646.9	DNAAF3	1.23945	0.00369632	0.21518	0.22489	0.0224523	0.0332433	0.00120404	6	14	14
ENSG00000120318.11	ARAP3	-1.23831	-0.00441246	0.2156	0.225314	0.0172535	0.0917925	5.02355e-08	4	18	18
ENSG00000105352.6	CEACAM4	-1.23787	-0.00865642	0.215766	0.225482	0.00429176	0.183393	2.49161e-16	7	27	27
ENSG00000167766.14	ZNF83	-1.23785	-0.00515843	0.215773	0.225489	0.0108428	0.428099	6.33831e-42	11	52	52
ENSG00000099956.13	SMARCB1	-1.23735	-0.0098052	0.215956	0.225674	0.00336831	0.126431	8.25203e-11	6	41	41
ENSG00000116574.4	RHOU	-1.23699	-0.00664498	0.216091	0.225811	0.00836653	0.0247669	0.00530747	2	21	21
ENSG00000117151.8	CTBS	1.23679	0.0345186	0.216166	0.225886	0.000257857	0.0854558	8.40309e-08	2	22	22
ENSG00000234118.1	RPL13AP6	1.23559	0.0134971	0.21661	0.226335	0.00167432	0.0127397	0.0484325	3	22	22
ENSG00000130695.9	CEP85	-1.23504	-0.0238749	0.216817	0.226544	0.000529248	0.0586533	1.12169e-05	4	23	23
ENSG00000144043.7	TEX261	-1.23466	-0.00992211	0.216959	0.226687	0.0032467	0.0621769	9.83704e-06	4	18	18
ENSG00000058056.4	USP13	-1.23299	-0.0359884	0.21758	0.227315	0.000224287	0.0209095	0.0112611	1	5	5
ENSG00000103569.5	AQP9	-1.23247	-0.00593389	0.217772	0.227509	0.00804209	0.0127853	0.0468994	7	67	67
ENSG00000185627.13	PSMD13	1.23096	0.00378514	0.218337	0.228079	0.0249806	0.166417	3.44109e-14	14	47	47
ENSG00000177156.6	TALDO1	-1.23094	-0.00456061	0.218344	0.228087	0.0144329	0.0459375	0.000156864	4	15	15
ENSG00000153283.8	CD96	1.22919	0.0145753	0.219002	0.228752	0.00142587	0.0244293	0.00556014	3	43	43
ENSG00000085871.4	MGST2	1.22907	0.00273357	0.219044	0.228794	0.0399184	0.0976843	1.24009e-08	6	20	20
ENSG00000151458.7	ANKRD50	1.22882	0.00966748	0.21914	0.22889	0.00262679	0.0232997	0.00690328	2	16	16
ENSG00000227920.2	RP1-153P14.5	1.22847	0.00607855	0.219272	0.229024	0.00926565	0.294103	2.52059e-26	2	14	14
ENSG00000128805.10	ARHGAP22	-1.22806	-0.00310012	0.219424	0.229177	0.0305152	0.194647	1.13506e-16	15	66	66
ENSG00000170876.7	TMEM43	1.22775	0.017206	0.219543	0.229297	0.000958199	0.0372326	0.000653303	2	7	7
ENSG00000267648.1	RP11-686D22.3	1.22761	0.00492885	0.219594	0.229349	0.0114441	0.0358462	0.000839561	6	24	24
ENSG00000101400.5	SNTA1	-1.22734	-0.0112348	0.219695	0.229451	0.00244853	0.0143101	0.0359309	2	10	10
ENSG00000125868.11	DSTN	-1.22646	-0.00377974	0.220024	0.229784	0.0200528	0.108406	1.34075e-09	6	49	49
ENSG00000142082.10	SIRT3	1.22623	0.0114853	0.220112	0.229872	0.00206516	0.0345507	0.00105312	3	46	46
ENSG00000163608.10	C3orf17	-1.22579	-0.0170017	0.220279	0.230041	0.000975701	0.125812	8.51949e-11	3	36	36
ENSG00000211584.9	SLC48A1	1.22544	0.00592937	0.22041	0.230173	0.00982251	0.0813422	3.68911e-07	4	30	30
ENSG00000135114.8	OASL	1.22397	0.00348039	0.220964	0.230733	0.0278728	0.0977302	1.9955e-08	14	90	90
ENSG00000099203.2	TMED1	1.22188	0.00580765	0.221754	0.23153	0.00857875	0.103668	2.85489e-09	8	23	23
ENSG00000161204.7	ABCF3	-1.22185	-0.00588437	0.221765	0.231542	0.00950409	0.013753	0.0405357	7	21	21
ENSG00000149532.11	CPSF7	-1.2213	-0.00424207	0.221972	0.231751	0.0173224	0.0233826	0.00736009	10	42	42
ENSG00000115112.7	TFCP2L1	1.22105	0.0127807	0.222069	0.231849	0.00192202	0.0233429	0.00668632	3	25	25
ENSG00000101474.7	APMAP	-1.22084	-0.00741	0.222148	0.231928	0.00499161	0.205618	3.97753e-18	4	28	28
ENSG00000197134.7	ZNF257	-1.22066	-0.0188801	0.222216	0.231997	0.000857948	0.096477	2.19628e-08	3	45	45
ENSG00000215788.5	TNFRSF25	1.22038	0.0263111	0.22232	0.232102	0.000453283	0.0301676	0.00210194	1	19	19
ENSG00000225873.1	LINC00694	1.22022	0.00431188	0.222381	0.232164	0.0169851	0.049481	6.68531e-05	7	39	39
ENSG00000229453.1	SPINK8	-1.21937	-0.00727493	0.222703	0.232489	0.00532156	0.135149	1.53086e-11	4	31	31
ENSG00000106804.6	C5	1.21884	0.00800409	0.222906	0.232694	0.00452913	0.0423468	0.000287998	6	52	52
ENSG00000204710.2	SPDYC	1.21808	0.00737527	0.223194	0.232984	0.00615891	0.469054	2.52566e-48	11	50	50
ENSG00000106144.15	CASP2	-1.21758	-0.0180977	0.223385	0.233178	0.000331864	0.0742579	9.54883e-07	3	7	7
ENSG00000070495.10	JMJD6	-1.21733	-0.00857022	0.223478	0.233272	0.0042618	0.198542	4.79359e-17	2	10	10
ENSG00000164904.11	ALDH7A1	1.21696	0.0163556	0.22362	0.233415	0.00104459	0.0597451	1.393e-05	2	21	21
ENSG00000226677.2	IGBP1P1	1.21673	0.0318345	0.223707	0.233502	0.000292595	0.0174972	0.0202206	3	17	17
ENSG00000179144.4	GIMAP7	1.21672	0.0225123	0.22371	0.233506	0.000634639	0.020852	0.0114832	1	6	6
ENSG00000116127.13	ALMS1	1.21564	0.0163507	0.224122	0.233921	0.00103795	0.146219	2.78072e-12	7	68	68
ENSG00000069020.14	MAST4	1.21419	0.0353354	0.224677	0.234481	0.000422606	0.0455804	0.000138636	5	52	52
ENSG00000187953.6	PMS2CL	1.21282	0.005579	0.225198	0.235008	0.0096166	0.0821848	2.74159e-07	4	22	22
ENSG00000183486.8	MX2	1.21281	0.00355828	0.225202	0.235012	0.0267497	0.0901671	5.23924e-08	3	12	12
ENSG00000160439.11	RDH13	-1.21274	-0.00283639	0.22523	0.23504	0.040106	0.425408	2.69932e-42	3	28	28
ENSG00000139218.13	SCAF11	1.21206	0.0110288	0.225491	0.235303	0.00257443	0.0188046	0.0162523	5	21	21
ENSG00000237135.1	DDX10P1	1.21085	0.00868995	0.225953	0.23577	0.00386042	0.146955	1.04617e-12	7	48	48
ENSG00000218510.3	LINC00339	-1.21015	-0.0379603	0.22622	0.236039	0.00021949	0.215293	4.05742e-19	1	10	10
ENSG00000188725.3	SMIM15	-1.20992	-0.0319194	0.22631	0.23613	0.000287703	0.0693265	2.85492e-06	3	19	19
ENSG00000107611.10	CUBN	1.20763	0.0821213	0.22719	0.237018	3.17089e-05	0.117698	2.93653e-10	1	50	50
ENSG00000182871.10	COL18A1	1.20758	0.00919925	0.227208	0.237036	0.00309209	0.503601	1.02005e-54	3	24	24
ENSG00000105185.7	PDCD5	-1.20696	-0.00273218	0.227446	0.237276	0.0376686	0.259608	5.11227e-23	7	33	33
ENSG00000198483.8	ANKRD35	1.20684	0.00350862	0.227492	0.237323	0.026999	0.236564	3.89489e-21	3	13	13
ENSG00000171792.6	RHNO1	-1.20677	-0.0179642	0.22752	0.237351	0.000951587	0.0819331	2.74173e-07	1	7	7
ENSG00000061337.11	LZTS1	1.20668	0.00237204	0.227555	0.237387	0.0461278	0.130846	2.40308e-11	2	12	12
ENSG00000163374.15	YY1AP1	1.2061	0.00769728	0.227778	0.237611	0.00558527	0.0183672	0.0147918	3	26	26
ENSG00000180185.7	FAHD1	1.20599	0.0202354	0.227823	0.237657	0.000710108	0.125852	6.86892e-11	3	62	62
ENSG00000106605.6	BLVRA	1.20593	0.0112398	0.227844	0.237678	0.00236643	0.220856	6.62314e-19	5	42	42
ENSG00000134575.5	ACP2	-1.20544	-0.0041773	0.228032	0.237867	0.0170693	0.167092	2.16725e-14	4	16	16
ENSG00000272777.1	RP11-571L19.8	1.20522	0.0716781	0.22812	0.237956	5.11728e-05	0.0344521	0.000971076	1	9	9
ENSG00000104886.5	PLEKHJ1	-1.20482	-0.00928748	0.228272	0.23811	0.00356609	0.0944876	3.35149e-08	11	45	45
ENSG00000103326.6	CAPN15	1.20398	0.00341939	0.228598	0.238438	0.0264503	0.0883479	1.02918e-07	5	21	21
ENSG00000127947.11	PTPN12	1.20392	0.00984568	0.22862	0.238461	0.00273959	0.0486936	8.18331e-05	1	5	5
ENSG00000181523.8	SGSH	-1.20344	-0.00467592	0.228806	0.238649	0.0163967	0.0711492	1.67015e-06	6	27	27
ENSG00000113569.11	NUP155	1.20343	0.0256221	0.22881	0.238652	0.000456653	0.0170926	0.0216489	1	17	17
ENSG00000007080.6	CCDC124	1.20343	0.0235335	0.22881	0.238653	0.000457291	0.0407422	0.000334969	4	23	23
ENSG00000226891.2	RP11-182I10.3	1.20326	0.0172772	0.228875	0.238718	0.000961394	0.033478	0.00120296	2	21	21
ENSG00000181929.7	PRKAG1	1.20238	0.0238285	0.229217	0.239063	0.00047666	0.0342209	0.00110303	3	11	11
ENSG00000196284.9	SUPT3H	1.20238	0.00951162	0.229217	0.239063	0.00382026	0.0621691	7.38042e-06	4	22	22
ENSG00000253954.2	HMGN1P38	-1.20232	-0.00994314	0.22924	0.239086	0.00401862	0.0144851	0.0346242	1	1	1
ENSG00000107736.15	CDH23	1.20149	0.0124689	0.22956	0.239409	0.00189623	0.0426602	0.000212919	2	18	18
ENSG00000115956.9	PLEK	1.20121	0.0174087	0.22967	0.23952	0.000866292	0.0619968	9.42869e-06	3	36	36
ENSG00000141526.10	SLC16A3	-1.20018	-0.0177042	0.23007	0.239923	0.00105084	0.104546	3.36193e-09	1	38	38
ENSG00000224137.1	AC079767.4	1.2	0.0107552	0.230139	0.239993	0.00232425	0.0732589	1.08494e-06	2	12	12
ENSG00000169330.4	KIAA1024	1.19985	0.00585209	0.230199	0.240054	0.00851011	0.0391268	0.000455174	5	35	35
ENSG00000114331.8	ACAP2	1.19875	0.00886663	0.230626	0.240484	0.00372787	0.0237727	0.00620672	11	48	48
ENSG00000273399.1	RP11-408A13.3	1.19799	0.0879247	0.23092	0.240781	4.0371e-05	0.0150517	0.0320799	1	7	7
ENSG00000249096.2	RP11-290F5.1	1.19724	0.00540502	0.231211	0.241075	0.00974061	0.141869	3.5408e-12	5	26	26
ENSG00000163453.7	IGFBP7	1.1967	0.00596249	0.231425	0.24129	0.00764173	0.0310902	0.00187439	8	46	46
ENSG00000271869.1	RP11-51J9.5	-1.19553	-0.197438	0.23188	0.241749	6.96796e-06	0.0432775	0.00020949	1	5	5
ENSG00000186184.11	POLR1D	1.19541	0.0064302	0.231927	0.241797	0.00748756	0.301237	4.70781e-27	6	46	46
ENSG00000106771.8	TMEM245	-1.19523	-0.257917	0.231997	0.241867	4.15455e-06	0.0168607	0.0229852	2	13	13
ENSG00000234506.1	RP11-274B18.2	1.19463	0.0342021	0.23223	0.242102	0.000203409	0.164997	6.06611e-14	1	24	24
ENSG00000122481.12	RWDD3	-1.19419	-0.0131403	0.232403	0.242276	0.00162852	0.0892529	7.0125e-08	3	18	18
ENSG00000196655.5	TRAPPC4	1.19365	0.00339522	0.232614	0.242489	0.0245521	0.368106	1.04245e-34	6	22	22
ENSG00000110651.7	CD81	-1.19315	-0.0122214	0.23281	0.242687	0.0018511	0.0556538	2.54941e-05	1	9	9
ENSG00000102699.5	PARP4	1.19262	0.0142594	0.233019	0.242897	0.0013255	0.0989718	1.35608e-08	5	21	21
ENSG00000173517.6	PEAK1	-1.19256	-0.00464042	0.23304	0.242919	0.0129534	0.0465565	0.000144406	1	4	4
ENSG00000205853.6	RFPL3S	1.19194	0.0224727	0.233286	0.243167	0.000567935	0.0766228	5.94532e-07	2	23	23
ENSG00000157005.3	SST	-1.19185	-0.0391823	0.23332	0.243201	0.000140347	0.0152842	0.0304192	1	5	5
ENSG00000107771.11	CCSER2	-1.19157	-0.12034	0.23343	0.243312	2.16389e-05	0.0812718	2.40718e-07	2	38	38
ENSG00000139190.12	VAMP1	1.19124	0.0114252	0.23356	0.243443	0.0024571	0.309479	4.57561e-28	1	17	17
ENSG00000113194.8	FAF2	-1.18972	-0.00919973	0.234156	0.244043	0.00359587	0.0161794	0.0248443	2	12	12
ENSG00000121064.8	SCPEP1	-1.18913	-0.00677038	0.234387	0.244277	0.00498894	0.136783	1.28186e-11	9	49	49
ENSG00000169919.12	GUSB	-1.18892	-0.0325269	0.234471	0.244362	0.000299512	0.152442	6.83362e-13	3	33	33
ENSG00000133103.12	COG6	1.18878	0.00777807	0.234525	0.244416	0.00518085	0.113042	9.42481e-10	7	64	64
ENSG00000139433.5	GLTP	1.18876	0.0594325	0.234534	0.244425	7.18657e-05	0.030679	0.00200228	3	20	20
ENSG00000131697.13	NPHP4	1.18829	0.00521456	0.23472	0.244612	0.00788148	0.0934377	3.42116e-08	9	37	37
ENSG00000185986.10	SDHAP3	-1.18792	-0.00987416	0.234863	0.244757	0.00264666	0.147712	1.91895e-12	2	16	16
ENSG00000167394.8	ZNF668	1.18772	0.00349979	0.234944	0.244838	0.0231736	0.19626	8.24962e-17	7	22	22
ENSG00000171853.11	TRAPPC12	1.18748	0.011762	0.23504	0.244935	0.00214788	0.062381	9.80153e-06	1	14	14
ENSG00000256673.1	RP11-599J14.2	-1.18676	-0.00631421	0.235321	0.245218	0.0051531	0.0863033	1.10249e-07	3	22	22
ENSG00000168275.10	COA6	1.18616	0.0737036	0.235561	0.24546	5.3714e-05	0.190267	1.25817e-16	2	9	9
ENSG00000179862.5	CITED4	-1.18601	-0.00672134	0.23562	0.24552	0.00823915	0.190678	3.1491e-16	1	25	25
ENSG00000099977.9	DDT	-1.18596	-0.00197357	0.235639	0.245539	0.0766114	0.345928	9.59448e-32	18	76	76
ENSG00000106086.14	PLEKHA8	1.18565	0.00692711	0.23576	0.245661	0.0054008	0.0972096	1.14146e-08	1	4	4
ENSG00000180011.6	ZADH2	1.18467	0.00385303	0.236146	0.24605	0.0187839	0.407943	1.07787e-39	6	32	32
ENSG00000173083.10	HPSE	1.18449	0.00613775	0.23622	0.246124	0.00703056	0.0427344	0.000226893	4	27	27
ENSG00000105248.11	CCDC94	-1.18426	-0.00456986	0.236311	0.246216	0.0147497	0.141694	5.00209e-12	5	16	16
ENSG00000040933.11	INPP4A	1.18383	0.675207	0.23648	0.246386	6.09863e-07	0.0420653	0.000228731	1	55	55
ENSG00000084112.10	SSH1	1.18243	0.0912107	0.237034	0.246944	3.31806e-05	0.0508704	6.42486e-05	3	21	21
ENSG00000273045.1	C2ORF15	1.18162	0.0192121	0.237355	0.247268	0.000778382	0.0236656	0.00684991	5	22	22
ENSG00000118520.9	ARG1	-1.18103	-0.00378304	0.237589	0.247504	0.0198798	0.31371	1.04301e-28	3	29	29
ENSG00000148341.13	SH3GLB2	1.18035	0.0139411	0.237862	0.247779	0.00145021	0.0507651	5.58179e-05	3	8	8
ENSG00000248375.1	RP11-177B4.1	1.18034	0.00928445	0.237866	0.247783	0.0033126	0.0242747	0.00615888	3	13	13
ENSG00000272871.1	RP11-408A13.4	1.18006	0.0163401	0.237974	0.247892	0.00117974	0.0413697	0.000301069	2	28	28
[truncated: 3,520 more rows]

## Sheet: Lung
gene	gene_name	zscore	effect_size	pvalue	adjusted_pvalue	var_g	pred_perf_r2	pred_perf_pval	n_snps_used	n_snps_in_cov	n_snps_in_model
ENSG00000232629.4	HLA-DQB2	-26.1574	-0.0200074	8.10865e-151	1.10507e-144	0.309297	0.524172	1.73105e-60	16	39	39
ENSG00000237541.3	HLA-DQA2	-24.5741	-0.0442842	2.38974e-133	6.21853e-128	0.0558859	0.648303	1.7456e-88	15	49	49
ENSG00000196735.7	HLA-DQA1	23.6819	0.0592328	5.5377e-124	5.93242e-119	0.0279823	0.51913	8.28189e-60	9	32	32
ENSG00000179344.12	HLA-DQB1	22.0174	0.038667	1.96382e-107	4.38529e-103	0.0574044	0.633759	2.59103e-86	17	40	40
ENSG00000172057.5	ORMDL3	-16.6786	-0.173051	1.87535e-62	5.92236e-60	0.00177173	0.142946	2.53886e-13	2	8	8
ENSG00000073605.14	GSDMB	-16.4553	-0.0758516	7.68033e-61	2.08238e-58	0.00904131	0.130732	9.44516e-12	6	26	26
ENSG00000229391.3	HLA-DRB6	-14.3633	-0.0216658	8.79844e-47	6.31488e-45	0.0829712	0.671196	2.21906e-94	21	54	54
ENSG00000196301.3	HLA-DRB9	-13.4238	-0.0216714	4.38341e-41	1.83683e-39	0.0761212	0.294122	1.77326e-27	70	136	136
ENSG00000196126.6	HLA-DRB1	12.0878	0.0695364	1.2258e-33	2.54394e-32	0.00519306	0.360126	2.73009e-35	11	32	32
ENSG00000204520.8	MICA	-11.992	-0.0206784	3.91527e-33	7.74807e-32	0.069487	0.504765	1.17085e-57	25	53	53
ENSG00000197375.8	SLC22A5	-10.2917	-0.0248047	7.68414e-25	6.96289e-24	0.0342747	0.125949	2.37796e-11	3	11	11
ENSG00000256166.1	XXbac-BPG248L24.13	-9.94246	-0.0228834	2.7203e-23	2.13081e-22	0.0275739	0.235849	5.21147e-22	22	36	36
ENSG00000204305.9	AGER	9.80744	0.0211046	1.04585e-22	7.7539e-22	0.0228865	0.0625936	3.37062e-06	10	18	18
ENSG00000213676.6	ATF6B	-9.61738	-0.0134252	6.75316e-22	4.63979e-21	0.109167	0.152744	1.52077e-13	18	27	27
ENSG00000180902.12	D2HGDH	-9.56426	-0.0543965	1.1301e-21	7.60296e-21	0.00551176	0.365707	1.26718e-36	1	9	9
ENSG00000197728.5	RPS26	-9.40977	-0.0129958	4.97235e-21	3.14906e-20	0.109507	0.674671	7.72478e-96	8	31	31
ENSG00000204525.10	HLA-C	8.49531	0.0288039	1.97408e-17	8.91991e-17	0.0174992	0.422538	1.22434e-44	23	50	50
ENSG00000204516.5	MICB	-8.42087	-0.0126321	3.73698e-17	1.64528e-16	0.0810907	0.328778	1.39069e-31	32	57	57
ENSG00000231852.2	CYP21A2	-8.15055	-0.0154381	3.62278e-16	1.45426e-15	0.0450538	0.0671646	1.62666e-06	20	30	30
ENSG00000213171.2	LINGO4	-7.90743	-0.0181965	2.6275e-15	9.73145e-15	0.0409174	0.0797535	1.36251e-07	9	44	44
ENSG00000134987.7	WDR36	7.67519	0.134696	1.65171e-14	5.67746e-14	0.000699101	0.041605	0.000207324	2	12	12
ENSG00000241106.2	HLA-DOB	-7.56157	-0.00733839	3.98224e-14	1.32082e-13	0.226321	0.526877	1.3558e-60	24	48	48
ENSG00000137312.10	FLOT1	-7.55112	-0.0210134	4.31516e-14	1.42658e-13	0.0211837	0.144572	3.666e-13	15	36	36
ENSG00000243753.1	HLA-L	7.28909	0.00969159	3.12051e-13	9.52124e-13	0.0972295	0.325205	7.96422e-32	40	72	72
ENSG00000167914.6	GSDMA	6.99436	0.0677127	2.6647e-12	7.45423e-12	0.00221209	0.375482	6.41475e-38	5	41	41
ENSG00000198502.5	HLA-DRB5	6.87208	0.00738156	6.32719e-12	1.70913e-11	0.160753	0.626716	3.57404e-82	25	48	48
ENSG00000204632.7	HLA-G	6.82693	0.0102546	8.67486e-12	2.31359e-11	0.0779673	0.140891	8.2635e-13	62	118	118
ENSG00000131437.11	KIF3A	6.7441	0.195657	1.5398e-11	4.0125e-11	0.00025948	0.0160729	0.0205456	1	8	8
ENSG00000204616.6	TRIM31	6.73061	0.0255683	1.68958e-11	4.38634e-11	0.0128268	0.0720113	7.50387e-07	19	35	35
ENSG00000204427.7	ABHD16A	-6.68025	-0.016116	2.38534e-11	6.1069e-11	0.0322174	0.0306019	0.0014333	25	53	53
ENSG00000115604.6	IL18R1	-6.63903	-0.0441357	3.15761e-11	7.99301e-11	0.00489044	0.182432	2.26221e-16	10	123	123
ENSG00000248290.1	TNXA	6.58458	0.00832806	4.56159e-11	1.13767e-10	0.124674	0.149591	2.14225e-13	76	140	140
ENSG00000228789.2	HCG22	6.51059	0.018637	7.48564e-11	1.82998e-10	0.0227755	0.308852	2.76017e-29	24	56	56
ENSG00000244731.3	C4A	6.44148	0.00881424	1.18311e-10	2.83938e-10	0.0915627	0.328294	6.63121e-32	31	52	52
ENSG00000197062.7	RP5-874C20.3	6.32497	0.0186091	2.53276e-10	5.8947e-10	0.0213317	0.0715818	5.72488e-07	19	28	28
ENSG00000264070.1	DND1P1	5.98311	0.0612868	2.18913e-09	4.67119e-09	0.0018226	0.536844	5.55826e-63	4	54	54
ENSG00000143434.11	SEMA6C	5.97745	0.0226461	2.26654e-09	4.82961e-09	0.0109256	0.126911	1.87938e-11	4	19	19
ENSG00000204913.5	LRRC3C	-5.85074	-0.0446387	4.89403e-09	1.01107e-08	0.00335833	0.034852	0.000691315	4	17	17
ENSG00000231389.3	HLA-DPA1	5.78221	0.0251937	7.37264e-09	1.49827e-08	0.0099575	0.0496936	4.91053e-05	10	37	37
ENSG00000204387.8	C6orf48	-5.76547	-0.0159038	8.14284e-09	1.6482e-08	0.0258603	0.0452348	0.000103219	25	38	38
ENSG00000132394.6	EEFSEC	-5.76258	-0.469841	8.28399e-09	1.67562e-08	3.09129e-05	0.0455258	8.54206e-05	1	43	43
ENSG00000146112.7	PPP1R18	5.72513	0.0214843	1.03357e-08	2.07213e-08	0.0126919	0.0556504	1.53445e-05	10	17	17
ENSG00000105889.10	STEAP1B	5.63708	0.0853789	1.7296e-08	3.39667e-08	0.000877884	0.130218	1.28261e-11	1	9	9
ENSG00000135506.11	OS9	5.5093	0.117795	3.60256e-08	6.86986e-08	0.000364919	0.0205571	0.0089984	4	41	41
ENSG00000143631.10	FLG	5.50532	0.0294512	3.68491e-08	7.02055e-08	0.00665538	0.219991	9.14989e-20	2	17	17
ENSG00000204438.6	GPANK1	5.49755	0.0179462	3.85109e-08	7.32421e-08	0.0174623	0.0334245	0.000951331	12	18	18
ENSG00000186470.9	BTN3A2	5.4951	0.00853087	3.90491e-08	7.42243e-08	0.0761372	0.605606	4.66349e-79	10	30	30
ENSG00000204301.5	NOTCH4	5.44866	0.00631751	5.07509e-08	9.54599e-08	0.146659	0.235257	1.23387e-21	34	66	66
ENSG00000204252.8	HLA-DOA	5.42141	0.015689	5.91321e-08	1.10546e-07	0.0222085	0.0669361	9.32449e-07	18	34	34
ENSG00000187446.7	CHP1	5.38168	0.0376782	7.37922e-08	1.36736e-07	0.00417201	0.0417365	0.00018418	4	12	12
ENSG00000206503.7	HLA-A	5.34098	0.0137014	9.24456e-08	1.69763e-07	0.0298145	0.232273	1.95408e-21	18	50	50
ENSG00000250535.1	STK19P	5.32292	0.00776851	1.02113e-07	1.86771e-07	0.0859142	0.26881	1.20681e-24	18	38	38
ENSG00000240065.3	PSMB9	-5.30169	-0.0135262	1.14737e-07	2.08887e-07	0.0313019	0.236051	1.40423e-21	34	71	71
ENSG00000137337.10	MDC1	5.2615	0.0301776	1.42885e-07	2.57861e-07	0.00792602	0.0122231	0.0430079	33	59	59
ENSG00000092929.7	UNC13D	-5.18744	-0.0530343	2.1321e-07	3.78673e-07	0.00169044	0.177044	3.90673e-16	1	5	5
ENSG00000188895.7	MSL1	5.10817	0.0103551	3.2529e-07	5.68074e-07	0.0488388	0.113176	3.57721e-10	7	29	29
ENSG00000198909.3	MAP3K3	5.09513	0.102028	3.4851e-07	6.06954e-07	0.00046541	0.0892417	1.48836e-08	1	23	23
ENSG00000204256.8	BRD2	-5.09414	-0.0261207	3.50322e-07	6.09983e-07	0.00706904	0.0152322	0.0250853	12	20	20
ENSG00000122674.8	CCZ1	-5.09332	-0.0155895	3.51852e-07	6.12541e-07	0.0196764	0.51949	1.23881e-60	7	44	44
ENSG00000142599.13	RERE	-5.08343	-0.115298	3.7068e-07	6.43978e-07	0.000432714	0.013106	0.03882	1	20	20
ENSG00000101751.6	POLI	-5.04552	-0.0346504	4.52285e-07	7.79542e-07	0.00421586	0.530974	6.34002e-62	2	43	43
ENSG00000167077.8	MEI1	-5.02478	-0.0671932	5.04006e-07	8.64945e-07	0.00119598	0.272105	3.42613e-25	3	22	22
ENSG00000135074.11	ADAM19	-4.99581	-0.0390082	5.85894e-07	9.99463e-07	0.00339146	0.0394178	0.000263342	4	11	11
ENSG00000256433.1	RP1-102E24.8	-4.94778	-0.00968935	7.50654e-07	1.26795e-06	0.0498511	0.196436	1.67831e-17	5	25	25
ENSG00000157837.11	SPPL3	-4.93927	-0.238351	7.84159e-07	1.32224e-06	8.69451e-05	0.123856	3.50806e-11	1	12	12
ENSG00000154252.11	GAL3ST2	4.91224	0.0485695	9.00433e-07	1.50997e-06	0.00220321	0.0957147	9.32368e-09	5	25	25
ENSG00000231464.1	AC024937.4	-4.91219	-0.0660638	9.00655e-07	1.51033e-06	0.00110738	0.130844	9.07305e-12	2	16	16
ENSG00000132481.2	TRIM47	4.80233	0.173953	1.56828e-06	2.57251e-06	0.000165403	0.0329135	0.000839756	2	20	20
ENSG00000181315.6	ZNF322	-4.78786	-0.0194282	1.68566e-06	2.75713e-06	0.0122157	0.0265461	0.00315056	14	34	34
ENSG00000079691.15	LRRC16A	4.74549	0.0234896	2.08006e-06	3.37393e-06	0.00728401	0.164858	7.05306e-15	11	63	63
ENSG00000262539.1	RP11-259G18.3	4.6992	0.136977	2.61185e-06	4.1984e-06	0.000256009	0.512417	8.4924e-59	2	38	38
ENSG00000124678.13	TCP11	-4.68087	-0.0247752	2.85661e-06	4.57555e-06	0.00770203	0.0370179	0.000442549	4	24	24
ENSG00000095321.12	CRAT	-4.61564	-0.132232	3.9188e-06	6.19869e-06	0.000268703	0.312328	7.82348e-30	1	14	14
ENSG00000213626.7	LBH	4.61413	0.0600727	3.94739e-06	6.24211e-06	0.00111599	0.118477	1.24828e-10	2	13	13
ENSG00000198133.4	TMEM229B	-4.60893	-0.0224556	4.04748e-06	6.39404e-06	0.00817956	0.0130319	0.039743	5	27	27
ENSG00000204709.4	C6orf100	-4.58963	-0.0124669	4.44025e-06	6.98881e-06	0.0273616	0.10055	4.58351e-09	25	45	45
ENSG00000204435.9	CSNK2B	4.54066	0.0184438	5.60779e-06	8.74525e-06	0.00926566	0.0124898	0.0396146	12	19	19
ENSG00000255557.1	RP11-770G2.2	4.53922	0.0200989	5.64623e-06	8.80282e-06	0.0119352	0.0347598	0.000637875	2	12	12
ENSG00000197914.2	HIST1H4K	4.53679	0.0155914	5.7118e-06	8.90097e-06	0.0171731	0.0197088	0.0113774	16	24	24
ENSG00000214659.4	KRT8P26	4.53216	0.0195749	5.8383e-06	9.09021e-06	0.0125606	0.138895	2.43229e-12	1	4	4
ENSG00000155792.5	DEPTOR	4.52044	0.0603524	6.171e-06	9.58717e-06	0.00114107	0.135978	1.01102e-12	4	27	27
ENSG00000104783.7	KCNN4	4.46939	0.0208958	7.84444e-06	1.20718e-05	0.0093669	0.0219401	0.0069701	5	23	23
ENSG00000144426.14	NBEAL1	-4.46921	-0.0498446	7.85097e-06	1.20815e-05	0.00138581	0.0620881	3.35999e-06	3	14	14
ENSG00000204789.3	ZNF204P	-4.46712	-0.017576	7.92781e-06	1.2195e-05	0.0117863	0.0166764	0.0202612	11	20	20
ENSG00000184374.2	COLEC10	4.43816	0.0140904	9.07303e-06	1.38824e-05	0.0194105	0.150914	1.57812e-13	3	34	34
ENSG00000169220.13	RGS14	4.41598	0.00903066	1.00554e-05	1.53231e-05	0.0521278	0.138326	2.63205e-12	2	8	8
ENSG00000124564.13	SLC17A3	4.4073	0.123453	1.04668e-05	1.59248e-05	0.000233335	0.0304546	0.00146908	9	43	43
ENSG00000228804.1	RP11-211G3.3	-4.38979	-0.0280565	1.1346e-05	1.72075e-05	0.00492311	0.0732537	3.69569e-07	1	4	4
ENSG00000113522.9	RAD50	4.35804	0.0253196	1.31232e-05	1.97888e-05	0.00626023	0.176393	7.41841e-16	3	31	31
ENSG00000204610.8	TRIM15	4.35766	0.0159828	1.31463e-05	1.98223e-05	0.0135416	0.0160158	0.0226673	12	24	24
ENSG00000232709.1	MARK2P9	4.34944	0.0518851	1.36483e-05	2.05487e-05	0.00139397	0.0299426	0.00179677	3	9	9
ENSG00000162944.6	RFTN2	-4.33809	-0.203617	1.43725e-05	2.1595e-05	8.78109e-05	0.0967466	7.22261e-09	2	24	24
ENSG00000146574.11	CCZ1B	4.33438	0.00983224	1.46171e-05	2.1948e-05	0.0358279	0.522967	9.23891e-61	14	79	79
ENSG00000239257.1	RPL23AP1	-4.32237	-0.00548669	1.54362e-05	2.31281e-05	0.124445	0.418034	3.71861e-44	14	28	28
ENSG00000204652.5	RPS26P8	4.32105	0.0491719	1.55286e-05	2.3261e-05	0.00164649	0.0470655	7.30385e-05	2	33	33
ENSG00000250571.2	GLI4	4.31299	0.0419482	1.61061e-05	2.40913e-05	0.00207016	0.0874618	3.587e-08	4	33	33
ENSG00000134452.15	FBXO18	4.29181	0.0130303	1.77222e-05	2.64089e-05	0.0210327	0.0339561	0.00086872	12	53	53
ENSG00000151655.13	ITIH2	-4.29045	-0.83195	1.78308e-05	2.65643e-05	5.89051e-06	0.03556	0.000589812	2	25	25
ENSG00000109689.10	STIM2	-4.28477	-0.159196	1.82925e-05	2.72246e-05	0.000153558	0.0939266	9.60294e-09	2	12	12
ENSG00000219392.1	RP1-265C24.5	4.27368	0.0104301	1.9227e-05	2.85593e-05	0.0303659	0.0879748	4.01359e-08	20	38	38
ENSG00000155760.1	FZD7	-4.26022	-0.380404	2.04228e-05	3.02635e-05	2.43073e-05	0.034847	0.000743723	2	16	16
ENSG00000178773.10	CPNE7	4.25062	0.0623479	2.13181e-05	3.15367e-05	0.00090151	0.0158434	0.022038	3	42	42
ENSG00000213760.6	ATP6V1G2	-4.21885	-0.00953399	2.45546e-05	3.6123e-05	0.0397237	0.131103	6.27987e-12	7	12	12
ENSG00000170276.4	HSPB2	4.21462	0.0367369	2.50199e-05	3.67802e-05	0.00263596	0.0317075	0.00121774	4	16	16
ENSG00000272630.1	RP11-344N10.5	-4.18665	-0.0678504	2.83107e-05	4.14158e-05	0.000711833	0.0270426	0.00248452	2	26	26
ENSG00000236493.1	EIF2S2P3	-4.18471	-0.0281059	2.85535e-05	4.17571e-05	0.00438746	0.0507629	3.85017e-05	2	25	25
ENSG00000204428.8	LY6G5C	-4.18247	-0.00717073	2.88358e-05	4.21536e-05	0.0744846	0.257172	1.9359e-23	17	26	26
ENSG00000260054.1	RP11-611L7.1	-4.14769	-0.13292	3.3584e-05	4.88011e-05	0.000177589	0.0252597	0.00388266	1	17	17
ENSG00000273009.1	RP11-352G9.1	4.13331	0.0246679	3.57573e-05	5.18311e-05	0.00455898	0.0298549	0.00168683	5	17	17
ENSG00000272065.1	U91328.20	-4.10369	-0.0450297	4.06604e-05	5.86414e-05	0.00163182	0.0149143	0.0282467	3	6	6
ENSG00000235821.1	IFITM4P	4.06545	0.0107299	4.79391e-05	6.8693e-05	0.028656	0.29359	7.53968e-28	9	27	27
ENSG00000004534.10	RBM6	4.05031	0.0381745	5.11491e-05	7.31063e-05	0.00212579	0.439116	3.05168e-46	4	52	52
ENSG00000175414.6	ARL10	4.03793	0.050633	5.39254e-05	7.69147e-05	0.00139244	0.0572398	1.08423e-05	2	16	16
ENSG00000163221.7	S100A12	4.02736	0.0676952	5.64069e-05	8.03121e-05	0.000583098	0.0137918	0.0315472	3	40	40
ENSG00000100412.11	ACO2	-4.02378	-0.0229156	5.72725e-05	8.14958e-05	0.00567914	0.0852295	3.94683e-08	4	19	19
ENSG00000030110.8	BAK1	4.02328	0.009206	5.73941e-05	8.16622e-05	0.0359712	0.281359	4.50063e-26	12	22	22
ENSG00000216901.1	AL022393.7	-4.01782	-0.00657125	5.87386e-05	8.34992e-05	0.0763171	0.24581	2.48691e-23	25	45	45
ENSG00000228078.1	HLA-U	-4.01246	-0.00710692	6.00881e-05	8.53415e-05	0.0626348	0.193456	3.35814e-17	39	84	84
ENSG00000137331.11	IER3	-3.95088	-0.0169857	7.78633e-05	0.000109469	0.0116103	0.069757	1.31496e-06	14	25	25
ENSG00000161714.7	PLCD3	-3.94578	-0.0357118	7.95408e-05	0.000111734	0.00252432	0.0346679	0.000732595	3	19	19
ENSG00000150967.13	ABCB9	3.9208	0.0230073	8.8255e-05	0.000123472	0.00590933	0.051428	3.5135e-05	5	19	19
ENSG00000255468.2	RP11-867G23.8	3.88926	0.173627	0.00010055	0.000139956	0.000102439	0.0181269	0.0145486	1	7	7
ENSG00000142082.10	SIRT3	-3.87774	-0.0214729	0.00010543	0.000146477	0.00606865	0.104484	1.85722e-09	11	39	39
ENSG00000111801.11	BTN3A3	-3.84271	-0.0151917	0.000121685	0.000168116	0.0142531	0.0388433	0.000362178	17	42	42
ENSG00000090621.9	PABPC4	3.84169	0.0326342	0.00012219	0.000168786	0.00287691	0.0694691	8.61571e-07	1	7	7
ENSG00000166881.5	TMEM194A	-3.8383	-0.00789711	0.000123888	0.000171039	0.0454665	0.0536098	1.99202e-05	10	37	37
ENSG00000154822.11	PLCL2	3.83601	0.443269	0.00012505	0.00017258	1.53424e-05	0.0743121	5.35678e-07	1	36	36
ENSG00000100147.9	CCDC134	-3.82607	-0.0144207	0.000130203	0.000179408	0.0128416	0.223272	2.68759e-20	4	17	17
ENSG00000104415.9	WISP1	3.81777	0.129496	0.000134665	0.000185313	0.000175406	0.0840512	7.26445e-08	2	22	22
ENSG00000254986.3	DPP3	-3.80864	-0.0274132	0.000139734	0.000192011	0.00379511	0.121034	6.99549e-11	3	15	15
ENSG00000196821.5	C6orf106	3.80801	0.0129424	0.000140088	0.000192478	0.0160569	0.0899172	2.35299e-08	8	31	31
ENSG00000233265.1	MICF	-3.79304	-0.0109726	0.000148814	0.000203985	0.0255932	0.388377	3.25707e-40	16	47	47
ENSG00000108797.7	CNTNAP1	3.79117	0.00935475	0.000149937	0.000205465	0.0293313	0.129088	7.49275e-12	10	39	39
ENSG00000113119.8	TMCO6	3.78029	0.141658	0.000156644	0.000214289	0.000145053	0.0967515	8.12712e-09	2	14	14
ENSG00000168126.3	OR2W6P	3.7679	0.0439098	0.000164625	0.000224771	0.00150121	0.0156793	0.0239742	2	4	4
ENSG00000198366.5	HIST1H3A	3.76699	0.0193206	0.000165226	0.000225559	0.00688256	0.0238498	0.00529423	9	32	32
ENSG00000175575.8	PAAF1	3.76627	0.0379224	0.000165703	0.000226185	0.00188214	0.113179	1.7565e-10	3	28	28
ENSG00000205020.7	CCL4L1	3.75638	0.0121352	0.000172387	0.000234946	0.0241411	0.0625181	4.48243e-06	10	42	42
ENSG00000254427.1	RP11-430H10.1	3.7454	0.0390602	0.000180107	0.000245049	0.00181318	0.109297	8.45539e-10	4	58	58
ENSG00000146247.13	PHIP	3.72875	0.13607	0.00019243	0.000261139	0.000137285	0.0170124	0.019082	1	18	18
ENSG00000204248.6	COL11A2	-3.70704	-0.0286771	0.0002097	0.000283624	0.003345	0.051706	3.04794e-05	1	3	3
ENSG00000223779.4	RP11-403I13.4	3.70198	1.14013	0.00021392	0.000289107	2.07474e-06	0.0475457	5.15433e-05	1	7	7
ENSG00000115602.12	IL1RL1	3.69774	0.0482281	0.00021753	0.000293795	0.000968809	0.458185	2.60215e-49	3	38	38
ENSG00000186952.10	TMEM232	-3.69632	-0.0359067	0.000218749	0.000295376	0.00223694	0.0547279	1.89023e-05	5	55	55
ENSG00000269524.1	CTB-83J4.1	-3.68488	-0.0367117	0.000228814	0.000308427	0.00208248	0.166133	5.11383e-15	4	22	22
ENSG00000188878.12	FBF1	-3.67631	-0.00837864	0.000236635	0.000318551	0.0342314	0.186545	1.72668e-17	6	19	19
ENSG00000176998.3	HCG4	3.67105	0.0119828	0.000241558	0.000324917	0.0182442	0.446385	2.60635e-47	27	78	78
ENSG00000003056.3	M6PR	3.65895	0.0153727	0.000253249	0.000340017	0.0131302	0.199187	3.13855e-18	2	19	19
ENSG00000220721.1	OR1F12	-3.64132	-0.010478	0.000271246	0.000363209	0.0235167	0.0892357	1.42918e-08	5	9	9
ENSG00000204618.4	RNF39	3.63606	0.016479	0.00027684	0.000370405	0.00935801	0.079882	1.82327e-07	5	11	11
ENSG00000003249.9	DBNDD1	3.62233	0.0106315	0.000291959	0.000389826	0.0202861	0.187577	4.98692e-17	4	15	15
ENSG00000179639.6	FCER1A	3.6201	0.0212233	0.000294484	0.000393066	0.00557706	0.0556879	1.36666e-05	4	13	13
ENSG00000014164.6	ZC3H3	-3.60946	-0.0416729	0.00030684	0.000408905	0.00164243	0.539371	1.666e-63	1	21	21
ENSG00000230487.3	PSMG3-AS1	-3.59112	-0.189845	0.000329254	0.000437574	6.88873e-05	0.0303762	0.00154411	2	24	24
ENSG00000198563.9	DDX39B	3.58657	0.016738	0.00033506	0.000444988	0.00788639	0.0316234	0.00125937	1	4	4
ENSG00000161798.6	AQP5	3.57698	0.00902541	0.000347584	0.000460962	0.028462	0.0915397	2.39036e-08	2	4	4
ENSG00000106077.14	ABHD11	-3.56963	-0.0659646	0.00035748	0.000473571	0.00056232	0.0435287	0.000143197	1	6	6
ENSG00000136240.5	KDELR2	3.56726	0.0268829	0.000360738	0.000477718	0.00319714	0.0427183	0.00016659	2	17	17
ENSG00000119383.15	PPP2R4	-3.56337	-0.0163551	0.00036613	0.00048458	0.0112252	0.168337	3.38499e-15	4	33	33
ENSG00000176933.4	TOB2P1	3.56259	0.00810975	0.000367214	0.000485958	0.0314533	0.0373781	0.000459596	15	27	27
ENSG00000271738.1	RP11-137H2.6	3.54208	0.0540689	0.00039699	0.000523775	0.000819374	0.205685	2.41115e-18	1	17	17
ENSG00000149922.6	TBX6	-3.53383	-0.0170061	0.000409582	0.000539735	0.00774549	0.0956311	6.20178e-09	5	20	20
ENSG00000270074.1	RP11-351I21.11	3.53275	0.0826961	0.000411259	0.000541859	0.000396363	0.100703	4.26945e-09	2	13	13
ENSG00000225190.4	PLEKHM1	3.53198	0.0333264	0.000412459	0.000543379	0.00229965	0.0739843	4.94913e-07	5	24	24
ENSG00000134077.11	THUMPD3	3.53123	0.0294792	0.000413636	0.000544869	0.00296055	0.194419	1.39563e-17	5	20	20
ENSG00000162399.6	BSND	3.52203	0.0140987	0.000428259	0.000563372	0.0119214	0.0549834	1.45004e-05	5	35	35
ENSG00000160695.10	VPS11	-3.51862	-0.0219516	0.000433806	0.000570383	0.0053426	0.0632625	3.42539e-06	3	27	27
ENSG00000175581.9	MRPL48	-3.51584	-0.0739265	0.00043837	0.000576151	0.000429676	0.0686042	1.40955e-06	3	17	17
ENSG00000140955.6	ADAD2	3.51089	0.0338773	0.00044661	0.000586557	0.00204314	0.0391551	0.000274325	1	3	3
ENSG00000144815.10	NXPE3	3.4849	0.0256835	0.000492316	0.000644148	0.00326256	0.0661328	1.98438e-06	2	7	7
ENSG00000084092.6	NOA1	-3.47293	-0.0164741	0.000514804	0.000672406	0.00902473	0.0116602	0.0496987	7	35	35
ENSG00000172954.9	LCLAT1	3.46902	0.0641893	0.00052237	0.000681903	0.000537949	0.102276	1.19529e-09	1	13	13
ENSG00000118579.7	MED28	3.46529	0.0539818	0.00052967	0.000691061	0.000763269	0.151316	1.54992e-13	3	35	35
ENSG00000242941.1	CTD-2325P2.2	-3.46328	-0.106147	0.000533631	0.000696028	0.000205261	0.0382153	0.000384769	2	13	13
ENSG00000167083.2	GNGT2	-3.46131	-0.0232923	0.000537545	0.000700936	0.00440702	0.0471518	7.71111e-05	5	34	34
ENSG00000206344.6	HCG27	-3.46123	-0.00478284	0.000537721	0.000701156	0.0857462	0.317526	2.65602e-30	36	69	69
ENSG00000172992.7	DCAKD	3.45808	0.00556784	0.000544034	0.000709068	0.0802965	0.234369	9.13881e-22	6	31	31
ENSG00000267676.1	THA1P	3.4575	0.0362125	0.00054521	0.00071054	0.00201918	0.182698	3.68149e-16	1	6	6
ENSG00000173898.7	SPTBN2	3.45686	0.0959063	0.0005465	0.000712156	0.000246706	0.103118	1.51667e-09	1	21	21
ENSG00000270441.1	RP11-694I15.7	-3.45625	-0.0290891	0.000547748	0.00071372	0.00293245	0.0217032	0.00694319	4	26	26
ENSG00000115677.12	HDLBP	3.44197	0.0708878	0.000577503	0.000750952	0.000478211	0.0939407	1.06477e-08	2	14	14
ENSG00000042445.9	RETSAT	-3.43055	-0.0145828	0.000602359	0.000781997	0.0107267	0.0515343	3.39153e-05	5	34	34
ENSG00000181027.6	FKRP	-3.43015	-0.00501233	0.000603239	0.000783096	0.0858432	0.302731	4.45141e-29	10	38	38
ENSG00000136856.13	SLC2A8	-3.42453	-0.0153111	0.000615864	0.000798844	0.0105762	0.216227	1.83746e-20	3	21	21
ENSG00000132600.12	PRMT7	3.42001	0.0107908	0.000626184	0.000811708	0.0218688	0.203053	2.65572e-18	6	25	25
ENSG00000103168.12	TAF1C	3.40222	0.00312794	0.000668414	0.000864267	0.227757	0.514145	6.21671e-59	7	49	49
ENSG00000197386.6	HTT	-3.39818	-0.0153714	0.00067835	0.000876614	0.00831885	0.0225133	0.00652185	1	17	17
ENSG00000013306.11	SLC25A39	-3.38964	-0.0605979	0.000699845	0.000903302	0.000598046	0.0801937	1.05204e-07	2	26	26
ENSG00000204531.11	POU5F1	3.38878	0.00370126	0.000702042	0.000906028	0.145714	0.318212	6.36896e-34	59	90	90
ENSG00000197134.7	ZNF257	-3.38367	-0.0205176	0.000715248	0.000922406	0.00529089	0.31631	6.06647e-31	3	44	44
ENSG00000100330.11	MTMR3	-3.383	-0.0516781	0.000716976	0.000924549	0.00081992	0.164701	6.45631e-15	2	27	27
ENSG00000235109.3	ZSCAN31	-3.3747	-0.00346944	0.000738956	0.000951782	0.169804	0.146509	2.16765e-13	52	105	105
ENSG00000164068.11	RNF123	-3.3694	-0.164336	0.00075333	0.000969574	8.21712e-05	0.143617	9.20088e-13	1	32	32
ENSG00000125457.9	MIF4GD	3.36403	0.0205043	0.000768134	0.000987885	0.00929373	0.0648737	3.13774e-06	8	46	46
ENSG00000125755.14	SYMPK	3.36082	0.0688777	0.00077712	0.000998992	0.000470505	0.0585688	9.4291e-06	1	7	7
ENSG00000162341.11	TPCN2	3.35852	0.0207597	0.000783615	0.00100702	0.00499853	0.167398	6.08572e-15	3	32	32
ENSG00000127249.10	ATP13A4	-3.35596	-0.105274	0.000790904	0.00101602	0.000184298	0.0787027	2.17733e-07	2	27	27
ENSG00000125826.15	RBCK1	3.34059	0.00909719	0.000835999	0.00107166	0.0243126	0.0989671	5.02351e-09	2	3	3
ENSG00000010704.14	HFE	3.34018	0.00874568	0.000837248	0.0010732	0.0279632	0.0307788	0.00138603	7	35	35
ENSG00000196458.6	ZNF605	-3.33386	-0.00988703	0.00085651	0.00109692	0.0231485	0.23783	6.3811e-22	6	45	45
ENSG00000184389.8	A3GALT2	3.33275	0.0182769	0.00085992	0.00110112	0.00607058	0.190923	3.63399e-17	1	14	14
ENSG00000088340.11	FER1L4	3.33141	0.49083	0.000864086	0.00110625	9.93988e-06	0.0516194	2.82485e-05	2	47	47
ENSG00000086015.16	MAST2	-3.32903	-0.0356907	0.000871475	0.00111534	0.00177446	0.143738	5.73681e-13	2	13	13
ENSG00000203801.4	LINC00222	-3.32414	-0.0285107	0.000886908	0.00113433	0.00288218	0.0128148	0.0422973	2	13	13
ENSG00000169203.12	RP11-231C14.4	-3.3241	-0.0105514	0.000887038	0.00113449	0.019787	0.112006	4.72684e-10	6	9	9
ENSG00000137764.15	MAP2K5	-3.32361	-0.023506	0.00088859	0.0011364	0.00403908	0.192545	1.88867e-17	1	13	13
ENSG00000196437.6	ZNF569	3.31825	0.314135	0.00090584	0.0011576	2.25245e-05	0.0202136	0.00931901	1	24	24
ENSG00000251301.2	RP11-81H14.2	-3.31126	-0.189927	0.00092877	0.00118576	6.4915e-05	0.177772	2.98552e-16	1	24	24
ENSG00000005001.5	PRSS22	-3.30531	-0.015899	0.000948725	0.00121024	0.00875449	0.0362431	0.000568155	10	42	42
ENSG00000117593.8	DARS2	-3.29692	-0.366596	0.00097752	0.00124554	1.99694e-05	0.0473679	6.71637e-05	1	17	17
ENSG00000242485.1	MRPL20	-3.29086	-0.0649189	0.00099883	0.00127163	0.000477475	0.0775499	1.92275e-07	1	22	22
ENSG00000116032.5	GRIN3B	-3.2867	-0.00844195	0.00101367	0.0012898	0.0286892	0.0310872	0.001299	10	21	21
ENSG00000197915.5	HRNR	3.27681	0.00658354	0.00104986	0.00133404	0.0520187	0.332439	4.43649e-32	12	52	52
ENSG00000141295.9	SCRN2	3.27655	0.00433976	0.00105084	0.00133523	0.122286	0.390031	1.44424e-39	4	29	29
ENSG00000196355.2	AC021860.1	-3.27628	-0.0209927	0.00105184	0.00133645	0.00646893	0.274079	8.61037e-26	12	68	68
ENSG00000196663.11	TECPR2	-3.27577	-0.0365493	0.00105373	0.00133877	0.00140357	0.0471196	5.21767e-05	2	41	41
ENSG00000117601.9	SERPINC1	3.26519	0.367933	0.0010939	0.0013878	2.101e-05	0.0939932	9.78638e-09	1	36	36
ENSG00000187987.5	ZSCAN23	-3.25895	-0.00805878	0.00111826	0.00141751	0.0298685	0.242152	1.89729e-22	11	27	27
ENSG00000204187.5	LINC00619	3.25722	0.0773215	0.00112509	0.00142582	0.000373621	0.121329	4.64322e-11	2	24	24
ENSG00000128604.14	IRF5	3.25196	0.0251212	0.00114614	0.00145147	0.00314551	0.124214	8.87223e-12	2	6	6
ENSG00000135541.16	AHI1	3.24785	0.00462575	0.0011628	0.00147175	0.105153	0.34671	1.22296e-33	1	7	7
ENSG00000204642.9	HLA-F	3.2467	0.0096918	0.0011675	0.00147747	0.0221624	0.0443567	8.32925e-05	15	30	30
ENSG00000182477.5	OR2B8P	-3.24631	-0.0076841	0.00116913	0.00147946	0.0319269	0.125472	2.28287e-11	15	32	32
ENSG00000132507.13	EIF5A	-3.24191	-0.0130731	0.0011873	0.00150156	0.0133905	0.230426	2.20185e-21	1	8	8
ENSG00000179833.4	SERTAD2	3.22833	0.0152856	0.00124517	0.00157186	0.00922983	0.0228081	0.00522632	8	52	52
ENSG00000108272.9	DHRS11	3.22816	0.0321867	0.00124588	0.00157272	0.00211339	0.118023	4.59791e-11	2	15	15
ENSG00000183426.11	NPIPA1	3.22346	0.00560128	0.00126654	0.0015978	0.0635323	0.41766	3.17411e-43	13	39	39
ENSG00000138111.10	TMEM180	-3.22257	-0.0115279	0.00127046	0.00160255	0.0142361	0.148655	2.02387e-13	3	15	15
ENSG00000204625.6	HCG9	-3.22227	-0.0106264	0.00127181	0.00160419	0.0211131	0.05121	2.72992e-05	22	49	49
ENSG00000136159.3	NUDT15	-3.22213	-0.232144	0.0012724	0.0016049	4.01205e-05	0.0312394	0.00135707	1	26	26
ENSG00000159352.11	PSMD4	-3.21018	-0.0196035	0.00132652	0.00167049	0.00499739	0.0140279	0.0295416	9	49	49
ENSG00000169570.5	DTWD2	-3.20637	-0.143537	0.0013442	0.00169189	9.882e-05	0.0753873	2.61663e-07	1	5	5
ENSG00000144455.9	SUMF1	3.20111	0.0705066	0.001369	0.0017219	0.00042498	0.386155	7.08366e-39	5	33	33
ENSG00000100994.7	PYGB	-3.19839	-0.0164882	0.00138198	0.0017376	0.0076192	0.0933159	1.27576e-08	2	6	6
ENSG00000172006.7	ZNF554	3.19561	0.025579	0.00139535	0.00175376	0.00306881	0.0755797	3.36887e-07	5	23	23
ENSG00000073350.9	LLGL2	-3.19299	-9.34498	0.0014081	0.00176916	2.52534e-08	0.0118363	0.0498914	1	9	9
ENSG00000103269.9	RHBDL1	3.18545	0.0153291	0.0014453	0.00181408	0.00833752	0.111364	4.01926e-10	4	12	12
ENSG00000129347.15	KRI1	3.17996	0.00448743	0.00147298	0.00184748	0.103641	0.333074	6.01303e-32	2	13	13
ENSG00000131737.5	KRT34	3.16827	0.194749	0.0015335	0.00192042	5.81586e-05	0.0463313	8.68671e-05	1	21	21
ENSG00000137185.7	ZSCAN9	-3.16267	-0.0250885	0.00156329	0.00195628	0.00242873	0.0438904	0.000109593	12	22	22
ENSG00000112685.9	EXOC2	-3.16187	-0.105972	0.0015676	0.00196147	0.000169433	0.162814	8.1852e-15	1	24	24
ENSG00000005955.8	GGNBP2	-3.16052	-0.0120534	0.00157489	0.00197024	0.0129057	0.0564822	1.31003e-05	17	56	56
ENSG00000241549.4	GUSBP2	-3.15353	-0.657937	0.0016131	0.00201619	4.91656e-06	0.304223	1.07324e-29	1	14	14
ENSG00000167136.6	ENDOG	-3.15165	-0.160704	0.00162348	0.00202866	7.97089e-05	0.0727759	7.3038e-07	2	12	12
ENSG00000149531.10	FRG1B	-3.15124	-0.0657318	0.0016258	0.00203145	0.000441306	0.13918	1.1644e-12	1	14	14
ENSG00000205611.3	RP4-610C12.4	-3.15124	-0.230548	0.0016258	0.00203145	3.58731e-05	0.147173	4.95201e-13	1	12	12
ENSG00000100418.7	DESI1	-3.14137	-0.00872897	0.0016816	0.00209845	0.0260688	0.0815699	1.22766e-07	5	11	11
ENSG00000249279.1	CTC-436P18.3	-3.13826	-0.0221824	0.00169953	0.00211997	0.0043638	0.0203259	0.009634	5	27	27
ENSG00000061938.12	TNK2	3.13707	0.013506	0.00170645	0.00212826	0.010652	0.0692725	9.74135e-07	5	20	20
ENSG00000108774.10	RAB5C	-3.10841	-0.219242	0.001881	0.00233723	4.12443e-05	0.0353803	0.00061062	1	11	11
ENSG00000197712.7	FAM114A1	3.10338	0.0195585	0.00191327	0.00237578	0.00608972	0.0306834	0.00141256	10	56	56
ENSG00000238198.1	RP11-31F15.2	3.09906	0.0270746	0.00194135	0.0024093	0.00288769	0.043762	0.000137252	4	19	19
ENSG00000115841.15	RMDN2	-3.09777	-0.024108	0.00194981	0.00241939	0.00354447	0.0258522	0.00329782	6	21	21
ENSG00000163964.9	PIGX	-3.09065	-0.0142131	0.00199719	0.00247592	0.00920853	0.272536	5.41548e-26	2	10	10
ENSG00000075884.8	ARHGAP15	-3.08445	-0.0335574	0.0020393	0.0025261	0.00209568	0.0163959	0.0207659	1	3	3
ENSG00000204644.5	ZFP57	-3.08268	-0.00344104	0.00205145	0.00254057	0.152554	0.524325	6.2153e-61	23	39	39
ENSG00000145390.7	USP53	-3.08191	-0.0352388	0.0020568	0.00254694	0.00135197	0.177971	1.43924e-16	1	22	22
ENSG00000229694.2	RP11-305L7.6	-3.07773	-0.0198219	0.00208581	0.00258148	0.00559605	0.0130595	0.0391029	7	30	30
ENSG00000159904.7	ZNF890P	3.07178	0.00974257	0.00212786	0.00263152	0.020233	0.207219	1.7532e-19	10	57	57
ENSG00000168275.10	COA6	-3.06664	-0.0408704	0.0021648	0.00267544	0.00163993	0.186631	2.29252e-17	1	20	20
ENSG00000173295.3	FAM86B3P	-3.06364	-0.0242461	0.00218662	0.00270137	0.00295419	0.154953	4.50238e-14	4	21	21
ENSG00000054938.11	CHRDL2	-3.06234	-0.0301447	0.00219616	0.0027127	0.00192282	0.046303	8.94202e-05	6	37	37
ENSG00000070087.9	PFN2	3.05597	0.0243478	0.00224333	0.00276872	0.00325394	0.050516	4.15504e-05	2	8	8
ENSG00000170889.9	RPS9	3.05353	0.0134275	0.00226163	0.00279044	0.0106298	0.401501	1.72346e-41	4	28	28
ENSG00000247157.2	RP11-434C1.1	3.04591	0.0559634	0.00231974	0.00285936	0.000620591	0.561123	7.50061e-68	3	46	46
ENSG00000256427.1	RP11-118B22.4	-3.03752	-0.0337434	0.0023853	0.00293705	0.00162787	0.0511601	3.78296e-05	1	15	15
ENSG00000164253.8	WDR41	-3.03706	-0.0902521	0.00238897	0.00294139	0.00017761	0.170179	2.75392e-15	2	30	30
ENSG00000178301.3	AQP11	3.0369	0.218436	0.00239027	0.00294293	3.41428e-05	0.0995866	3.48771e-09	2	20	20
ENSG00000166507.12	NDST2	-3.03504	-0.0674192	0.00240502	0.00296039	0.000381543	0.0543167	1.29901e-05	4	16	16
ENSG00000138115.9	CYP2C8	-3.03404	-0.0182859	0.002413	0.00296984	0.00582421	0.0746411	5.33584e-07	1	7	7
ENSG00000214941.3	ZSWIM7	-3.02829	-0.053901	0.0024594	0.00302475	0.000633176	0.117106	1.28504e-10	1	11	11
ENSG00000116288.8	PARK7	3.0223	1.82666	0.0025086	0.00308293	5.0822e-07	0.111835	3.14881e-10	1	8	8
ENSG00000056661.9	PCGF2	-3.02073	-0.00697974	0.00252164	0.00309834	0.0405752	0.299738	2.51382e-28	8	23	23
ENSG00000135477.7	KRT121P	3.01547	0.0540752	0.00256579	0.0031505	0.000660283	0.0409724	0.000237666	4	28	28
ENSG00000203871.4	C6orf164	-3.01259	-0.0411786	0.00259033	0.00317947	0.00113634	0.129742	3.23067e-12	2	25	25
ENSG00000114850.2	SSR3	-3.01081	-0.0605475	0.00260555	0.00319744	0.000495185	0.0127677	0.0410348	3	18	18
ENSG00000268849.1	SIGLEC22P	3.00938	0.0118194	0.00261779	0.0032119	0.0141569	0.0431724	0.000151517	4	9	9
ENSG00000145386.5	CCNA2	3.00689	0.0439775	0.00263938	0.00323736	0.0010069	0.0282216	0.00228877	3	39	39
ENSG00000188779.6	SKOR1	-3.00057	-0.0145423	0.00269473	0.00330265	0.00897371	0.14617	5.48605e-13	8	42	42
ENSG00000135502.12	SLC26A10	2.99349	0.0125749	0.00275803	0.00337723	0.00935898	0.124936	2.59192e-11	8	39	39
ENSG00000196189.8	SEMA4A	-2.99149	-0.0181896	0.0027762	0.00339863	0.00560911	0.0363665	0.000494797	2	7	7
ENSG00000237788.1	RP5-1041C10.3	2.99077	0.0184857	0.00278271	0.00340629	0.00535365	0.0222006	0.00675871	7	24	24
ENSG00000169592.10	INO80E	2.98478	0.0132614	0.00283778	0.00347111	0.00983529	0.266239	4.96708e-25	17	63	63
ENSG00000176681.10	LRRC37A	-2.98425	-0.00795157	0.00284271	0.00347692	0.0222259	0.422656	9.7547e-45	6	66	66
ENSG00000146109.3	ABT1	2.98029	0.0150363	0.00287971	0.00352043	0.00683679	0.108268	7.17286e-10	9	21	21
ENSG00000198729.4	PPP1R14C	-2.97632	-0.0895962	0.0029173	0.00356462	0.000208911	0.0188753	0.012859	1	16	16
ENSG00000006607.9	FARP2	-2.973	-0.0374906	0.002949	0.00360187	0.00129889	0.133782	4.68994e-12	1	19	19
ENSG00000112599.8	GUCA1B	2.97289	0.0214003	0.00295009	0.00360316	0.00383882	0.0901985	2.76565e-08	3	13	13
ENSG00000026950.12	BTN3A1	-2.96995	-0.00883348	0.00297844	0.00363645	0.0223335	0.254483	2.70502e-23	8	33	33
ENSG00000251688.1	RP11-752L20.5	2.96826	0.0334352	0.00299487	0.00365575	0.00190196	0.120248	1.04575e-10	2	11	11
ENSG00000066379.10	ZNRD1	2.96607	0.0117575	0.00301631	0.00368091	0.00877967	0.103703	1.78033e-09	17	46	46
ENSG00000085998.9	POMGNT1	2.96315	0.0128164	0.0030451	0.00371471	0.0113318	0.0468761	8.39918e-05	1	8	8
ENSG00000263683.1	RP4-777O23.1	2.96078	0.0317765	0.00306866	0.00374235	0.00167373	0.0607648	5.70919e-06	5	51	51
ENSG00000250462.4	LRRC37BP1	2.95213	0.0274445	0.00315589	0.00384462	0.00289802	0.111357	4.23462e-10	4	19	19
ENSG00000172803.13	SNX32	2.95043	0.00726458	0.00317332	0.00386505	0.0277382	0.25703	6.11524e-25	2	8	8
ENSG00000167799.5	NUDT8	2.94931	0.0299303	0.00318486	0.00387856	0.00199865	0.114872	1.50324e-10	3	26	26
ENSG00000171314.8	PGAM1	2.94861	0.0653299	0.00319208	0.00388703	0.000452743	0.0557781	8.1069e-06	2	5	5
ENSG00000165637.9	VDAC2	2.93713	0.089811	0.00331268	0.0040282	0.000211614	0.0758066	3.78697e-07	2	16	16
ENSG00000182952.4	HMGN4	2.93395	0.0373264	0.00334674	0.00406802	0.00117892	0.0764273	2.86811e-07	13	47	47
ENSG00000108702.3	CCL1	2.92704	0.0490922	0.0034221	0.00415611	0.000632157	0.0396399	0.000228076	1	6	6
ENSG00000258839.2	MC1R	2.923	0.0329391	0.00346681	0.00420833	0.00168581	0.0206306	0.00918035	2	15	15
ENSG00000099974.7	DDTL	2.9212	0.312757	0.0034869	0.00423178	1.97348e-05	0.0768461	3.55395e-07	2	20	20
ENSG00000197262.8	CCL4L2	-2.92104	-0.0225927	0.00348864	0.00423382	0.00350347	0.157632	5.73221e-15	9	37	37
ENSG00000152475.6	ZNF837	2.91962	0.0450286	0.00350458	0.00425242	0.00085257	0.0555752	1.60869e-05	3	12	12
ENSG00000122512.10	PMS2	-2.91704	-0.0156968	0.00353369	0.00428641	0.0074021	0.304937	4.50248e-30	4	39	39
ENSG00000001617.7	SEMA3F	2.91591	0.173928	0.0035465	0.00430135	5.85478e-05	0.0623167	4.38561e-06	1	8	8
ENSG00000167670.11	CHAF1A	-2.91543	-0.0101547	0.00355203	0.0043078	0.0158778	0.292887	3.3349e-28	5	19	19
ENSG00000243147.3	MRPL33	-2.90328	-0.0739813	0.00369281	0.00447192	0.000319828	0.0294392	0.0019623	2	22	22
ENSG00000105976.10	MET	-2.9031	-0.0243612	0.00369489	0.00447435	0.00297853	0.0679898	1.55373e-06	7	49	49
ENSG00000131558.10	EXOC4	-2.89483	-0.0595746	0.00379367	0.00458937	0.000483106	0.114474	1.6145e-10	2	34	34
ENSG00000121297.6	TSHZ3	-2.89462	-0.245507	0.00379614	0.00459224	2.94687e-05	0.0516646	2.68507e-05	3	25	25
ENSG00000141140.12	MYO19	2.89069	0.0117171	0.00384402	0.00464795	0.0121683	0.185385	9.93804e-17	8	27	27
ENSG00000205578.4	POM121B	2.88598	0.017701	0.00390199	0.00471536	0.00441373	0.0420795	0.000203221	5	19	19
ENSG00000142606.11	MMEL1	-2.88487	-0.0213251	0.00391576	0.00473137	0.00353034	0.378954	1.36808e-40	2	19	19
ENSG00000165502.6	RPL36AL	2.88131	0.0308823	0.0039602	0.00478301	0.00184526	0.379133	4.43581e-39	1	20	20
ENSG00000111237.14	VPS29	-2.8798	-0.150623	0.00397921	0.00480511	7.1025e-05	0.0645643	3.02806e-06	2	15	15
ENSG00000229759.1	MRPS18AP1	-2.87972	-0.00995259	0.00398029	0.00480636	0.0154878	0.43353	6.30782e-46	2	25	25
ENSG00000196968.6	FUT11	-2.87897	-0.0850442	0.00398976	0.00481736	0.000266395	0.085652	7.25925e-08	2	21	21
ENSG00000258701.1	LINC00638	2.878	0.0250401	0.0040021	0.00483169	0.00269492	0.20569	8.8023e-19	1	20	20
ENSG00000204338.4	CYP21A1P	-2.87744	-0.00509261	0.00400917	0.0048399	0.0900955	0.214354	6.14416e-20	43	75	75
ENSG00000224557.3	HLA-DPB2	2.87389	0.00339399	0.00405454	0.00489258	0.142771	0.515283	4.9084e-59	39	111	111
ENSG00000231437.3	RP11-88H9.2	-2.86999	-0.0194075	0.00410481	0.00495092	0.00402036	0.0291558	0.00151565	2	5	5
ENSG00000232453.1	RP4-794H19.1	2.86918	0.0147942	0.00411544	0.00496326	0.00784888	0.0353645	0.000667938	2	5	5
ENSG00000228638.1	FCF1P2	2.86626	0.0112806	0.0041535	0.00500742	0.0119347	0.0596348	7.49148e-06	1	26	26
ENSG00000243477.1	NAT6	-2.86577	-0.314371	0.00416	0.00501495	1.60987e-05	0.0769712	3.28496e-07	1	22	22
ENSG00000112303.9	VNN2	2.86535	0.0178341	0.00416544	0.00502127	0.00498942	0.126162	2.48585e-11	3	25	25
ENSG00000118965.10	WDR35	2.86356	0.0418079	0.00418904	0.00504863	0.00126277	0.0888774	2.41861e-08	3	35	35
ENSG00000180357.5	ZNF609	2.85759	0.0151991	0.00426873	0.005141	0.00710147	0.0519251	2.83725e-05	2	7	7
ENSG00000196072.7	BLOC1S2	-2.85541	-0.0387351	0.00429816	0.00517509	0.00120737	0.116132	9.49189e-11	2	15	15
ENSG00000177673.2	C2orf57	-2.85352	-0.014912	0.00432376	0.00520474	0.00736863	0.0152475	0.0248962	3	7	7
ENSG00000133216.12	EPHB2	-2.84922	-0.0954634	0.00438271	0.005273	0.000154996	0.0159333	0.0218022	2	15	15
ENSG00000171206.9	TRIM8	2.84418	0.226876	0.00445254	0.0053538	3.24827e-05	0.0441206	0.000142767	2	35	35
ENSG00000187720.10	THSD4	-2.84089	-0.017284	0.00449879	0.0054073	0.00541737	0.0142144	0.0313829	5	16	16
ENSG00000158477.6	CD1A	-2.83826	-0.0111044	0.00453605	0.00545038	0.0114912	0.054243	2.09832e-05	4	33	33
ENSG00000102882.7	MAPK3	2.83271	0.029669	0.0046155	0.0055422	0.00176457	0.0477889	6.54571e-05	2	7	7
ENSG00000227766.1	HCG4P5	2.83146	0.00507586	0.00463365	0.00556316	0.0555036	0.143407	1.14844e-13	49	117	117
ENSG00000205464.7	ATP6AP1L	2.83006	0.0112368	0.00465389	0.00558655	0.0114013	0.38848	1.2565e-39	12	83	83
ENSG00000157870.10	FAM213B	-2.82851	-0.0918533	0.0046765	0.00561265	0.000182659	0.0658919	2.46611e-06	1	12	12
ENSG00000260911.1	RP11-196G11.2	-2.826	-0.0218246	0.00471339	0.00565524	0.00319335	0.18612	5.40863e-17	5	16	16
ENSG00000142252.6	GEMIN7	2.82366	0.0154128	0.00474784	0.005695	0.00642228	0.142516	1.32341e-12	8	59	59
ENSG00000121594.7	CD80	-2.82148	-0.0511004	0.00478029	0.00573245	0.000673322	0.018645	0.0136423	2	12	12
ENSG00000272221.1	XXbac-BPG181B23.7	-2.81764	-0.00521377	0.00483784	0.00579883	0.0839062	0.598628	2.09003e-78	29	53	53
ENSG00000234763.1	RP11-203H2.2	2.8136	0.0133065	0.00489903	0.00586939	0.00867404	0.0227024	0.00575848	8	54	54
ENSG00000157168.14	NRG1	-2.81141	-0.108977	0.00493254	0.00590801	0.00014071	0.0273725	0.00233277	3	15	15
ENSG00000170425.3	ADORA2B	2.80876	0.0497895	0.0049732	0.00595487	0.000644224	0.0919673	1.77027e-08	1	7	7
ENSG00000166529.10	ZSCAN21	-2.80868	-0.00901013	0.00497446	0.00595631	0.0205376	0.106694	9.36939e-10	5	15	15
ENSG00000114395.6	CYB561D2	2.8083	0.0079029	0.00498036	0.00596312	0.0256314	0.0627781	4.26484e-06	3	19	19
ENSG00000167535.3	CACNB3	2.80576	0.0157248	0.00501987	0.00600863	0.00680278	0.0909065	1.90464e-08	3	16	16
ENSG00000173917.9	HOXB2	-2.80437	-0.00753511	0.00504151	0.00603354	0.0301283	0.18939	4.80568e-18	17	88	88
ENSG00000103335.15	PIEZO1	-2.8001	-0.034043	0.00510869	0.00611088	0.00138618	0.0353802	0.000652597	2	42	42
ENSG00000174137.8	FAM53A	-2.79793	-0.0541859	0.0051432	0.0061506	0.000512633	0.083895	7.2727e-08	1	15	15
ENSG00000183569.13	SERHL2	-2.7947	-0.0255115	0.0051948	0.00620996	0.00241376	0.14509	1.71884e-13	1	10	10
ENSG00000226524.2	RP1-102H19.8	-2.79076	-0.0426882	0.00525838	0.00628307	0.000907444	0.0507519	3.87526e-05	2	49	49
ENSG00000119599.12	DCAF4	-2.7892	-0.0488762	0.0052838	0.0063123	0.000716903	0.288732	7.20648e-27	3	31	31
ENSG00000235574.1	AC073150.6	-2.78417	-0.0149264	0.00536657	0.00640741	0.00755278	0.06682	2.25533e-06	4	22	22
ENSG00000136156.8	ITM2B	-2.78327	-0.0673227	0.00538135	0.00642438	0.000351844	0.021169	0.00861004	2	15	15
ENSG00000164989.11	CCDC171	2.78228	0.0184956	0.00539792	0.00644342	0.00409826	0.0412444	0.000191004	7	25	25
ENSG00000180198.11	RCC1	2.77647	0.0363119	0.00549521	0.00655513	0.00125399	0.0284726	0.0021642	2	8	8
ENSG00000136448.7	NMT1	-2.77381	-0.0141909	0.00554038	0.00660697	0.00785002	0.0835659	9.26882e-08	4	12	12
ENSG00000108278.7	ZNHIT3	2.77309	0.0118328	0.00555273	0.00662114	0.0111657	0.081016	1.69399e-07	2	8	8
ENSG00000273456.1	RP11-686O6.2	-2.77023	-0.0132095	0.00560166	0.00667728	0.00898092	0.0861824	2.95723e-08	11	95	95
ENSG00000090238.7	YPEL3	-2.76874	-0.00525057	0.00562743	0.00670683	0.0488327	0.240165	6.25264e-22	8	25	25
ENSG00000154096.9	THY1	2.76659	0.0169952	0.00566453	0.00674936	0.00654432	0.0833207	8.39774e-08	9	58	58
ENSG00000196460.8	RFX8	-2.76559	-0.0145137	0.00568196	0.00676935	0.00783499	0.110826	3.31871e-10	9	85	85
ENSG00000227403.1	AC009299.3	-2.76163	-0.098791	0.00575129	0.00684882	0.00018074	0.136857	1.44824e-12	4	49	49
ENSG00000226816.2	AC005082.12	-2.75785	-0.0322917	0.0058183	0.00692557	0.00156083	0.157433	3.43019e-14	6	48	48
ENSG00000234035.1	AP001044.2	2.75579	0.0256593	0.00585503	0.00696764	0.00229859	0.0259313	0.00347811	5	36	36
ENSG00000182841.8	RRP7B	-2.75445	-0.0101972	0.00587917	0.00699528	0.0145145	0.18283	8.99456e-17	2	8	8
ENSG00000153066.8	TXNDC11	2.75373	0.0278541	0.00589208	0.00701006	0.00162131	0.0377731	0.000393533	5	27	27
ENSG00000102858.8	MGRN1	-2.75114	-0.017138	0.0059389	0.00706365	0.00553818	0.507469	1.11902e-58	3	13	13
ENSG00000118518.11	RNF146	2.75076	0.128542	0.00594576	0.00707151	9.73042e-05	0.0120039	0.0484254	2	22	22
ENSG00000101109.7	STK4	2.74939	0.015867	0.00597063	0.00709996	0.00613661	0.0161074	0.0210931	4	28	28
ENSG00000176273.10	SLC35G1	-2.74876	-0.368644	0.00598208	0.00711307	9.91855e-06	0.194378	1.50596e-17	2	27	27
ENSG00000117676.9	RPS6KA1	2.7476	0.0428731	0.0060034	0.00713746	0.000745835	0.0216304	0.00760426	1	3	3
ENSG00000100731.11	PCNX	-2.74725	-0.0359872	0.00600967	0.00714464	0.00110675	0.188966	5.87708e-17	2	14	14
ENSG00000225851.1	HLA-S	2.74664	0.00386794	0.00602093	0.00715751	0.0906059	0.411602	1.88841e-42	38	91	91
ENSG00000125445.6	MRPS7	-2.74516	-0.105531	0.0060482	0.00718871	0.000135007	0.164502	7.31988e-15	1	7	7
ENSG00000139641.8	ESYT1	2.74496	0.0227463	0.00605187	0.00719291	0.00357627	0.0357517	0.000534035	4	13	13
ENSG00000267654.1	RP11-973H7.4	-2.74397	-0.0142296	0.00607004	0.00721368	0.00724599	0.148337	2.84808e-13	5	41	41
ENSG00000224228.2	RP1-15D23.2	2.74298	0.0166758	0.0060884	0.00723468	0.00594256	0.334406	1.49406e-32	5	46	46
ENSG00000175567.4	UCP2	-2.73963	-0.0116369	0.00615075	0.00730596	0.0111814	0.152546	1.21781e-13	2	7	7
ENSG00000100055.16	CYTH4	-2.73681	-0.0268987	0.00620388	0.00736668	0.00204492	0.0582769	4.71401e-06	5	38	38
ENSG00000100365.10	NCF4	2.73281	0.1386	0.00627968	0.00745327	7.80438e-05	0.0120601	0.0479695	2	15	15
ENSG00000005513.9	SOX8	2.7311	0.0237174	0.00631234	0.00749057	0.00284999	0.0418385	0.00016886	6	29	29
ENSG00000105287.8	PRKD2	-2.72821	-0.00624123	0.00636784	0.00755394	0.0359283	0.0895463	2.17627e-08	14	62	62
ENSG00000112977.11	DAP	2.72674	0.0043814	0.00639631	0.00758643	0.0730533	0.303108	1.3871e-28	5	28	28
ENSG00000228451.3	SDAD1P1	2.72145	0.0149105	0.0064996	0.00770429	0.0070348	0.135999	3.58559e-12	1	8	8
ENSG00000233967.2	RP11-250B2.3	2.72039	0.0852513	0.0065204	0.00772801	0.000207002	0.0802799	1.31923e-07	1	18	18
ENSG00000181126.9	HLA-V	2.71948	0.00764425	0.00653854	0.0077487	0.0252307	0.302758	4.98484e-29	32	86	86
ENSG00000008283.11	CYB561	2.71855	0.0242434	0.0065569	0.00776964	0.00252829	0.0156144	0.0239716	1	7	7
ENSG00000049541.6	RFC2	-2.71643	-0.012856	0.0065991	0.00781776	0.00822151	0.0300982	0.0016634	5	23	23
ENSG00000233231.1	HNRNPA1P49	2.71475	0.0306659	0.00663251	0.00785584	0.00147983	0.192883	2.02495e-17	4	35	35
ENSG00000100219.12	XBP1	-2.71466	-0.198122	0.00663436	0.00785794	4.99536e-05	0.040664	0.00021992	3	29	29
ENSG00000204381.7	LAYN	2.71401	0.0156614	0.00664736	0.00787276	0.00573637	0.0803296	1.31258e-07	6	31	31
ENSG00000018408.10	WWTR1	-2.71209	-0.0907545	0.00668595	0.00791674	0.000180959	0.0139392	0.0329585	2	42	42
ENSG00000175866.11	BAIAP2	-2.71172	-0.0129691	0.00669343	0.00792526	0.00948648	0.0151397	0.0268362	10	30	30
ENSG00000011028.9	MRC2	-2.70786	-0.0487045	0.00677185	0.0080146	0.000531049	0.0415018	0.000226018	3	24	24
ENSG00000143436.6	MRPL9	2.70505	0.0377922	0.00682936	0.00808009	0.00115366	0.0439956	0.000128787	3	9	9
ENSG00000114268.7	PFKFB4	-2.70172	-4.21047	0.0068982	0.00815845	7.55572e-08	0.0135421	0.0357073	1	10	10
ENSG00000169282.13	KCNAB1	-2.69546	-0.0147605	0.00702911	0.0083074	0.00657815	0.0566659	1.25914e-05	6	23	23
ENSG00000100296.9	THOC5	-2.69518	-0.0160689	0.00703506	0.00831417	0.0061154	0.438743	1.31769e-46	5	29	29
ENSG00000204308.6	RNF5	2.68782	0.0061558	0.00719209	0.00849269	0.0327439	0.0817994	1.10971e-07	16	23	23
ENSG00000120833.9	SOCS2	-2.68495	-0.136548	0.00725417	0.00856323	7.46219e-05	0.0203127	0.00992479	3	33	33
ENSG00000162881.5	OXER1	2.68473	0.0669969	0.00725881	0.00856849	0.000316619	0.049515	3.58308e-05	2	4	4
ENSG00000241721.1	SUMO1P1	-2.68452	-0.0204368	0.00726331	0.0085736	0.00348061	0.0278769	0.00252304	4	25	25
ENSG00000165731.13	RET	-2.68236	-0.181534	0.00731058	0.0086273	4.93895e-05	0.0858408	6.6155e-08	2	18	18
ENSG00000070018.4	LRP6	-2.67929	-0.05971	0.00737789	0.00870374	0.000419063	0.0129102	0.0411073	2	4	4
ENSG00000165434.6	PGM2L1	2.67697	0.0124281	0.0074292	0.00876198	0.00911269	0.0195439	0.0102338	6	30	30
ENSG00000146223.10	RPL7L1	-2.67395	-0.0564458	0.0074964	0.00883824	0.000388054	0.0916315	2.20607e-08	1	14	14
ENSG00000129244.4	ATP1B2	-2.67381	-0.0249631	0.00749943	0.00884168	0.00231032	0.0426494	0.000167233	3	21	21
ENSG00000271646.1	RP11-326I11.3	-2.66841	-0.0369031	0.00762112	0.00897972	0.00103065	0.0358716	0.000553868	2	14	14
ENSG00000246922.4	UBAP1L	-2.66837	-0.0741655	0.00762193	0.00898064	0.000255784	0.0198358	0.0108834	2	14	14
ENSG00000163933.5	RFT1	2.66606	0.0297367	0.00767452	0.00904026	0.00158307	0.211397	2.29165e-19	2	12	12
ENSG00000242142.1	SERBP1P3	-2.66553	-0.0205019	0.00768664	0.009054	0.00332897	0.245561	2.73131e-22	2	21	21
ENSG00000105708.8	ZNF14	-2.66292	-0.0282371	0.00774653	0.00912188	0.00186228	0.0265985	0.00322315	4	37	37
ENSG00000160094.10	ZNF362	-2.66138	-0.0124578	0.00778215	0.00916225	0.00955325	0.0516566	3.45071e-05	8	42	42
ENSG00000009950.11	MLXIPL	-2.65968	-0.00423677	0.00782139	0.00920671	0.0778187	0.192237	3.52172e-17	3	10	10
ENSG00000100092.16	SH3BP1	-2.65937	-0.0199193	0.00782861	0.00921488	0.00376363	0.13047	7.94869e-12	13	63	63
ENSG00000006015.13	C19orf60	-2.65195	-0.0124981	0.00800292	0.00941227	0.00808183	0.0179669	0.0158229	12	61	61
ENSG00000185860.9	C1orf110	2.65094	0.0252682	0.00802682	0.00943932	0.00217793	0.063852	3.8286e-06	3	27	27
ENSG00000183111.7	ARHGEF37	2.64567	0.0897222	0.00815289	0.00958197	0.000149621	0.0872121	5.29868e-08	2	14	14
ENSG00000131165.10	CHMP1A	-2.64528	-0.0158257	0.00816242	0.00959275	0.00494836	0.101514	1.27041e-09	8	40	40
ENSG00000176593.3	CTD-2368P22.1	2.64402	0.0246379	0.00819287	0.00962719	0.00239813	0.258999	4.26297e-24	3	15	15
ENSG00000269990.1	CTD-3074O7.12	-2.64008	-0.00747735	0.00828874	0.00973559	0.0251627	0.0192149	0.01179	6	31	31
ENSG00000240771.2	ARHGEF25	2.63946	0.0125399	0.00830379	0.0097526	0.00791616	0.179552	3.34165e-16	5	38	38
ENSG00000146373.12	RNF217	2.63939	0.207201	0.0083055	0.00975454	3.28295e-05	0.0978075	5.62199e-09	1	21	21
ENSG00000173276.9	ZBTB21	-2.63219	-0.0724698	0.0084836	0.00995577	0.000277871	0.0170232	0.0191423	1	6	6
ENSG00000177398.14	UMODL1	-2.63219	-0.0284068	0.0084836	0.00995577	0.00180847	0.359953	2.67348e-35	1	21	21
ENSG00000198919.8	DZIP3	-2.63085	-0.0576746	0.00851705	0.00999355	0.000358729	0.0232872	0.00587193	4	47	47
ENSG00000204556.4	CTD-2514C3.1	2.62966	0.0230734	0.008547	0.0100274	0.0026523	0.0652498	2.87387e-06	1	19	19
ENSG00000119242.4	CCDC92	2.62666	0.0218734	0.00862269	0.0101128	0.00291422	0.0619094	4.92574e-06	5	45	45
ENSG00000250903.4	GMDS-AS1	-2.62625	-0.305765	0.0086331	0.0101246	1.33272e-05	0.0289087	0.00205115	1	6	6
ENSG00000095383.15	TBC1D2	-2.62413	-0.0166702	0.00868694	0.0101853	0.00462682	0.228833	1.27688e-20	3	49	49
ENSG00000164048.9	ZNF589	-2.62281	-0.00882841	0.00872072	0.0102235	0.0162024	0.321596	5.02875e-31	5	22	22
ENSG00000250815.1	RP11-89B16.2	-2.6217	-0.0236023	0.00874934	0.0102558	0.00220882	0.0334737	0.00092981	3	20	20
ENSG00000234232.2	RP11-353N4.5	2.62169	0.168455	0.00874949	0.0102559	4.82657e-05	0.332124	2.60826e-32	2	15	15
ENSG00000188549.8	C15orf52	2.6215	0.0139878	0.00875443	0.0102615	0.00625852	0.014885	0.0271811	7	71	71
ENSG00000189306.6	RRP7A	2.62116	0.0113289	0.00876313	0.0102713	0.0106079	0.249901	6.70419e-23	5	60	60
ENSG00000246575.2	AC093162.5	-2.61917	-0.016606	0.00881438	0.0103291	0.00444126	0.0658083	1.88415e-06	4	17	17
ENSG00000226051.2	ZNF503-AS1	2.61774	0.100852	0.0088514	0.0103709	0.00013463	0.0491276	5.17011e-05	1	10	10
ENSG00000148396.14	SEC16A	2.61643	0.0177261	0.00888556	0.0104094	0.00418916	0.187345	5.63161e-17	3	25	25
ENSG00000149292.12	TTC12	-2.61555	-0.00741504	0.00890851	0.0104353	0.0244334	0.576022	7.78799e-73	10	81	81
ENSG00000116667.8	C1orf21	-2.61445	-0.0200619	0.008937	0.0104674	0.00361294	0.0172325	0.017574	1	3	3
ENSG00000259531.2	RP11-295H24.3	2.61393	0.0225015	0.00895081	0.010483	0.00301626	0.130306	1.28885e-11	2	9	9
ENSG00000172590.14	MRPL52	2.61201	0.0101196	0.00900108	0.0105396	0.0159591	0.0777635	2.32992e-07	8	33	33
ENSG00000127957.12	PMS2P3	2.61104	0.00614737	0.00902665	0.0105684	0.0360949	0.111454	4.10023e-10	8	34	34
ENSG00000197083.7	ZNF300P1	-2.61016	-0.0358654	0.00905008	0.0105948	0.000995334	0.563943	5.5791e-68	4	53	53
ENSG00000169442.4	CD52	2.60561	0.0158964	0.00917107	0.0107311	0.00559608	0.136267	1.93763e-12	7	64	64
ENSG00000268707.1	RP11-247A12.7	2.60513	0.00447759	0.00918397	0.0107457	0.0827235	0.151409	2.04566e-13	8	22	22
ENSG00000138152.7	BTBD16	-2.60324	-0.0594323	0.00923463	0.0108027	0.00038269	0.48699	3.892e-54	2	20	20
ENSG00000273340.1	MICE	2.60256	0.00378648	0.00925313	0.0108235	0.0968652	0.315595	1.16111e-30	12	32	32
ENSG00000141580.11	WDR45B	-2.60214	-0.00940198	0.00926443	0.0108363	0.0162308	0.0947396	1.15629e-08	4	14	14
ENSG00000187569.2	DPPA3	-2.59933	-0.0285963	0.00934049	0.0109219	0.00157302	0.0136709	0.0337948	4	12	12
ENSG00000122971.4	ACADS	2.59842	0.0925987	0.0093654	0.0109499	0.000162123	0.0241131	0.00457668	1	4	4
ENSG00000140009.14	ESR2	2.59768	0.0258253	0.00938549	0.0109725	0.00204971	0.0328231	0.000991768	5	14	14
ENSG00000157259.6	GATAD1	-2.59705	-0.0127875	0.0094029	0.0109921	0.0097239	0.170562	4.02839e-15	1	13	13
ENSG00000244215.1	RP11-88I21.2	2.59049	0.0612337	0.00958407	0.0111959	0.000346742	0.395951	2.7399e-40	2	37	37
ENSG00000213672.3	NCKIPSD	-2.58991	-0.0223621	0.00960002	0.0112138	0.00273291	0.189537	6.59791e-17	3	22	22
ENSG00000142549.9	IGLON5	2.58874	0.0365415	0.00963283	0.0112507	0.00105205	0.0373598	0.000434234	3	15	15
ENSG00000206530.4	WDR52	2.58632	0.0386373	0.00970069	0.011327	0.000873224	0.121879	4.58475e-11	6	77	77
ENSG00000152291.9	TGOLN2	2.58421	0.0073879	0.00976012	0.0113938	0.0221849	0.0506068	4.12862e-05	2	11	11
ENSG00000136732.10	GYPC	-2.58342	-3.57032	0.0097825	0.0114189	1.41398e-07	0.0305731	0.00147685	1	35	35
ENSG00000223572.5	CKMT1A	-2.58168	-0.0774706	0.00983207	0.0114746	0.000256976	0.0139249	0.0340647	3	25	25
ENSG00000136895.14	GARNL3	-2.57781	-0.0528776	0.0099429	0.0115991	0.000489861	0.0471375	6.71289e-05	1	4	4
ENSG00000196367.8	TRRAP	2.57756	0.110866	0.00995	0.0116071	0.000107637	0.0153937	0.024665	1	17	17
ENSG00000186628.8	FSD2	2.57653	0.0273915	0.00997974	0.0116405	0.00185172	0.0316272	0.00116538	2	31	31
ENSG00000183682.7	BMP8A	-2.57604	-0.0419781	0.009994	0.0116565	0.000713068	0.0749112	4.06854e-07	2	15	15
ENSG00000095485.12	CWF19L1	-2.57555	-0.00509471	0.010008	0.0116722	0.0505623	0.390815	1.52079e-39	3	11	11
ENSG00000237854.3	LINC00674	-2.57516	-0.0186678	0.0100193	0.0116849	0.00398224	0.109328	5.0769e-10	3	18	18
ENSG00000131015.4	ULBP2	2.57347	0.0135505	0.0100685	0.0117401	0.00577199	0.0315598	0.00124065	5	20	20
ENSG00000141002.14	TCF25	-2.57321	-0.0134271	0.0100761	0.0117486	0.00752016	0.0627408	3.94004e-06	5	28	28
ENSG00000204463.8	BAG6	2.56983	0.00853718	0.0101749	0.0118595	0.0170185	0.0494547	4.96567e-05	9	19	19
ENSG00000174684.6	B3GNT1	-2.567	-0.0251931	0.0102583	0.0119531	0.00220495	0.0874493	4.94997e-08	5	36	36
ENSG00000183793.9	NPIPA5	-2.56619	-0.00308684	0.0102823	0.01198	0.138423	0.414337	1.31045e-42	25	106	106
ENSG00000248810.1	RP11-362F19.1	-2.56532	-0.00887679	0.0103081	0.0120089	0.0174846	0.268597	5.82327e-25	3	28	28
ENSG00000025708.8	TYMP	2.56364	0.00741998	0.0103582	0.0120651	0.0244984	0.15437	5.97569e-14	5	10	10
ENSG00000180340.5	FZD2	-2.56293	-0.0214386	0.0103794	0.0120889	0.0027117	0.0247907	0.00434168	4	12	12
ENSG00000104524.9	PYCRL	-2.56261	-0.355048	0.010389	0.0120996	1.1753e-05	0.0426837	0.000175293	1	11	11
ENSG00000271912.1	RP11-661A12.14	2.56261	0.0185848	0.010389	0.0120996	0.00428949	0.0794734	2.01005e-07	1	16	16
ENSG00000168405.10	CMAHP	-2.56253	-0.0469429	0.0103912	0.0121021	0.00057224	0.0227096	0.00535018	3	34	34
ENSG00000214078.7	CPNE1	2.5615	0.0131474	0.0104222	0.0121369	0.00838267	0.575574	2.81839e-71	7	36	36
ENSG00000093134.9	VNN3	2.56046	0.0138055	0.0104534	0.0121718	0.00737483	0.0520817	2.53803e-05	5	29	29
ENSG00000269343.2	ZNF587B	2.56023	0.327825	0.0104604	0.0121797	1.22149e-05	0.086624	4.6413e-08	2	25	25
ENSG00000159210.5	SNF8	2.5601	0.0181789	0.0104642	0.0121839	0.00381896	0.0175795	0.0166695	3	14	14
ENSG00000068024.12	HDAC4	-2.55687	-0.0366117	0.010562	0.0122935	0.000961189	0.0134142	0.0342209	1	13	13
ENSG00000131019.6	ULBP3	2.55526	0.0342695	0.010611	0.0123484	0.000889292	0.0254723	0.00399858	1	6	6
ENSG00000180535.3	BHLHA15	2.55225	0.0206599	0.010703	0.0124515	0.00325195	0.0583157	8.96117e-06	1	3	3
ENSG00000203880.7	PCMTD2	-2.55219	-0.0463396	0.0107049	0.0124536	0.000672756	0.0712185	7.87563e-07	2	19	19
ENSG00000068078.13	FGFR3	2.55209	0.00683998	0.010708	0.0124571	0.0295207	0.105163	1.31877e-09	5	26	26
ENSG00000179299.12	NSUN7	-2.54865	-0.110583	0.010814	0.0125758	0.000102939	0.164873	1.29891e-14	1	12	12
ENSG00000157833.8	GAREML	-2.54812	-0.010296	0.0108305	0.0125942	0.012082	0.081957	1.47103e-07	7	26	26
ENSG00000163002.8	NUP35	-2.54656	-0.0236802	0.0108791	0.0126487	0.00240201	0.123747	4.42964e-11	5	30	30
ENSG00000156886.11	ITGAD	2.54499	0.0678234	0.010928	0.0127033	0.000291196	0.0517418	3.21827e-05	2	9	9
ENSG00000204084.8	INPP5B	-2.54381	-0.018164	0.0109652	0.012745	0.00386178	0.339517	8.0562e-33	4	23	23
ENSG00000161813.16	LARP4	2.54113	0.0114025	0.0110495	0.0128393	0.00907286	0.0603155	7.14356e-06	3	35	35
ENSG00000100298.11	APOBEC3H	2.53984	0.0125663	0.0110904	0.012885	0.00671887	0.0340142	0.000864167	4	18	18
ENSG00000180739.12	S1PR5	-2.53925	-0.0122191	0.0111091	0.012906	0.010088	0.0122533	0.0447041	6	27	27
ENSG00000196220.11	SRGAP3	-2.53725	-0.0571896	0.0111728	0.0129772	0.000406976	0.0402729	0.000224384	2	14	14
ENSG00000177479.15	ARIH2	-2.53619	-0.0556715	0.0112065	0.0130149	0.000416031	0.0888979	4.10175e-08	2	31	31
ENSG00000196562.10	SULF2	-2.53378	-0.0136843	0.011284	0.0131015	0.0060981	0.0284897	0.00179777	1	3	3
ENSG00000173175.10	ADCY5	-2.53226	-0.460349	0.011333	0.0131563	6.03602e-06	0.127101	1.99307e-11	1	23	23
ENSG00000273038.1	RP11-479G22.8	-2.53087	-0.154453	0.011378	0.0132065	5.32608e-05	0.209117	6.43689e-19	1	8	8
ENSG00000228704.1	RP11-138M12.1	-2.53034	-0.0295807	0.0113952	0.0132257	0.00154916	0.0181064	0.0148096	4	17	17
ENSG00000259328.1	RP11-152F13.7	-2.52695	-0.0932966	0.0115058	0.0133494	0.000146383	0.0131079	0.0377415	2	22	22
ENSG00000185986.10	SDHAP3	2.52693	0.0519649	0.0115066	0.0133502	0.000464364	0.0347808	0.000740339	2	10	10
ENSG00000254016.2	ALG1L10P	-2.52486	-0.0183311	0.0115744	0.013426	0.00410054	0.0408181	0.0002501	3	20	20
ENSG00000188676.9	IDO2	-2.5177	-0.199111	0.0118125	0.0136917	3.34245e-05	0.0441171	0.00010458	3	31	31
ENSG00000198680.3	TUSC1	-2.51758	-0.0348397	0.0118163	0.013696	0.00095453	0.151871	1.29229e-13	2	25	25
ENSG00000103932.7	RPAP1	2.5156	0.0200961	0.011883	0.0137704	0.00338052	0.0609593	6.0708e-06	6	27	27
ENSG00000165794.5	SLC39A2	-2.51553	-0.0185979	0.0118853	0.013773	0.00411068	0.0157002	0.0243057	4	20	20
ENSG00000127364.2	TAS2R4	2.51357	0.0168067	0.0119516	0.0138469	0.00463378	0.207061	8.68048e-19	6	26	26
ENSG00000167526.9	RPL13	-2.5115	-1.91872	0.012022	0.0139254	3.36781e-07	0.063301	2.503e-06	1	11	11
ENSG00000213542.3	RP11-467H10.1	2.51008	0.0219303	0.0120706	0.0139795	0.00363961	0.0733425	4.67264e-07	4	22	22
ENSG00000124207.12	CSE1L	2.50977	0.0546943	0.012081	0.0139912	0.000420572	0.094824	1.08878e-08	1	13	13
ENSG00000143028.7	SYPL2	-2.5097	-0.00694651	0.0120835	0.013994	0.0284423	0.345091	8.56424e-34	5	35	35
ENSG00000239388.4	ASB14	2.50576	0.211776	0.012219	0.014145	2.96724e-05	0.0122865	0.0441882	1	13	13
ENSG00000156599.6	ZDHHC5	-2.50462	-0.1527	0.0122584	0.014189	5.16709e-05	0.0587192	5.89525e-06	2	11	11
ENSG00000102804.10	TSC22D1	2.50417	0.0127772	0.012274	0.0142063	0.00779376	0.0359811	0.000560483	12	72	72
ENSG00000170439.5	METTL7B	2.50177	0.0574493	0.0123574	0.0142993	0.000328268	0.155328	7.63112e-14	4	6	6
ENSG00000167785.4	ZNF558	-2.50093	-0.0100077	0.0123867	0.0143318	0.0121323	0.0930528	1.31907e-08	13	49	49
ENSG00000167757.9	KLK11	2.49961	0.0138497	0.0124329	0.0143833	0.006087	0.044487	0.000130182	3	4	4
ENSG00000186998.11	EMID1	2.49907	0.00888681	0.0124521	0.0144047	0.00898621	0.0895564	2.57295e-08	2	30	30
ENSG00000179698.9	KIAA1875	-2.49889	-0.252896	0.0124582	0.0144115	1.90011e-05	0.165076	8.41226e-15	2	20	20
ENSG00000204544.5	MUC21	-2.49768	-0.0183918	0.0125009	0.0144591	0.00464463	0.0484073	5.66372e-05	16	33	33
ENSG00000170442.7	KRT86	2.48773	0.0290038	0.012856	0.0148543	0.00176417	0.0741537	4.76696e-07	3	17	17
ENSG00000130158.9	DOCK6	-2.4874	-0.0119867	0.012868	0.0148676	0.00871438	0.0916843	1.55095e-08	5	16	16
ENSG00000235231.3	AP000351.10	-2.48402	-0.00777357	0.0129909	0.0150043	0.0194436	0.527987	6.91862e-62	19	105	105
ENSG00000168528.7	SERINC2	-2.48348	-0.012929	0.0130105	0.0150261	0.00733207	0.0907529	1.74358e-08	5	36	36
ENSG00000026103.15	FAS	-2.48309	-0.0428294	0.0130247	0.0150419	0.000568465	0.070828	7.85838e-07	2	20	20
ENSG00000137714.2	FDX1	2.47862	0.0246695	0.013189	0.0152245	0.00198646	0.163145	1.78141e-14	1	32	32
ENSG00000132016.7	C19orf57	2.47771	0.0122813	0.013223	0.0152623	0.00867895	0.0341204	0.000831711	1	2	2
ENSG00000261819.1	RP11-680G24.4	-2.47297	-0.00729868	0.0133996	0.0154586	0.0238062	0.0621335	4.17586e-06	4	16	16
ENSG00000175984.10	DENND2C	2.471	0.0735414	0.0134734	0.0155405	0.000281668	0.0257602	0.00340091	3	33	33
ENSG00000243927.1	MRPS6	-2.46996	-0.0168061	0.0135128	0.0155842	0.00480496	0.028294	0.00219212	3	21	21
ENSG00000140463.9	BBS4	2.46511	0.019495	0.0136972	0.015789	0.00355433	0.0141632	0.0252472	5	29	29
ENSG00000134287.5	ARF3	2.46341	0.0107546	0.0137623	0.0158611	0.00965302	0.0137178	0.0347842	6	64	64
ENSG00000185272.9	RBM11	-2.45953	-0.0112017	0.0139117	0.0160269	0.00996388	0.249803	2.59326e-23	9	40	40
ENSG00000235978.2	AC018816.3	2.45673	0.0241549	0.0140207	0.0161478	0.00204608	0.0864888	5.91956e-08	5	42	42
ENSG00000146094.9	DOK3	2.45562	0.0805452	0.014064	0.0161958	0.0001652	0.0608996	4.55023e-06	1	18	18
ENSG00000164764.10	SBSPON	2.45155	0.0177461	0.0142241	0.0163733	0.00326139	0.117419	1.4618e-10	5	33	33
ENSG00000258292.1	RP11-536G4.1	2.45062	0.00835402	0.0142609	0.0164141	0.0183729	0.246883	2.23514e-22	8	49	49
ENSG00000163728.6	TTC14	-2.44921	-0.0123238	0.014317	0.0164762	0.00695528	0.0305422	0.00155482	6	49	49
ENSG00000115526.6	CHST10	2.44851	0.10662	0.014345	0.0165073	0.000104333	0.0454622	0.000105844	1	14	14
ENSG00000272810.1	U91328.22	2.4439	0.00824476	0.0145296	0.0167118	0.0184041	0.0613414	5.0806e-06	10	40	40
ENSG00000261888.1	AC144831.1	2.44281	0.0347191	0.0145733	0.0167601	0.00103386	0.0295581	0.00189726	2	24	24
ENSG00000007255.6	TRAPPC6A	-2.44272	-0.0199788	0.0145769	0.0167642	0.00278608	0.0183472	0.0148901	7	27	27
ENSG00000236819.1	AC087393.1	2.4394	0.0146885	0.0147115	0.0169132	0.00525557	0.0316761	0.00115126	3	23	23
ENSG00000155749.8	ALS2CR12	2.43919	0.00821832	0.0147202	0.0169228	0.0169659	0.15089	4.97676e-14	5	27	27
ENSG00000187105.4	HEATR4	2.43898	0.0545637	0.0147289	0.0169324	0.000398012	0.145997	5.26287e-13	3	33	33
ENSG00000138600.5	SPPL2A	-2.43766	-0.0223665	0.0147826	0.0169919	0.00256145	0.151747	1.70946e-13	3	47	47
ENSG00000185158.8	LRRC37B	2.43765	0.0181689	0.0147829	0.0169922	0.00362962	0.0225756	0.00608876	13	50	50
ENSG00000167264.13	DUS2	2.43765	0.024952	0.014783	0.0169923	0.00192243	0.0369812	0.000502405	3	25	25
ENSG00000267364.1	RP11-47L3.1	-2.43709	-0.0140852	0.0148062	0.017018	0.0056483	0.0148635	0.0273211	8	48	48
ENSG00000181852.13	RNF41	2.43677	0.0111999	0.014819	0.0170322	0.0105341	0.0123974	0.0451824	6	23	23
ENSG00000119723.11	COQ6	-2.43521	-0.221218	0.014883	0.017103	2.20068e-05	0.0761589	2.37632e-07	1	13	13
ENSG00000181513.10	ACBD4	-2.43518	-0.0088835	0.0148845	0.0171047	0.0151327	0.195587	1.40959e-17	5	17	17
ENSG00000175344.12	CHRNA7	2.43361	0.0912325	0.014949	0.017176	0.000128196	0.03598	0.000593341	1	4	4
ENSG00000179598.5	PLD6	-2.43292	-0.0411679	0.0149777	0.0172078	0.000661826	0.0136367	0.0344428	4	22	22
ENSG00000157368.6	IL34	2.43284	0.009522	0.0149808	0.0172112	0.0115488	0.194823	8.49515e-18	2	11	11
ENSG00000168785.3	TSPAN5	2.42829	0.277687	0.01517	0.0174204	1.04812e-05	0.0662906	2.06831e-06	1	28	28
ENSG00000131732.7	ZCCHC9	-2.42494	-0.0124815	0.0153108	0.017576	0.00670644	0.0635643	2.83933e-06	5	23	23
ENSG00000267053.2	CTD-3162L10.1	2.42378	0.0200476	0.01536	0.0176305	0.00274794	0.0174633	0.0168082	4	22	22
ENSG00000119231.6	SENP5	-2.42137	-0.0133257	0.0154623	0.0177435	0.00651128	0.0268303	0.00260131	4	23	23
ENSG00000126231.9	PROZ	-2.41981	-0.0180531	0.0155285	0.0178166	0.00347851	0.0847613	4.73613e-08	5	33	33
ENSG00000186867.6	QRFPR	-2.41854	-0.158392	0.015583	0.0178769	4.45324e-05	0.0408421	0.000230564	1	31	31
ENSG00000078177.9	N4BP2	-2.41695	-0.00770999	0.0156512	0.0179522	0.0179167	0.0288847	0.00197953	14	75	75
ENSG00000172058.11	SERF1A	2.41336	0.0266836	0.015806	0.0181231	0.00145643	0.361838	1.43414e-35	1	11	11
ENSG00000234460.1	XXyac-YM21GA2.4	2.41304	0.00401461	0.0158203	0.0181389	0.0698701	0.109496	4.04272e-10	6	32	32
ENSG00000081320.6	STK17B	2.41277	0.0325826	0.015832	0.0181518	0.00107448	0.0165282	0.0203376	2	44	44
ENSG00000100038.15	TOP3B	-2.41024	-0.0065188	0.0159418	0.0182731	0.0259686	0.243594	1.33118e-22	19	143	143
ENSG00000124613.4	ZNF391	-2.4073	-0.00500316	0.0160709	0.0184155	0.0467494	0.351049	3.03617e-34	31	60	60
ENSG00000090661.7	CERS4	2.40708	0.031151	0.0160806	0.0184263	0.00135721	0.313762	1.04886e-30	4	27	27
ENSG00000204580.7	DDR1	2.40336	0.00937746	0.016245	0.0186076	0.0130216	0.116062	1.72362e-10	15	30	30
ENSG00000227676.2	LINC01068	-2.40201	-0.0266446	0.0163054	0.0186742	0.0015704	0.199612	6.97975e-18	3	50	50
ENSG00000129219.9	PLD2	-2.40096	-0.0814505	0.016352	0.0187256	0.000164031	0.115177	2.21217e-10	1	14	14
ENSG00000100376.7	FAM118A	2.39569	0.0059889	0.016589	0.0189868	0.0305952	0.70343	6.4001e-106	2	30	30
ENSG00000151292.13	CSNK1G3	-2.39558	-0.0143501	0.016594	0.0189924	0.0056861	0.0219646	0.00719523	8	58	58
ENSG00000103111.10	MON1B	2.39541	0.131582	0.016602	0.0190012	6.92193e-05	0.0533727	2.45242e-05	1	10	10
ENSG00000084090.9	STARD7	2.3928	0.0110385	0.0167205	0.0191318	0.00883732	0.0194416	0.0115046	3	5	5
ENSG00000136877.10	FPGS	2.3917	0.00954667	0.0167704	0.0191868	0.0125239	0.0554363	1.5298e-05	2	8	8
ENSG00000114378.12	HYAL1	2.39099	0.0198923	0.0168032	0.0192229	0.00299335	0.040544	0.000247266	4	14	14
ENSG00000162194.8	C11orf48	2.39015	0.0489961	0.0168417	0.0192653	0.000445456	0.0414416	0.000207936	3	16	16
ENSG00000143442.17	POGZ	2.38087	0.175303	0.0172719	0.019739	4.17966e-05	0.0370255	0.000407649	2	25	25
ENSG00000196196.2	HRCT1	2.37943	0.0155287	0.0173396	0.0198135	0.0050137	0.0226372	0.00644235	8	45	45
ENSG00000215237.5	RP11-54D18.2	-2.37933	-0.0113256	0.017344	0.0198184	0.00882257	0.126931	1.09975e-11	15	91	91
ENSG00000250345.2	RP11-780M14.1	-2.37849	-0.0151072	0.0173839	0.0198622	0.00335052	0.19851	1.3174e-18	3	28	28
ENSG00000105726.12	ATP13A1	2.37688	0.0184945	0.01746	0.0199459	0.00391987	0.0161655	0.0222777	1	2	2
ENSG00000122692.7	SMU1	-2.37687	-0.0100404	0.0174603	0.0199462	0.0144502	0.0931031	1.23835e-08	8	49	49
ENSG00000263503.1	RP11-707O23.5	2.37561	0.0373907	0.01752	0.0200119	0.000793702	0.533864	4.64317e-62	1	33	33
ENSG00000178057.10	NDUFAF3	-2.37436	-0.290375	0.0175792	0.020077	1.34459e-05	0.026223	0.00322985	2	19	19
ENSG00000176783.10	RUFY1	-2.37347	-0.054338	0.0176221	0.0201242	0.000389229	0.0430994	0.00012477	2	19	19
ENSG00000248334.2	WHAMMP2	2.37014	0.0176137	0.0177812	0.0202992	0.00329966	0.0624395	3.84907e-06	4	33	33
ENSG00000068878.10	PSME4	-2.36531	-0.0233772	0.018015	0.0205561	0.00198724	0.149251	2.46246e-13	1	21	21
ENSG00000268340.1	RP3-477O4.16	-2.36282	-0.0286591	0.0181363	0.0206894	0.00151952	0.0353729	0.000660528	4	15	15
ENSG00000136478.3	TEX2	2.36279	0.0581219	0.0181379	0.0206912	0.000348275	0.0492875	5.18793e-05	2	34	34
ENSG00000186496.6	ZNF396	-2.36159	-0.0820455	0.0181967	0.0207558	0.000168642	0.0696866	1.18012e-06	3	19	19
ENSG00000167325.10	RRM1	2.36124	0.00743199	0.0182141	0.0207749	0.0220468	0.19238	2.63159e-17	5	19	19
ENSG00000260302.1	RP11-973H7.1	-2.35667	-0.00523307	0.0184398	0.0210227	0.0381841	0.175942	4.53014e-16	6	22	22
ENSG00000177483.7	RBM44	-2.35564	-0.0714525	0.0184909	0.0210788	0.000249231	0.396881	2.77374e-40	2	27	27
ENSG00000089094.12	KDM2B	2.35553	0.015265	0.0184965	0.021085	0.00471771	0.0947417	8.59246e-09	3	25	25
ENSG00000148082.5	SHC3	2.35507	0.0201556	0.0185192	0.0211099	0.00308399	0.0276061	0.00257546	7	41	41
ENSG00000112667.8	DNPH1	2.35392	0.00787394	0.0185765	0.0211728	0.0160344	0.132651	6.5007e-12	2	7	7
ENSG00000182179.6	UBA7	2.3504	0.016827	0.0187532	0.0213667	0.00382913	0.0508836	3.53126e-05	6	32	32
ENSG00000164082.10	GRM2	-2.34827	-0.0133908	0.0188607	0.0214847	0.00648863	0.0481908	6.44412e-05	4	12	12
ENSG00000166801.11	FAM111A	2.34685	0.00372392	0.0189326	0.0215636	0.0769839	0.072082	7.25749e-07	16	70	70
ENSG00000250506.2	CDK3	2.34654	0.00534055	0.0189484	0.0215809	0.0377907	0.262549	9.69602e-25	12	49	49
ENSG00000160783.15	PMF1	2.34479	0.00841042	0.0190379	0.0216791	0.0156847	0.0243926	0.0046876	7	22	22
ENSG00000182568.12	SATB1	-2.34363	-0.330949	0.019097	0.0217439	1.05197e-05	0.0123617	0.0449615	1	25	25
ENSG00000164978.13	NUDT2	-2.34098	-0.0206388	0.0192332	0.0218932	0.00271559	0.564136	1.66867e-68	6	48	48
ENSG00000103199.9	ZNF500	2.34072	0.00808125	0.0192464	0.0219077	0.0182685	0.232694	3.44625e-21	8	35	35
ENSG00000179152.14	TCAIM	-2.33973	-0.0122659	0.0192974	0.0219636	0.00781175	0.0392927	0.000295881	7	64	64
ENSG00000255753.1	RP11-22B23.2	2.33875	0.0269337	0.0193484	0.0220194	0.00147089	0.164157	1.17798e-14	5	30	30
ENSG00000064195.7	DLX3	-2.33779	-0.0286626	0.019398	0.0220738	0.00123807	0.0302166	0.0014992	4	35	35
ENSG00000136933.12	RABEPK	2.33758	11.8875	0.019409	0.0220859	8.00434e-09	0.0392332	0.000301149	1	26	26
ENSG00000112619.6	PRPH2	-2.33589	-0.0126252	0.019497	0.0221823	0.00713533	0.0547254	1.86062e-05	15	59	59
ENSG00000134202.6	GSTM3	-2.33179	-0.00320248	0.0197117	0.0224175	0.104638	0.494155	5.68734e-58	6	21	21
ENSG00000204147.5	ASAH2B	2.33165	0.0128929	0.0197191	0.0224256	0.00634431	0.386464	1.99429e-39	4	34	34
ENSG00000271581.1	XXbac-BPG248L24.12	-2.32834	-0.0036649	0.0198941	0.0226172	0.0497981	0.311422	1.59089e-29	33	70	70
ENSG00000204291.6	COL15A1	2.32737	0.0218464	0.0199457	0.0226738	0.0029072	0.112865	2.37839e-10	3	39	39
ENSG00000261039.1	RP11-417E7.2	2.32487	0.0413172	0.0200789	0.0228196	0.000700806	0.0710404	1.01299e-06	2	33	33
ENSG00000134255.9	CEPT1	2.32388	0.0190963	0.0201321	0.0228778	0.00286781	0.0377662	0.000293493	3	17	17
ENSG00000205339.5	IPO7	-2.3238	-0.0199447	0.020136	0.0228821	0.00226469	0.0264185	0.00300369	3	16	16
ENSG00000196743.4	GM2A	-2.32356	-0.00797173	0.020149	0.0228963	0.0152331	0.0880835	4.28974e-08	1	11	11
ENSG00000269051.1	CTD-2245F17.3	-2.32254	-0.0228018	0.020204	0.0229565	0.00196503	0.192661	3.01009e-17	4	16	16
ENSG00000198040.6	ZNF84	-2.32162	-0.00844537	0.0202533	0.0230105	0.015725	0.0566176	1.38187e-05	4	13	13
ENSG00000160972.5	PPP1R16A	2.32144	0.0470984	0.0202631	0.0230211	0.000471166	0.0214772	0.00814935	2	15	15
ENSG00000143390.13	RFX5	2.32127	0.384194	0.0202722	0.0230311	7.02034e-06	0.0558217	1.69449e-05	2	8	8
ENSG00000134759.9	ELP2	2.31943	0.835095	0.020372	0.0231403	1.55155e-06	0.0177375	0.0165446	1	34	34
ENSG00000175348.6	TMEM9B	2.31897	0.0139529	0.0203968	0.0231674	0.00526806	0.105617	1.24053e-09	5	46	46
ENSG00000054267.16	ARID4B	-2.31895	-0.156619	0.020398	0.0231688	4.46957e-05	0.0289319	0.00199916	1	9	9
ENSG00000250971.1	RP11-696F12.1	2.3179	0.094723	0.0204547	0.0232308	0.000117281	0.0790552	2.19091e-07	2	30	30
ENSG00000100101.13	NOL12	-2.31567	-0.0125026	0.0205761	0.0233636	0.00648343	0.0334271	0.000862099	7	28	28
ENSG00000076344.11	RGS11	2.3139	0.0139779	0.0206732	0.0234698	0.00640282	0.165212	5.56139e-15	5	32	32
ENSG00000089127.8	OAS1	-2.3113	-0.0271882	0.0208163	0.0236262	0.00153161	0.0364447	0.000539707	4	20	20
ENSG00000119411.10	BSPRY	2.30869	1.28784	0.020961	0.0237843	6.41483e-07	0.179041	7.33709e-16	1	11	11
ENSG00000116213.11	WRAP73	2.30778	0.0680175	0.0210116	0.0238396	0.000280513	0.31058	2.14845e-29	3	35	35
ENSG00000223508.5	RPL23AP53	2.30757	0.0116053	0.0210231	0.0238522	0.0068684	0.262486	3.9288e-24	9	74	74
ENSG00000108465.10	CDK5RAP3	2.3063	0.172914	0.021094	0.0239297	3.40862e-05	0.0597217	7.5956e-06	1	11	11
ENSG00000168237.13	GLYCTK	-2.30578	-0.0101765	0.021123	0.0239613	0.0102099	0.0961798	7.25421e-09	6	21	21
ENSG00000204130.8	RUFY2	-2.29581	-0.101805	0.021687	0.0245773	0.000121814	0.0739077	5.67172e-07	1	16	16
ENSG00000073754.5	CD5L	2.29542	0.0279668	0.021709	0.0246013	0.00143464	0.0500231	3.91307e-05	1	5	5
ENSG00000225217.1	HSPA7	-2.29533	-0.0446252	0.0217141	0.0246069	0.000570502	0.191094	4.86564e-17	4	60	60
ENSG00000043514.11	TRIT1	-2.29409	-0.00493947	0.0217854	0.0246847	0.0412844	0.0938262	9.51657e-09	11	81	81
ENSG00000149679.7	CABLES2	-2.29173	-0.0200669	0.0219214	0.0248331	0.00237139	0.343381	3.8543e-33	2	10	10
ENSG00000173531.11	MST1	2.29156	0.00799359	0.0219309	0.0248435	0.017323	0.0790262	1.30811e-07	12	47	47
ENSG00000112787.8	FBRSL1	2.28701	0.0256582	0.0221953	0.025132	0.00152625	0.0270225	0.00292019	2	23	23
ENSG00000198838.7	RYR3	2.28655	0.0382811	0.022222	0.025161	0.000706678	0.0873669	4.99541e-08	6	52	52
ENSG00000108771.8	DHX58	-2.28616	-0.285907	0.022245	0.0251861	1.06274e-05	0.153073	1.17628e-13	1	23	23
ENSG00000131778.13	CHD1L	-2.28419	-0.0155238	0.0223604	0.025312	0.00439589	0.19029	5.4248e-17	7	48	48
ENSG00000178718.5	RPP25	2.28324	0.00958627	0.0224164	0.025373	0.0111317	0.316602	3.89607e-30	8	33	33
ENSG00000213722.4	DDAH2	-2.28307	-0.00708102	0.0224261	0.0253836	0.024239	0.057544	1.03238e-05	6	10	10
ENSG00000143198.8	MGST3	2.28071	0.0329822	0.0225655	0.0255356	0.000885702	0.142942	8.7948e-13	4	10	10
ENSG00000175279.17	APITD1	2.28042	0.0227872	0.0225829	0.0255545	0.00205126	0.0885291	3.63348e-08	2	15	15
ENSG00000204622.6	HLA-J	2.27981	0.0081624	0.0226188	0.0255936	0.0136746	0.203056	2.22753e-18	18	50	50
ENSG00000167220.7	HDHD2	-2.27803	-0.178985	0.022725	0.0257094	3.19379e-05	0.155412	3.23889e-14	1	24	24
ENSG00000186468.8	RPS23	-2.27774	-0.01421	0.022742	0.0257279	0.0044141	0.406906	3.23446e-42	3	32	32
ENSG00000121310.12	ECHDC2	-2.27586	-0.0326897	0.0228545	0.0258505	0.000981028	0.126925	1.85991e-11	4	47	47
ENSG00000129282.8	MRM1	2.27436	0.0169996	0.0229443	0.0259483	0.00446875	0.0240436	0.00494078	5	28	28
ENSG00000267100.1	ILF3-AS1	2.27429	0.0162549	0.0229483	0.0259526	0.0037892	0.0909349	2.38344e-08	5	19	19
ENSG00000173660.7	UQCRH	2.27375	0.0139123	0.022981	0.0259883	0.00516736	0.0663723	1.78434e-06	1	10	10
ENSG00000134248.9	LAMTOR5	-2.27329	-0.0728386	0.023009	0.0260188	0.000213124	0.0685503	1.31263e-06	1	4	4
ENSG00000143811.12	PYCR2	2.2732	0.0295452	0.0230141	0.0260243	0.00103663	0.0117762	0.0487187	6	63	63
ENSG00000257877.1	RP3-462E2.3	2.27257	0.0248208	0.0230519	0.0260655	0.00166981	0.0499996	3.91504e-05	3	7	7
ENSG00000239264.4	TXNDC5	2.27212	0.0140428	0.0230795	0.0260955	0.00518918	0.0875073	3.37993e-08	8	64	64
ENSG00000177191.2	B3GNT8	2.27085	0.0847895	0.023156	0.0261789	0.000139113	0.0797623	1.99829e-07	1	15	15
ENSG00000160223.12	ICOSLG	2.26692	0.0107645	0.0233953	0.0264395	0.00864864	0.0616366	5.88108e-06	5	24	24
ENSG00000049249.4	TNFRSF9	2.26582	0.241562	0.0234624	0.0265125	1.72341e-05	0.0463292	8.43768e-05	2	21	21
ENSG00000160856.16	FCRL3	2.2657	0.00972967	0.0234698	0.0265205	0.0104519	0.0393154	0.000271692	4	43	43
ENSG00000258346.1	RP11-148B3.2	2.26512	0.0154739	0.0235056	0.0265595	0.00437535	0.014583	0.0296906	2	3	3
ENSG00000213494.5	CCL14	-2.26497	-0.0245439	0.0235146	0.0265693	0.00202997	0.0801173	1.24372e-07	2	29	29
ENSG00000104833.6	TUBB4A	-2.26396	-0.017791	0.0235766	0.0266367	0.00282801	0.0433094	0.00015734	2	10	10
ENSG00000224497.1	RPL36P4	-2.26327	-0.00435195	0.0236193	0.0266832	0.0631884	0.500251	5.57718e-56	3	11	11
ENSG00000149043.12	SYT8	2.2612	0.0365816	0.0237466	0.0268218	0.000716795	0.0235128	0.00569513	4	24	24
ENSG00000178252.13	WDR6	2.25963	0.0211082	0.023844	0.0269277	0.00231398	0.43532	2.81392e-46	5	43	43
ENSG00000256980.4	KHDC1L	2.25824	0.0740206	0.023931	0.0270223	0.00018892	0.0384651	0.000387427	1	11	11
ENSG00000165178.8	NCF1C	-2.25687	-0.0141636	0.024016	0.0271148	0.00535786	0.0451865	9.20545e-05	4	28	28
ENSG00000115541.6	HSPE1	-2.2559	-0.0847948	0.024077	0.0271811	0.000162552	0.0159464	0.0233923	1	4	4
ENSG00000179933.4	C14orf119	-2.25444	-0.0277236	0.0241684	0.0272806	0.00124948	0.0275465	0.00267918	3	21	21
ENSG00000172775.12	FAM192A	-2.24974	-0.0655468	0.0244653	0.0276033	0.000231623	0.0389008	0.000329245	2	28	28
ENSG00000078674.13	PCM1	2.24905	0.0787876	0.0245092	0.027651	0.000129276	0.138077	8.22613e-13	3	35	35
ENSG00000144199.7	FAHD2B	2.24874	0.0481605	0.024529	0.0276725	0.000463433	0.0400977	0.000272618	1	8	8
ENSG00000175115.7	PACS1	2.24594	0.612803	0.024708	0.027867	2.95215e-06	0.0441832	0.000109223	1	10	10
ENSG00000153233.8	PTPRR	-2.24528	-0.0147105	0.02475	0.0279126	0.00537878	0.0146688	0.0273753	6	34	34
ENSG00000186868.11	MAPT	2.24513	0.0712957	0.0247596	0.0279231	0.00020332	0.207532	9.4196e-19	2	27	27
ENSG00000073282.8	TP63	2.24511	0.164201	0.0247614	0.027925	3.66278e-05	0.0203097	0.00984788	2	13	13
ENSG00000149927.13	DOC2A	2.24491	0.0203302	0.024774	0.0279387	0.00218691	0.017668	0.0164016	6	23	23
ENSG00000184227.3	ACOT1	2.24125	0.013126	0.0250097	0.0281947	0.00698843	0.214961	2.17539e-19	17	99	99
ENSG00000099821.9	POLRMT	-2.24053	-0.0100089	0.0250565	0.0282456	0.00924731	0.0239371	0.00486546	10	31	31
ENSG00000268442.1	HAVCR1P1	-2.23989	-0.0425618	0.025098	0.0282906	0.000562876	0.0455645	9.8688e-05	1	11	11
ENSG00000213203.2	GIMAP1	-2.23944	-0.107642	0.025127	0.0283221	8.24973e-05	0.0658126	2.60539e-06	1	22	22
ENSG00000189067.8	LITAF	2.23873	0.0109312	0.0251738	0.0283729	0.00817895	0.0422668	0.000177769	10	36	36
ENSG00000259982.1	CDC37P1	2.23795	0.00527326	0.0252246	0.0284281	0.0366403	0.2769	1.15841e-25	10	33	33
ENSG00000221838.5	AP4M1	-2.23759	-0.00836405	0.0252479	0.0284534	0.0143989	0.183035	2.09326e-16	4	14	14
ENSG00000198915.7	RASGEF1A	2.23393	0.0928017	0.025488	0.028714	0.000100511	0.0943856	9.99617e-09	1	18	18
ENSG00000148655.10	C10orf11	2.23193	0.00592283	0.0256198	0.028857	0.0283963	0.275737	1.06007e-25	8	48	48
ENSG00000167965.13	MLST8	2.23173	0.0466929	0.025633	0.0288713	0.000447496	0.224748	1.70197e-20	4	32	32
ENSG00000112799.4	LY86	-2.23117	-0.317501	0.02567	0.0289115	1.01964e-05	0.31999	1.98787e-31	1	18	18
ENSG00000067836.8	ROGDI	2.22906	0.00817511	0.0258099	0.0290633	0.0158572	0.213337	9.49922e-20	6	29	29
ENSG00000113273.11	ARSB	2.2278	0.0178239	0.0258938	0.0291542	0.00310462	0.0874116	4.61645e-08	10	83	83
ENSG00000160951.3	PTGER1	2.22723	0.0111726	0.0259318	0.0291955	0.00783841	0.0529567	2.29719e-05	4	10	10
ENSG00000183542.4	KLRC4	2.22697	0.0367232	0.025949	0.0292141	0.000700751	0.0572042	1.02806e-05	3	15	15
ENSG00000184361.8	SPATA32	-2.2268	-0.0289438	0.0259606	0.0292268	0.00115452	0.0499413	3.99171e-05	3	29	29
ENSG00000135424.11	ITGA7	-2.22662	-0.0249939	0.0259727	0.0292398	0.00180614	0.122442	2.85899e-11	7	23	23
ENSG00000075856.7	SART3	2.22234	0.13728	0.02626	0.0295514	6.15523e-05	0.0162128	0.0213203	1	7	7
ENSG00000173214.5	KIAA1919	-2.22209	-0.0235896	0.0262776	0.0295704	0.00210328	0.168261	4.78542e-15	7	64	64
ENSG00000183134.4	PTGDR2	-2.22129	-0.0102538	0.0263312	0.0296285	0.008882	0.0704541	9.71765e-07	9	34	34
ENSG00000153208.12	MERTK	2.21448	0.021715	0.0267955	0.0301317	0.00195907	0.119912	3.86156e-11	6	35	35
ENSG00000175643.7	RMI2	2.21223	0.00932401	0.0269507	0.0302998	0.0122255	0.165124	1.10227e-14	2	17	17
ENSG00000172548.10	NIPAL4	-2.21178	-0.0674736	0.026982	0.0303337	0.000167198	0.121048	4.05867e-11	1	12	12
ENSG00000231412.2	CTC-490G23.2	-2.20965	-0.00419628	0.0271292	0.0304931	0.0503002	0.289388	8.84796e-28	10	44	44
ENSG00000079435.5	LIPE	-2.20742	-0.0264274	0.027285	0.0306617	0.00184673	0.08374	9.9554e-08	2	16	16
ENSG00000120008.11	WDR11	2.20696	0.0553842	0.0273169	0.0306963	0.000350803	0.186583	2.85013e-17	2	52	52
ENSG00000171476.17	HOPX	-2.20558	-0.0305115	0.0274135	0.030801	0.000924708	0.0405394	0.000224405	6	71	71
ENSG00000077454.11	LRCH4	2.20533	0.0178073	0.0274306	0.0308195	0.00330664	0.0184905	0.0143415	2	11	11
ENSG00000112031.11	MTRF1L	-2.20362	-0.00407714	0.0275514	0.0309502	0.0631229	0.481792	5.93655e-54	4	24	24
ENSG00000032389.8	TSSC1	2.20018	0.0205292	0.0277938	0.0312125	0.00237874	0.0502724	4.238e-05	7	39	39
ENSG00000270604.1	HCG17	2.19907	0.00828063	0.0278726	0.0312977	0.0139348	0.0794214	1.38724e-07	9	15	15
ENSG00000188389.6	PDCD1	-2.19859	-0.0189179	0.0279073	0.0313352	0.0029784	0.11196	3.11298e-10	3	25	25
ENSG00000110536.9	PTPMT1	-2.19715	-0.0130027	0.0280098	0.0314461	0.00663301	0.0503377	3.58367e-05	7	42	42
ENSG00000205307.6	SAP25	2.19564	0.0118758	0.028118	0.0315632	0.00738155	0.121841	6.13106e-11	1	7	7
ENSG00000176732.6	PFN4	2.19414	0.0111198	0.028225	0.0316789	0.00852669	0.206409	1.15574e-18	1	24	24
ENSG00000115073.6	ACTR1B	2.19359	0.0359083	0.0282645	0.0317216	0.000713648	0.222231	1.79546e-20	4	26	26
ENSG00000144134.14	RABL2A	2.19322	0.0132425	0.0282914	0.0317506	0.00513718	0.154525	1.14363e-13	7	39	39
ENSG00000170175.6	CHRNB1	2.19206	0.0105969	0.0283753	0.0318414	0.00883878	0.115212	1.65428e-10	6	45	45
ENSG00000197958.8	RPL12	2.19119	0.0124541	0.0284382	0.0319093	0.00627583	0.286901	8.93185e-27	9	47	47
ENSG00000104835.10	SARS2	2.19101	0.00803209	0.0284509	0.0319231	0.0133512	0.267619	2.71329e-25	6	26	26
ENSG00000059122.12	FLYWCH1	-2.18904	-0.00247583	0.028594	0.0320777	0.166229	0.709997	9.42396e-108	6	37	37
ENSG00000174373.11	RALGAPA1	-2.1885	-0.0224357	0.0286336	0.0321205	0.00167841	0.438855	2.58058e-46	5	48	48
ENSG00000006125.12	AP2B1	-2.18671	-0.0583814	0.028764	0.0322614	0.000288581	0.0142267	0.0318253	2	41	41
ENSG00000183628.8	DGCR6	2.18617	0.00295898	0.028803	0.0323037	0.113296	0.349133	8.90786e-34	4	18	18
ENSG00000222014.4	RAB6C	2.18422	0.0118729	0.0289461	0.0324583	0.0069282	0.0342703	0.000761364	6	52	52
ENSG00000233820.2	RP11-535M15.2	2.18308	0.0435336	0.0290301	0.032549	0.000551823	0.145024	1.14008e-13	2	10	10
ENSG00000044115.16	CTNNA1	-2.17806	-0.0220151	0.0294012	0.0329498	0.00181679	0.0235736	0.00504696	3	10	10
ENSG00000091972.14	CD200	2.17736	0.208025	0.029454	0.0330068	2.26244e-05	0.107098	9.0923e-10	1	72	72
ENSG00000077348.4	EXOSC5	2.17437	0.015637	0.0296774	0.033248	0.00375307	0.0405032	0.00020457	2	9	9
ENSG00000050327.10	ARHGEF5	-2.17361	-0.0215004	0.0297347	0.0333098	0.00199661	0.0189651	0.0130721	4	46	46
ENSG00000080854.10	IGSF9B	-2.17302	-0.060661	0.0297787	0.0333573	0.000262562	0.0880109	3.97303e-08	2	19	19
ENSG00000146426.13	TIAM2	2.17249	0.0261874	0.0298184	0.0334002	0.00137864	0.0579024	9.06724e-06	2	12	12
ENSG00000141458.8	NPC1	-2.17121	-0.0233138	0.029915	0.0335044	0.00125142	0.156603	3.09115e-14	5	24	24
ENSG00000230521.1	HCG4P7	2.16923	0.00686872	0.0300652	0.0336665	0.0211572	0.474445	5.62615e-52	24	57	57
ENSG00000112655.11	PTK7	-2.16913	-0.00969174	0.0300728	0.0336747	0.0105773	0.0189345	0.0131028	12	59	59
ENSG00000101216.6	GMEB2	2.16912	0.0490046	0.0300739	0.0336758	0.000464773	0.0854755	6.13702e-08	2	25	25
ENSG00000146707.10	POMZP3	-2.16873	-0.00835484	0.0301029	0.0337071	0.0140569	0.57905	1.85232e-72	13	69	69
ENSG00000141013.10	GAS8	-2.1668	-0.00672384	0.0302499	0.0338657	0.0205326	0.104083	1.83423e-09	8	32	32
ENSG00000105939.8	ZC3HAV1	2.16656	0.0223842	0.0302684	0.0338856	0.00208813	0.0129536	0.0402513	5	57	57
ENSG00000135862.5	LAMC1	2.16647	0.0532951	0.0302752	0.033893	0.000327194	0.29523	8.25083e-28	3	50	50
ENSG00000109255.7	NMU	-2.16639	-0.190851	0.0302812	0.0338995	3.38304e-05	0.187942	2.36689e-17	2	23	23
ENSG00000237248.3	LINC00987	-2.16467	-0.00784228	0.0304132	0.0340418	0.0138574	0.0231755	0.00603987	10	41	41
ENSG00000218358.2	RAET1K	2.16389	0.021439	0.0304726	0.0341059	0.00201928	0.0354678	0.000660547	3	35	35
ENSG00000130702.9	LAMA5	2.16305	0.0188581	0.0305373	0.0341757	0.00277575	0.0137254	0.0354128	3	31	31
ENSG00000118855.14	MFSD1	-2.16283	-0.0115226	0.0305544	0.0341941	0.00693404	0.035465	0.00060127	2	21	21
ENSG00000266927.2	AC006273.7	2.16254	0.0178435	0.0305767	0.0342182	0.0030456	0.137541	2.15091e-12	4	26	26
ENSG00000127903.12	ZNF835	2.1621	0.088565	0.0306107	0.0342548	0.000117483	0.0143508	0.030846	2	11	11
ENSG00000111832.8	RWDD1	2.16189	0.0603796	0.0306266	0.034272	0.000229674	0.0212805	0.00748067	3	65	65
ENSG00000221819.2	C16orf3	-2.15961	-0.0303032	0.0308032	0.0344623	0.000977819	0.0143997	0.0308148	2	2	2
ENSG00000101079.16	NDRG3	2.15851	0.00878464	0.0308879	0.0345536	0.00954825	0.0670293	1.96803e-06	2	6	6
ENSG00000064199.2	SPA17	2.15834	0.0198162	0.0309015	0.0345683	0.00239605	0.0122007	0.0473124	3	26	26
ENSG00000270557.1	RP11-546J1.1	2.15779	0.0119441	0.0309439	0.034614	0.00489975	0.0188325	0.0125365	5	26	26
ENSG00000100024.10	UPB1	-2.15668	-0.0594145	0.031031	0.0347078	0.000294471	0.0840352	6.24786e-08	4	27	27
ENSG00000155530.2	LRGUK	2.15505	0.0147176	0.0311583	0.034845	0.00489389	0.129923	7.49424e-12	2	18	18
ENSG00000118096.3	IFT46	2.15494	0.0874325	0.0311665	0.0348539	0.000122228	0.0417852	0.000174919	2	18	18
ENSG00000144115.12	THNSL2	-2.15453	-0.0107812	0.0311989	0.0348889	0.00706097	0.643822	6.57501e-87	9	52	52
ENSG00000234498.2	RPL13AP20	2.15352	0.30772	0.0312775	0.0349735	8.09201e-06	0.0287924	0.00186092	2	32	32
ENSG00000124140.8	SLC12A5	2.1527	0.0100739	0.031342	0.035043	0.00757338	0.174558	1.44811e-15	1	42	42
ENSG00000166441.8	RPL27A	-2.15021	-0.0106598	0.0315386	0.0352547	0.00859525	0.0249908	0.00442929	7	57	57
ENSG00000215305.5	VPS16	-2.14665	-0.03998	0.031821	0.0355589	0.000557267	0.0542197	1.78631e-05	1	18	18
ENSG00000162408.10	NOL9	-2.14521	-0.0218744	0.031936	0.0356827	0.00186652	0.099791	3.65762e-09	1	21	21
ENSG00000253459.3	AL139099.1	-2.1449	-0.0131824	0.0319605	0.0357091	0.00603223	0.0456906	0.00010644	4	30	30
ENSG00000116957.8	TBCE	2.1446	0.0116614	0.0319849	0.0357353	0.00599809	0.0554163	1.49092e-05	2	13	13
ENSG00000166965.8	RCCD1	-2.14427	-0.104018	0.032011	0.0357634	8.86511e-05	0.160348	1.63019e-14	1	24	24
ENSG00000074800.9	ENO1	-2.14254	-0.0163771	0.0321503	0.0359134	0.00281403	0.0321338	0.00117412	2	21	21
ENSG00000167632.10	TRAPPC9	-2.14236	-0.00952545	0.0321647	0.0359289	0.00950991	0.0183575	0.0149262	7	27	27
ENSG00000138593.4	SECISBP2L	2.14193	0.00804706	0.032199	0.0359658	0.0146194	0.232275	2.9255e-21	1	9	9
ENSG00000023892.9	DEF6	2.13848	0.0130162	0.0324779	0.0362659	0.00520627	0.0390854	0.00033654	6	29	29
ENSG00000203761.4	MSTO2P	2.13714	0.017245	0.0325868	0.0363831	0.00284816	0.0522302	2.94907e-05	4	13	13
ENSG00000163755.4	HPS3	2.13699	0.0113486	0.0325992	0.0363964	0.00718735	0.0293571	0.00189607	5	55	55
ENSG00000166321.9	NUDT13	2.13681	0.0123281	0.0326135	0.0364118	0.00580587	0.276271	5.82625e-26	6	97	97
ENSG00000205809.5	KLRC2	2.13454	0.0426725	0.032799	0.0366114	0.000461261	0.0642091	3.01428e-06	1	15	15
ENSG00000225434.2	RP11-63P12.6	-2.13342	-0.0183321	0.0328901	0.0367094	0.00287716	0.499135	4.98371e-57	5	36	36
ENSG00000105072.4	C19orf44	-2.13071	-0.0113355	0.0331129	0.036949	0.0073333	0.203796	8.88623e-19	2	13	13
ENSG00000251287.4	ALG1L2	-2.12833	-0.0558289	0.03331	0.0371609	0.000281165	0.0829016	1.0097e-07	1	12	12
ENSG00000187164.13	KIAA1598	2.12777	0.023862	0.0333563	0.0372106	0.00161878	0.102142	3.12945e-09	3	11	11
ENSG00000165914.10	TTC7B	2.12743	0.0283239	0.033384	0.0372404	0.000994796	0.0323317	0.00116362	1	28	28
ENSG00000166546.9	BEAN1	-2.12649	-0.0243063	0.0334626	0.0373248	0.00167207	0.100042	2.61504e-09	7	44	44
ENSG00000123240.12	OPTN	-2.12581	-0.024152	0.033519	0.0373855	0.00155685	0.0616358	3.64609e-06	2	18	18
ENSG00000228252.4	COL6A4P2	-2.12581	-0.00518133	0.033519	0.0373855	0.032612	0.42257	5.08592e-44	2	37	37
ENSG00000103811.11	CTSH	2.12443	0.0029982	0.0336341	0.0375092	0.0777906	0.18061	3.22109e-16	3	13	13
ENSG00000066248.10	NGEF	-2.12263	-0.0936283	0.033785	0.0376713	0.000129548	0.0143957	0.0293012	1	6	6
ENSG00000070526.10	ST6GALNAC1	2.12205	0.0278936	0.0338337	0.0377237	0.000843731	0.0188419	0.0136993	2	13	13
ENSG00000264247.1	LINC00909	-2.12116	-0.0188184	0.033908	0.0378035	0.00244945	0.138501	2.3024e-12	1	4	4
ENSG00000255015.1	RP11-716H6.1	-2.12002	-0.0209877	0.0340048	0.0379075	0.00161206	0.158939	4.97755e-14	2	19	19
ENSG00000007372.16	PAX6	-2.119	-0.0111871	0.0340906	0.0379996	0.00673934	0.0653649	2.16237e-06	2	8	8
ENSG00000049247.9	UTS2	-2.11816	-0.0158925	0.0341615	0.0380758	0.00479678	0.206662	8.2887e-19	4	38	38
ENSG00000259295.2	CSPG4P12	2.11714	0.0185041	0.034248	0.0381687	0.00265692	0.0133575	0.037017	1	16	16
ENSG00000198208.7	RPS6KL1	-2.11632	-0.00760384	0.034318	0.0382439	0.0153083	0.206484	6.2397e-19	1	5	5
ENSG00000260423.1	RP13-735L24.1	-2.11428	-0.028973	0.0344913	0.0384299	0.00101368	0.218384	6.44718e-20	6	34	34
ENSG00000008838.13	MED24	-2.11414	-0.0590289	0.0345029	0.0384424	0.000328389	0.0934742	1.62685e-08	2	25	25
ENSG00000120526.6	NUDCD1	2.1138	0.0490383	0.0345321	0.0384737	0.000402231	0.0177981	0.0154191	2	40	40
ENSG00000153820.8	SPHKAP	2.11258	0.0560214	0.0346369	0.0385863	0.000286831	0.0589711	8.54131e-06	3	37	37
ENSG00000156232.6	WHAMM	2.11239	0.0418116	0.034653	0.0386036	0.00048939	0.0789239	2.30638e-07	1	12	12
ENSG00000135535.10	CD164	-2.11231	-0.0125321	0.0346597	0.0386107	0.00543825	0.0216043	0.00678523	6	41	41
ENSG00000184381.14	PLA2G6	2.1107	0.00845645	0.034798	0.0387592	0.0122484	0.108612	7.11931e-10	3	31	31
ENSG00000269978.1	RP11-338N10.3	-2.10944	-0.00984154	0.0349065	0.0388757	0.00774051	0.0536408	2.30987e-05	9	41	41
ENSG00000115568.11	ZNF142	-2.10912	-0.0401399	0.0349343	0.0389055	0.000533052	0.0290013	0.00205594	3	51	51
ENSG00000225498.1	AC002064.5	-2.10786	-0.0189523	0.0350433	0.0390225	0.00267881	0.0785938	2.55615e-07	7	54	54
ENSG00000253816.2	RP11-1415C14.3	-2.10417	-0.00535826	0.0353638	0.0393663	0.0308466	0.061036	5.73364e-06	6	18	18
ENSG00000188011.5	CXXC11	2.10319	0.0866293	0.035449	0.0394577	0.000117256	0.0318092	0.00127891	1	22	22
ENSG00000153896.13	ZNF599	-2.10236	-0.010989	0.0355221	0.0395361	0.00890848	0.0139225	0.0331853	9	48	48
ENSG00000168395.10	ING5	2.10211	0.0290121	0.0355435	0.0395591	0.000963453	0.275726	1.08232e-25	4	18	18
ENSG00000140749.7	IGSF6	2.1019	0.0849338	0.035562	0.0395789	0.000116978	0.0270752	0.00295393	1	4	4
ENSG00000197006.9	METTL9	2.1019	0.0194643	0.035562	0.0395789	0.00222734	0.130682	1.07279e-11	1	8	8
ENSG00000198231.8	DDX42	-2.10099	-0.471189	0.035642	0.0396647	4.04613e-06	0.0418517	0.000190396	1	7	7
ENSG00000138039.10	LHCGR	2.10058	0.00874591	0.0356778	0.0397032	0.0123865	0.0913473	2.15907e-08	4	34	34
ENSG00000198682.8	PAPSS2	-2.09913	-0.00776328	0.0358053	0.0398398	0.0165523	0.0443991	0.000117953	9	46	46
ENSG00000205583.9	STAG3L1	2.09868	0.00373131	0.0358449	0.0398823	0.0602105	0.305934	1.43874e-29	8	40	40
ENSG00000103415.7	HMOX2	-2.09776	-0.0229818	0.0359261	0.0399694	0.00155086	0.080235	1.31238e-07	3	15	15
ENSG00000236713.1	RP11-363I22.3	2.09701	0.0212985	0.035993	0.0400411	0.00220638	0.0200057	0.0105913	1	3	3
ENSG00000105523.3	FAM83E	2.09561	0.0831506	0.0361165	0.0401735	0.000128596	0.127286	1.10513e-11	2	21	21
ENSG00000141469.12	SLC14A1	-2.0955	-0.0200072	0.0361266	0.0401843	0.00233113	0.0607003	6.10966e-06	5	38	38
ENSG00000151176.3	PLBD2	2.09499	0.00703642	0.0361715	0.0402325	0.018113	0.125911	2.9467e-11	13	92	92
ENSG00000168807.12	SNTB2	2.09461	0.0234201	0.0362053	0.0402686	0.00158958	0.112765	2.83337e-10	3	26	26
ENSG00000167740.5	CYB5D2	2.09416	0.0154962	0.0362458	0.0403121	0.00377711	0.0455108	8.13271e-05	6	31	31
ENSG00000213876.4	RPL7AP64	-2.09346	-0.0309265	0.036308	0.0403788	0.000985471	0.0231498	0.00559003	3	15	15
ENSG00000105443.9	CYTH2	2.09218	0.00931728	0.036422	0.040501	0.0107591	0.0380057	0.000389114	5	18	18
ENSG00000204514.5	ZNF814	-2.09126	-0.0122538	0.0365044	0.0405893	0.00609579	0.054402	1.78533e-05	7	40	40
ENSG00000256937.1	RP11-436I9.5	-2.08869	-0.018906	0.036736	0.0408374	0.00220502	0.108562	7.12726e-10	1	14	14
ENSG00000129946.6	SHC2	-2.08818	-0.0268371	0.036782	0.0408866	0.00111996	0.155164	5.14499e-14	1	9	9
ENSG00000126804.9	ZBTB1	2.08199	0.0559532	0.0373437	0.0414882	0.000313425	0.0281578	0.00241012	2	20	20
ENSG00000188641.8	DPYD	2.08114	0.0652282	0.0374207	0.0415707	0.000219884	0.0255494	0.00384792	3	28	28
ENSG00000260814.2	RP11-107F6.3	2.08091	0.0152582	0.0374423	0.0415938	0.00357965	0.0535444	2.53393e-05	3	17	17
ENSG00000075461.5	CACNG4	2.07991	0.0154165	0.0375341	0.0416921	0.00424031	0.11794	1.02973e-10	6	44	44
ENSG00000204267.9	TAP2	2.07961	0.00381096	0.0375617	0.0417216	0.0757176	0.129845	3.4799e-12	13	21	21
ENSG00000248202.1	RP11-455B3.1	2.0773	0.0104198	0.037774	0.0419488	0.00809394	0.0477905	5.81581e-05	1	4	4
ENSG00000229390.1	MICD	-2.07619	-0.0115099	0.0378765	0.0420585	0.00700104	0.115742	1.09815e-10	21	44	44
ENSG00000073849.10	ST6GAL1	2.07606	0.0136656	0.0378887	0.0420716	0.00387154	0.0344545	0.000759378	4	23	23
ENSG00000158062.16	UBXN11	-2.07598	-0.0200793	0.0378959	0.0420793	0.00215827	0.0631351	3.06115e-06	7	55	55
ENSG00000152315.4	KCNK13	2.07384	0.0345985	0.038094	0.0422913	0.000803208	0.10518	1.62397e-09	2	26	26
ENSG00000110427.10	KIAA1549L	2.07337	0.134041	0.038138	0.0423383	5.0578e-05	0.0204028	0.0101613	1	3	3
ENSG00000249685.1	RP11-360F5.3	2.0722	0.0590146	0.038247	0.042455	0.000251782	0.228732	6.01414e-21	1	45	45
ENSG00000178445.8	GLDC	2.07211	0.0288573	0.0382551	0.0424636	0.00102831	0.293873	1.53844e-27	4	28	28
ENSG00000268278.1	RP11-420K14.1	-2.07132	-0.181902	0.038329	0.0425427	2.42986e-05	0.107157	1.19481e-09	1	22	22
ENSG00000198720.8	ANKRD13B	2.07075	0.0528488	0.0383819	0.0425993	0.000312972	0.0732541	4.31081e-07	4	16	16
ENSG00000181638.13	ZFP41	-2.06991	-0.0330139	0.0384612	0.0426841	0.000760535	0.0820256	1.00372e-07	5	33	33
ENSG00000100997.14	ABHD12	-2.06961	-0.0384776	0.0384888	0.0427136	0.00055687	0.108935	8.22952e-10	4	36	36
ENSG00000256515.3	CCL3L3	2.06957	0.0233355	0.0384924	0.0427175	0.00164549	0.053255	2.16988e-05	7	21	21
ENSG00000151883.12	PARP8	2.06826	0.054258	0.038616	0.0428497	0.000299531	0.184839	3.53125e-17	1	19	19
ENSG00000253540.1	FAM86HP	-2.0681	-0.0159045	0.0386304	0.0428651	0.00326523	0.162698	1.28555e-14	3	21	21
ENSG00000258572.1	RP11-1070N10.3	2.06594	0.00704611	0.0388337	0.0430825	0.0172898	0.0541456	1.8055e-05	2	10	10
ENSG00000260075.1	NSFP1	-2.06435	-0.00416425	0.0389841	0.0432433	0.03311	0.510353	5.40375e-58	9	73	73
ENSG00000270035.1	RP11-338N10.2	-2.06328	-0.0126479	0.0390862	0.0433523	0.0049363	0.0223444	0.00640918	8	33	33
ENSG00000259763.1	RP11-327J17.1	-2.06285	-0.0110746	0.0391265	0.0433954	0.00710021	0.0374991	0.000422394	5	35	35
ENSG00000217897.2	RP11-420K8.2	2.05965	0.03593	0.039432	0.043722	0.000574634	0.0140092	0.0320401	1	5	5
ENSG00000137563.7	GGH	2.05872	0.0122617	0.0395214	0.0438176	0.00611839	0.312978	1.45654e-29	6	41	41
ENSG00000212643.1	ZRSR1	-2.05772	-0.0634574	0.0396169	0.0439195	0.00020908	0.0312574	0.00138459	2	22	22
ENSG00000243678.7	NME1-NME2	2.05758	0.00947018	0.0396306	0.0439342	0.00961965	0.154673	1.12689e-13	10	101	101
ENSG00000138175.8	ARL3	2.05708	0.0121599	0.0396788	0.0439857	0.00560066	0.0694274	1.30647e-06	5	30	30
ENSG00000107020.5	PLGRKT	-2.05703	-0.00509195	0.0396831	0.0439902	0.0314494	0.210746	1.37844e-19	8	51	51
ENSG00000174574.11	AKIRIN1	-2.0539	-0.0260189	0.0399852	0.044313	0.00118388	0.0506761	3.37626e-05	3	23	23
ENSG00000131055.4	COX4I2	-2.05311	-0.192112	0.040062	0.044395	1.99618e-05	0.07246	6.85906e-07	1	17	17
ENSG00000166165.8	CKB	2.05255	0.0191096	0.0401166	0.0444534	0.00231013	0.0476218	6.68563e-05	5	27	27
ENSG00000226232.4	RP11-419C5.2	2.04953	0.00889019	0.0404108	0.0447675	0.0111553	0.584092	3.65378e-73	8	42	42
ENSG00000254470.2	AP5B1	2.0487	0.0112959	0.0404919	0.0448541	0.00967923	0.111758	3.37917e-10	6	23	23
ENSG00000173334.3	TRIB1	-2.04847	-0.00945773	0.0405142	0.0448779	0.0105906	0.0127668	0.0408937	6	42	42
ENSG00000188599.13	NPIPP1	2.04815	0.00504811	0.0405453	0.0449111	0.0257685	0.159764	3.64604e-14	13	56	56
ENSG00000167880.3	EVPL	-2.04746	-0.00500634	0.0406125	0.0449829	0.0324585	0.121222	6.67116e-11	3	9	9
ENSG00000137270.10	GCM1	-2.04592	-0.0349098	0.0407643	0.0451449	0.000733008	0.0621409	3.75582e-06	4	43	43
ENSG00000186501.10	TMEM222	-2.04592	-0.0396952	0.0407645	0.0451451	0.000577998	0.0684572	8.08378e-07	3	28	28
ENSG00000184385.2	C21orf128	-2.0441	-0.010467	0.0409439	0.0453366	0.00797084	0.48098	9.56106e-54	3	31	31
ENSG00000137261.9	KIAA0319	-2.04317	-0.0577904	0.0410358	0.0454347	0.000267111	0.150763	1.37353e-13	3	47	47
ENSG00000113140.6	SPARC	2.04314	0.0214525	0.0410383	0.0454374	0.00187304	0.158087	1.56919e-14	10	31	31
ENSG00000166797.6	FAM96A	2.04248	0.037785	0.0411044	0.0455079	0.000603329	0.0638395	3.44136e-06	5	34	34
ENSG00000197016.7	ZNF470	2.0416	0.0125898	0.0411916	0.0456009	0.00504794	0.0802561	1.61104e-07	9	48	48
ENSG00000124802.7	EEF1E1	2.04126	0.0423285	0.0412251	0.0456367	0.000363049	0.0130644	0.0383101	2	7	7
ENSG00000100714.11	MTHFD1	-2.0411	-0.0162729	0.0412405	0.0456531	0.00305472	0.240472	6.64786e-22	2	19	19
ENSG00000241151.1	RP11-454C18.1	2.03883	0.11664	0.041467	0.0458947	6.28334e-05	0.0139289	0.0326314	1	8	8
ENSG00000259005.1	RP3-449M8.6	-2.03834	-0.0254062	0.0415155	0.0459465	0.00123641	0.318836	1.41512e-30	3	31	31
ENSG00000117480.11	FAAH	-2.03618	-0.00608879	0.0417318	0.0461772	0.0214423	0.0760933	3.16109e-07	3	17	17
ENSG00000108666.5	C17orf75	2.03536	0.00466162	0.0418144	0.0462653	0.0397914	0.174307	1.67919e-15	6	22	22
ENSG00000249476.1	CTD-2587M2.1	2.03441	0.00432645	0.0419102	0.0463674	0.044875	0.37831	1.5208e-38	3	25	25
ENSG00000122547.6	EEPD1	2.03378	0.0359958	0.0419733	0.0464347	0.000571383	0.156124	1.69832e-14	2	26	26
ENSG00000132432.9	SEC61G	-2.03262	-0.018153	0.0420905	0.0465597	0.00247326	0.0735236	6.36228e-07	5	67	67
ENSG00000156042.13	TTC18	-2.03181	-0.0588023	0.0421728	0.0466474	0.00029511	0.101522	2.53399e-09	4	66	66
ENSG00000272779.1	LL22NC03-80A10.6	-2.03148	-0.010947	0.0422066	0.0466835	0.00674835	0.370639	6.82848e-37	4	32	32
ENSG00000006611.11	USH1C	-2.03056	-0.0119488	0.0422998	0.0467828	0.00581249	0.373984	3.60856e-37	4	25	25
ENSG00000231742.1	RP11-112L6.4	2.02968	0.0131276	0.0423888	0.0468778	0.00468489	0.287591	9.63743e-27	4	12	12
ENSG00000269001.1	ZNF818P	-2.02931	-0.0098628	0.0424267	0.0469181	0.00791121	0.247417	1.64385e-22	5	24	24
ENSG00000185829.11	ARL17A	2.02649	0.0079418	0.0427149	0.0472253	0.0135024	0.354128	3.61861e-35	5	51	51
ENSG00000213214.3	ARHGEF35	2.02563	0.0111569	0.0428024	0.0473186	0.0068003	0.370645	6.38734e-37	6	17	17
ENSG00000167840.9	ZNF232	-2.02554	-0.00280759	0.0428118	0.0473285	0.0835907	0.24402	1.07397e-22	5	54	54
ENSG00000118197.9	DDX59	2.02521	0.0392065	0.0428457	0.0473647	0.000547065	0.256648	1.67247e-23	2	22	22
ENSG00000156502.9	SUPV3L1	2.02278	0.0253634	0.043096	0.0476313	0.00172032	0.0875082	2.06811e-08	1	17	17
ENSG00000075702.12	WDR62	2.02194	0.00861433	0.0431823	0.0477233	0.0110471	0.0360039	0.000592059	10	42	42
ENSG00000272327.1	RP11-1002K11.1	-2.02161	-0.0225016	0.0432169	0.0477601	0.00165148	0.0332465	0.000946313	2	12	12
ENSG00000171806.7	METTL18	-2.02096	-0.0361834	0.0432834	0.047831	0.00067316	0.325192	4.92031e-31	4	67	67
ENSG00000060749.10	QSER1	-2.0202	-0.018131	0.0433629	0.0479157	0.00233468	0.0351598	0.000618281	4	61	61
ENSG00000010539.7	ZNF200	-2.01764	-0.00454338	0.0436287	0.0481987	0.0414462	0.148714	1.66679e-13	3	16	16
ENSG00000068781.16	STON1-GTF2A1L	2.01651	0.00238773	0.0437469	0.0483246	0.153061	0.305357	5.78688e-30	3	16	16
ENSG00000230795.2	HLA-K	2.0164	0.00292086	0.0437586	0.0483371	0.0873405	0.509067	1.0469e-57	27	94	94
ENSG00000117868.11	ESYT2	2.01593	0.126228	0.043807	0.0483886	5.07968e-05	0.0580777	8.06892e-06	1	21	21
ENSG00000087191.8	PSMC5	2.01569	0.0246402	0.0438326	0.0484158	0.00138337	0.0901218	2.85795e-08	3	12	12
ENSG00000214871.3	AC005082.1	2.01562	0.0124594	0.04384	0.0484237	0.00452551	0.0438578	0.000118546	4	28	28
ENSG00000178952.4	TUFM	2.01378	0.00422139	0.0440325	0.0486287	0.0454424	0.15434	3.37824e-14	7	21	21
ENSG00000243289.1	CTGLF8P	2.01239	0.174206	0.0441784	0.048784	2.2036e-05	0.0980434	1.16766e-09	2	12	12
ENSG00000257591.1	ZNF625	2.01044	0.018856	0.044385	0.0490039	0.00230439	0.029457	0.00183942	1	2	2
ENSG00000232637.3	WI2-3658N16.1	2.00934	0.0126419	0.0445008	0.0491271	0.00538334	0.37134	9.68489e-37	8	35	35
ENSG00000171115.3	GIMAP8	2.00875	0.0156392	0.044564	0.0491944	0.00322823	0.220105	1.82258e-20	1	8	8
ENSG00000039123.11	SKIV2L2	-2.00749	-0.0330361	0.044698	0.0493369	0.000987053	0.0133908	0.0355371	2	2	2
ENSG00000147813.11	NAPRT1	-2.00618	-0.00304542	0.0448371	0.0494849	0.0999964	0.578504	1.90745e-72	10	42	42
ENSG00000103852.8	TTC23	-2.00604	-0.0138745	0.0448525	0.0495013	0.00400261	0.263479	2.23419e-25	4	24	24
ENSG00000188483.6	IER5L	2.00508	0.0530066	0.0449545	0.0496098	0.000287742	0.0248405	0.00420187	2	17	17
ENSG00000186222.3	BLOC1S4	2.00219	0.0202322	0.0452638	0.0499388	0.00213118	0.0121035	0.0453648	2	21	21
ENSG00000125912.6	NCLN	2.00207	0.0141634	0.0452777	0.0499536	0.00369907	0.155147	7.64479e-14	3	16	16
ENSG00000117245.8	KIF17	2.00152	0.0840871	0.0453365	0.0500161	0.000111672	0.0494664	4.72841e-05	2	6	6
ENSG00000101150.13	TPD52L2	2.00018	0.0114263	0.0454813	0.0501701	0.00490944	0.0262414	0.00325872	2	7	7
ENSG00000125651.9	GTF2F1	-2.00012	-0.0297443	0.0454872	0.0501764	0.000930551	0.0640949	3.39266e-06	2	9	9
ENSG00000237510.3	AC008268.2	1.99977	0.00772624	0.0455249	0.0502164	0.0133617	0.11795	1.10699e-10	3	22	22
ENSG00000094975.9	SUCO	1.99877	0.00921056	0.045633	0.0503314	0.00970931	0.235932	2.02705e-21	6	33	33
ENSG00000168614.13	NBPF9	1.99585	0.0464604	0.04595	0.0506684	0.000367163	0.0831923	9.79506e-08	1	4	4
ENSG00000226328.2	CTA-217C2.1	-1.99564	-0.0235423	0.045973	0.0506928	0.00125518	0.0891143	2.73669e-08	1	18	18
ENSG00000197070.9	ARRDC1	-1.99448	-0.0156417	0.0460996	0.0508274	0.0034476	0.191558	2.52333e-17	6	32	32
ENSG00000225101.3	OR52K3P	1.99235	0.0398862	0.0463324	0.0510748	0.000484009	0.242934	4.31506e-22	2	19	19
ENSG00000121454.4	LHX4	1.99212	0.00952502	0.046358	0.051102	0.010444	0.147653	4.56458e-13	11	79	79
ENSG00000111341.5	MGP	-1.99117	-0.0123237	0.046462	0.0512125	0.00642301	0.0739092	5.18589e-07	1	13	13
ENSG00000134283.13	PPHLN1	-1.99037	-0.00838691	0.0465506	0.0513067	0.0114873	0.179205	3.50914e-16	5	41	41
ENSG00000010379.11	SLC6A13	1.98838	0.00846036	0.0467693	0.051539	0.0123865	0.0291118	0.00205455	8	46	46
ENSG00000256720.1	RP11-436I9.6	-1.98817	-0.0182932	0.0467924	0.0515635	0.00235294	0.0943957	4.27929e-09	2	35	35
ENSG00000242852.2	ZNF709	-1.98795	-0.0465159	0.046817	0.0515897	0.000415137	0.103811	1.42851e-09	1	16	16
ENSG00000250490.1	CTD-2324F15.2	1.98794	0.00445502	0.0468184	0.0515912	0.0382304	0.345951	2.07127e-34	4	23	23
ENSG00000081087.10	OSTM1	1.98775	0.00935714	0.0468395	0.0516135	0.00961013	0.0252238	0.0035043	11	66	66
ENSG00000137098.9	SPAG8	1.98758	0.00972755	0.0468584	0.0516337	0.00820212	0.0307003	0.00154458	6	22	22
ENSG00000132182.7	NUP210	1.98665	0.0384706	0.046961	0.0517427	0.00048751	0.0691918	1.41142e-06	3	62	62
ENSG00000161996.13	WDR90	1.97895	0.00670251	0.0478213	0.0526561	0.0177269	0.0945944	1.11101e-08	3	10	10
ENSG00000091536.12	MYO15A	1.97792	0.0417033	0.0479377	0.0527796	0.000498059	0.128883	9.95921e-12	3	27	27
ENSG00000174255.5	ZNF80	-1.97606	-0.00704159	0.0481477	0.0530026	0.0161835	0.0415625	0.000194332	4	36	36
ENSG00000187650.3	VMAC	-1.97487	-0.0445214	0.0482833	0.0531465	0.00037574	0.0180073	0.014742	2	9	9
ENSG00000145861.7	C1QTNF2	-1.97373	-0.0372176	0.0484126	0.0532836	0.000621108	0.100652	4.32051e-09	2	22	22
ENSG00000166582.5	CENPV	1.97268	0.02902	0.048532	0.0534103	0.000918571	0.0933973	1.35361e-08	1	7	7
ENSG00000204624.6	PTCHD2	1.97145	0.00748581	0.0486723	0.0535592	0.0128875	0.0495608	4.70833e-05	2	7	7
ENSG00000127220.5	ABHD8	-1.97106	-0.00616569	0.0487167	0.0536063	0.0216188	0.145353	1.26581e-13	7	26	26
ENSG00000163072.10	NOSTRIN	-1.97028	-0.0410327	0.048806	0.053701	0.000481979	0.11684	1.61046e-10	1	17	17
ENSG00000230107.1	CTA-126B4.7	-1.96812	-0.00904174	0.0490545	0.0539646	0.00966519	0.0846574	6.40271e-08	3	15	15
ENSG00000198829.5	SUCNR1	1.96669	0.102151	0.0492188	0.0541388	6.78088e-05	0.013704	0.0350445	2	8	8
ENSG00000163703.13	CRELD1	-1.96642	-0.0162513	0.0492498	0.0541717	0.00358593	0.18896	7.16984e-17	9	67	67
ENSG00000178222.8	RNF212	-1.96604	-0.0532901	0.0492946	0.0542192	0.000305315	0.0979883	4.08412e-09	3	44	44
ENSG00000140386.8	SCAPER	-1.96466	-0.0190294	0.0494535	0.0543877	0.00208034	0.37437	2.77206e-37	3	32	32
ENSG00000184428.8	TOP1MT	1.96443	0.115012	0.04948	0.0544158	5.97252e-05	0.0702177	6.86062e-07	1	12	12
ENSG00000259845.1	HERC2P10	-1.96369	-0.0119144	0.0495657	0.0545066	0.00562391	0.301541	1.42451e-28	5	48	48
ENSG00000146376.6	ARHGAP18	-1.96179	-0.0115466	0.049787	0.0547413	0.00475692	0.0153367	0.0258584	3	48	48
ENSG00000130943.5	PKDREJ	-1.96142	-0.0241871	0.0498302	0.0547871	0.00134666	0.197881	3.88308e-18	2	17	17
ENSG00000133059.12	DSTYK	1.9598	0.015385	0.0500197	0.0549879	0.00332646	0.0475572	7.48547e-05	2	6	6
ENSG00000272143.1	FGF14-AS2	-1.95916	-0.0269021	0.0500937	0.0550663	0.00122738	0.0138053	0.0343475	6	40	40
ENSG00000164736.5	SOX17	1.95795	0.00643525	0.0502364	0.0552176	0.0177608	0.0190341	0.0109501	3	9	9
ENSG00000161180.6	CCDC116	1.95605	0.0151373	0.0504589	0.0554533	0.00319921	0.118297	1.39485e-10	2	15	15
ENSG00000103037.7	SETD6	-1.95506	-0.015604	0.0505758	0.0555771	0.00311856	0.0491574	4.26626e-05	4	13	13
ENSG00000087237.6	CETP	-1.95408	-0.00908289	0.050692	0.0557003	0.00955653	0.0541316	1.71355e-05	6	10	10
ENSG00000212125.2	TAS2R15	-1.95342	-0.00847782	0.0507699	0.0557828	0.010223	0.095586	8.22047e-09	10	44	44
ENSG00000104998.2	IL27RA	-1.95309	-0.0102669	0.0508091	0.0558243	0.00780269	0.0493658	5.17376e-05	5	16	16
ENSG00000167081.12	PBX3	1.95146	0.0583134	0.051002	0.0560286	0.000217552	0.0995902	3.78522e-09	1	15	15
ENSG00000230499.1	AC108463.1	1.94811	0.0307972	0.0514015	0.0564517	0.000786544	0.110724	5.41097e-10	3	31	31
ENSG00000139168.3	ZCRB1	-1.94592	-0.0114142	0.051664	0.0567296	0.00591097	0.1818	3.85228e-16	3	24	24
ENSG00000204469.8	PRRC2A	-1.94559	-0.00482923	0.0517037	0.0567716	0.031411	0.0817348	1.29041e-07	24	40	40
ENSG00000224549.1	RP11-370B11.3	-1.94428	-0.021289	0.0518622	0.0569395	0.00165419	0.233751	1.45592e-21	6	38	38
ENSG00000131797.8	CLUHP3	-1.94422	-0.095962	0.0518687	0.0569463	9.13001e-05	0.123898	4.26839e-11	2	18	18
ENSG00000271587.1	GS1-531I17.3	1.94367	0.0115998	0.051935	0.0570165	0.00581083	0.0386705	0.000244658	1	2	2
ENSG00000170915.8	PAQR8	-1.94364	-0.0253944	0.051939	0.0570208	0.00145802	0.0495385	4.41553e-05	2	8	8
ENSG00000101307.11	SIRPB1	1.94353	0.00451695	0.0519518	0.0570343	0.0358715	0.584092	1.54075e-73	4	24	24
ENSG00000185437.9	SH3BGR	-1.94276	-0.0230765	0.052045	0.0571329	0.0011886	0.137268	2.71832e-12	1	10	10
ENSG00000087301.4	TXNDC16	1.94134	0.0137043	0.0522165	0.0573144	0.00336329	0.107363	9.68316e-10	8	66	66
ENSG00000128594.3	LRRC4	-1.93993	-0.0505333	0.052388	0.0574959	0.000297911	0.0566939	1.32079e-05	1	14	14
ENSG00000130332.10	LSM7	1.93956	0.00451185	0.0524336	0.0575441	0.0372527	0.26427	2.38554e-24	2	14	14
ENSG00000129204.12	USP6	-1.93899	-0.00260778	0.0525031	0.0576177	0.0879822	0.22702	6.5653e-21	9	51	51
ENSG00000270972.1	RP11-326C3.15	1.93716	0.00897308	0.052726	0.0578535	0.00877579	0.278343	3.05033e-26	1	8	8
ENSG00000163875.11	MEAF6	1.93597	0.0356783	0.0528715	0.0580075	0.00052537	0.0226408	0.00658638	3	33	33
ENSG00000266385.1	RP11-227G15.8	1.93436	0.00958291	0.053069	0.0582164	0.0088876	0.0445574	0.0001319	12	65	65
ENSG00000100360.10	IFT27	1.93357	0.0354951	0.0531657	0.0583186	0.000675696	0.115818	2.31291e-10	2	12	12
ENSG00000172456.12	FGGY	1.93307	0.00360362	0.0532274	0.0583839	0.0586039	0.106938	5.72917e-10	9	41	41
ENSG00000233558.1	RP3-486I3.4	-1.93162	-0.0179852	0.0534062	0.058573	0.00214996	0.0165202	0.0206129	7	51	51
ENSG00000171747.4	LGALS4	-1.9303	-0.0587423	0.0535695	0.0587456	0.000201427	0.0412547	0.000195451	2	9	9
ENSG00000232931.1	LINC00342	-1.92985	-0.0134581	0.0536258	0.0588051	0.0041222	0.0677892	1.50658e-06	3	18	18
ENSG00000085265.6	FCN1	-1.92975	-0.0082844	0.0536375	0.0588175	0.0116847	0.0299203	0.00149821	8	33	33
ENSG00000166037.6	CEP57	1.92951	0.117011	0.053668	0.0588498	5.72814e-05	0.157908	5.28739e-14	1	42	42
ENSG00000140931.15	CMTM3	-1.92863	-0.0196929	0.0537763	0.0589643	0.00197488	0.0802779	2.01939e-07	6	26	26
ENSG00000128944.9	KNSTRN	1.92482	0.00292103	0.0542525	0.0594676	0.0729323	0.47065	2.39022e-51	6	19	19
ENSG00000185485.10	SDHAP1	1.9248	0.00859704	0.0542543	0.0594695	0.00970588	0.223343	2.8324e-20	10	51	51
ENSG00000174233.7	ADCY6	-1.92479	-0.0303239	0.0542551	0.0594704	0.000731874	0.0249203	0.00442472	7	36	36
ENSG00000164398.8	ACSL6	1.92417	0.0212103	0.0543332	0.0595529	0.00106153	0.0133525	0.035089	5	22	22
ENSG00000196793.9	ZNF239	-1.92161	-0.049688	0.0546554	0.0598934	0.000313718	0.0462649	6.43155e-05	3	18	18
ENSG00000259687.1	RP11-293M10.5	-1.92036	-0.00731257	0.0548131	0.06006	0.0133722	0.0315643	0.00117279	8	23	23
ENSG00000169507.5	SLC38A11	-1.92027	-0.00684733	0.0548232	0.0600707	0.016413	0.0284088	0.00218224	8	67	67
ENSG00000167601.7	AXL	-1.91997	-0.0252538	0.054862	0.0601117	0.00107105	0.0327233	0.00101796	1	12	12
ENSG00000221995.4	TIAF1	-1.91989	-0.0201944	0.0548723	0.0601226	0.00169728	0.0482539	6.51773e-05	2	22	22
ENSG00000108786.6	HSD17B1	1.91912	0.0341351	0.0549692	0.060225	0.000589813	0.162143	1.70015e-14	2	15	15
ENSG00000048471.9	SNX29	-1.91721	-0.031811	0.055211	0.0604804	0.000780686	0.121825	4.44043e-11	2	20	20
ENSG00000125630.11	POLR1B	-1.91588	-0.10253	0.055381	0.0606599	7.27888e-05	0.333338	3.27715e-32	1	14	14
ENSG00000231816.1	RP4-782L23.1	-1.91561	-0.00351638	0.055415	0.0606958	0.0578798	0.225121	1.67949e-20	4	20	20
ENSG00000177989.9	ODF3B	1.91491	0.00652657	0.0555036	0.0607894	0.0177636	0.0189794	0.0122181	4	8	8
ENSG00000198842.5	DUSP27	-1.91402	-0.0209181	0.0556181	0.0609103	0.00155502	0.0784448	1.10036e-07	2	27	27
ENSG00000131773.9	KHDRBS3	1.91348	0.0178025	0.055686	0.060982	0.00231932	0.0715831	8.11659e-07	1	5	5
ENSG00000251359.3	WWC2-AS2	-1.91255	-0.00668064	0.055806	0.0611087	0.0149883	0.0722686	6.4584e-07	1	4	4
ENSG00000114491.9	UMPS	-1.91251	-0.0255978	0.0558114	0.0611144	0.00139425	0.0208116	0.00902786	3	34	34
ENSG00000111231.4	GPN3	1.91166	0.0253664	0.0559192	0.0612282	0.00119944	0.0496805	3.47737e-05	2	8	8
ENSG00000070759.12	TESK2	1.90982	0.0390855	0.056156	0.0614782	0.000445921	0.0188089	0.0132321	1	16	16
ENSG00000205560.8	CPT1B	1.9096	0.0040787	0.0561847	0.0615085	0.0485841	0.338428	1.05776e-32	5	28	28
ENSG00000187796.9	CARD9	-1.90907	-0.0878454	0.0562529	0.0615805	9.71295e-05	0.0126899	0.0426959	2	6	6
ENSG00000118514.9	ALDH8A1	1.90888	0.0164916	0.0562773	0.0616063	0.00275086	0.438607	3.07702e-47	8	42	42
ENSG00000247373.2	RP11-486O12.2	1.90871	0.0990122	0.0563	0.0616302	6.09751e-05	0.0826571	7.65796e-08	1	13	13
ENSG00000105672.10	ETV2	1.90865	0.00795807	0.0563071	0.0616377	0.0113924	0.105949	1.30311e-09	3	9	9
ENSG00000236624.4	CCDC163P	1.90861	0.00977161	0.056312	0.0616429	0.00652981	0.666887	4.94459e-94	4	43	43
ENSG00000177646.13	ACAD9	1.90858	0.0567903	0.056316	0.0616471	0.000261186	0.339488	1.03729e-37	1	17	17
ENSG00000101460.8	MAP1LC3A	-1.90791	-0.0456544	0.056403	0.0617389	0.00034773	0.068537	1.38651e-06	1	18	18
ENSG00000233609.3	RP11-62H7.2	-1.90789	-0.00530226	0.0564061	0.0617422	0.0230629	0.23619	1.33428e-21	4	31	31
ENSG00000151849.10	CENPJ	1.90681	0.0216967	0.0565447	0.0618884	0.00147958	0.0250653	0.00422121	6	34	34
ENSG00000111615.8	KRR1	-1.90581	-0.0290648	0.0566749	0.0620259	0.000885543	0.138676	9.30126e-13	4	52	52
ENSG00000142632.12	ARHGEF19	1.90545	0.00216758	0.0567219	0.0620755	0.154771	0.388013	4.48594e-39	5	41	41
ENSG00000152359.10	POC5	1.90492	0.261663	0.05679	0.0621473	1.61454e-05	0.122542	3.55396e-11	1	19	19
ENSG00000165215.5	CLDN3	1.90371	0.0134677	0.0569482	0.0623143	0.00281325	0.0308437	0.00142696	3	22	22
ENSG00000112367.6	FIG4	1.9037	0.0137962	0.0569492	0.0623153	0.00392189	0.069113	1.29053e-06	8	67	67
ENSG00000237276.4	ANO7P1	1.90339	0.0282801	0.05699	0.0623584	0.000918403	0.0416964	0.000147134	1	3	3
ENSG00000162461.7	SLC25A34	1.90236	0.0246358	0.0571236	0.0624993	0.00118251	0.273454	7.18489e-26	3	19	19
ENSG00000172890.7	NADSYN1	1.90146	0.0291123	0.057242	0.0626243	0.00101636	0.306844	3.69462e-29	3	25	25
ENSG00000124380.6	SNRNP27	1.90069	0.00758135	0.0573425	0.0627302	0.0116474	0.0212704	0.00844648	7	40	40
ENSG00000233822.3	HIST1H2BN	-1.90045	-0.014231	0.0573736	0.0627631	0.00320202	0.0202974	0.00964918	3	4	4
ENSG00000183336.7	BOLA2	1.89983	0.00452561	0.0574551	0.0628491	0.0347124	0.0242567	0.00454624	15	40	40
ENSG00000146535.9	GNA12	1.89965	0.0343733	0.0574788	0.062874	0.00060905	0.0836226	7.47147e-08	2	9	9
ENSG00000186889.5	TMEM17	-1.89848	-0.00832944	0.057633	0.0630367	0.0102077	0.0693554	9.26898e-07	1	6	6
ENSG00000112562.14	SMOC2	1.89841	0.00957429	0.0576426	0.0630469	0.00726701	0.0176527	0.0158673	4	18	18
ENSG00000230939.1	RP11-314C16.1	1.89604	0.0116902	0.0579541	0.0633753	0.00516039	0.131946	1.00506e-11	5	118	118
ENSG00000128917.5	DLL4	1.89592	0.0434954	0.0579709	0.063393	0.000441384	0.0257239	0.00361984	2	9	9
ENSG00000256269.2	HMBS	1.8942	0.0105312	0.0581988	0.0636333	0.00537369	0.169963	4.13315e-15	7	45	45
ENSG00000070669.12	ASNS	-1.89409	-0.456372	0.058213	0.0636483	3.03477e-06	0.0996537	3.37147e-09	1	8	8
ENSG00000159884.7	CCDC107	-1.89381	-0.105458	0.05825	0.0636873	6.60366e-05	0.0585133	4.87758e-06	1	9	9
ENSG00000104043.10	ATP8B4	-1.89172	-1.08507	0.058528	0.0639804	6.52858e-07	0.101168	3.3511e-09	1	22	22
ENSG00000148341.13	SH3GLB2	1.89154	0.0210339	0.058552	0.0640057	0.00156502	0.155382	7.24751e-14	1	4	4
ENSG00000184182.14	UBE2F	1.89116	0.0134145	0.0586026	0.064059	0.00409524	0.116368	1.28642e-10	4	25	25
ENSG00000172785.14	CBWD1	1.89111	0.0173587	0.05861	0.0640668	0.00230835	0.299117	1.68728e-28	1	14	14
ENSG00000149489.4	ROM1	-1.89099	-0.00664234	0.0586253	0.0640829	0.0170825	0.172442	1.42052e-15	2	5	5
ENSG00000115274.10	INO80B	1.89091	0.049982	0.0586361	0.0640943	0.000340484	0.10505	1.25005e-09	2	20	20
ENSG00000223501.4	VPS52	1.89036	0.0204202	0.0587099	0.0641722	0.00184631	0.0367194	0.000523726	3	4	4
ENSG00000113504.15	SLC12A7	-1.88952	-0.0116129	0.058822	0.0642903	0.00527979	0.159039	3.57432e-14	1	11	11
ENSG00000006114.11	SYNRG	1.88942	0.0157356	0.0588359	0.0643049	0.00300123	0.346791	7.09511e-34	6	46	46
ENSG00000037965.4	HOXC8	1.88941	0.00860809	0.0588371	0.0643062	0.00950271	0.0890973	2.94584e-08	2	11	11
ENSG00000072832.10	CRMP1	-1.88905	-0.042139	0.058885	0.0643567	0.000419695	0.362738	9.01543e-36	1	25	25
ENSG00000011485.10	PPP5C	-1.88853	-0.0101321	0.0589546	0.06443	0.00649057	0.0122684	0.0464823	3	22	22
ENSG00000124508.12	BTN2A2	1.88697	0.00556273	0.0591643	0.064651	0.0257901	0.0863831	5.71473e-08	11	19	19
ENSG00000096654.11	ZNF184	-1.88637	-0.00825126	0.0592454	0.0647364	0.00852901	0.0371455	0.000432145	6	16	16
ENSG00000134489.6	HRH4	1.88527	0.0289121	0.0593932	0.0648921	0.000821891	0.185297	6.05958e-17	3	34	34
ENSG00000166140.13	ZFYVE19	1.8838	0.0087846	0.0595919	0.0651015	0.00828492	0.149841	2.27088e-13	2	7	7
ENSG00000259562.2	RP11-762H8.2	-1.883	-0.0520033	0.0597	0.0652154	0.00026943	0.125612	1.75315e-11	1	5	5
ENSG00000124788.13	ATXN1	-1.88112	-0.0126548	0.0599551	0.0654842	0.00455798	0.0309898	0.00133174	9	40	40
ENSG00000242028.1	HYPK	-1.88093	-0.0172552	0.0599815	0.0655119	0.0024041	0.0222745	0.00671821	4	28	28
ENSG00000125450.6	NUP85	1.87997	0.00428979	0.0601119	0.0656493	0.0381933	0.332864	4.97462e-32	3	8	8
ENSG00000196352.9	CD55	1.8799	0.0309343	0.0601221	0.06566	0.000772684	0.0192746	0.0107695	5	33	33
ENSG00000091129.15	NRCAM	-1.87905	-0.119435	0.0602377	0.0657817	4.80812e-05	0.102528	2.60954e-09	2	14	14
ENSG00000241258.2	CRCP	1.87824	0.0185833	0.0603488	0.0658988	0.0021382	0.061857	5.23096e-06	2	4	4
ENSG00000147654.10	EBAG9	1.87735	0.014405	0.0604696	0.0660259	0.00371474	0.0441907	9.08406e-05	8	83	83
ENSG00000173992.4	CCS	-1.87574	-0.00973507	0.0606917	0.0662597	0.00731054	0.0987022	5.32698e-09	7	40	40
ENSG00000189350.8	FAM179A	-1.87393	-0.0280559	0.0609397	0.0665209	0.000794072	0.164288	1.29044e-14	2	21	21
ENSG00000163349.17	HIPK1	1.87341	0.0115419	0.061012	0.066597	0.00655204	0.0441111	0.000133473	1	1	1
ENSG00000086289.7	EPDR1	1.87335	0.010572	0.06102	0.0666054	0.00579758	0.0689364	1.60169e-06	1	25	25
ENSG00000108294.4	PSMB3	1.87316	0.00723699	0.0610458	0.0666326	0.0133219	0.104794	1.43047e-09	2	6	6
ENSG00000160200.13	CBS	1.8727	0.00343193	0.0611092	0.0666993	0.0615278	0.08362	8.91353e-08	26	89	89
ENSG00000075089.5	ACTR6	-1.87199	-0.00882945	0.0612076	0.0668028	0.00672061	0.0186216	0.012686	3	3	3
ENSG00000261628.1	RP11-540B6.3	-1.87166	-0.00945397	0.061253	0.0668506	0.00808711	0.303347	1.53143e-28	4	35	35
ENSG00000129007.10	CALML4	-1.87116	-0.0192134	0.0613226	0.0669239	0.00164944	0.0158236	0.0230832	6	25	25
ENSG00000175634.10	RPS6KB2	-1.87056	-0.00901532	0.0614058	0.0670114	0.00834364	0.0187249	0.0122355	2	7	7
ENSG00000221971.3	TTC4P1	-1.86992	-0.0891185	0.0614947	0.067105	8.47663e-05	0.0139151	0.0328643	4	34	34
ENSG00000244752.2	CRYBB2	-1.86849	-0.0586592	0.0616939	0.0673146	0.000219056	0.0857857	5.38774e-08	3	39	39
ENSG00000132694.14	ARHGEF11	1.86791	0.0370996	0.061775	0.0674	0.000530507	0.0807226	1.24688e-07	1	18	18
ENSG00000153827.9	TRIP12	1.8676	0.00852077	0.0618175	0.0674446	0.00881586	0.063779	3.48279e-06	6	39	39
ENSG00000069696.6	DRD4	-1.86611	-0.0168124	0.0620261	0.0676641	0.00260252	0.0649846	2.47048e-06	4	18	18
ENSG00000181754.6	AMIGO1	-1.86566	-0.0819923	0.0620894	0.0677307	0.000106773	0.213799	1.75454e-19	2	23	23
ENSG00000233916.1	ZDHHC20P1	1.86479	0.0152671	0.0622105	0.0678582	0.00362359	0.0296057	0.0018812	8	20	20
ENSG00000126456.11	IRF3	-1.8646	-0.0191428	0.0622376	0.0678867	0.00204617	0.0412065	0.000218985	7	20	20
ENSG00000141744.3	PNMT	-1.86313	-0.0146616	0.062444	0.0681038	0.00283083	0.0583674	9.91656e-06	5	15	15
ENSG00000177042.10	TMEM80	-1.86311	-0.00934725	0.0624474	0.0681074	0.0100785	0.450409	3.74724e-49	12	57	57
ENSG00000183090.5	FREM3	1.86283	0.0147179	0.0624855	0.0681474	0.00192733	0.0138164	0.0330394	3	28	28
ENSG00000002822.11	MAD1L1	1.86268	0.0373848	0.0625076	0.0681706	0.000479418	0.0651725	2.47586e-06	4	32	32
ENSG00000115112.7	TFCP2L1	1.86252	0.0308082	0.0625297	0.0681939	0.000863854	0.0187268	0.0136807	2	30	30
ENSG00000006704.6	GTF2IRD1	-1.86215	-0.00965493	0.0625818	0.0682487	0.00640777	0.0221445	0.00708732	2	6	6
ENSG00000259658.3	RP11-89K11.1	1.86206	0.0279649	0.0625951	0.0682627	0.000808684	0.154745	1.0281e-13	3	26	26
ENSG00000168385.13	2019-09-02	-1.85964	-0.0337339	0.062937	0.0686222	0.000653501	0.428096	4.2546e-46	4	26	26
ENSG00000259915.1	RP11-410E4.1	-1.85937	-0.0687911	0.0629748	0.0686619	0.000163544	0.128335	1.53185e-11	2	64	64
ENSG00000003436.10	TFPI	-1.85904	-0.016909	0.0630221	0.0687117	0.00221829	0.0949103	8.84304e-09	5	61	61
ENSG00000263004.1	RP11-166P13.3	-1.85893	-0.0622971	0.0630371	0.0687275	0.000172403	0.0883975	3.74174e-08	2	15	15
ENSG00000065717.10	TLE2	1.85876	0.0066081	0.0630605	0.068752	0.015908	0.0401627	0.000282784	15	70	70
ENSG00000127580.11	WDR24	1.85803	0.0100991	0.0631647	0.0688616	0.0067261	0.0211193	0.00884572	2	7	7
ENSG00000100302.6	RASD2	-1.85777	-0.0858793	0.0632014	0.0689003	8.38956e-05	0.16238	1.43267e-14	2	37	37
ENSG00000110237.3	ARHGEF17	1.8572	0.0153588	0.0632824	0.0689853	0.00208331	0.0203709	0.00864066	3	13	13
ENSG00000101052.8	IFT52	1.85681	0.0056711	0.0633376	0.0690435	0.0276415	0.220639	8.47947e-20	5	27	27
ENSG00000141556.16	TBCD	-1.85574	-0.0128837	0.0634912	0.0692049	0.00421865	0.0803296	1.59298e-07	3	35	35
ENSG00000100580.7	TMED8	-1.85563	-0.0136166	0.0635067	0.0692211	0.0039184	0.213768	3.46146e-19	4	27	27
ENSG00000267681.1	CTD-3199J23.6	-1.85275	-0.0593459	0.0639184	0.0696539	0.000187454	0.113114	2.2448e-10	3	56	56
ENSG00000159202.13	UBE2Z	-1.85264	-0.0297552	0.0639341	0.0696704	0.000785058	0.0787782	2.06162e-07	3	25	25
ENSG00000221923.4	ZNF880	1.85239	0.0185145	0.0639695	0.0697076	0.00203835	0.318981	2.92855e-31	4	27	27
ENSG00000198089.10	SFI1	-1.8517	-0.0593072	0.064069	0.0698122	0.000146969	0.130772	5.51326e-12	1	35	35
ENSG00000111737.7	RAB35	1.8509	0.791889	0.064184	0.069933	1.21507e-06	0.145874	3.88214e-13	1	22	22
ENSG00000122367.15	LDB3	-1.85051	-0.0145943	0.06424	0.0699919	0.00296622	0.0605173	4.4279e-06	1	18	18
ENSG00000166847.5	DCTN5	1.84962	0.00682904	0.0643687	0.0701271	0.0132564	0.523592	3.12794e-63	6	21	21
ENSG00000013275.3	PSMC4	1.84833	0.0111343	0.064555	0.0703228	0.00551532	0.0234644	0.00551541	1	1	1
ENSG00000101474.7	APMAP	1.84819	2.59622	0.064575	0.0703438	1.13966e-07	0.0285844	0.00223003	1	13	13
ENSG00000176473.9	WDR25	-1.84771	-0.020681	0.0646437	0.0704161	0.0016014	0.166831	1.83589e-15	2	7	7
ENSG00000197646.6	PDCD1LG2	-1.84682	-0.00266607	0.064773	0.0705519	0.0993385	0.206708	9.68042e-19	7	34	34
ENSG00000115750.12	TAF1B	1.84579	0.122064	0.0649234	0.0707099	4.51889e-05	0.378854	5.24146e-38	2	57	57
ENSG00000175920.11	DOK7	-1.84545	-0.0164835	0.0649715	0.0707604	0.00204444	0.366438	4.09167e-37	6	55	55
ENSG00000141971.8	MVB12A	-1.84492	-0.0085108	0.0650485	0.0708412	0.00979048	0.0932669	1.05407e-08	3	22	22
ENSG00000173193.9	PARP14	-1.84341	-0.00814329	0.0652694	0.0710733	0.0106267	0.175335	1.03959e-15	11	90	90
ENSG00000179399.9	GPC5	-1.84341	-0.0232573	0.0652695	0.0710734	0.000960732	0.195126	1.13376e-17	5	58	58
ENSG00000170846.11	AC093323.3	-1.84158	-0.00627936	0.0655364	0.0713536	0.0187245	0.0961001	8.5709e-09	7	16	16
ENSG00000205021.9	CCL3L1	-1.84133	-0.00708372	0.0655726	0.0713917	0.015125	0.190705	3.14139e-17	14	66	66
ENSG00000255328.1	RP11-326C3.12	1.8409	0.00404319	0.0656357	0.0714579	0.0384522	0.300704	2.26975e-28	9	33	33
ENSG00000213799.6	ZNF845	1.84035	0.00868794	0.0657162	0.0715424	0.00887674	0.0150299	0.025301	14	55	55
ENSG00000250950.1	RP11-33B1.3	-1.83892	-0.00463066	0.0659273	0.071764	0.0301685	0.0174094	0.0176507	14	78	78
ENSG00000244165.1	P2RY11	1.83824	0.00815109	0.0660265	0.0718682	0.0108603	0.0458117	9.97095e-05	4	11	11
ENSG00000108264.12	TADA2A	1.83818	0.0224945	0.066036	0.0718782	0.0012088	0.381561	1.48217e-38	3	31	31
ENSG00000100284.16	TOM1	1.83777	0.0137991	0.0660957	0.0719409	0.00334307	0.0530252	2.68424e-05	8	72	72
ENSG00000197780.5	TAF13	-1.83764	-0.0495336	0.0661156	0.0719617	0.00027072	0.0514465	3.08941e-05	4	56	56
ENSG00000196152.6	ZNF79	-1.8364	-0.0155202	0.0662992	0.0721545	0.00295219	0.251796	6.18798e-23	8	60	60
ENSG00000162999.8	DUSP19	1.83635	0.0902047	0.066306	0.0721616	8.09065e-05	0.0390266	0.000326438	1	7	7
ENSG00000160360.7	GPSM1	1.83617	0.0678717	0.0663328	0.0721897	0.000152934	0.0360203	0.000514068	2	13	13
ENSG00000153487.11	ING1	1.83328	0.0146046	0.0667608	0.0726389	0.00347496	0.0261933	0.00351173	6	31	31
ENSG00000177590.6	RP5-1051J4.6	-1.83325	-0.00894209	0.0667661	0.0726445	0.00877656	0.220176	1.48951e-20	6	37	37
ENSG00000182472.4	CAPN12	-1.8325	-0.0074991	0.0668772	0.0727611	0.0109445	0.109015	8.55504e-10	4	20	20
ENSG00000160233.6	LRRC3	1.83032	0.0407665	0.0672026	0.0731025	0.000390473	0.041279	0.000208579	5	25	25
ENSG00000215217.2	C5orf49	1.83019	0.014307	0.067222	0.0731229	0.00303793	0.0170211	0.0176766	1	5	5
ENSG00000244733.4	RP11-506M13.3	1.82999	0.0887857	0.067251	0.0731533	9.06892e-05	0.221446	1.06281e-20	1	15	15
ENSG00000026297.11	RNASET2	-1.8291	-0.0082218	0.0673843	0.0732931	0.0097133	0.190968	3.80044e-17	9	62	62
ENSG00000243830.2	RP11-113C12.2	1.82882	0.00757361	0.0674273	0.0733382	0.0114033	0.0131508	0.0378173	10	35	35
ENSG00000133475.12	GGT2	1.82865	0.0116319	0.0674528	0.073365	0.00531437	0.0998391	3.83429e-09	8	44	44
ENSG00000171109.14	MFN1	1.82695	0.00772947	0.0677075	0.0736322	0.0131361	0.221195	2.29191e-20	3	30	30
ENSG00000175213.2	ZNF408	-1.82529	-0.0192336	0.067958	0.0738949	0.00172666	0.0160658	0.0223802	4	22	22
ENSG00000185085.2	INTS5	1.82526	0.0656494	0.0679625	0.0738996	0.000150556	0.0222141	0.00722298	2	6	6
ENSG00000132646.6	PCNA	1.82503	0.0299599	0.0679967	0.0739355	0.000676342	0.0405154	0.000224749	5	32	32
ENSG00000154678.12	PDE1C	1.82501	0.0114373	0.0679988	0.0739377	0.00446882	0.0439037	0.000141379	5	41	41
ENSG00000163684.7	RPP14	-1.82378	-0.0443236	0.0681861	0.0741341	0.00034516	0.0307341	0.00128746	3	26	26
ENSG00000135040.11	NAA35	-1.82358	-0.0168024	0.0682149	0.0741644	0.00233071	0.0527624	1.73122e-05	4	36	36
ENSG00000083097.10	DOPEY1	1.82317	0.00646446	0.0682772	0.0742296	0.0166977	0.345227	1.45672e-33	4	38	38
ENSG00000180953.7	ST20	1.82282	0.00881214	0.0683308	0.0742859	0.00896367	0.421163	4.43627e-44	4	33	33
ENSG00000239887.3	C1orf226	-1.82219	-0.114345	0.068426	0.0743857	4.78294e-05	0.105893	1.27016e-09	1	23	23
ENSG00000136935.9	GOLGA1	1.82214	0.0174865	0.068434	0.0743941	0.00224522	0.0654687	2.21778e-06	1	7	7
ENSG00000002933.3	TMEM176A	1.82173	0.00387992	0.0684961	0.0744592	0.0391249	0.209562	2.02306e-19	15	64	64
ENSG00000164941.9	INTS8	-1.82138	-0.0149748	0.0685496	0.0745153	0.00299095	0.165908	4.04994e-15	4	23	23
ENSG00000173621.8	LRFN4	-1.82117	-0.028817	0.0685806	0.0745478	0.000822048	0.0251713	0.00385818	2	14	14
ENSG00000090530.5	LEPREL1	1.82016	0.0195658	0.0687347	0.0747093	0.0023593	0.100883	2.27528e-09	3	16	16
ENSG00000272236.1	XXbac-BPG170G13.32	1.81718	0.0111064	0.0691891	0.0751857	0.00521973	0.0902467	1.4127e-08	10	25	25
ENSG00000072210.14	ALDH3A2	1.81613	0.0155484	0.06935	0.0753544	0.00228992	0.106805	6.23803e-10	7	29	29
ENSG00000138346.10	DNA2	1.81583	0.00766466	0.0693968	0.0754034	0.0129042	0.436661	8.41184e-47	4	21	21
ENSG00000242441.3	GTF2A1L	1.81581	0.00286904	0.0694003	0.075407	0.0861267	0.243672	2.60878e-22	3	25	25
ENSG00000228421.2	AC005013.5	1.81502	0.025447	0.0695209	0.0755334	0.00105491	0.0395406	0.000318542	4	21	21
ENSG00000198336.5	MYL4	-1.81464	-0.00175075	0.0695788	0.0755941	0.16014	0.252696	3.83785e-23	9	50	50
ENSG00000182500.7	ORAI1	1.81316	0.00943061	0.0698071	0.0758333	0.0061633	0.0256013	0.00361132	3	40	40
ENSG00000072858.6	SIDT1	1.81277	0.0205353	0.0698678	0.0758969	0.00156783	0.0423025	0.000165437	3	26	26
ENSG00000170209.4	ANKK1	1.81251	0.0113137	0.0699069	0.0759379	0.0048922	0.178406	2.21031e-16	4	25	25
ENSG00000125656.4	CLPP	1.81052	0.0352625	0.070215	0.0762607	0.000477189	0.0133936	0.0360455	1	4	4
ENSG00000139714.8	MORN3	1.80814	0.0115243	0.0705841	0.0766473	0.00486669	0.0199814	0.0108462	3	30	30
ENSG00000135951.10	TSGA10	-1.80793	-0.00727245	0.0706171	0.0766819	0.0120394	0.235767	2.37039e-21	9	35	35
ENSG00000168159.9	RNF187	1.80569	0.0237734	0.070967	0.0770484	0.00119699	0.0477314	7.41701e-05	1	15	15
ENSG00000164587.7	RPS14	-1.80564	-0.0197325	0.0709743	0.077056	0.0017578	0.0672767	1.55602e-06	3	24	24
ENSG00000235884.2	LINC00941	-1.80519	-0.108775	0.0710448	0.0771299	5.40019e-05	0.0501054	4.15349e-05	3	22	22
ENSG00000171302.12	CANT1	-1.80344	-0.0248718	0.0713192	0.0774172	0.00102864	0.0698149	1.15375e-06	2	15	15
ENSG00000162613.12	FUBP1	1.80335	0.00522598	0.071334	0.0774327	0.0211765	0.0538441	1.49565e-05	1	6	6
ENSG00000116198.8	CEP104	-1.80314	-0.0425757	0.0713657	0.0774659	0.00036348	0.255815	2.2614e-24	2	27	27
ENSG00000254352.1	RP11-578O24.2	-1.80309	-0.0160999	0.071374	0.0774745	0.00256538	0.281031	1.58964e-26	1	12	12
ENSG00000178209.10	PLEC	-1.80264	-0.0139837	0.071444	0.0775479	0.00334972	0.312885	1.31022e-29	3	19	19
ENSG00000198056.9	PRIM1	-1.80192	-0.00420706	0.0715586	0.0776678	0.0349798	0.062281	4.39664e-06	4	13	13
ENSG00000244187.3	TMEM141	-1.80169	-0.016395	0.0715938	0.0777047	0.00216375	0.0512167	3.74497e-05	2	6	6
ENSG00000071794.11	HLTF	1.80114	0.0176793	0.0716801	0.077795	0.00196462	0.0272736	0.00289037	4	13	13
ENSG00000130731.11	C16orf13	1.80088	0.00449416	0.0717215	0.0778384	0.0330119	0.169165	4.14447e-15	8	25	25
ENSG00000204920.6	ZNF155	1.80059	0.00622903	0.071768	0.077887	0.0166383	0.18993	4.58326e-17	16	59	59
ENSG00000232561.2	GTF2IP1	1.80024	0.0122515	0.0718223	0.0779439	0.00466112	0.138821	1.5604e-12	3	13	13
ENSG00000227262.3	HCG4B	1.79904	0.00633355	0.0720127	0.0781432	0.0166562	0.101069	1.74274e-09	18	42	42
ENSG00000197312.7	DDI2	-1.79883	-0.0609178	0.0720451	0.0781771	0.000185383	0.0544999	1.92937e-05	2	28	28
ENSG00000228653.2	HNRNPCP7	-1.79787	-0.0954186	0.072198	0.0783371	6.8302e-05	0.0622271	2.99552e-06	1	15	15
ENSG00000152766.5	ANKRD22	-1.79782	-0.0143847	0.072206	0.0783456	0.00288582	0.0208006	0.00809108	2	34	34
ENSG00000262855.1	RP11-46I8.4	-1.79744	-0.00393651	0.0722653	0.0784076	0.031754	0.106799	1.21022e-09	2	20	20
ENSG00000151611.9	MMAA	-1.79608	-0.0297209	0.0724825	0.0786349	0.000754948	0.0872511	3.86594e-08	2	19	19
ENSG00000087008.11	ACOX3	1.79464	0.0277153	0.072711	0.078874	0.000841723	0.0520005	2.89548e-05	1	33	33
ENSG00000101405.3	OXT	1.79458	0.0137354	0.0727203	0.0788838	0.00385363	0.0254284	0.00405204	6	30	30
ENSG00000161618.5	ALDH16A1	1.79417	0.00364192	0.0727855	0.0789519	0.0484892	0.353603	4.34364e-35	5	16	16
ENSG00000214140.6	PRCD	1.79402	0.029254	0.0728098	0.0789774	0.000756392	0.145602	7.0678e-13	8	43	43
ENSG00000179913.6	B3GNT3	1.79307	0.00744338	0.072961	0.0791356	0.0124832	0.0127416	0.0420406	4	23	23
ENSG00000122965.6	RBM19	1.79297	0.00827434	0.072977	0.0791523	0.00581137	0.149694	1.77426e-13	5	44	44
ENSG00000204856.7	FAM216A	1.78936	0.0551001	0.0735568	0.0797589	0.000216099	0.0857831	3.07721e-08	2	21	21
ENSG00000103248.13	MTHFSD	-1.78932	-0.061768	0.073564	0.0797664	0.000171937	0.182125	1.26511e-16	1	17	17
ENSG00000205930.4	C21orf49	1.78911	0.00913838	0.0735975	0.0798014	0.00876285	0.0485512	6.14698e-05	12	53	53
ENSG00000130312.2	MRPL34	1.78876	0.0493062	0.073653	0.0798595	0.000312805	0.355352	3.99524e-35	2	12	12
ENSG00000260645.1	RP11-250B2.5	1.7885	0.0193892	0.0736951	0.0799035	0.00173435	0.0647249	2.73329e-06	2	24	24
ENSG00000182985.12	CADM1	-1.78846	-0.0162829	0.0737011	0.0799098	0.00324211	0.033205	0.000945573	4	21	21
ENSG00000248265.1	RP11-834C11.3	-1.78817	-0.0029474	0.0737493	0.0799602	0.0702142	0.336394	9.56163e-34	3	24	24
ENSG00000106258.9	CYP3A5	1.78812	0.0432883	0.0737569	0.0799681	0.000420158	0.110885	1.11849e-10	5	35	35
ENSG00000188352.8	FOCAD	-1.78691	-0.0437161	0.0739528	0.0801731	0.00033199	0.017016	0.0184247	5	38	38
ENSG00000163466.11	ARPC2	1.78638	0.00546877	0.0740374	0.0802615	0.0223295	0.188612	7.35923e-17	7	64	64
ENSG00000204538.3	PSORS1C2	1.78531	0.00227845	0.0742118	0.0804438	0.130689	0.504146	5.70919e-57	20	49	49
ENSG00000178802.13	MPI	-1.78421	-0.821049	0.074389	0.0806291	9.7614e-07	0.116211	1.61787e-10	1	20	20
ENSG00000258702.1	RP11-433J8.1	1.78377	0.00533328	0.0744604	0.0807038	0.0223842	0.069537	1.09525e-06	3	34	34
ENSG00000170703.11	TTLL6	-1.78314	-0.0983055	0.074563	0.0808111	7.16814e-05	0.116768	1.91742e-10	1	13	13
ENSG00000167754.8	KLK5	-1.78199	-0.00314846	0.074751	0.0810076	0.0545922	0.137245	2.22387e-12	4	12	12
ENSG00000171533.7	MAP6	-1.78112	-0.410265	0.074893	0.0811561	3.92806e-06	0.0429569	0.000166836	1	7	7
ENSG00000168297.11	PXK	1.78099	0.0358458	0.074914	0.081178	0.000499237	0.039688	0.000207317	3	16	16
ENSG00000096088.12	PGC	-1.7806	-0.00945566	0.0749774	0.0812443	0.00655416	0.0494599	4.3614e-05	10	49	49
ENSG00000186453.8	FAM228A	1.78039	0.0280473	0.075012	0.0812805	0.000756648	0.459743	5.34777e-50	1	15	15
ENSG00000229836.1	XXbac-BPG248L24.10	1.77853	0.00698452	0.0753168	0.081599	0.0199557	0.0803941	1.64494e-07	8	22	22
ENSG00000143891.12	GALM	1.77809	0.0576642	0.075389	0.0816745	0.000208507	0.0249329	0.00382379	1	12	12
ENSG00000102886.10	GDPD3	1.77803	0.00459002	0.0753981	0.081684	0.0304663	0.0744391	5.84127e-07	7	20	20
ENSG00000187862.7	TTC24	1.77684	0.00349599	0.0755953	0.0818901	0.0509863	0.192832	2.11386e-17	11	68	68
ENSG00000256060.2	TRAPPC2P1	-1.776	-0.00784771	0.0757323	0.0820333	0.00884255	0.0206044	0.00946418	16	66	66
ENSG00000168661.10	ZNF30	-1.77564	-0.00479589	0.0757926	0.0820963	0.0262947	0.136042	4.05219e-12	5	21	21
ENSG00000075239.9	ACAT1	1.77557	0.0328322	0.075803	0.0821071	0.000514616	0.0672562	1.97582e-06	1	4	4
ENSG00000126602.6	TRAP1	1.77532	0.00155188	0.0758458	0.0821519	0.247833	0.413865	2.36442e-43	4	16	16
ENSG00000002726.15	AOC1	1.77505	0.0370167	0.075889	0.082197	0.000488025	0.044667	0.000103422	1	5	5
ENSG00000239736.2	CEACAMP3	1.775	0.0103038	0.0758983	0.0822067	0.00628253	0.304081	1.24755e-28	2	16	16
ENSG00000158717.6	RNF166	-1.77468	-0.0061584	0.0759503	0.082261	0.0196645	0.137427	1.65884e-12	10	79	79
ENSG00000258659.2	TRIM34	1.7741	0.0169814	0.076047	0.0823621	0.00206459	0.0126339	0.0434918	5	30	30
ENSG00000198382.4	UVRAG	-1.77402	-0.0101535	0.0760604	0.0823761	0.00598872	0.0814538	1.60668e-07	3	56	56
ENSG00000177706.8	FAM20C	1.77055	0.00950088	0.0766351	0.0829765	0.00694469	0.0250314	0.00426219	3	18	18
ENSG00000100577.14	GSTZ1	1.7694	0.00772307	0.0768271	0.083177	0.00989625	0.129187	1.10249e-11	3	19	19
ENSG00000189433.5	GJB4	-1.76854	-225.092	0.07697	0.0833262	1.82283e-11	0.013651	0.0354876	1	17	17
ENSG00000140623.9	2019-09-12	1.76765	0.0151279	0.0771191	0.083482	0.0029461	0.0209859	0.00844486	7	42	42
ENSG00000185904.7	LINC00839	1.76745	0.0108734	0.0771534	0.0835177	0.00686478	0.3475	1.37667e-34	10	52	52
ENSG00000183048.7	SLC25A10	-1.76689	-0.0188741	0.077247	0.0836155	0.00181907	0.0678298	1.26387e-06	1	20	20
ENSG00000137767.9	SQRDL	1.76526	0.0149734	0.0775196	0.0839002	0.00277613	0.0431567	0.000153783	6	21	21
ENSG00000185186.4	LINC00313	1.76486	0.137022	0.077588	0.0839716	3.56618e-05	0.0214128	0.00815469	1	7	7
ENSG00000154222.10	CC2D1B	1.76466	0.00628109	0.0776216	0.0840066	0.0170518	0.158676	1.68369e-14	7	80	80
ENSG00000226251.1	RP11-15I11.3	1.76377	0.0372095	0.077771	0.0841626	0.000487073	0.325112	1.43896e-31	1	56	56
ENSG00000267868.1	RP11-120K24.3	-1.76189	-0.0130255	0.078088	0.0844936	0.00352646	0.0234551	0.00558148	1	4	4
ENSG00000105281.8	SLC1A5	1.76126	0.113782	0.078194	0.0846042	4.25866e-05	0.0177715	0.0138556	1	5	5
ENSG00000153560.7	UBP1	-1.76086	-21.6426	0.078262	0.0846752	1.21268e-09	0.020899	0.00874782	1	20	20
ENSG00000170298.11	LGALS9B	-1.75993	-0.145775	0.07842	0.0848401	2.20268e-05	0.15996	2.50618e-14	1	24	24
ENSG00000156171.10	DRAM2	1.75986	0.00773586	0.0784322	0.0848528	0.0106475	0.456448	6.4851e-50	9	55	55
ENSG00000156876.8	SASS6	1.75962	0.243489	0.078473	0.0848954	1.3705e-05	0.0419992	0.000171962	1	27	27
ENSG00000144034.10	TPRKB	-1.75953	-10.5507	0.078487	0.08491	5.1002e-09	0.0123245	0.0454422	1	17	17
ENSG00000197372.5	ZNF675	-1.75881	-0.0108728	0.0786101	0.0850385	0.00570353	0.0420881	0.000189922	4	22	22
ENSG00000111837.7	MAK	-1.75646	-0.0156071	0.0790099	0.0854557	0.00295161	0.012704	0.0417094	3	15	15
ENSG00000260470.1	RP11-834C11.11	-1.75606	-0.0108883	0.079079	0.0855278	0.00495759	0.0727767	6.85933e-07	1	13	13
ENSG00000165280.11	VCP	1.75562	0.0317983	0.0791536	0.0856057	0.000613991	0.0806021	7.47217e-08	2	36	36
ENSG00000237609.1	AF064858.10	-1.75536	-0.00484136	0.0791984	0.0856524	0.0252437	0.0636206	3.90781e-06	10	51	51
ENSG00000115687.9	PASK	1.75527	0.0174839	0.0792127	0.0856673	0.0019399	0.0540536	1.83827e-05	7	41	41
ENSG00000119414.7	PPP6C	1.75447	0.0226678	0.0793501	0.0858107	0.00108004	0.0151161	0.0261721	2	13	13
ENSG00000170745.7	KCNS3	1.75349	0.0048784	0.0795186	0.0859864	0.0250098	0.0631284	3.28028e-06	5	55	55
ENSG00000100191.4	SLC5A4	1.75247	0.0390132	0.0796923	0.0861677	0.000339529	0.204484	1.9746e-18	3	92	92
ENSG00000170634.8	ACYP2	-1.75237	-0.00600485	0.0797096	0.0861858	0.0165265	0.171014	2.49712e-15	2	20	20
ENSG00000197815.3	AC122129.1	1.75163	0.0510789	0.079838	0.0863197	0.00024917	0.0523038	2.85337e-05	2	23	23
ENSG00000105323.12	HNRNPUL1	-1.74925	-0.0552984	0.080248	0.0867473	0.000180991	0.0228908	0.00597059	1	13	13
ENSG00000230847.4	RP11-195E2.1	1.74903	0.130757	0.080285	0.0867859	3.83684e-05	0.266372	1.14616e-24	1	17	17
ENSG00000235290.1	HLA-W	-1.7486	-0.0162974	0.0803609	0.086865	0.00323388	0.120228	1.06284e-10	8	22	22
ENSG00000127838.9	PNKD	-1.74812	-0.031091	0.0804438	0.0869515	0.00065935	0.0545542	1.93152e-05	4	25	25
ENSG00000086544.2	ITPKC	1.74668	0.0121497	0.0806937	0.0872121	0.00440736	0.0742158	5.63414e-07	6	40	40
ENSG00000165272.10	AQP3	-1.74658	-0.00368803	0.0807107	0.0872298	0.0415248	0.178678	4.60587e-16	5	23	23
ENSG00000267623.2	AC022153.1	1.74582	0.0316033	0.0808416	0.0873663	0.000574756	0.131339	1.06273e-11	4	39	39
ENSG00000270714.1	MINOS1P2	1.74512	0.0125992	0.0809638	0.0874937	0.00402621	0.145225	2.02142e-13	3	16	16
ENSG00000169919.12	GUSB	-1.74447	-0.0518244	0.0810775	0.0876122	0.00043626	0.0593194	6.96928e-06	3	18	18
ENSG00000174353.13	STAG3L3	1.7442	0.0045529	0.0811237	0.0876604	0.0269023	0.065359	1.50395e-06	4	19	19
ENSG00000159648.7	TEPP	1.74418	0.00456383	0.0811283	0.0876652	0.0302477	0.280285	2.39708e-28	2	16	16
[truncated: 5,687 more rows]

## Sheet: Skin_Sun_Exposed
gene	gene_name	zscore	effect_size	pvalue	adjusted_pvalue	var_g	pred_perf_r2	pred_perf_pval	n_snps_used	n_snps_in_cov	n_snps_in_model
[truncated: 8,062 more rows]

[truncated: 7 more sheets: Skin_Not_Sun_Exposed, Cells_EBV-transformed, Cell_Transformed_fibroblast, Esophagus_Gastroesophageal, Esophagus_Mucosa, Esophagus_Muscularis, Vagina]
