# Supplementary material for: Identifying Shared Risk Genes for Asthma, Hay Fever, and Eczema by Multi-Trait and Multiomic Association Analyses
Source: Front Genet. 2020 Apr 16;11:270. doi: 10.3389/fgene.2020.00270 (PMC7176997; doi:10.3389/fgene.2020.00270)
Supplement: Supplementary file 4 [file Table_4.XLSX]

## Sheet: selected_genes(10_issues)
MetaXcan results for hay fever in 10 tissues/cells
Whole blood
gene	gene_name	zscore	effect_size	pvalue	adjusted_pvalue	var_g	pred_perf_r2	pred_perf_pval	n_snps_used	n_snps_in_cov	n_snps_in_model
ENSG00000115604.6	IL18R1	-9.58014	-0.0451255	9.69098e-22	2.35325e-21	0.00508111	0.0391486	0.000424893	2	47	47
ENSG00000205716.4	AC007248.6	8.73595	0.265167	2.41613e-18	5.06038e-18	0.000117398	0.0245015	0.00541408	2	8	8
ENSG00000204463.8	BAG6	8.71577	0.0228596	2.88783e-18	6.02796e-18	0.0137456	0.0342352	0.00113606	12	29	29
ENSG00000255362.1	RP11-619A14.3	-7.97915	-0.0774331	1.47343e-15	2.73422e-15	0.00117232	0.0290548	0.00265948	2	10	10
ENSG00000166949.11	SMAD3	7.40038	0.028552	1.35796e-13	2.3142e-13	0.00825185	0.0316455	0.0016486	4	55	55
ENSG00000271581.1	XXbac-BPG248L24.12	-6.63307	-0.0217335	3.28773e-11	5.05423e-11	0.0103488	0.255445	2.72692e-22	16	33	33
ENSG00000198502.5	HLA-DRB5	-6.57399	-0.00523163	4.89847e-11	7.47439e-11	0.173185	0.605641	3.0172e-74	25	53	53
ENSG00000204351.7	SKIV2L	-6.54631	-0.00865312	5.89769e-11	8.96783e-11	0.0558176	0.30459	2.9603e-27	4	7	7
ENSG00000179344.12	HLA-DQB1	6.2038	0.0108199	5.51164e-10	8.03767e-10	0.0328791	0.571025	5.18786e-66	21	45	45
ENSG00000139531.8	SUOX	5.94933	0.0308263	2.6924e-09	3.81179e-09	0.00400164	0.141606	4.81082e-12	4	12	12
ENSG00000196735.7	HLA-DQA1	5.77486	0.0117082	7.70159e-09	1.06921e-08	0.0252814	0.225985	1.29429e-19	3	10	10
ENSG00000073605.14	GSDMB	-5.7623	-0.0134779	8.2975e-09	1.15034e-08	0.0186618	0.302473	2.13515e-27	4	21	21
ENSG00000197728.5	RPS26	-5.7436	-0.00525891	9.26833e-09	1.28229e-08	0.129685	0.58729	4.3355e-70	10	27	27
ENSG00000229390.1	MICD	5.67452	0.0107903	1.39081e-08	1.90973e-08	0.036495	0.209548	2.98392e-18	26	48	48
ENSG00000140575.8	IQGAP1	5.32694	0.0111395	9.98809e-08	1.32214e-07	0.0254174	0.159162	1.04982e-13	3	22	22
ENSG00000254810.1	RP11-672A2.4	-5.21316	-0.01702	1.85652e-07	2.42943e-07	0.0108051	0.0555884	2.30166e-05	9	32	32
ENSG00000264198.1	RP11-94L15.2	5.18782	0.0412682	2.12775e-07	2.77733e-07	0.0016063	0.0228663	0.00674045	2	3	3
Lung
gene	gene_name	zscore	effect_size	pvalue	adjusted_pvalue	var_g	pred_perf_r2	pred_perf_pval	n_snps_used	n_snps_in_cov	n_snps_in_model
ENSG00000196126.6	HLA-DRB1	10.0887	0.0428356	6.19721e-24	1.65596e-23	0.00519306	0.360126	2.73009e-35	11	32	32
ENSG00000231389.3	HLA-DPA1	7.112	0.0230028	1.14371e-12	1.87256e-12	0.0099575	0.0496936	4.91053e-05	10	37	37
ENSG00000196735.7	HLA-DQA1	6.984	0.0126275	2.86887e-12	4.61671e-12	0.0279823	0.51913	8.28189e-60	9	32	32
ENSG00000204351.7	SKIV2L	-6.29661	-0.00556217	3.04228e-10	4.48614e-10	0.128314	0.457199	1.39289e-49	29	38	38
ENSG00000140575.8	IQGAP1	6.06677	0.00796248	1.30506e-09	1.87279e-09	0.066519	0.410304	2.56148e-42	6	43	43
ENSG00000162944.6	RFTN2	-5.88342	-0.205366	4.01878e-09	5.6473e-09	8.78109e-05	0.0967466	7.22261e-09	2	24	24
ENSG00000180902.12	D2HGDH	-5.84565	-0.0247252	5.04591e-09	7.06062e-09	0.00551176	0.365707	1.26718e-36	1	9	9
ENSG00000172057.5	ORMDL3	-5.73026	-0.0442448	1.00277e-08	1.38532e-08	0.00177173	0.142946	2.53886e-13	2	8	8
ENSG00000134987.7	WDR36	5.62572	0.0740579	1.84733e-08	2.52322e-08	0.000699101	0.041605	0.000207324	2	12	12
ENSG00000197728.5	RPS26	-5.59979	-0.00575281	2.14608e-08	2.92311e-08	0.109507	0.674671	7.72478e-96	8	31	31
ENSG00000232629.4	HLA-DQB2	-5.52818	-0.00314307	3.23566e-08	4.37369e-08	0.309297	0.524172	1.73105e-60	16	39	39
ENSG00000073605.14	GSDMB	-5.35855	-0.0183797	8.38924e-08	1.1141e-07	0.00904131	0.130732	9.44516e-12	6	26	26
ENSG00000179344.12	HLA-DQB1	5.24458	0.0068179	1.56636e-07	2.05619e-07	0.0574044	0.633759	2.59103e-86	17	40	40
ENSG00000237541.3	HLA-DQA2	-5.10377	-0.00680326	3.32951e-07	4.3101e-07	0.0558859	0.648303	1.7456e-88	15	49	49
Skin sun exposed
gene	gene_name	zscore	effect_size	pvalue	adjusted_pvalue	var_g	pred_perf_r2	pred_perf_pval	n_snps_used	n_snps_in_cov	n_snps_in_model
ENSG00000115607.5	IL18RAP	-9.3379	-0.039773	9.82644e-21	2.2838e-20	0.00657931	0.0440929	5.44273e-05	6	42	42
ENSG00000145777.10	TSLP	-7.31595	-0.0215801	2.55565e-13	4.3038e-13	0.0124363	0.247401	6.76208e-25	4	28	28
ENSG00000204351.7	SKIV2L	-7.03574	-0.00691689	1.98202e-12	3.21177e-12	0.102018	0.336558	4.72526e-35	23	33	33
ENSG00000172057.5	ORMDL3	-6.47848	-0.0191791	9.26496e-11	1.39694e-10	0.0111449	0.0182777	0.0111092	4	22	22
ENSG00000140575.8	IQGAP1	6.21604	0.00618295	5.0987e-10	7.44631e-10	0.108894	0.430808	5.87605e-49	1	22	22
ENSG00000196126.6	HLA-DRB1	6.20142	0.0144832	5.5955e-10	8.15766e-10	0.0200405	0.321468	2.12269e-33	22	49	49
ENSG00000180902.12	D2HGDH	-5.94187	-0.0426461	2.8178e-09	3.98595e-09	0.00201848	0.458687	2.6115e-53	2	19	19
ENSG00000204356.7	NELFE	5.90639	0.00629272	3.49683e-09	4.9266e-09	0.0930278	0.24967	5.05694e-25	33	54	54
ENSG00000154252.11	GAL3ST2	5.84565	0.367248	5.04591e-09	7.06062e-09	2.64689e-05	0.0576824	3.32969e-06	1	4	4
ENSG00000234127.4	TRIM26	-5.81594	-0.0260677	6.02927e-09	8.40868e-09	0.0052259	0.0117575	0.0413466	6	11	11
ENSG00000197728.5	RPS26	-5.53081	-0.00424827	3.1876e-08	4.30992e-08	0.186906	0.698376	2.50798e-113	9	45	45
ENSG00000234745.5	HLA-B	5.40163	0.0118411	6.60372e-08	8.80883e-08	0.025253	0.111484	9.62278e-11	15	29	29
ENSG00000263033.1	RP11-396B14.2	-5.39432	-0.170637	6.8785e-08	9.16842e-08	0.000118903	0.0254654	0.0027962	1	10	10
ENSG00000139531.8	SUOX	5.3646	0.0191016	8.11286e-08	1.07806e-07	0.00870873	0.368977	2.81738e-40	4	15	15
ENSG00000179344.12	HLA-DQB1	5.26544	0.0070782	1.39858e-07	1.8398e-07	0.0600692	0.668466	1.29058e-101	10	33	33
ENSG00000073605.14	GSDMB	-5.25359	-0.0205838	1.49163e-07	1.95987e-07	0.00707822	0.0609998	2.48696e-06	5	26	26
ENSG00000231389.3	HLA-DPA1	5.08678	0.0101768	3.6419e-07	4.70668e-07	0.0286555	0.265567	1.94036e-26	7	17	17
Skin not sun exposed
gene	gene_name	zscore	effect_size	pvalue	adjusted_pvalue	var_g	pred_perf_r2	pred_perf_pval	n_snps_used	n_snps_in_cov	n_snps_in_model
ENSG00000115604.6	IL18R1	-10.5053	-0.0589102	8.16476e-26	2.36831e-25	0.00377024	0.0769583	1.58137e-06	5	61	61
ENSG00000166938.8	DIS3L	-7.20331	-0.260865	5.87675e-13	9.74296e-13	8.97802e-05	0.0278606	0.00506809	3	15	15
ENSG00000145777.10	TSLP	-6.84264	-0.0205289	7.77478e-12	1.22796e-11	0.0118117	0.261328	1.36624e-20	2	20	20
ENSG00000161904.7	LEMD2	-6.12026	-0.00970923	9.34245e-10	1.34905e-09	0.0400738	0.11252	8.66061e-09	10	33	33
ENSG00000103591.8	AAGAB	-6.09325	-0.0900116	1.1064e-09	1.59261e-09	0.000530081	0.0433744	0.000484517	1	13	13
ENSG00000154252.11	GAL3ST2	5.84565	0.042888	5.04591e-09	7.06062e-09	0.00186816	0.053324	9.93214e-05	1	5	5
ENSG00000188011.5	CXXC11	5.82586	0.0501591	5.6819e-09	7.93299e-09	0.00135712	0.0684599	8.04727e-06	2	19	19
ENSG00000139531.8	SUOX	5.71203	0.074013	1.11633e-08	1.53913e-08	0.000661956	0.232728	6.33862e-19	2	13	13
ENSG00000197728.5	RPS26	-5.64133	-0.00621569	1.68746e-08	2.30874e-08	0.0873859	0.759289	1.09192e-109	7	32	32
ENSG00000073584.14	SMARCE1	5.46285	0.0594963	4.68544e-08	6.28996e-08	0.000953987	0.163033	6.18722e-13	2	10	10
ENSG00000140575.8	IQGAP1	5.46081	0.00843049	4.7396e-08	6.3613e-08	0.0470508	0.387437	2.03624e-33	9	53	53
ENSG00000204590.8	GNL1	-5.45209	-0.0389057	4.9782e-08	6.67544e-08	0.00190243	0.0198142	0.0184896	2	4	4
ENSG00000237541.3	HLA-DQA2	-5.41718	-0.00560643	6.0548e-08	8.08963e-08	0.0943742	0.52182	1.85325e-52	20	43	43
ENSG00000231389.3	HLA-DPA1	5.34786	0.0169279	8.90001e-08	1.18063e-07	0.00988297	0.131085	2.98857e-10	7	22	22
ENSG00000204351.7	SKIV2L	-5.18813	-0.00544185	2.1242e-07	2.77279e-07	0.0850663	0.267725	7.98385e-22	16	38	38
Cells_EBV-transformed_lymphocyte
gene	gene_name	zscore	effect_size	pvalue	adjusted_pvalue	var_g	pred_perf_r2	pred_perf_pval	n_snps_used	n_snps_in_cov	n_snps_in_model
ENSG00000168724.10	DNAJC21	7.95645	0.170416	1.7704e-15	3.27395e-15	0.000284575	0.0602628	0.0174931	1	19	19
ENSG00000204261.4	TAPSAR1	-7.39449	-0.00966836	1.41951e-13	2.41708e-13	0.0560562	0.0530665	0.0317229	31	59	59
ENSG00000237541.3	HLA-DQA2	-5.98955	-0.0055914	2.10427e-09	2.99287e-09	0.131218	0.699652	4.5022e-29	5	18	18
ENSG00000172057.5	ORMDL3	-5.92916	-0.00795911	3.04488e-09	4.30094e-09	0.0666449	0.494602	1.54827e-15	5	28	28
ENSG00000073605.14	GSDMB	-5.91522	-0.0123641	3.31434e-09	4.67417e-09	0.0280547	0.297455	2.69564e-08	4	12	12
ENSG00000197728.5	RPS26	-5.67233	-0.0051319	1.4087e-08	1.93383e-08	0.12207	0.5491	2.43189e-18	3	9	9
ENSG00000232629.4	HLA-DQB2	-5.66885	-0.00405594	1.43755e-08	1.9727e-08	0.223639	0.699475	2.04038e-28	11	23	23
ENSG00000180902.12	D2HGDH	-5.45992	-0.0170226	4.76348e-08	6.39275e-08	0.0117496	0.359984	7.27739e-11	5	26	26
ENSG00000196301.3	HLA-DRB9	4.97273	0.00472746	6.60156e-07	8.43834e-07	0.133598	0.427866	4.80485e-13	23	37	37
Cells_transformed_fibroblasts
gene	gene_name	zscore	effect_size	pvalue	adjusted_pvalue	var_g	pred_perf_r2	pred_perf_pval	n_snps_used	n_snps_in_cov	n_snps_in_model
ENSG00000145777.10	TSLP	-7.11679	-0.012452	1.1047e-12	1.80988e-12	0.0338581	0.09574	5.75395e-07	1	11	11
ENSG00000140575.8	IQGAP1	6.22804	0.00704876	4.72318e-10	6.90775e-10	0.0894882	0.193285	1.87352e-13	8	39	39
ENSG00000180902.12	D2HGDH	-5.84565	-0.0145006	5.04591e-09	7.06062e-09	0.0157864	0.437084	1.18313e-35	1	13	13
ENSG00000197728.5	RPS26	-5.73896	-0.00410669	9.52607e-09	1.31728e-08	0.226024	0.71152	4.50489e-83	5	28	28
ENSG00000231852.2	CYP21A2	5.186	0.029731	2.14864e-07	2.80409e-07	0.00380212	0.0401303	0.00142398	19	38	38
ENSG00000204256.8	BRD2	5.18126	0.0145632	2.20396e-07	2.87493e-07	0.0133746	0.0194707	0.0284025	11	29	29
ENSG00000167914.6	GSDMA	-5.02032	-0.044432	5.15853e-07	6.62394e-07	0.00149903	0.0480034	0.000503852	6	21	21
ENSG00000172057.5	ORMDL3	-4.97921	-0.0319671	6.38433e-07	8.16572e-07	0.00249743	0.0651387	4.49546e-05	4	29	29
Esophagus_Gastroesophageal_Junction
gene	gene_name	zscore	effect_size	pvalue	adjusted_pvalue	var_g	pred_perf_r2	pred_perf_pval	n_snps_used	n_snps_in_cov	n_snps_in_model
ENSG00000186952.10	TMEM232	9.19335	0.333747	3.80791e-20	8.6262e-20	7.50289e-05	0.113324	4.09978e-06	1	17	17
ENSG00000231389.3	HLA-DPA1	8.09436	0.0255083	5.75661e-16	1.08734e-15	0.0118242	0.0841706	7.4758e-05	15	39	39
ENSG00000168385.13	SEPT2	5.84565	0.430609	5.04591e-09	7.06062e-09	1.72061e-05	0.483486	3.83993e-30	1	15	15
ENSG00000227262.3	HCG4B	-5.84145	-0.0106917	5.17486e-09	7.23767e-09	0.0350695	0.224258	1.25587e-11	15	33	33
ENSG00000197728.5	RPS26	-5.81786	-0.00925268	5.96042e-09	8.31444e-09	0.0438852	0.685573	9.21638e-55	8	33	33
ENSG00000196126.6	HLA-DRB1	5.6221	0.0179543	1.88646e-08	2.57566e-08	0.0107166	0.104556	7.74211e-06	19	36	36
ENSG00000073584.14	SMARCE1	5.56945	0.0567663	2.55551e-08	3.4695e-08	0.00106123	0.157611	3.90347e-08	2	27	27
ENSG00000204392.6	LSM2	5.29162	0.00753844	1.2124e-07	1.59911e-07	0.0551754	0.120535	1.72846e-06	27	47	47
ENSG00000204351.7	SKIV2L	-5.23496	-0.00446625	1.65016e-07	2.16411e-07	0.147669	0.465499	2.776e-29	33	50	50
Esophagus_Mucosa
gene	gene_name	zscore	effect_size	pvalue	adjusted_pvalue	var_g	pred_perf_r2	pred_perf_pval	n_snps_used	n_snps_in_cov	n_snps_in_model
ENSG00000145777.10	TSLP	-7.04507	-0.00860713	1.85367e-12	3.00756e-12	0.0672176	0.281756	2.61669e-24	4	18	18
ENSG00000166949.11	SMAD3	-6.08097	-0.0232435	1.19461e-09	1.71712e-09	0.00763809	0.248169	7.53099e-21	4	44	44
ENSG00000172057.5	ORMDL3	-6.02598	-0.0561905	1.68089e-09	2.40074e-09	0.00129049	0.0854158	1.88165e-07	3	7	7
ENSG00000154252.11	GAL3ST2	5.84565	0.0198864	5.04591e-09	7.06062e-09	0.00955011	0.1149	3.1407e-10	1	5	5
ENSG00000140575.8	IQGAP1	5.78645	0.00743312	7.18886e-09	9.9931e-09	0.0688009	0.288834	6.50662e-25	6	44	44
ENSG00000222017.1	AC011997.1	5.65641	0.0521217	1.54575e-08	2.11831e-08	0.00122994	0.0537483	3.83005e-05	4	42	42
ENSG00000123411.10	IKZF4	-5.56521	-0.013825	2.61841e-08	3.55329e-08	0.018528	0.0798852	5.94369e-07	3	17	17
ENSG00000166888.6	STAT6	-5.41107	-0.196902	6.2651e-08	8.36531e-08	6.71818e-05	0.0501453	7.50947e-05	1	7	7
ENSG00000196126.6	HLA-DRB1	5.20733	0.025477	1.91581e-07	2.50555e-07	0.00428227	0.19115	4.43862e-16	9	29	29
ENSG00000197728.5	RPS26	-5.03232	-0.00386444	4.84584e-07	6.22962e-07	0.194183	0.705415	2.06789e-98	17	82	82
ENSG00000196301.3	HLA-DRB9	5.00314	0.0159438	5.64051e-07	7.23089e-07	0.0106821	0.0633887	9.23237e-06	24	67	67
Esophagus_Muscularis
gene	gene_name	zscore	effect_size	pvalue	adjusted_pvalue	var_g	pred_perf_r2	pred_perf_pval	n_snps_used	n_snps_in_cov	n_snps_in_model
ENSG00000231389.3	HLA-DPA1	7.66316	0.0328342	1.81411e-14	3.2109e-14	0.00559488	0.14087	7.04494e-11	9	23	23
ENSG00000115604.6	IL18R1	-7.52198	-0.0430228	5.39522e-14	9.35543e-14	0.00366727	0.0476324	0.000215907	5	71	71
ENSG00000140575.8	IQGAP1	6.59448	0.01874	4.26758e-11	6.52858e-11	0.0134573	0.226383	1.18159e-17	2	21	21
ENSG00000204351.7	SKIV2L	-6.45343	-0.00600763	1.09346e-10	1.64357e-10	0.126769	0.535275	8.12924e-55	20	34	34
ENSG00000232629.4	HLA-DQB2	-6.40115	-0.00464324	1.54206e-10	2.303e-10	0.198696	0.658593	1.00497e-78	17	31	31
ENSG00000204472.8	AIF1	6.00863	0.0184057	1.87099e-09	2.66693e-09	0.010401	0.0261973	0.00681414	8	13	13
ENSG00000154252.11	GAL3ST2	5.84565	0.167317	5.04591e-09	7.06062e-09	0.000125226	0.0885646	2.23317e-07	1	4	4
ENSG00000231852.2	CYP21A2	5.64922	0.00590186	1.61176e-08	2.20706e-08	0.100757	0.17107	3.24589e-13	32	48	48
ENSG00000096433.6	ITPR3	-5.62228	-0.0233744	1.8845e-08	2.57304e-08	0.00660677	0.160303	3.99119e-13	3	9	9
ENSG00000204356.7	NELFE	5.58127	0.0264321	2.38774e-08	3.24582e-08	0.0048978	0.0378236	0.00100461	8	16	16
ENSG00000197728.5	RPS26	-5.54812	-0.00479043	2.88754e-08	3.91139e-08	0.151276	0.711122	3.60696e-94	3	13	13
ENSG00000196735.7	HLA-DQA1	5.25917	0.0143076	1.44709e-07	1.90241e-07	0.01389	0.29383	7.41498e-24	13	35	35
ENSG00000073584.14	SMARCE1	5.23274	0.0752049	1.67014e-07	2.18982e-07	0.000557758	0.233221	2.67022e-18	2	21	21
ENSG00000196126.6	HLA-DRB1	5.17419	0.0122506	2.28901e-07	2.98379e-07	0.0193726	0.0290365	0.00416451	38	92	92
ENSG00000172057.5	ORMDL3	-5.13174	-0.109389	2.87078e-07	3.72648e-07	0.000230538	0.0353227	0.00156315	2	7	7
ENSG00000237541.3	HLA-DQA2	-4.99171	-0.00940183	5.98478e-07	7.66383e-07	0.029094	0.693931	5.44629e-89	10	36	36
Vagina
gene	gene_name	zscore	effect_size	pvalue	adjusted_pvalue	var_g	pred_perf_r2	pred_perf_pval	n_snps_used	n_snps_in_cov	n_snps_in_model
ENSG00000197728.5	RPS26	-5.9817	-0.00874806	2.20819e-09	3.13785e-09	0.0487105	0.491021	1.6078e-15	6	31	31
ENSG00000161904.7	LEMD2	-5.97975	-0.0127851	2.23486e-09	3.17504e-09	0.0271464	0.0577435	0.0277183	6	11	11
ENSG00000249685.1	RP11-360F5.3	-5.88224	-0.376178	4.0474e-09	5.68675e-09	2.54796e-05	0.0578808	0.0238771	1	79	79
ENSG00000198502.5	HLA-DRB5	-5.8209	-0.0073523	5.85299e-09	8.16735e-09	0.0741516	0.536687	8.99047e-17	19	46	46
ENSG00000030110.8	BAK1	-5.54701	-0.0265624	2.90589e-08	3.93579e-08	0.0054722	0.112165	0.00142008	2	10	10
ENSG00000196301.3	HLA-DRB9	5.45031	0.00734635	5.02821e-08	6.74126e-08	0.0636194	0.213538	8.28642e-06	9	17	17
ENSG00000229391.3	HLA-DRB6	5.27182	0.00515373	1.35076e-07	1.77805e-07	0.134793	0.450851	1.01059e-13	37	62	62
ENSG00000140575.8	IQGAP1	5.26074	0.0212536	1.43479e-07	1.88655e-07	0.00622303	0.14262	0.000154132	5	45	45
Threshold p-value
tissue/cell	number of genes	P	threshold
Whole blood	5519	0.05	8.71718e-07
lung	6939	0.05	8.71718e-07
Skin_Sun_Exposed	8062	0.05	8.71718e-07
Skin_Not_Sun_Exposed	6694	0.05	8.71718e-07
Cells_EBV-transformed_lymphocyte	2738	0.05	8.71718e-07
Cells_transformed_fibroblasts	6551	0.05	8.71718e-07
Esophagus_Gastroesophageal_Junction	4661	0.05	8.71718e-07
Esophagus_Mucosa	7193	0.05	8.71718e-07
Esophagus_Muscularis	6844	0.05	8.71718e-07
Vagina	2157	0.05	8.71718e-07
	57358

## Sheet: Whole_Blood
gene	gene_name	zscore	effect_size	pvalue	adjusted_pvalue	var_g	pred_perf_r2	pred_perf_pval	n_snps_used	n_snps_in_cov	n_snps_in_model
ENSG00000115604.6	IL18R1	-9.58014	-0.0451255	9.69098e-22	2.35325e-21	0.00508111	0.0391486	0.000424893	2	47	47
ENSG00000205716.4	AC007248.6	8.73595	0.265167	2.41613e-18	5.06038e-18	0.000117398	0.0245015	0.00541408	2	8	8
ENSG00000204463.8	BAG6	8.71577	0.0228596	2.88783e-18	6.02796e-18	0.0137456	0.0342352	0.00113606	12	29	29
ENSG00000255362.1	RP11-619A14.3	-7.97915	-0.0774331	1.47343e-15	2.73422e-15	0.00117232	0.0290548	0.00265948	2	10	10
ENSG00000166949.11	SMAD3	7.40038	0.028552	1.35796e-13	2.3142e-13	0.00825185	0.0316455	0.0016486	4	55	55
ENSG00000271581.1	XXbac-BPG248L24.12	-6.63307	-0.0217335	3.28773e-11	5.05423e-11	0.0103488	0.255445	2.72692e-22	16	33	33
ENSG00000198502.5	HLA-DRB5	-6.57399	-0.00523163	4.89847e-11	7.47439e-11	0.173185	0.605641	3.0172e-74	25	53	53
ENSG00000204351.7	SKIV2L	-6.54631	-0.00865312	5.89769e-11	8.96783e-11	0.0558176	0.30459	2.9603e-27	4	7	7
ENSG00000179344.12	HLA-DQB1	6.2038	0.0108199	5.51164e-10	8.03767e-10	0.0328791	0.571025	5.18786e-66	21	45	45
ENSG00000139531.8	SUOX	5.94933	0.0308263	2.6924e-09	3.81179e-09	0.00400164	0.141606	4.81082e-12	4	12	12
ENSG00000196735.7	HLA-DQA1	5.77486	0.0117082	7.70159e-09	1.06921e-08	0.0252814	0.225985	1.29429e-19	3	10	10
ENSG00000073605.14	GSDMB	-5.7623	-0.0134779	8.2975e-09	1.15034e-08	0.0186618	0.302473	2.13515e-27	4	21	21
ENSG00000197728.5	RPS26	-5.7436	-0.00525891	9.26833e-09	1.28229e-08	0.129685	0.58729	4.3355e-70	10	27	27
ENSG00000229390.1	MICD	5.67452	0.0107903	1.39081e-08	1.90973e-08	0.036495	0.209548	2.98392e-18	26	48	48
ENSG00000140575.8	IQGAP1	5.32694	0.0111395	9.98809e-08	1.32214e-07	0.0254174	0.159162	1.04982e-13	3	22	22
ENSG00000254810.1	RP11-672A2.4	-5.21316	-0.01702	1.85652e-07	2.42943e-07	0.0108051	0.0555884	2.30166e-05	9	32	32
ENSG00000264198.1	RP11-94L15.2	5.18782	0.0412682	2.12775e-07	2.77733e-07	0.0016063	0.0228663	0.00674045	2	3	3
ENSG00000197272.2	IL27	4.80494	0.211981	1.548e-06	1.94783e-06	5.60955e-05	0.0526663	4.1236e-05	1	13	13
ENSG00000204304.7	PBX2	4.56012	0.0115109	5.11248e-06	6.29303e-06	0.0153053	0.0609105	1.10409e-05	10	26	26
ENSG00000185811.12	IKZF1	-4.53676	-0.0131272	5.71241e-06	7.01718e-06	0.0140221	0.0680426	3.34895e-06	1	33	33
ENSG00000172057.5	ORMDL3	-4.51734	-0.0116871	6.2621e-06	7.67946e-06	0.0157728	0.279009	5.69281e-25	7	31	31
ENSG00000137310.7	TCF19	4.5151	0.016554	6.3286e-06	7.75951e-06	0.0107673	0.0719051	1.81479e-06	6	18	18
ENSG00000240053.8	LY6G5B	-4.50631	-0.00984139	6.59656e-06	8.08189e-06	0.0242219	0.0711015	2.12582e-06	27	37	37
ENSG00000232629.4	HLA-DQB2	-4.44072	-0.00407542	8.96567e-06	1.09228e-05	0.123338	0.557657	1.60816e-63	17	47	47
ENSG00000229391.3	HLA-DRB6	-4.40554	-0.00467923	1.05521e-05	1.28171e-05	0.0607281	0.560793	7.40495e-65	41	80	80
ENSG00000166278.10	C2	4.33128	0.00965728	1.48244e-05	1.78947e-05	0.0207791	0.0369827	0.00069573	41	74	74
ENSG00000140577.11	CRTC3	-4.24037	-0.0454299	2.2315e-05	2.6736e-05	0.000923147	0.0323786	0.00148664	3	9	9
ENSG00000135506.11	OS9	-4.1074	-0.0873634	4.0014e-05	4.74331e-05	0.000242835	0.0289183	0.00260574	2	9	9
ENSG00000188603.12	CLN3	4.04477	0.0242058	5.23736e-05	6.17804e-05	0.00304805	0.0755534	6.52874e-07	4	17	17
ENSG00000243323.1	PTPRVP	3.96803	0.0234747	7.2469e-05	8.49815e-05	0.00319772	0.0744496	6.98325e-07	1	16	16
ENSG00000137185.7	ZSCAN9	3.94459	0.0101922	7.99382e-05	9.35734e-05	0.0201703	0.178379	2.48866e-15	9	27	27
ENSG00000164082.10	GRM2	-3.86931	-0.044974	0.000109146	0.000127042	0.000866827	0.0503887	5.71783e-05	2	16	16
ENSG00000138111.10	TMEM180	-3.78523	-0.0207697	0.000153566	0.000177643	0.00358043	0.034632	0.00107305	2	12	12
ENSG00000158406.2	HIST1H4H	3.75534	0.0226486	0.000173109	0.000199817	0.00295062	0.0508303	5.80242e-05	9	27	27
ENSG00000161956.8	SENP3	-3.70698	-0.0130348	0.000209745	0.000241265	0.00870876	0.0295116	0.00245302	3	16	16
ENSG00000171206.9	TRIM8	3.6789	3.30295	0.00023424	0.000268904	1.37368e-07	0.0239486	0.00653344	1	29	29
ENSG00000187446.7	CHP1	3.67419	0.0321495	0.000238601	0.000273819	0.00150575	0.0638526	6.15759e-06	4	24	24
ENSG00000198518.5	HIST1H4E	3.6683	0.00877313	0.00024417	0.000280093	0.0205129	0.0539592	3.93435e-05	9	20	20
ENSG00000186480.8	INSIG1	-3.6633	-0.013423	0.000248984	0.000285515	0.00734139	0.0327413	0.00131805	14	76	76
ENSG00000188895.7	MSL1	3.63572	0.00788553	0.000277209	0.000317266	0.0227083	0.0393845	0.00048461	5	28	28
ENSG00000213171.2	LINGO4	-3.61336	-0.0123858	0.000302258	0.000345395	0.0104942	0.0590111	1.39505e-05	8	23	23
ENSG00000224203.2	RPS23P10	-3.61259	-0.0242957	0.000303151	0.000346397	0.0024034	0.155801	2.06967e-13	7	49	49
ENSG00000158373.7	HIST1H2BD	3.60724	0.00363522	0.000309473	0.000353489	0.114789	0.13172	1.78806e-11	14	50	50
ENSG00000196821.5	C6orf106	3.5711	0.027159	0.00035549	0.000405038	0.00196932	0.042206	0.000257973	1	6	6
ENSG00000112812.11	PRSS16	3.56148	0.0137751	0.000368765	0.000419885	0.00842446	0.103377	6.85869e-09	3	6	6
ENSG00000181915.3	ADO	3.49009	0.0255694	0.000482865	0.000547143	0.002046	0.0376953	0.000584406	3	34	34
ENSG00000172260.9	NEGR1	-3.47499	-0.0126485	0.000510871	0.000578291	0.00866372	0.115159	8.23446e-10	5	32	32
ENSG00000188779.6	SKOR1	-3.44039	-0.0277347	0.000580887	0.000656032	0.00175124	0.0514921	4.79908e-05	5	31	31
ENSG00000228804.1	RP11-211G3.3	-3.43913	-0.0114437	0.000583588	0.000659027	0.0104381	0.288266	1.39404e-25	7	42	42
ENSG00000131351.10	HAUS8	-3.41046	-0.055164	0.000648544	0.000730995	0.000432799	0.0791201	4.51079e-07	2	10	10
ENSG00000218274.2	RP3-407E4.3	3.40423	0.0215498	0.000663508	0.000747555	0.00266508	0.160269	1.33983e-13	3	25	25
ENSG00000108107.8	RPL28	3.39977	0.0049532	0.000674428	0.000759636	0.0515632	0.151963	3.95964e-13	3	26	26
ENSG00000149418.6	ST14	-3.38273	-0.0128433	0.000717686	0.000807459	0.00676869	0.0751162	8.12787e-07	5	50	50
ENSG00000203797.5	DDO	3.35226	0.0798714	0.00080156	0.000900041	0.000201868	0.199671	5.86604e-17	1	26	26
ENSG00000241106.2	HLA-DOB	3.33772	0.00259794	0.000844677	0.000947567	0.22296	0.480351	1.75227e-50	20	39	39
ENSG00000167914.6	GSDMA	-3.33118	-0.0102495	0.000864799	0.00096973	0.011262	0.122481	6.01093e-11	3	20	20
ENSG00000226677.2	IGBP1P1	3.30391	0.0630871	0.000953459	0.00106728	0.000292595	0.0174972	0.0202206	3	17	17
ENSG00000174004.5	NRROS	3.27948	0.0157789	0.00103997	0.00116232	0.00440159	0.0566712	1.8646e-05	2	10	10
ENSG00000137312.10	FLOT1	3.27367	0.00628133	0.00106162	0.00118608	0.0300609	0.134657	1.83452e-11	29	41	41
ENSG00000168092.9	PAFAH1B2	3.26454	0.0319322	0.00109643	0.00122426	0.00114208	0.0228213	0.0075479	7	45	45
ENSG00000248487.4	ABHD14A	-3.25176	-0.0508338	0.00114694	0.00127963	0.000499223	0.0316879	0.00161024	2	5	5
ENSG00000204655.7	MOG	3.24567	0.0106898	0.00117174	0.00130681	0.010347	0.0897795	7.30068e-08	7	11	11
ENSG00000237721.1	AF064858.11	3.20992	0.0326357	0.00132772	0.00147747	0.00109553	0.0479083	0.000111296	3	42	42
ENSG00000197165.6	SULT1A2	3.19366	0.00368612	0.00140484	0.00156171	0.0849469	0.535101	1.15487e-59	3	13	13
ENSG00000079263.14	SP140	-3.19346	-0.0122438	0.0014058	0.00156276	0.00736273	0.0250001	0.00558496	2	34	34
ENSG00000070831.11	CDC42	-3.18185	-0.0104359	0.00146336	0.00162559	0.0102655	0.144771	3.42077e-12	3	7	7
ENSG00000225851.1	HLA-S	-3.12727	-0.00440233	0.0017644	0.00195349	0.0552003	0.367504	1.80637e-34	25	60	60
ENSG00000259982.1	CDC37P1	3.10705	0.00728043	0.00188964	0.0020896	0.0210862	0.267507	1.12846e-23	3	11	11
ENSG00000145416.9	2019-03-01	3.09819	0.0264781	0.00194709	0.00215199	0.00176253	0.0230298	0.00682088	3	26	26
ENSG00000204619.3	PPP1R11	-3.09459	-0.00891796	0.00197082	0.00217775	0.0148193	0.0282899	0.00276601	26	48	48
ENSG00000177685.12	EFCAB4A	-3.08353	-0.0091895	0.00204558	0.00225886	0.012445	0.0762706	3.96148e-07	5	26	26
ENSG00000108654.7	DDX5	-3.08141	-0.00568948	0.0020602	0.00227472	0.0309668	0.20852	3.23898e-18	1	11	11
ENSG00000169592.10	INO80E	-3.07986	-0.0254648	0.00207099	0.00228642	0.00253211	0.0430692	0.00019068	4	18	18
ENSG00000100288.15	CHKB	3.07352	0.0204075	0.0021155	0.00233468	0.00289411	0.0758753	7.92806e-07	6	26	26
ENSG00000167720.8	SRR	3.06963	0.00475499	0.00214324	0.00236474	0.0467372	0.201669	1.7005e-17	4	15	15
ENSG00000184752.8	NDUFA12	-3.05845	-0.00445441	0.00222486	0.00245318	0.0520378	0.227575	4.6778e-20	2	14	14
ENSG00000196301.3	HLA-DRB9	3.05188	0.00998604	0.0022741	0.00250649	0.010708	0.150548	5.09025e-13	12	30	30
ENSG00000226328.2	CTA-217C2.1	3.05081	0.00540136	0.00228225	0.00251532	0.0325237	0.242189	1.00108e-21	2	14	14
ENSG00000054179.7	ENTPD2	-3.04909	-0.00735594	0.00229538	0.00252953	0.0199683	0.130098	3.95452e-11	4	13	13
ENSG00000177989.9	ODF3B	3.04771	0.00447588	0.00230589	0.00254091	0.0495874	0.226158	8.49423e-20	7	24	24
ENSG00000257496.1	RP11-474P2.4	-3.04184	-0.0147214	0.00235139	0.00259015	0.00466648	0.0162717	0.0241423	2	8	8
ENSG00000232837.1	AF064858.7	3.0369	0.0233354	0.00239022	0.00263216	0.00193936	0.0519605	5.40313e-05	7	37	37
ENSG00000204610.8	TRIM15	3.0299	0.0117605	0.00244637	0.00269289	0.00797439	0.0259739	0.00424584	5	13	13
ENSG00000227359.1	AC017074.2	3.02697	0.104965	0.00247019	0.00271863	9.14417e-05	0.025148	0.00509999	2	10	10
ENSG00000140395.4	WDR61	3.02057	0.0133629	0.002523	0.00277572	0.00612435	0.0435082	0.000230048	1	3	3
ENSG00000230847.4	RP11-195E2.1	3.01072	0.0623844	0.0026063	0.00286572	0.00025708	0.183477	8.02141e-16	1	12	12
ENSG00000093000.14	NUP50	3.00739	0.00631957	0.00263498	0.00289668	0.0230969	0.0947168	2.81218e-08	2	15	15
ENSG00000106078.13	COBL	-2.98186	-0.0171859	0.002865	0.00314489	0.00324718	0.0210594	0.0107958	1	13	13
ENSG00000171051.4	FPR1	2.97211	0.0190726	0.00295764	0.00324476	0.00272151	0.124202	8.51938e-11	3	8	8
ENSG00000136758.14	YME1L1	2.96921	0.00865591	0.00298568	0.00327497	0.0137641	0.0843077	2.01826e-07	7	70	70
ENSG00000163755.4	HPS3	-2.96736	-0.035046	0.00300366	0.00329435	0.000843731	0.0365685	0.000766594	4	33	33
ENSG00000237491.4	RP11-206L10.9	-2.95596	-0.0253856	0.00311695	0.00341637	0.00145861	0.0481141	8.50261e-05	3	31	31
ENSG00000068654.11	POLR1A	2.95504	0.0244823	0.00312628	0.00342641	0.00166198	0.0711316	1.49585e-06	6	57	57
ENSG00000107731.8	UNC5B	-2.94549	-0.0126046	0.00322444	0.00353207	0.00583424	0.247547	1.07427e-22	2	16	16
ENSG00000176715.11	ACSF3	-2.94051	-0.0136684	0.00327675	0.00358835	0.00554706	0.0211566	0.0102938	2	11	11
ENSG00000269120.1	AL133318.1	2.93331	0.0108202	0.00335368	0.0036711	0.00716935	0.0333553	0.00133587	3	15	15
ENSG00000118473.17	SGIP1	-2.92972	-0.0371421	0.00339273	0.00371308	0.000674803	0.15583	3.65528e-13	3	45	45
ENSG00000160789.15	LMNA	-2.92519	-0.0585739	0.00344245	0.00376652	0.000286231	0.0453879	0.000126283	2	13	13
ENSG00000041357.11	PSMA4	2.89684	0.0109808	0.0037694	0.00411766	0.00775517	0.0745782	8.02587e-07	2	10	10
ENSG00000136603.9	SKIL	2.89639	0.0502285	0.00377483	0.00412349	0.000358504	0.0128077	0.0475502	3	19	19
ENSG00000172803.13	SNX32	2.89068	0.00496546	0.00384408	0.00419779	0.0345158	0.154099	3.38841e-13	4	40	40
ENSG00000204713.6	TRIM27	-2.89027	-0.00363207	0.00384909	0.00420317	0.077152	0.332499	1.65882e-30	26	56	56
ENSG00000126522.12	ASL	2.88934	0.0244444	0.0038605	0.00421541	0.00197991	0.0334708	0.00131501	1	15	15
ENSG00000025708.8	TYMP	2.88529	0.00840002	0.00391051	0.00426906	0.012907	0.284802	4.98306e-25	7	35	35
ENSG00000092020.6	PPP2R3C	2.8766	0.047032	0.00401979	0.00438622	0.000411007	0.402467	3.46385e-39	3	20	20
ENSG00000117899.6	MESDC2	-2.87485	-0.0123435	0.00404217	0.00441021	0.00587462	0.0634926	5.38356e-06	7	43	43
ENSG00000171314.8	PGAM1	-2.86668	-0.00843762	0.00414803	0.00452365	0.0138523	0.112744	1.38129e-09	2	15	15
ENSG00000125551.14	PLGLB2	2.86615	0.0541359	0.004155	0.00453112	0.000293375	0.0438071	0.000203562	2	23	23
ENSG00000154822.11	PLCL2	2.86383	0.0295838	0.00418559	0.00456389	0.00109919	0.12367	1.63933e-10	4	35	35
ENSG00000004534.10	RBM6	-2.85444	-0.0436884	0.00431132	0.00469853	0.000504873	0.484499	6.45524e-52	2	41	41
ENSG00000162927.9	PUS10	2.85211	0.030107	0.00434295	0.0047324	0.000992771	0.0637897	6.42955e-06	3	16	16
ENSG00000130363.7	RSPH3	-2.84998	-0.0230518	0.00437222	0.00476373	0.00179214	0.141592	1.9318e-12	3	25	25
ENSG00000204625.6	HCG9	2.8474	0.0247215	0.00440784	0.00480186	0.00162556	0.082904	2.54891e-07	11	37	37
ENSG00000162946.16	DISC1	2.84232	0.0347847	0.0044786	0.00487758	0.000792467	0.170439	2.36462e-14	1	16	16
ENSG00000237541.3	HLA-DQA2	-2.84058	-0.00477012	0.00450318	0.00490387	0.0386893	0.650233	3.4983e-84	40	106	106
ENSG00000121064.8	SCPEP1	2.83371	0.012806	0.00460105	0.00500856	0.00498894	0.136783	1.28186e-11	9	49	49
ENSG00000251468.2	RP11-369K16.1	2.82909	0.0241324	0.00466812	0.00508027	0.0017827	0.0641827	6.83931e-06	3	15	15
ENSG00000206559.3	ZCWPW2	-2.82635	-0.0321154	0.00470818	0.00512311	0.000943622	0.0225325	0.00831093	5	40	40
ENSG00000047056.10	WDR37	-2.81832	-0.01415	0.0048275	0.00525063	0.00442834	0.0646805	5.16881e-06	1	20	20
ENSG00000189011.9	AC138783.12	-2.8136	-0.0214698	0.00489898	0.005327	0.0017653	0.112288	9.79263e-10	3	11	11
ENSG00000231793.4	DOC2GP	2.8109	0.0370513	0.0049403	0.00537114	0.000637257	0.185207	7.68648e-16	1	14	14
ENSG00000089012.10	SIRPG	-2.8107	-0.492832	0.0049434	0.00537445	4.3992e-06	0.0448186	0.000170251	1	24	24
ENSG00000204267.9	TAP2	-2.80434	-0.00362549	0.00504202	0.00547977	0.0792116	0.157831	1.35911e-13	15	35	35
ENSG00000130956.9	HABP4	2.80377	0.0071736	0.00505087	0.00548922	0.0140695	0.0301108	0.00227112	5	45	45
ENSG00000198498.5	TMA16	2.8011	0.0517398	0.00509291	0.00553411	0.000342035	0.0143786	0.0364086	3	44	44
ENSG00000100298.11	APOBEC3H	2.79938	0.0109507	0.00512003	0.00556306	0.00696613	0.0584214	1.23841e-05	5	17	17
ENSG00000008083.9	JARID2	-2.79007	-0.00898383	0.00526971	0.00572279	0.00949467	0.041801	0.000246214	2	21	21
ENSG00000176623.7	RMDN1	2.78637	0.00617556	0.00533028	0.00578741	0.0237517	0.271264	1.28494e-23	8	58	58
ENSG00000064989.8	CALCRL	2.78457	0.0537451	0.00535987	0.00581897	0.000319044	0.0169079	0.0223949	2	8	8
ENSG00000247982.2	LINC00926	-2.78215	-0.0135291	0.00539994	0.00586171	0.00426824	0.0739932	5.28807e-07	2	19	19
ENSG00000204469.8	PRRC2A	2.78149	0.00521475	0.00541096	0.00587346	0.0348044	0.114929	6.91413e-10	21	27	27
ENSG00000178952.4	TUFM	2.77413	0.00522169	0.00553491	0.00600562	0.0323699	0.455213	1.38957e-46	9	28	28
ENSG00000138074.10	SLC5A6	-2.75948	-0.0764075	0.00578929	0.00627669	0.000133513	0.142969	4.03661e-12	3	23	23
ENSG00000078401.6	EDN1	2.75583	0.0116048	0.00585439	0.00634604	0.00610665	0.0435679	0.000234045	5	29	29
ENSG00000254006.1	RP11-1D12.2	-2.75049	-0.164826	0.0059507	0.00644859	2.99514e-05	0.0779983	2.89496e-07	1	9	9
ENSG00000137331.11	IER3	2.74743	0.00632475	0.00600646	0.00650795	0.0214306	0.11439	7.02441e-10	21	42	42
ENSG00000233929.1	MT1XP1	2.74221	0.00770313	0.00610276	0.00661045	0.0146347	0.048931	6.62158e-05	14	68	68
ENSG00000204475.5	NCR3	-2.74201	-0.0106359	0.00610643	0.00661436	0.00993302	0.0194696	0.0145099	5	7	7
ENSG00000168229.3	PTGDR	2.7277	0.113453	0.0063778	0.00690305	5.8739e-05	0.138105	2.69031e-12	1	22	22
ENSG00000152520.9	PAN3	-2.72179	-0.0110555	0.00649294	0.00702547	0.00702211	0.0516227	5.39169e-05	2	11	11
ENSG00000072756.12	TRNT1	-2.72011	-0.0142664	0.00652603	0.00706065	0.0038354	0.023446	0.00694815	3	17	17
ENSG00000127452.4	FBXL12	-2.70371	-0.0115671	0.00685699	0.00741232	0.00495644	0.0142882	0.037055	7	23	23
ENSG00000117020.12	AKT3	-2.69414	-0.0317491	0.007057	0.00762469	0.000819965	0.0128604	0.0469653	1	10	10
ENSG00000204209.6	DAXX	-2.69169	-0.00525871	0.00710909	0.00767998	0.0292993	0.0456393	0.000107257	8	13	13
ENSG00000099377.9	HSD3B7	-2.68749	-0.0356751	0.0071992	0.00777562	0.000716162	0.0908565	4.32863e-08	1	9	9
ENSG00000145014.13	TMEM44	-2.68372	-0.00652261	0.0072808	0.00786221	0.0202528	0.073586	1.07126e-06	1	1	1
ENSG00000132763.10	MMACHC	-2.68341	-0.00876156	0.0072875	0.00786932	0.010363	0.0258053	0.00422125	1	1	1
ENSG00000136875.8	PRPF4	-2.67775	-0.0271679	0.00741182	0.0080012	0.00106426	0.101771	9.28613e-09	3	22	22
ENSG00000268322.1	CTD-3030D20.2	2.67727	0.00962166	0.00742238	0.00801241	0.00734593	0.0925315	3.89301e-08	2	7	7
ENSG00000267533.1	RP11-815J4.7	-2.67588	-0.427757	0.0074533	0.0080452	5.63661e-06	0.0159486	0.02527	1	5	5
ENSG00000106733.16	NMRK1	2.6757	0.0125036	0.00745728	0.00804942	0.00491951	0.415931	6.22592e-42	11	89	89
ENSG00000145217.9	SLC26A1	2.67259	0.00554698	0.00752689	0.00812324	0.0236218	0.27352	2.58243e-24	6	27	27
ENSG00000183625.10	CCR3	2.6712	0.00722199	0.00755798	0.00815621	0.0147778	0.191032	2.86874e-16	10	65	65
ENSG00000271952.1	RP11-245G13.2	-2.67116	-1.48047	0.00755893	0.00815722	3.42648e-07	0.330157	2.43965e-30	2	9	9
ENSG00000105323.12	HNRNPUL1	-2.66943	-0.0552173	0.007598	0.00819864	0.000248406	0.0175293	0.0192438	1	18	18
ENSG00000100994.7	PYGB	2.66735	0.0180529	0.0076452	0.00824868	0.00229914	0.390519	7.81452e-39	2	38	38
ENSG00000140391.10	TSPAN3	2.6608	0.0150647	0.00779556	0.00840805	0.0033508	0.248673	4.83818e-22	4	34	34
ENSG00000176658.12	MYO1D	2.65067	0.0125316	0.00803326	0.0086599	0.0050595	0.132281	3.50222e-11	7	30	30
ENSG00000065665.16	SEC61A2	-2.64932	-0.0146663	0.0080654	0.00869394	0.00340372	0.0553	2.71191e-05	1	2	2
ENSG00000204277.1	RP11-219G17.4	2.6472	0.0147209	0.00811615	0.00874768	0.00405971	0.0615223	8.06903e-06	3	6	6
ENSG00000224389.4	C4B	2.644	0.00288838	0.00819325	0.00882933	0.0804375	0.221862	1.30493e-19	28	42	42
ENSG00000213462.4	ERV3-1	-2.64385	-0.0326714	0.0081968	0.00883309	0.000628506	0.187452	6.34434e-16	2	30	30
ENSG00000128271.15	ADORA2A	-2.64298	-0.0469424	0.0082181	0.00885565	0.000386904	0.0633597	4.46825e-06	1	8	8
ENSG00000116741.6	RGS2	-2.6395	-0.0256124	0.0083028	0.00894532	0.00168856	0.144571	3.33274e-12	1	15	15
ENSG00000259865.1	RP11-488L18.10	2.63806	0.00753072	0.0083383	0.00898289	0.0159956	0.0797415	4.53307e-07	1	6	6
ENSG00000142347.12	MYO1F	2.63786	0.00977044	0.00834306	0.00898793	0.00787663	0.0182626	0.0164009	2	4	4
ENSG00000204536.9	CCHCR1	2.63263	0.00503192	0.00847254	0.00912497	0.0310623	0.212735	2.60908e-18	15	34	34
ENSG00000146842.12	TMEM209	-2.63099	-0.0368462	0.0085136	0.00916843	0.00060691	0.0490185	9.08786e-05	2	10	10
ENSG00000163166.9	IWS1	2.63045	0.00466889	0.00852713	0.00918274	0.0338338	0.0939669	2.86674e-08	13	150	150
ENSG00000155893.7	ACPL2	-2.61906	-0.379328	0.0088173	0.0094897	5.06379e-06	0.193782	9.22127e-17	1	15	15
ENSG00000244731.3	C4A	-2.61529	-0.00292902	0.00891514	0.00959316	0.0628994	0.167613	1.32079e-14	8	13	13
ENSG00000186301.7	MST1P2	-2.61374	-0.141554	0.00895559	0.00963592	3.92508e-05	0.0200498	0.0128683	2	20	20
ENSG00000198851.5	CD3E	-2.61314	-0.0218099	0.00897149	0.00965274	0.00263806	0.169402	2.82896e-14	2	16	16
ENSG00000242550.1	SERPINB10	-2.60936	-0.0182173	0.00907123	0.00975817	0.00223393	0.356082	4.24885e-33	5	103	103
ENSG00000137968.12	SLC44A5	-2.60698	-0.0145154	0.00913451	0.00982506	0.00347167	0.206154	1.63462e-17	8	83	83
ENSG00000178950.12	GAK	2.60494	0.0899404	0.0091889	0.00988254	8.54788e-05	0.0361515	0.000786141	1	7	7
ENSG00000127415.8	IDUA	-2.60494	-0.0540257	0.0091889	0.00988254	0.000236901	0.0619287	1.00502e-05	1	14	14
ENSG00000196419.8	XRCC6	2.60108	0.00889082	0.00929294	0.00999248	0.00925047	0.0654226	4.63703e-06	3	10	10
ENSG00000189050.10	RNFT1	2.59491	0.0183898	0.00946149	0.0101705	0.00181824	0.0323176	0.00141116	2	8	8
ENSG00000151715.3	TMEM45B	-2.59466	-0.00530752	0.0094684	0.0101778	0.0239243	0.324155	2.16509e-31	5	22	22
ENSG00000049167.9	ERCC8	2.59363	0.184651	0.0094969	0.0102079	2.02913e-05	0.0169477	0.0225368	1	15	15
ENSG00000151725.7	MLF1IP	2.59033	0.0347869	0.00958851	0.0103047	0.000671612	0.0672702	4.16355e-06	2	7	7
ENSG00000236897.1	AC113331.9	-2.58792	-0.0148349	0.00965574	0.0103757	0.00326613	0.0129134	0.0467309	2	30	30
ENSG00000247317.3	RP11-273G15.2	-2.58355	-0.0179878	0.00977901	0.0105058	0.00221229	0.0300184	0.00231258	5	30	30
ENSG00000163507.9	KIAA1524	-2.5788	-0.0384454	0.0099143	0.0106486	0.000507306	0.0570534	1.78179e-05	1	8	8
ENSG00000104951.11	IL4I1	-2.57001	-0.0152898	0.0101694	0.0109179	0.00334938	0.0433717	0.00022156	6	26	26
ENSG00000128422.11	KRT17	2.56785	0.0105549	0.0102332	0.0109851	0.00650079	0.0262467	0.0042723	4	22	22
ENSG00000267368.1	UPK3BL	-2.55713	-0.00614238	0.0105541	0.0113235	0.0203408	0.29547	1.48744e-26	10	80	80
ENSG00000163660.7	CCNL1	2.55447	0.0532173	0.010635	0.0114088	0.00023688	0.108978	1.59469e-09	2	36	36
ENSG00000100418.7	DESI1	-2.55144	-0.0051671	0.0107279	0.0115068	0.0267949	0.0570625	2.04566e-05	14	57	57
ENSG00000119326.10	CTNNAL1	-2.55065	-0.00653078	0.0107521	0.0115323	0.016148	0.0418059	0.000300054	3	4	4
ENSG00000144182.12	LIPT1	-2.53461	-0.0350163	0.0112572	0.0120644	0.000616123	0.0847814	1.82258e-07	4	26	26
ENSG00000160766.10	GBAP1	2.53459	0.00788701	0.0112578	0.012065	0.0125964	0.142588	2.92083e-12	3	13	13
ENSG00000167543.11	TP53I13	2.52661	0.0132287	0.0115171	0.012338	0.00400242	0.0286793	0.00299288	3	25	25
ENSG00000167491.13	GATAD2A	2.51819	0.0213538	0.011796	0.0126316	0.00163891	0.135758	1.56546e-11	4	11	11
ENSG00000214425.2	LRRC37A4P	-2.51753	-0.033713	0.0118182	0.012655	0.000669482	0.681292	2.76299e-92	6	413	413
ENSG00000203896.5	LIME1	2.51159	0.0099324	0.0120189	0.0128661	0.00658826	0.0572684	1.91951e-05	2	4	4
ENSG00000196378.7	ZNF34	-2.51053	-0.0429847	0.012055	0.0129041	0.000499799	0.124317	1.09204e-10	1	9	9
ENSG00000070526.10	ST6GALNAC1	-2.50931	-0.0240737	0.0120968	0.012948	0.001266	0.168356	2.08938e-14	6	28	28
ENSG00000142252.6	GEMIN7	-2.50811	-0.0727009	0.0121377	0.0129911	0.000129994	0.0213941	0.0102789	2	9	9
ENSG00000078814.11	MYH7B	-2.5073	-0.015128	0.0121656	0.0130205	0.00299598	0.020402	0.0118025	4	33	33
ENSG00000184056.10	VPS33B	2.50486	0.0144008	0.0122498	0.013109	0.00357904	0.116416	6.74053e-10	3	21	21
ENSG00000116032.5	GRIN3B	2.50327	0.206693	0.012305	0.013167	1.73819e-05	0.122604	1.04351e-10	1	11	11
ENSG00000262370.1	RP11-473M20.9	2.49909	0.00590723	0.0124514	0.0133209	0.0137005	0.194595	2.64551e-17	13	51	51
ENSG00000122873.7	CISD1	2.49558	0.00932402	0.0125753	0.0134512	0.0087916	0.261016	5.6923e-23	9	101	101
ENSG00000111144.5	LTA4H	-2.49295	-0.0555266	0.0126685	0.0135492	0.000354301	0.0397627	0.000354185	3	14	14
ENSG00000173068.13	BNC2	2.48697	0.00973193	0.0128837	0.0137753	0.00772736	0.0528168	4.85023e-05	3	12	12
ENSG00000182141.5	ZNF708	2.48516	0.0158112	0.0129495	0.0138444	0.00235755	0.316794	1.01166e-29	2	21	21
ENSG00000163602.9	RYBP	-2.48314	-0.00390435	0.013023	0.0139217	0.0445482	0.312082	2.69404e-28	1	5	5
ENSG00000101457.8	DNTTIP1	-2.47985	-0.0106614	0.0131438	0.0140486	0.00609677	0.195907	1.19576e-16	3	12	12
ENSG00000090432.5	MUL1	-2.47782	-0.0125965	0.0132188	0.0141274	0.00394639	0.127908	4.32174e-11	4	36	36
ENSG00000167193.7	CRK	-2.4777	-0.0201199	0.0132234	0.0141322	0.00183532	0.0744834	7.45809e-07	2	9	9
ENSG00000223510.2	CDRT15	-2.47739	-0.240531	0.0132348	0.0141441	1.10184e-05	0.208667	1.19226e-17	2	16	16
ENSG00000244752.2	CRYBB2	-2.47733	-0.0335085	0.013237	0.0141464	0.000760229	0.278326	1.87894e-25	2	17	17
ENSG00000099203.2	TMED1	-2.47704	-0.0089737	0.0132477	0.0141577	0.00857875	0.103668	2.85489e-09	8	23	23
ENSG00000152749.7	GPR180	2.47681	0.0105813	0.0132563	0.0141667	0.00548316	0.26551	1.62353e-23	2	32	32
ENSG00000178295.10	GEN1	-2.47624	-0.0195688	0.0132773	0.0141888	0.00168658	0.0495315	8.43946e-05	6	57	57
ENSG00000176160.5	HSF5	-2.47475	-0.0903174	0.0133331	0.0142474	7.76013e-05	0.0309549	0.00205553	2	18	18
ENSG00000073008.10	PVR	2.47171	0.0241683	0.0134469	0.0143669	0.00115245	0.0261633	0.00448904	4	27	27
ENSG00000204070.5	SYS1	2.46909	0.0337144	0.0135457	0.0144706	0.000526083	0.107541	2.30201e-09	3	18	18
ENSG00000158773.10	USF1	-2.46326	-0.0190214	0.0137681	0.0147041	0.00191792	0.156602	3.39314e-13	5	51	51
ENSG00000173226.12	IQCB1	2.4586	0.0204244	0.0139481	0.014893	0.00177566	0.386908	1.09229e-37	5	59	59
ENSG00000061273.13	HDAC7	2.45814	0.0459221	0.013966	0.0149118	0.000336214	0.0363963	0.000628666	1	11	11
ENSG00000184983.5	NDUFA6	2.45334	0.00181506	0.0141538	0.0151088	0.201972	0.345531	3.70672e-32	2	11	11
ENSG00000135951.10	TSGA10	-2.45023	-0.0145939	0.0142766	0.0152376	0.00332841	0.203581	2.03213e-17	4	34	34
ENSG00000106804.6	C5	2.44698	0.0117523	0.0144058	0.0153731	0.00452913	0.0423468	0.000287998	6	52	52
ENSG00000234719.4	RP11-166B2.1	2.44532	0.0246133	0.0144723	0.0154429	0.0011075	0.387771	6.15841e-37	2	13	13
ENSG00000204482.6	LST1	2.43139	0.0185997	0.0150408	0.0160389	0.00173828	0.0719096	1.49433e-06	8	16	16
ENSG00000125835.13	SNRPB	-2.42871	-0.0328466	0.0151528	0.0161562	0.00055841	0.0350111	0.000813024	3	25	25
ENSG00000235169.3	SMIM1	-2.42751	-0.0193176	0.015203	0.0162088	0.00296216	0.384092	1.07171e-36	1	6	6
ENSG00000157881.9	PANK4	2.42751	0.0159802	0.015203	0.0162088	0.00432864	0.0305083	0.001929	1	14	14
ENSG00000112763.11	BTN2A1	2.4264	0.00594342	0.0152494	0.0162574	0.0206989	0.358401	1.23175e-33	6	34	34
ENSG00000109670.9	FBXW7	2.4257	0.05065	0.015279	0.0162884	0.000208437	0.0296467	0.00227871	1	8	8
ENSG00000187569.2	DPPA3	-2.42123	-0.0101884	0.015468	0.0164864	0.00619529	0.0496847	7.88199e-05	6	32	32
ENSG00000135655.9	USP15	-2.41426	-0.0410038	0.015767	0.0167996	0.000319414	0.182275	1.44531e-15	1	15	15
ENSG00000105656.8	ELL	2.41418	0.00635915	0.0157706	0.0168034	0.0147378	0.21352	1.48323e-18	6	51	51
ENSG00000204520.8	MICA	-2.41288	-0.0065501	0.0158271	0.0168626	0.0173745	0.188597	1.58315e-16	24	43	43
ENSG00000115896.11	PLCL1	-2.41124	-0.0179371	0.0158985	0.0169373	0.00186824	0.246861	2.39999e-21	5	38	38
ENSG00000165178.8	NCF1C	2.40794	0.00789551	0.0160428	0.0170883	0.0118181	0.120875	1.21281e-10	6	22	22
ENSG00000213523.5	SRA1	2.40459	0.0676133	0.0161906	0.017243	0.000133891	0.0265774	0.00407426	2	19	19
ENSG00000205571.8	SMN2	-2.40344	-0.00429716	0.0162417	0.0172966	0.0403614	0.10234	5.97425e-09	9	31	31
ENSG00000213214.3	ARHGEF35	2.40115	0.00859567	0.0163438	0.0174034	0.00907806	0.100166	6.22547e-09	14	52	52
ENSG00000038945.10	MSR1	-2.39339	-0.0301378	0.0166933	0.0177692	0.000660846	0.168972	3.10857e-14	6	57	57
ENSG00000023839.6	ABCC2	2.39263	0.0195904	0.0167279	0.0178053	0.00164085	0.028412	0.00296422	4	15	15
ENSG00000130881.9	LRP3	-2.39099	-0.0184498	0.0168031	0.017884	0.00193285	0.0554382	2.30247e-05	8	57	57
ENSG00000136933.12	RABEPK	2.38857	0.332027	0.016914	0.018	5.84909e-06	0.185558	7.01158e-16	1	24	24
ENSG00000127561.10	SYNGR3	2.38785	0.0304514	0.0169474	0.0180349	0.000713387	0.0458139	0.000153462	2	12	12
ENSG00000172667.6	ZMAT3	-2.38783	-0.0116642	0.016948	0.0180355	0.00435574	0.0880957	9.79128e-08	1	5	5
ENSG00000254851.1	RP11-109L13.1	-2.38695	-0.017666	0.016989	0.0180784	0.00223955	0.439444	4.5651e-44	1	49	49
ENSG00000135541.16	AHI1	2.38663	0.006907	0.0170037	0.0180938	0.0130634	0.20094	3.01145e-17	6	19	19
ENSG00000064687.8	ABCA7	2.38351	0.017577	0.0171483	0.018245	0.00217455	0.284599	1.60771e-26	3	34	34
ENSG00000238024.1	DDX39BP2	2.37874	0.00755303	0.0173719	0.0184788	0.0135033	0.17116	6.98068e-15	37	70	70
ENSG00000240089.2	BMS1P3	-2.37042	-0.128073	0.017768	0.0188928	3.97132e-05	0.0189088	0.0154383	1	4	4
ENSG00000122376.7	FAM35A	2.37042	1.63329	0.017768	0.0188928	2.44186e-07	0.0135891	0.0415472	1	17	17
ENSG00000144554.6	FANCD2	-2.36869	-0.10757	0.017851	0.0189796	4.93983e-05	0.06381	6.69803e-06	1	8	8
ENSG00000163704.7	PRRT3	-2.36869	-0.0156008	0.017851	0.0189796	0.00234854	0.0209751	0.0108925	1	8	8
ENSG00000103507.9	BCKDK	-2.36848	-0.00733757	0.0178615	0.0189905	0.0125092	0.0624504	8.69232e-06	4	14	14
ENSG00000166140.13	ZFYVE19	2.36729	0.0096136	0.0179187	0.0190503	0.00620711	0.105046	3.00387e-09	4	41	41
ENSG00000230006.3	ANKRD36BP2	2.36691	0.0182235	0.0179371	0.0190696	0.00162924	0.226485	9.56391e-20	4	72	72
ENSG00000187800.9	PEAR1	-2.3666	-0.0226945	0.0179522	0.0190853	0.00123209	0.0280855	0.00334617	2	26	26
ENSG00000241058.1	NSUN6	-2.36424	-0.030826	0.018067	0.0192053	0.000586509	0.134499	2.05598e-11	1	11	11
ENSG00000133195.7	SLC39A11	-2.36192	-0.00641515	0.0181803	0.0193237	0.0143993	0.0801819	3.46837e-07	13	82	82
ENSG00000078902.11	TOLLIP	-2.35844	-0.0160094	0.0183518	0.0195027	0.00317494	0.0249439	0.00554201	5	28	28
ENSG00000066739.7	ATG2B	2.35809	0.169969	0.018369	0.0195207	2.01636e-05	0.0138267	0.0385226	1	17	17
ENSG00000173531.11	MST1	2.3537	0.0146882	0.0185877	0.0197491	0.00261118	0.0436859	0.000224051	3	16	16
ENSG00000258890.2	CEP95	2.35189	0.0167582	0.0186785	0.0198439	0.00202338	0.055728	2.33934e-05	2	4	4
ENSG00000133895.10	MEN1	-2.34653	-0.0187796	0.0189492	0.0201266	0.00172624	0.0655076	5.12811e-06	2	12	12
ENSG00000090238.7	YPEL3	2.34507	0.00750037	0.0190236	0.0202043	0.00968593	0.14393	1.01048e-12	10	25	25
ENSG00000130695.9	CEP85	-2.33827	-0.0344062	0.0193732	0.0205691	0.000529248	0.0586533	1.12169e-05	4	23	23
ENSG00000244041.3	LINC01011	2.33667	0.0182872	0.0194564	0.0206559	0.00166562	0.0830321	9.61168e-08	5	26	26
ENSG00000129255.10	MPDU1	-2.33452	-0.0120609	0.0195687	0.0207732	0.00460649	0.0141944	0.0345927	5	6	6
ENSG00000186470.9	BTN3A2	-2.33441	-0.00266015	0.0195742	0.0207789	0.061478	0.578342	2.66465e-68	15	46	46
ENSG00000106823.8	ECM2	-2.33331	-0.00871824	0.0196318	0.0208389	0.00749001	0.0353391	0.000929763	4	51	51
ENSG00000108256.4	NUFIP2	-2.32172	-0.0151018	0.0202482	0.021482	0.00251577	0.0192598	0.0151307	5	13	13
ENSG00000178860.8	MSC	-2.32038	-0.0127827	0.0203202	0.021557	0.00321851	0.101997	8.44409e-09	4	32	32
ENSG00000011021.17	CLCN6	-2.31707	-0.00863799	0.0205002	0.0217446	0.00796781	0.240638	2.35142e-21	8	54	54
ENSG00000181126.9	HLA-V	-2.31619	-0.00523583	0.0205478	0.0217943	0.0230563	0.178578	4.19904e-15	30	84	84
ENSG00000161016.11	RPL8	-2.31613	-0.169128	0.020551	0.0217976	3.68763e-05	0.190357	1.95956e-16	1	16	16
ENSG00000070610.10	GBA2	-2.31581	-0.0117271	0.0205684	0.0218158	0.00438747	0.16841	2.34166e-14	4	18	18
ENSG00000100299.13	ARSA	2.31477	0.00162177	0.0206257	0.0218755	0.196421	0.345569	2.63547e-32	8	26	26
ENSG00000122557.5	HERPUD2	-2.31405	-0.0729317	0.020665	0.0219165	0.000117626	0.0749729	7.7043e-07	1	15	15
ENSG00000229792.1	LINC00399	2.3133	0.0403374	0.020706	0.0219592	0.000354766	0.0704552	1.88119e-06	2	17	17
ENSG00000135862.5	LAMC1	2.31307	0.103255	0.020719	0.0219728	5.70821e-05	0.196233	1.0909e-16	1	30	30
ENSG00000158113.8	LRRC43	-2.30732	-0.0130825	0.021037	0.0223042	0.00372506	0.0352979	0.00090509	1	3	3
ENSG00000130487.4	KLHDC7B	2.30157	0.00730791	0.0213597	0.0226404	0.0108091	0.149243	4.4745e-13	5	19	19
ENSG00000158717.6	RNF166	-2.30067	-0.005004	0.0214103	0.0226932	0.0206903	0.166105	3.92808e-14	3	21	21
ENSG00000160117.10	ANKLE1	-2.30054	-0.0461633	0.0214178	0.022701	0.000363018	0.0149598	0.0309699	2	8	8
ENSG00000164615.3	CAMLG	2.29827	0.00532515	0.0215463	0.0228348	0.0214537	0.0197777	0.0137011	7	40	40
ENSG00000130517.9	PGPEP1	-2.29586	-0.186965	0.021684	0.0229783	1.64531e-05	0.0230082	0.007435	1	13	13
ENSG00000159625.10	CCDC135	-2.2956	-0.0200125	0.021699	0.0229939	0.00180239	0.359927	1.24482e-33	3	29	29
ENSG00000089177.13	KIF16B	2.29225	0.0135647	0.021891	0.0231939	0.00341387	0.445875	6.99722e-46	1	18	18
ENSG00000108244.12	KRT23	2.28503	0.0050559	0.0223112	0.0236314	0.0221542	0.386421	6.36867e-37	21	121	121
ENSG00000189306.6	RRP7A	-2.28272	-66.5806	0.022447	0.0237728	1.87112e-10	0.226607	1.97505e-19	1	27	27
ENSG00000164916.9	FOXK1	2.27959	0.0236411	0.0226323	0.0239657	0.00101554	0.0633474	7.06863e-06	2	5	5
ENSG00000111913.11	FAM65B	2.27556	0.0291441	0.0228723	0.0242155	0.000676147	0.0451192	0.000143659	4	36	36
ENSG00000163935.9	SFMBT1	-2.27514	-0.0181962	0.0228973	0.0242415	0.00157184	0.0525333	5.20231e-05	3	18	18
ENSG00000246898.1	LINC00920	-2.27405	-0.0276751	0.0229627	0.0243095	0.000729242	0.244334	3.05228e-21	2	9	9
ENSG00000198945.3	L3MBTL3	-2.27188	-0.00446262	0.0230938	0.0244459	0.0305224	0.31837	3.3718e-29	2	14	14
ENSG00000160563.9	MED27	2.26633	211.983	0.023431	0.0247968	1.31089e-11	0.0172109	0.0216942	1	16	16
ENSG00000176092.9	AIM1L	2.26545	0.00731942	0.0234852	0.0248531	0.00924855	0.0248227	0.00558992	3	14	14
ENSG00000254986.3	DPP3	-2.26409	-0.0134629	0.0235685	0.0249398	0.0027508	0.126843	4.27196e-11	4	16	16
ENSG00000177156.6	TALDO1	-2.26268	-0.00623609	0.0236554	0.0250301	0.0144329	0.0459375	0.000156864	4	15	15
ENSG00000087258.9	GNAO1	-2.25689	-0.0158418	0.0240151	0.0254042	0.00224077	0.0128359	0.0460215	3	20	20
ENSG00000173239.9	LIPM	-2.25585	-0.0320187	0.0240799	0.0254717	0.000534427	0.0424358	0.000231377	3	13	13
ENSG00000154319.10	FAM167A	2.25575	0.00412952	0.0240865	0.0254785	0.0332567	0.228105	1.72878e-19	4	14	14
ENSG00000269676.1	MUC8	-2.25568	-0.0170428	0.0240909	0.025483	0.00193458	0.0608869	1.22156e-05	4	32	32
ENSG00000138698.10	RAP1GDS1	-2.25507	-0.0121917	0.024129	0.0255227	0.00347498	0.0461127	0.000135483	1	17	17
ENSG00000130812.6	ANGPTL6	2.25246	0.00617962	0.0242933	0.0256935	0.0153373	0.0986045	1.50632e-08	6	13	13
ENSG00000103064.9	SLC7A6	-2.25122	-0.0174217	0.0243715	0.0257748	0.00185243	0.131438	2.70542e-11	3	28	28
ENSG00000141720.7	PIP4K2B	2.25089	0.00863602	0.0243926	0.0257967	0.00746134	0.0414639	0.000200583	5	30	30
ENSG00000076003.4	MCM6	-2.24785	-0.00698726	0.024586	0.0259978	0.0151349	0.0370777	0.000701162	6	45	45
ENSG00000140262.13	TCF12	2.24763	0.0591429	0.0246	0.0260123	0.000214014	0.0423738	0.000280099	1	35	35
ENSG00000161618.5	ALDH16A1	2.24733	0.00315244	0.024619	0.026032	0.0566049	0.401034	2.06087e-38	9	29	29
ENSG00000158987.15	RAPGEF6	2.24555	0.111348	0.024733	0.0261506	4.72736e-05	0.0163125	0.0242183	1	41	41
ENSG00000004809.9	SLC22A16	-2.24474	-0.00823081	0.0247846	0.0262042	0.00908034	0.176107	8.57569e-15	2	15	15
ENSG00000138293.15	NCOA4	2.24006	0.00736419	0.0250872	0.0265186	0.0107224	0.107286	1.80043e-09	7	21	21
ENSG00000198890.6	PRMT6	-2.23801	-0.0212877	0.0252207	0.0266574	0.00117706	0.250263	2.7626e-22	2	22	22
ENSG00000173621.8	LRFN4	-2.23776	-0.00474859	0.025237	0.0266743	0.025666	0.110585	2.01742e-09	1	10	10
ENSG00000100147.9	CCDC134	-2.23527	-0.00888925	0.0253994	0.026843	0.00673938	0.111974	1.35481e-09	2	5	5
ENSG00000110717.6	NDUFS8	2.23514	0.0519616	0.0254082	0.0268521	0.000223317	0.144101	3.44953e-12	2	30	30
ENSG00000196204.7	RNF216P1	2.23374	0.0587663	0.0255002	0.0269477	0.000128309	0.450913	1.78605e-46	2	21	21
ENSG00000169385.2	RNASE2	-2.23321	-0.0226192	0.025535	0.0269839	0.00106411	0.0532858	3.91442e-05	1	10	10
ENSG00000151952.10	TMEM132D	2.2332	0.0232308	0.0255358	0.0269847	0.000964732	0.0318963	0.00156381	5	40	40
ENSG00000146530.7	VWDE	2.23133	0.0168877	0.0256593	0.027113	0.00138333	0.143229	3.48113e-12	9	72	72
ENSG00000100304.12	TTLL12	2.23108	0.028186	0.0256757	0.02713	0.000716809	0.0807017	2.05493e-07	3	9	9
ENSG00000197299.6	BLM	2.22825	0.0970044	0.0258642	0.0273258	5.96229e-05	0.13421	1.98777e-11	5	17	17
ENSG00000258875.1	CTD-2547L24.3	2.22682	0.00959627	0.025959	0.0274243	0.00732659	0.0423342	0.000260552	1	1	1
ENSG00000160185.9	UBASH3A	-2.22245	-0.0208263	0.026253	0.0277295	0.00127393	0.0566585	2.30039e-05	1	7	7
ENSG00000204388.5	HSPA1B	-2.2209	-0.0122729	0.0263578	0.0278384	0.00374813	0.0193306	0.0149274	3	8	8
ENSG00000272334.1	RP11-129K12.1	-2.21786	-0.00478392	0.0265644	0.0280529	0.0237322	0.0600331	1.4036e-05	5	30	30
ENSG00000166275.11	C10orf32	-2.21713	-0.00374392	0.0266141	0.0281044	0.0374545	0.117293	3.81083e-10	5	12	12
ENSG00000269690.1	AC096677.1	-2.21488	-0.343439	0.026768	0.0282642	4.91153e-06	0.0211325	0.0105607	1	20	20
ENSG00000174177.8	CTU2	2.21336	0.0499978	0.0268728	0.028373	0.000215722	0.0826261	2.50836e-07	2	12	12
ENSG00000139832.3	RAB20	-2.21311	-0.0192834	0.02689	0.0283908	0.00160105	0.20253	3.37341e-17	7	38	38
ENSG00000132879.9	FBXO44	-2.21264	-0.00499443	0.0269221	0.0284241	0.0211312	0.0510717	5.73e-05	2	7	7
ENSG00000185158.8	LRRC37B	2.21196	0.00642509	0.0269698	0.0284736	0.0139877	0.0319995	0.00150767	10	31	31
ENSG00000204882.3	GPR20	-2.20704	-0.00915319	0.027311	0.0288277	0.0059645	0.0204795	0.0114382	2	2	2
ENSG00000104324.11	CPQ	2.20098	0.0202349	0.0277375	0.0292701	0.00159765	0.025392	0.00499368	6	72	72
ENSG00000105519.8	CAPS	-2.19979	-0.0164424	0.027822	0.0293578	0.00185213	0.0790528	3.08118e-07	1	7	7
ENSG00000167264.13	DUS2	2.19978	0.00443513	0.0278227	0.0293585	0.0270072	0.246137	3.28657e-21	9	42	42
ENSG00000110074.6	FOXRED1	-2.19159	-0.014264	0.0284089	0.0299665	0.00322194	0.444184	7.40562e-45	5	31	31
ENSG00000108518.7	PFN1	-2.18982	-0.0444259	0.0285374	0.0300997	0.000249859	0.0134841	0.0381085	2	8	8
ENSG00000053254.11	FOXN3	2.18619	0.0242829	0.028802	0.0303741	0.000879584	0.084218	1.091e-07	1	4	4
ENSG00000117226.7	GBP3	2.18399	0.00284679	0.0289627	0.0305406	0.0615363	0.382578	1.9077e-36	2	20	20
ENSG00000138439.10	FAM117B	-2.18222	-0.00499129	0.0290932	0.030676	0.0196864	0.260697	9.66119e-23	3	12	12
ENSG00000127957.12	PMS2P3	-2.18118	-0.0060081	0.0291701	0.0307557	0.0174061	0.0672812	2.72079e-06	11	29	29
ENSG00000179218.9	CALR	-2.17528	-0.0182195	0.0296089	0.0312105	0.0012714	0.0594408	1.37215e-05	3	24	24
ENSG00000140950.11	TLDC1	-2.17502	-0.0243849	0.0296283	0.0312306	0.000941105	0.130184	4.33678e-11	3	21	21
ENSG00000146826.10	C7orf43	2.1749	0.00735395	0.0296377	0.0312403	0.00912041	0.0798818	4.08001e-07	3	15	15
ENSG00000075413.13	MARK3	-2.17368	-0.0207511	0.029729	0.0313349	0.00131856	0.0855464	1.56078e-07	1	14	14
ENSG00000189014.6	FAM35DP	2.17331	0.0155934	0.029757	0.0313639	0.00243836	0.048861	8.47735e-05	1	9	9
ENSG00000228252.4	COL6A4P2	-2.17029	-0.0102348	0.0299849	0.0316	0.00505568	0.126775	7.61238e-11	2	21	21
ENSG00000101493.6	ZNF516	2.16678	0.00616573	0.0302516	0.0318763	0.0143051	0.053376	4.18231e-05	14	64	64
ENSG00000136040.4	PLXNC1	2.16574	0.0949027	0.030331	0.0319586	5.8157e-05	0.0300096	0.002094	1	9	9
ENSG00000239697.6	TNFSF12	2.16472	0.00357385	0.0304088	0.0320392	0.040202	0.190003	2.50109e-16	8	44	44
ENSG00000173992.4	CCS	-2.16426	-0.0105928	0.0304446	0.0320762	0.00469582	0.12452	8.29855e-11	3	22	22
ENSG00000010626.10	LRRC23	-2.16296	-0.0096423	0.030544	0.0321792	0.00596793	0.1746	5.52219e-15	2	9	9
ENSG00000167077.8	MEI1	-2.15972	-0.0277662	0.0307945	0.0324386	0.000712989	0.267476	9.03675e-24	8	77	77
ENSG00000102858.8	MGRN1	-2.15307	-0.0080009	0.0313134	0.0329759	0.00852314	0.394916	2.89652e-38	3	12	12
ENSG00000182247.5	UBE2E2	2.15228	0.0144266	0.031375	0.0330397	0.00260304	0.0489844	8.85744e-05	4	37	37
ENSG00000214872.4	SMTNL1	-2.15184	-0.00529454	0.0314098	0.0330757	0.0177775	0.162592	9.39452e-14	6	31	31
ENSG00000214113.6	LYRM4	-2.15115	-0.29346	0.031464	0.0331318	6.79109e-06	0.0493838	7.40425e-05	1	27	27
ENSG00000224034.1	RP11-445P17.8	-2.14907	-0.0179293	0.0316288	0.0333024	0.00164135	0.218756	1.11174e-18	2	34	34
ENSG00000163961.4	RNF168	-2.14741	-0.0192937	0.0317605	0.0334387	0.0016699	0.0156751	0.0288949	2	11	11
ENSG00000153774.4	CFDP1	-2.14669	-0.0152569	0.0318181	0.0334983	0.00271593	0.0818542	3.03838e-07	2	11	11
ENSG00000168397.12	ATG4B	-2.13971	-0.0126906	0.0323785	0.0340782	0.00337733	0.0479027	9.06091e-05	7	38	38
ENSG00000101310.10	SEC23B	2.13571	0.0227232	0.032703	0.034414	0.0010686	0.0325433	0.00152127	3	21	21
ENSG00000145817.12	YIPF5	-2.13284	-0.00429332	0.0329382	0.0346574	0.0289262	0.366248	3.84022e-36	2	13	13
ENSG00000125877.8	ITPA	2.13176	0.00435119	0.0330264	0.0347485	0.0264909	0.326369	3.82048e-30	9	37	37
ENSG00000186074.14	CD300LF	2.13134	0.0448034	0.033061	0.0347843	0.00027883	0.0212855	0.0098045	1	3	3
ENSG00000152229.14	PSTPIP2	2.13133	0.00716396	0.0330623	0.0347857	0.00909369	0.106124	3.41366e-09	4	22	22
ENSG00000171033.8	PKIA	-2.13014	-0.0288086	0.03316	0.0348867	0.00074614	0.118065	1.77159e-10	1	10	10
ENSG00000050344.8	NFE2L3	2.12891	0.149278	0.033262	0.0349922	2.38367e-05	0.0991389	8.71671e-09	1	7	7
ENSG00000104427.7	ZC2HC1A	-2.12842	-0.0187072	0.0333025	0.0350341	0.00159314	0.132712	1.88113e-11	2	17	17
ENSG00000206344.6	HCG27	2.12812	0.00181264	0.0333273	0.0350597	0.119673	0.205038	1.68652e-17	57	114	114
ENSG00000068745.10	IP6K2	2.12769	0.0151152	0.0333627	0.0350963	0.00274934	0.0593655	1.24712e-05	2	8	8
ENSG00000172890.7	NADSYN1	-2.12174	-0.02498	0.0338593	0.0356099	0.000917135	0.287707	8.36285e-27	3	30	30
ENSG00000185651.10	UBE2L3	-2.11995	-0.0240532	0.0340104	0.0357662	0.000789091	0.0617609	9.22851e-06	5	23	23
ENSG00000104998.2	IL27RA	2.1178	0.0462738	0.034192	0.0359539	0.000256388	0.0997466	1.29074e-08	1	4	4
ENSG00000163635.13	ATXN7	-2.113	-0.0157137	0.0346008	0.0363765	0.00219378	0.0452187	0.000155545	4	32	32
ENSG00000139613.7	SMARCC2	-2.10459	-0.00954647	0.0353271	0.0371271	0.00512504	0.0161133	0.0266062	7	28	28
ENSG00000141698.12	NT5C3B	-2.10395	-0.00372379	0.0353829	0.0371847	0.0354894	0.632309	3.45342e-79	11	60	60
ENSG00000232653.4	GOLGA8N	2.10227	0.00797599	0.0355292	0.0373359	0.00719749	0.0253561	0.00532482	10	47	47
ENSG00000204622.6	HLA-J	2.09651	0.00496645	0.0360372	0.0378606	0.020874	0.225208	2.84161e-19	15	33	33
ENSG00000101546.8	RBFA	-2.09031	-0.0363029	0.03659	0.0384315	0.000378904	0.0701567	2.35646e-06	1	13	13
ENSG00000141959.12	PFKL	2.08456	0.219961	0.037109	0.0389674	8.23806e-06	0.102284	7.59714e-09	1	10	10
ENSG00000039523.13	FAM65A	-2.08451	-0.0508686	0.037114	0.0389726	0.000195783	0.0708835	2.11769e-06	1	9	9
ENSG00000172830.8	SSH3	2.08165	0.0214134	0.0373745	0.0392415	0.00101474	0.106607	2.02755e-09	4	23	23
ENSG00000183060.11	LYSMD4	-2.07951	-0.00507123	0.0375709	0.0394442	0.0180278	0.216284	1.23571e-18	5	35	35
ENSG00000126934.9	MAP2K2	2.07828	0.0149847	0.0376839	0.0395608	0.00209282	0.0793944	4.47545e-07	2	18	18
ENSG00000131669.5	NINJ1	2.07733	0.0256127	0.037771	0.0396508	0.00078143	0.0693475	2.8047e-06	1	19	19
ENSG00000172932.10	ANKRD13D	-2.0767	-0.00566841	0.0378294	0.0397111	0.0146866	0.0294982	0.00260602	8	30	30
ENSG00000176749.4	CDK5R1	2.07651	0.0227022	0.037847	0.0397292	0.000929931	0.0645519	5.23083e-06	1	8	8
ENSG00000256433.1	RP1-102E24.8	-2.07642	-0.00429366	0.0378555	0.039738	0.0238882	0.0698634	1.85595e-06	4	16	16
ENSG00000002549.8	LAP3	-2.07546	-0.040413	0.037944	0.0398293	0.000311227	0.279347	1.35388e-24	2	20	20
ENSG00000164236.7	ANKRD33B	2.07446	0.00715053	0.0380363	0.0399246	0.0102494	0.0156658	0.025085	5	30	30
ENSG00000171840.7	NINJ2	-2.07408	-0.019515	0.038072	0.0399614	0.00123859	0.128487	4.35501e-11	6	32	32
ENSG00000172878.9	METAP1D	2.07208	0.0236528	0.0382581	0.0401535	0.000921281	0.0587478	1.73153e-05	2	10	10
ENSG00000100060.13	MFNG	-2.07182	-0.0228209	0.038282	0.0401781	0.000847102	0.0779802	4.31985e-07	2	7	7
ENSG00000204618.4	RNF39	-2.07141	-0.0120297	0.0383205	0.0402179	0.00369765	0.0434464	0.000234056	9	13	13
ENSG00000164008.9	C1orf50	-2.07133	-0.0120458	0.0383281	0.0402257	0.00329259	0.0255284	0.00516193	3	13	13
ENSG00000136828.14	RALGPS1	2.06715	0.0538346	0.03872	0.0406301	0.000189869	0.135175	2.22589e-11	1	33	33
ENSG00000103642.7	LACTB	-2.06673	-0.388287	0.03876	0.0406713	3.51727e-06	0.0406446	0.000389035	1	29	29
ENSG00000196209.8	SIRPB2	-2.06661	-0.0322507	0.0387714	0.040683	0.000446373	0.40737	1.22453e-39	3	22	22
ENSG00000180370.6	PAK2	2.0647	0.00867082	0.0389514	0.0408688	0.0070933	0.0359845	0.000829099	3	14	14
ENSG00000135250.12	SRPK2	-2.063	-0.0237148	0.0391124	0.0410349	0.000830488	0.0986691	8.84703e-09	4	32	32
ENSG00000244723.3	ASLP1	2.06149	0.267466	0.039256	0.041183	6.27713e-06	0.336386	4.5417e-31	1	13	13
ENSG00000129422.9	MTUS1	2.05818	0.00370907	0.0395732	0.0415102	0.0353523	0.263763	6.25041e-23	4	19	19
ENSG00000164414.12	SLC35A1	-2.0559	-0.0108207	0.039792	0.0417358	0.00452272	0.186843	4.56109e-16	3	25	25
ENSG00000136514.2	RTP4	2.05585	0.0131663	0.039797	0.041741	0.00321602	0.0380248	0.00056585	6	40	40
ENSG00000103199.9	ZNF500	2.05536	0.00817712	0.0398445	0.0417899	0.00733608	0.122032	1.61915e-10	5	26	26
ENSG00000023892.9	DEF6	2.05169	0.146351	0.0402	0.0421565	2.10407e-05	0.208291	1.2536e-17	1	32	32
ENSG00000219392.1	RP1-265C24.5	-2.04851	-0.00967794	0.0405096	0.0424757	0.00458363	0.0457485	0.000150644	16	25	25
ENSG00000237310.1	GS1-124K5.4	2.04689	0.039728	0.040669	0.04264	0.000264438	0.129649	6.31084e-11	1	21	21
ENSG00000158483.11	FAM86C1	-2.04601	-0.00592908	0.0407558	0.0427295	0.0138045	0.438763	9.96815e-44	8	26	26
ENSG00000110274.10	CEP164	2.04559	0.0970614	0.040797	0.042772	4.78972e-05	0.0953129	2.90802e-08	1	8	8
ENSG00000237190.3	CDKN2AIPNL	-2.04528	-0.0104236	0.0408277	0.0428036	0.00409984	0.0133727	0.0435596	2	6	6
ENSG00000168883.15	USP39	2.04459	0.00144819	0.0408953	0.0428733	0.196441	0.322463	4.53049e-29	5	17	17
ENSG00000172771.7	EFCAB12	-2.04325	-0.014105	0.0410278	0.0430099	0.00208893	0.0658812	4.88247e-06	2	30	30
ENSG00000137411.12	VARS2	2.0432	0.00121607	0.0410323	0.0430145	0.348555	0.488771	4.47436e-51	55	94	94
ENSG00000198755.6	RPL10A	2.04188	0.0249688	0.041163	0.0431492	0.00071713	0.11572	5.9873e-10	3	28	28
ENSG00000030110.8	BAK1	-2.03162	-0.00286856	0.0421924	0.04421	0.0579086	0.510176	1.22156e-54	8	23	23
ENSG00000204472.8	AIF1	2.03136	0.00328599	0.0422181	0.0442365	0.0480545	0.0288668	0.00262898	55	82	82
ENSG00000248810.1	RP11-362F19.1	-2.03092	-0.0126013	0.0422633	0.0442831	0.00310986	0.279383	7.94474e-25	6	39	39
ENSG00000110203.4	FOLR3	2.03081	0.0048219	0.0422745	0.0442946	0.0223646	0.463183	1.75092e-50	15	70	70
ENSG00000145012.8	LPP	2.02932	0.0047856	0.0424257	0.0444503	0.0207173	0.0564372	2.41843e-05	7	60	60
ENSG00000136490.4	LIMD2	2.02873	0.0164107	0.042486	0.0445124	0.00178686	0.013241	0.0407814	2	20	20
ENSG00000165716.5	FAM69B	2.02778	0.0490138	0.042583	0.0446124	0.000200032	0.0571327	1.39072e-05	1	5	5
ENSG00000187837.2	HIST1H1C	2.02763	0.00814022	0.0425982	0.044628	0.00845244	0.0132229	0.0436991	8	17	17
ENSG00000196981.2	WDR5B	2.02729	0.0294986	0.0426326	0.0446634	0.000586797	0.0402487	0.000301322	2	15	15
ENSG00000160678.7	S100A1	-2.0257	-0.028763	0.0427956	0.0448314	0.000446033	0.0648938	5.52766e-06	3	21	21
ENSG00000152760.5	TCTEX1D1	2.02511	0.024607	0.042856	0.0448936	0.000805481	0.26613	2.68097e-23	2	40	40
ENSG00000103356.11	EARS2	-2.02226	-0.0755441	0.0431499	0.0451963	8.49956e-05	0.0361813	0.000693982	2	14	14
ENSG00000251129.1	RP11-734I18.1	-2.02173	-0.0391791	0.043204	0.045252	0.000343554	0.287946	1.1783e-25	1	7	7
ENSG00000156966.6	B3GNT7	-2.01946	-0.00973644	0.043439	0.045494	0.0051143	0.0652208	4.77453e-06	1	7	7
ENSG00000177628.11	GBA	-2.01771	-0.00820432	0.043621	0.0456814	0.00673798	0.224111	2.00541e-19	1	8	8
ENSG00000005955.8	GGNBP2	-2.01429	-0.00757917	0.0439791	0.0460501	0.00765132	0.100666	7.94728e-09	6	35	35
ENSG00000048342.11	CC2D2A	2.01425	2.9895	0.043983	0.0460542	5.19498e-08	0.0894506	7.12117e-08	1	26	26
ENSG00000139344.3	AMDHD1	2.01409	0.0123115	0.0440004	0.0460721	0.0026547	0.26262	6.13264e-23	5	29	29
ENSG00000163702.14	IL17RC	2.01331	0.00730877	0.0440823	0.0461565	0.00841906	0.175186	9.32675e-15	7	30	30
ENSG00000238243.2	OR2W3	-2.0105	-0.0142901	0.044378	0.0464608	0.00211374	0.118626	3.67917e-10	4	26	26
ENSG00000213722.4	DDAH2	-2.00968	-0.00645479	0.0444653	0.0465507	0.010856	0.0437874	0.000196701	9	18	18
ENSG00000128923.6	FAM63B	2.00874	0.0592891	0.0445648	0.0466531	0.000143904	0.0299451	0.00241916	2	21	21
ENSG00000107185.8	RGP1	2.00843	0.0136038	0.0445977	0.046687	0.00247858	0.0872046	9.50529e-08	3	12	12
ENSG00000229358.3	DPY19L1P1	2.00821	0.00855328	0.044621	0.046711	0.00614519	0.0536054	4.03461e-05	11	65	65
ENSG00000123405.9	NFE2	2.00718	0.00447131	0.0447309	0.0468241	0.0234848	0.0234923	0.00730768	6	39	39
ENSG00000154518.5	ATP5G3	2.00626	0.0367792	0.044829	0.0469251	0.000305146	0.117023	5.21806e-10	1	20	20
ENSG00000081320.6	STK17B	2.00393	0.119115	0.045078	0.0471813	2.999e-05	0.0739566	1.10855e-06	1	15	15
ENSG00000167323.5	STIM1	-2.00392	-0.00901466	0.0450785	0.0471818	0.00502134	0.0529375	3.96061e-05	9	73	73
ENSG00000101052.8	IFT52	2.00359	0.00595494	0.0451136	0.0472179	0.0164395	0.0844052	1.34982e-07	7	24	24
ENSG00000259004.1	RP11-8L8.2	-2.00308	-0.0253126	0.0451683	0.0472742	0.000716329	0.0841144	1.9114e-07	4	31	31
ENSG00000255398.2	HCAR3	2.00306	0.214799	0.045171	0.047277	1.00406e-05	0.0129301	0.0460012	1	5	5
ENSG00000179051.9	RCC2	-2.00257	-0.00560837	0.0452237	0.0473313	0.0132445	0.0704773	2.35554e-06	3	9	9
ENSG00000099290.11	FAM21A	-2.00151	-0.00723761	0.0453373	0.0474481	0.00913546	0.32079	1.23267e-29	11	82	82
ENSG00000169371.9	SNUPN	-2.00145	-0.0247048	0.0453438	0.0474549	0.000726622	0.0711258	1.90023e-06	7	22	22
ENSG00000078140.9	UBE2K	1.99997	0.0329516	0.045504	0.0476197	0.000343065	0.0751099	7.24189e-07	1	14	14
ENSG00000160209.14	PDXK	1.99945	0.00398759	0.0455602	0.0476776	0.0270979	0.227829	1.07597e-19	2	9	9
ENSG00000214087.4	ARL16	-1.99804	-0.00118877	0.0457125	0.0478343	0.287625	0.552328	3.61754e-64	3	13	13
ENSG00000206527.5	PTPLB	-1.99645	-0.164462	0.045885	0.0480117	1.56761e-05	0.0365614	0.000659968	1	11	11
ENSG00000166471.6	TMEM41B	-1.99448	-0.0763505	0.0461	0.0482329	8.52449e-05	0.161966	9.0411e-14	2	13	13
ENSG00000196365.7	LONP1	1.99197	0.0358382	0.0463739	0.0485147	0.000341199	0.0561327	2.80336e-05	4	29	29
ENSG00000162069.10	CCDC64B	-1.98857	-0.00416503	0.0467488	0.0489004	0.0241823	0.403029	2.87293e-39	4	17	17
ENSG00000187961.9	KLHL17	-1.98784	-0.00481946	0.046829	0.0489828	0.0215448	0.060362	8.14805e-06	1	15	15
ENSG00000173083.10	HPSE	-1.98183	-0.00763854	0.0474979	0.0496708	0.00703056	0.0427344	0.000226893	4	27	27
ENSG00000270638.1	RP3-466P17.1	-1.98148	-0.0254041	0.0475369	0.0497109	0.000479301	0.0265978	0.00430467	2	16	16
ENSG00000035687.9	ADSS	1.97773	0.00594153	0.0479589	0.0501447	0.0117719	0.192222	3.01182e-16	13	73	73
ENSG00000101367.8	MAPRE1	1.97669	0.00564821	0.0480772	0.0502664	0.0131461	0.195072	1.58311e-16	8	42	42
ENSG00000174123.6	TLR10	-1.97642	-0.00504901	0.0481067	0.0502967	0.0169696	0.0330805	0.00133355	5	42	42
ENSG00000182923.12	CEP63	1.97617	0.0598799	0.0481355	0.0503263	0.000107282	0.187357	1.68545e-16	2	39	39
ENSG00000091409.10	ITGA6	1.97539	0.0557015	0.048224	0.0504173	0.000131904	0.0196663	0.0143506	1	8	8
ENSG00000260257.1	RP5-1085F17.3	1.96812	0.0144256	0.0490541	0.0512706	0.00224271	0.159128	1.80202e-13	2	23	23
ENSG00000229453.1	SPINK8	-1.96747	-0.00882049	0.0491288	0.0513474	0.00532156	0.135149	1.53086e-11	4	31	31
ENSG00000175727.9	MLXIP	-1.96689	-0.00865187	0.0491959	0.0514163	0.00558137	0.0341087	0.00117318	5	35	35
ENSG00000139197.6	PEX5	-1.96646	-0.0150928	0.0492454	0.0514672	0.00197567	0.122021	5.61225e-11	2	14	14
ENSG00000196405.8	EVL	1.96624	0.00613977	0.049271	0.0514935	0.0105897	0.0160346	0.0256552	1	4	4
ENSG00000028116.12	VRK2	-1.96621	-0.00521702	0.0492744	0.0514969	0.0102387	0.0733791	1.15691e-06	9	88	88
ENSG00000164124.6	TMEM144	1.96043	0.038164	0.0499453	0.0521863	0.000273556	0.124976	5.97409e-11	2	28	28
ENSG00000164978.13	NUDT2	1.96032	0.00987185	0.0499582	0.0521996	0.00404581	0.458266	1.48042e-46	4	61	61
ENSG00000149573.4	MPZL2	1.95979	0.01076	0.05002	0.0522632	0.00500455	0.0750456	7.15142e-07	4	40	40
ENSG00000102908.16	NFAT5	1.95732	0.0122562	0.05031	0.0525611	0.00266424	0.0184542	0.0164209	7	34	34
ENSG00000221838.5	AP4M1	-1.94912	-0.0031502	0.0512812	0.0535587	0.0560967	0.181445	8.56862e-16	13	57	57
ENSG00000273045.1	C2ORF15	1.94802	0.0232409	0.0514122	0.0536933	0.000778382	0.0236656	0.00684991	5	22	22
ENSG00000131848.5	ZSCAN5A	1.94717	0.00462344	0.0515145	0.0537983	0.0207429	0.0320574	0.00151568	13	59	59
ENSG00000110455.9	ACCS	1.94603	0.00149398	0.0516515	0.053939	0.246353	0.615729	5.77207e-76	6	42	42
ENSG00000164649.15	CDCA7L	-1.94521	-0.0477162	0.0517499	0.0540401	0.000171609	0.27432	1.94506e-24	4	32	32
ENSG00000237438.2	CECR7	1.94253	0.00903998	0.052073	0.0543718	0.00492676	0.209024	8.49152e-18	3	19	19
ENSG00000113721.9	PDGFRB	-1.94184	-0.00734877	0.0521559	0.0544569	0.00687192	0.0188862	0.0150305	6	49	49
ENSG00000162078.7	ZG16B	1.94123	0.0100551	0.0522308	0.0545338	0.00409126	0.0302729	0.00214761	5	25	25
ENSG00000166557.8	TMED3	1.93626	0.00651428	0.0528364	0.0551555	0.0100454	0.0180613	0.0181248	4	31	31
ENSG00000242372.2	EIF6	-1.93623	-0.00605915	0.0528395	0.0551587	0.0101678	0.130074	2.07563e-11	4	17	17
ENSG00000117862.7	TXNDC12	-1.93595	-0.0271468	0.0528744	0.0551946	0.00049499	0.147174	1.72374e-13	4	36	36
ENSG00000022567.5	SLC45A4	-1.93556	-0.034711	0.052922	0.0552434	0.000368796	0.234689	2.26455e-20	1	9	9
ENSG00000053501.8	USE1	-1.93486	-0.040306	0.0530077	0.0553314	0.000285463	0.0444353	0.00019901	2	9	9
ENSG00000196547.10	MAN2A2	1.9315	0.170078	0.0534216	0.0557562	1.52939e-05	0.0523259	3.94471e-05	2	13	13
ENSG00000065183.11	WDR3	1.93042	0.0062804	0.0535547	0.0558929	0.011221	0.0433709	0.000199248	7	27	27
ENSG00000058056.4	USP13	1.92962	0.0418941	0.053654	0.0559947	0.000224287	0.0209095	0.0112611	1	5	5
ENSG00000042445.9	RETSAT	-1.92928	-0.00327197	0.0536958	0.0560376	0.0328498	0.246671	2.14691e-21	5	29	29
ENSG00000226091.3	LINC00937	-1.92917	-0.00415341	0.0537095	0.0560517	0.0199969	0.0458476	0.000146193	15	131	131
ENSG00000166788.5	SAAL1	-1.92885	-0.353516	0.05375	0.0560933	4.37758e-06	0.104169	1.88038e-09	1	19	19
ENSG00000109743.6	BST1	1.92579	0.00600106	0.0541303	0.0564836	0.0101983	0.0484967	9.5745e-05	9	67	67
ENSG00000105849.5	TWISTNB	1.92444	0.632451	0.054299	0.0566567	1.01672e-06	0.10144	7.50875e-09	1	7	7
ENSG00000111961.12	SASH1	1.92223	0.00756491	0.0545772	0.0569421	0.00829984	0.0220764	0.00920347	5	25	25
ENSG00000110851.7	PRDM4	1.92025	0.0132408	0.0548268	0.0571982	0.0020895	0.0263469	0.00426427	2	32	32
ENSG00000162885.8	B3GALNT2	-1.91996	-0.012293	0.0548634	0.0572358	0.00267914	0.0683272	1.62518e-06	3	36	36
ENSG00000179639.6	FCER1A	1.91988	0.0074469	0.0548725	0.0572451	0.00703925	0.0640236	6.34671e-06	2	14	14
ENSG00000100814.13	CCNB1IP1	-1.91851	-0.0120492	0.0550461	0.0574231	0.0025435	0.0280251	0.00313821	5	18	18
ENSG00000267654.1	RP11-973H7.4	-1.91827	-0.00685868	0.0550763	0.0574541	0.00860882	0.257158	2.3615e-22	5	30	30
ENSG00000102763.11	VWA8	1.91797	0.0627788	0.055115	0.0574939	9.99334e-05	0.058014	2.00253e-05	2	23	23
ENSG00000100395.10	L3MBTL2	1.91548	0.0485901	0.0554318	0.0578188	0.000169598	0.0420269	0.000290795	2	12	12
ENSG00000267795.1	SMIM22	-1.9153	-0.0219234	0.0554548	0.0578424	0.000914951	0.106379	1.80584e-09	4	22	22
ENSG00000104442.5	ARMC1	-1.91467	-0.0264288	0.0555349	0.0579246	0.000512407	0.0250753	0.00529074	2	21	21
ENSG00000148814.13	LRRC27	1.91436	0.0275969	0.055574	0.0579647	0.000578681	0.162557	9.69069e-14	1	16	16
ENSG00000184292.5	TACSTD2	-1.91288	-0.715139	0.055763	0.0581585	7.48842e-07	0.417148	1.70345e-41	1	22	22
ENSG00000124116.14	WFDC3	-1.90903	-0.0328877	0.0562583	0.0586665	0.0003743	0.0559784	2.43593e-05	2	11	11
ENSG00000101460.8	MAP1LC3A	-1.90893	-0.0100631	0.0562712	0.0586797	0.00402715	0.16763	4.49264e-14	4	40	40
ENSG00000241057.1	AC004985.12	1.90845	0.00480851	0.0563337	0.0587438	0.0189461	0.0670498	2.66417e-06	7	54	54
ENSG00000107175.6	CREB3	1.90701	0.0125802	0.0565191	0.058934	0.00253449	0.042875	0.000255154	2	12	12
ENSG00000163608.10	C3orf17	-1.90669	-0.0189266	0.0565612	0.0589771	0.000975701	0.125812	8.51949e-11	3	36	36
ENSG00000008517.12	IL32	-1.90552	-0.01031	0.0567123	0.0591321	0.00382688	0.0431489	0.00024383	6	13	13
ENSG00000095397.9	DFNB31	-1.90467	-0.0220248	0.0568228	0.0592453	0.000892405	0.155887	3.71084e-13	2	35	35
ENSG00000273340.1	MICE	1.90333	0.00649353	0.0569979	0.0594249	0.00953849	0.0744334	1.01817e-06	11	29	29
ENSG00000138172.6	CALHM2	1.90308	0.00878057	0.0570306	0.0594585	0.00619147	0.23828	1.44744e-20	7	33	33
ENSG00000106400.7	ZNHIT1	-1.90296	-0.0180466	0.0570464	0.0594746	0.00108971	0.0365141	0.000743721	2	18	18
ENSG00000232388.2	LINC00493	1.90225	0.0222654	0.0571388	0.0595693	0.00121286	0.107296	3.3003e-09	2	23	23
ENSG00000079459.8	FDFT1	1.90215	0.0274618	0.0571519	0.0595828	0.000534711	0.0609698	1.12277e-05	2	13	13
ENSG00000099817.7	POLR2E	-1.89829	-0.00700754	0.057658	0.0601017	0.00722562	0.177271	5.03455e-15	9	62	62
ENSG00000205020.7	CCL4L1	1.89771	0.00707904	0.0577348	0.0601804	0.0084684	0.0842289	1.99928e-07	10	57	57
ENSG00000226644.1	RP11-128M1.1	-1.89755	-6.20668	0.057756	0.0602021	1.12481e-08	0.0592865	8.86145e-06	1	5	5
ENSG00000197006.9	METTL9	1.89569	0.10388	0.0580016	0.0604538	3.9896e-05	0.201561	1.341e-17	3	8	8
ENSG00000151348.9	EXT2	1.8949	0.00319398	0.0581057	0.0605606	0.0517557	0.344139	2.6469e-32	2	19	19
ENSG00000134709.6	HOOK1	-1.89431	-0.0341121	0.058184	0.0606408	0.000379752	0.0137593	0.0388226	1	6	6
ENSG00000162490.6	DRAXIN	-1.89394	-0.00469585	0.0582335	0.0606915	0.0173716	0.0467307	0.000127521	6	25	25
ENSG00000240859.1	AC093627.10	-1.8938	-0.0809888	0.058251	0.0607095	6.06963e-05	0.101311	9.41346e-09	1	18	18
ENSG00000261795.1	RP11-90P13.1	1.8938	0.102377	0.058251	0.0607095	3.79847e-05	0.117585	3.49458e-10	1	5	5
ENSG00000177105.9	RHOG	-1.89316	-0.0402855	0.0583368	0.0607974	0.000250095	0.0847186	1.76856e-07	4	23	23
ENSG00000055044.6	NOP58	-1.89182	-0.00494742	0.058515	0.0609801	0.0159575	0.0217705	0.00981068	1	9	9
ENSG00000111906.13	HDDC2	-1.89014	-0.00424156	0.0587393	0.0612099	0.0211671	0.294336	1.27322e-26	2	45	45
ENSG00000107614.17	TRDMT1	1.88839	0.0930726	0.0589736	0.06145	4.53232e-05	0.0280078	0.0032099	3	36	36
ENSG00000221890.2	NPTXR	1.88793	0.00631203	0.0590357	0.0615136	0.0117185	0.192021	1.81554e-16	10	42	42
ENSG00000008516.12	MMP25	-1.88684	-0.00694613	0.0591823	0.0616639	0.00778906	0.195161	1.16529e-16	5	11	11
ENSG00000072310.12	SREBF1	1.8864	0.0331254	0.059241	0.061724	0.000361736	0.13325	1.62566e-11	1	15	15
ENSG00000136371.5	MTHFS	1.8854	0.0126124	0.059376	0.0618624	0.00245238	0.105014	2.38134e-09	1	10	10
ENSG00000164379.4	FOXQ1	-1.88505	-0.0895946	0.059423	0.0619105	4.68618e-05	0.114327	9.24236e-10	1	27	27
ENSG00000167118.6	URM1	-1.88491	-0.0101614	0.0594425	0.0619305	0.00385394	0.0445654	0.000153833	2	16	16
ENSG00000260804.2	RP11-566E18.3	1.88414	0.0257511	0.059546	0.0620366	0.000642242	0.0286552	0.00296796	1	6	6
ENSG00000180155.14	LYNX1	1.88392	0.0379026	0.059576	0.0620673	0.000259456	0.0858901	1.40173e-07	1	11	11
ENSG00000187624.7	C17orf97	-1.88327	-0.00120226	0.0596641	0.0621575	0.29245	0.529256	4.57296e-58	2	12	12
ENSG00000149922.6	TBX6	1.88218	0.00472186	0.0598119	0.062309	0.0167043	0.148455	5.56492e-13	6	22	22
ENSG00000177426.16	TGIF1	-1.88218	-0.0102936	0.059812	0.0623091	0.00364962	0.0378708	0.000572981	1	7	7
ENSG00000126432.9	PRDX5	1.88034	0.00911346	0.0600622	0.0625654	0.00455744	0.0989894	1.55313e-08	5	20	20
ENSG00000123104.7	ITPR2	-1.87934	-0.00262775	0.0601987	0.0627052	0.0580705	0.115461	6.99152e-10	5	49	49
ENSG00000169397.3	RNASE3	-1.87888	-0.0223672	0.0602605	0.0627685	0.000802458	0.112825	1.16571e-09	5	17	17
ENSG00000006652.9	IFRD1	1.87825	0.029396	0.0603472	0.0628573	0.000578567	0.037499	0.00060854	2	18	18
ENSG00000161664.2	ASB16	1.87751	0.0165116	0.0604484	0.0629611	0.00155358	0.0507717	7.06887e-05	8	33	33
ENSG00000174516.10	PELI3	-1.87514	-0.0103049	0.0607734	0.0632939	0.00311267	0.0833764	2.06275e-07	2	16	16
ENSG00000166839.12	ANKDD1A	1.87362	0.00841523	0.0609829	0.0635085	0.0053663	0.149862	8.65931e-13	3	15	15
ENSG00000120314.14	WDR55	-1.87357	-0.0307889	0.06099	0.0635158	0.000470194	0.0222932	0.00873169	1	9	9
ENSG00000105726.12	ATP13A1	1.8725	0.0060176	0.0611377	0.063667	0.0102919	0.0568386	2.0751e-05	4	16	16
ENSG00000151498.7	ACAD8	1.87215	0.00658513	0.061186	0.0637166	0.0094875	0.200549	2.95118e-17	6	54	54
ENSG00000136111.8	TBC1D4	1.87211	0.0118759	0.061192	0.0637226	0.00313898	0.177278	5.23632e-15	5	45	45
ENSG00000064115.6	TM7SF3	-1.87208	-0.0120418	0.0611953	0.063726	0.00289589	0.0850017	1.52119e-07	4	57	57
ENSG00000136573.8	BLK	-1.86824	-0.00353079	0.0617285	0.0642721	0.031359	0.156838	9.84966e-14	8	43	43
ENSG00000163421.4	PROK2	1.86822	0.00803595	0.061732	0.0642757	0.00590721	0.105729	2.48816e-09	7	19	19
ENSG00000154328.11	NEIL2	1.86777	0.00883214	0.061794	0.0643392	0.00505271	0.113684	8.51662e-10	1	8	8
ENSG00000164136.12	IL15	1.86593	0.0315459	0.0620517	0.0646031	0.000407343	0.101686	9.089e-09	3	26	26
ENSG00000001561.6	ENPP4	-1.86537	-0.0167921	0.0621298	0.0646831	0.00157743	0.193713	9.18947e-17	6	73	73
ENSG00000170412.12	GPRC5C	1.86519	0.00319695	0.0621552	0.064709	0.0344456	0.194674	7.1419e-17	2	10	10
ENSG00000160972.5	PPP1R16A	-1.86239	-0.0111421	0.0625482	0.0651114	0.00291795	0.263141	8.72583e-23	2	14	14
ENSG00000090316.11	MAEA	1.86231	0.0199157	0.0625594	0.0651228	0.00107312	0.0719868	1.32296e-06	3	30	30
ENSG00000116353.11	MECR	-1.8618	-0.00462336	0.0626318	0.065197	0.01679	0.0558422	2.4856e-05	6	19	19
ENSG00000123643.8	SLC36A1	1.86085	0.00971408	0.0627651	0.0653334	0.00434074	0.342139	6.33513e-32	10	84	84
ENSG00000142655.8	PEX14	-1.85944	-0.0490718	0.062965	0.0655381	0.000152679	0.0602064	8.71058e-06	1	10	10
ENSG00000100297.11	MCM5	1.85678	0.0284996	0.063343	0.065925	0.0007286	0.0826419	2.0136e-07	3	14	14
ENSG00000141096.4	DPEP3	-1.85676	-0.0474892	0.063345	0.0659271	0.000185572	0.0422383	0.00029896	1	4	4
ENSG00000143537.9	ADAM15	1.85581	0.0110415	0.0634803	0.0660656	0.00276085	0.0500838	7.86243e-05	4	26	26
ENSG00000129103.13	SUMF2	-1.85514	-0.00470628	0.0635768	0.0661644	0.0177639	0.195191	1.30875e-16	4	44	44
ENSG00000089220.4	PEBP1	-1.8538	-0.00718207	0.0637672	0.0663592	0.00740478	0.0329528	0.00126258	6	29	29
ENSG00000185442.8	FAM174B	1.85123	0.00677218	0.0641358	0.0667365	0.00955115	0.088742	7.46661e-08	10	53	53
ENSG00000143093.10	STRIP1	1.85017	0.00809723	0.0642892	0.0668934	0.00610589	0.064795	5.71012e-06	7	26	26
ENSG00000167202.7	TBC1D2B	-1.84941	-1.50893	0.064399	0.0670058	1.82041e-07	0.13072	1.46842e-11	1	24	24
ENSG00000167394.8	ZNF668	-1.84768	-0.00406911	0.0646484	0.067261	0.0231736	0.19626	8.24962e-17	7	22	22
ENSG00000266904.1	LINC00663	1.84514	0.00406085	0.0650172	0.0676384	0.0225744	0.0391424	0.000496899	5	36	36
ENSG00000272541.1	XXbac-BPGBPG55C20.1	1.84447	0.0176284	0.0651142	0.0677376	0.00129763	0.0305943	0.00214517	2	22	22
ENSG00000226742.3	HSBP1L1	-1.8427	-0.00186174	0.0653721	0.0680015	0.108401	0.24309	4.79798e-21	9	44	44
ENSG00000272632.1	RP11-362F19.3	-1.84159	-0.0219424	0.0655352	0.0681683	0.000814162	0.0976231	1.22121e-08	2	8	8
ENSG00000260953.1	RP11-426C22.6	-1.8387	-0.00891061	0.0659595	0.0686024	0.00485392	0.0209128	0.0110393	6	24	24
ENSG00000174007.7	CEP19	-1.83789	-0.00238251	0.0660793	0.0687249	0.0642484	0.261445	1.27049e-22	6	32	32
ENSG00000100379.13	KCTD17	-1.83616	-0.00744551	0.0663337	0.0689852	0.00720405	0.0139475	0.0392562	10	50	50
ENSG00000185522.4	C11orf35	-1.83375	-0.0150035	0.066691	0.0693506	0.00171328	0.0184646	0.0168187	5	35	35
ENSG00000146285.9	SCML4	-1.83227	-0.0108023	0.0669114	0.069576	0.00407469	0.145025	2.53455e-12	4	36	36
ENSG00000120899.13	PTK2B	-1.83041	-0.0215486	0.0671891	0.06986	0.000834299	0.0264848	0.0043492	4	54	54
ENSG00000160613.8	PCSK7	-1.83037	-0.00674944	0.0671948	0.0698658	0.00779362	0.0159548	0.0247561	3	10	10
ENSG00000109445.6	ZNF330	-1.8294	-0.0514217	0.06734	0.0700143	0.000146216	0.186827	2.57318e-16	1	10	10
ENSG00000236675.1	MTX1P1	-1.82934	-0.0144215	0.0673489	0.0700234	0.00190298	0.0571439	2.20573e-05	4	17	17
ENSG00000109501.9	WFS1	1.829	0.00905233	0.0673995	0.0700751	0.00465906	0.0203189	0.0121556	8	61	61
ENSG00000176490.4	DIRAS1	1.82527	0.00360168	0.0679598	0.0706481	0.0267741	0.12239	1.50989e-10	3	16	16
ENSG00000204525.10	HLA-C	1.82389	0.00318522	0.0681689	0.0708619	0.0357341	0.314902	3.61447e-29	7	20	20
ENSG00000179855.5	GIPC3	-1.82359	-0.00591832	0.0682147	0.0709087	0.00796947	0.223208	1.85802e-19	2	8	8
ENSG00000248874.1	C5orf17	-1.82268	-0.00565786	0.0683526	0.0710497	0.0106556	0.11473	4.46849e-10	7	63	63
ENSG00000228638.1	FCF1P2	-1.82089	-0.0182449	0.0686229	0.0713261	0.00109934	0.0442781	0.000181794	2	34	34
ENSG00000025434.14	NR1H3	-1.81931	-0.0284645	0.0688638	0.0715723	0.000422425	0.0458787	0.000148177	3	32	32
ENSG00000164576.7	SAP30L	-1.8178	-3.4975	0.069095	0.0718086	3.15503e-08	0.0490489	8.50084e-05	1	21	21
ENSG00000131943.13	C19orf12	-1.81484	-0.00599353	0.069549	0.0722727	0.0116067	0.0661071	4.03697e-06	1	4	4
ENSG00000177311.6	ZBTB38	-1.81452	-0.00840008	0.0695981	0.0723228	0.00520046	0.077798	4.6301e-07	10	27	27
ENSG00000105443.9	CYTH2	1.81335	0.00328598	0.0697773	0.072506	0.0412011	0.0702924	2.20879e-06	6	22	22
ENSG00000141627.9	DYM	1.81298	0.159254	0.069835	0.072565	1.90725e-05	0.0381784	0.000521279	1	29	29
ENSG00000082212.7	ME2	-1.8129	-0.0106962	0.0698467	0.0725769	0.00326444	0.233742	5.51809e-20	5	32	32
ENSG00000089327.10	FXYD5	1.8119	0.0155047	0.0700015	0.0727351	0.00138466	0.052042	4.3427e-05	4	13	13
ENSG00000113658.12	SMAD5	1.81148	0.0825292	0.070067	0.0728021	5.65682e-05	0.109148	2.05303e-09	1	21	21
ENSG00000112685.9	EXOC2	1.80892	0.101903	0.070463	0.0732067	4.51143e-05	0.15487	3.74407e-13	1	16	16
ENSG00000269893.2	SNHG8	-1.80854	-0.0187998	0.0705221	0.0732672	0.000810939	0.0748849	7.37854e-07	4	34	34
ENSG00000177868.7	CCDC23	1.80791	0.0087892	0.0706211	0.0733683	0.00489078	0.39181	2.00697e-37	2	11	11
ENSG00000228261.1	RP11-127L20.3	-1.80758	-0.0229047	0.070672	0.0734203	0.000689316	0.0207537	0.0114226	2	24	24
ENSG00000112787.8	FBRSL1	1.80705	0.00293524	0.0707538	0.0735039	0.0406116	0.151321	5.96035e-13	12	53	53
ENSG00000169919.12	GUSB	-1.80468	-0.0353047	0.0711254	0.0738836	0.000299512	0.152442	6.83362e-13	3	33	33
ENSG00000103671.5	TRIP4	-1.80353	-0.0243428	0.0713053	0.0740674	0.000647082	0.046475	0.000133058	3	25	25
ENSG00000184110.10	EIF3C	1.80321	0.00951601	0.0713549	0.074118	0.0041851	0.0613703	1.03842e-05	5	13	13
ENSG00000245532.4	NEAT1	1.80312	0.00917118	0.07137	0.0741335	0.00476481	0.144721	2.45349e-12	1	10	10
ENSG00000218048.2	RP3-407E4.4	1.80302	0.0114846	0.0713851	0.0741489	0.00267572	0.136528	1.05035e-11	4	36	36
ENSG00000050426.11	LETMD1	-1.80202	-0.00957883	0.0715415	0.0743087	0.00438888	0.0205525	0.0114332	8	37	37
ENSG00000108786.6	HSD17B1	-1.79917	-0.0391618	0.0719923	0.0747692	0.000230698	0.0817495	1.63404e-07	5	22	22
ENSG00000120253.9	NUP43	1.7974	0.00981464	0.072272	0.0750549	0.00348841	0.25646	1.85473e-22	4	31	31
ENSG00000133059.12	DSTYK	-1.79544	-0.0247418	0.072584	0.0753736	0.000440466	0.0245282	0.00561755	1	13	13
ENSG00000162384.9	C1orf123	-1.79401	-0.0667079	0.0728117	0.0756062	7.63362e-05	0.139958	8.1314e-12	3	12	12
ENSG00000185808.9	PIGP	1.79285	0.0061611	0.0729976	0.075796	0.0122495	0.185304	9.57284e-16	7	42	42
ENSG00000137054.11	POLR1E	1.7928	0.0379519	0.0730055	0.0758041	0.000241902	0.0147111	0.0329996	3	11	11
ENSG00000174915.7	PTDSS2	1.79249	0.0562006	0.0730539	0.0758536	0.000111126	0.0629478	7.31172e-06	5	27	27
ENSG00000136315.3	RP11-84C10.2	-1.79126	-0.00584664	0.0732509	0.0760547	0.0106397	0.330826	5.75351e-30	2	13	13
ENSG00000111679.12	PTPN6	1.78498	0.0166126	0.074265	0.0770903	0.00120288	0.0336916	0.00118291	4	21	21
ENSG00000183323.8	CCDC125	1.78448	0.00491801	0.0743452	0.0771722	0.0142236	0.304747	9.56584e-28	2	32	32
ENSG00000038210.9	PI4K2B	1.78127	0.032987	0.0748676	0.0777056	0.000354499	0.0922554	2.66083e-08	2	6	6
ENSG00000226124.2	FTCDNL1	1.78014	0.00543168	0.0750528	0.0778946	0.0132375	0.130084	1.20679e-11	6	34	34
ENSG00000103266.6	STUB1	1.77998	0.0576329	0.0750795	0.0779218	0.000105365	0.0227649	0.00829491	2	7	7
ENSG00000086289.7	EPDR1	-1.77902	-0.00423584	0.0752365	0.0780821	0.0197465	0.0543499	2.44735e-05	11	64	64
ENSG00000179057.9	IGSF22	1.77567	0.00284991	0.0757875	0.0786445	0.0403811	0.0705928	1.59244e-06	4	13	13
ENSG00000144597.9	EAF1	1.7747	0.00879383	0.075947	0.0788074	0.00449098	0.0172734	0.0181278	5	30	30
ENSG00000167766.14	ZNF83	-1.77457	-0.00626936	0.0759691	0.0788299	0.0108428	0.428099	6.33831e-42	11	52	52
ENSG00000204933.2	CD177P1	-1.77429	-0.00185769	0.0760147	0.0788765	0.102654	0.143478	2.99885e-12	6	34	34
ENSG00000183604.10	RP11-347C12.2	-1.77364	-0.00330994	0.0761225	0.0789865	0.0312137	0.0946469	3.26124e-08	5	15	15
ENSG00000119203.9	CPSF3	-1.77206	-0.0142501	0.0763842	0.0792535	0.00174488	0.0399718	0.000434567	5	43	43
ENSG00000141524.11	TMC6	-1.76972	-0.00276958	0.0767738	0.0796512	0.0472258	0.119341	2.62792e-10	4	14	14
ENSG00000228998.3	RP11-697E2.7	1.76922	0.00542493	0.0768567	0.0797358	0.0119506	0.0854752	1.15407e-07	5	15	15
ENSG00000084774.9	CAD	-1.76859	-0.020238	0.0769624	0.0798436	0.00107085	0.0660192	3.78759e-06	3	27	27
ENSG00000143575.10	HAX1	1.76846	0.0603675	0.0769845	0.0798662	8.94543e-05	0.0409526	0.000313778	4	21	21
ENSG00000250334.1	LINC00989	1.76766	0.0213362	0.0771184	0.0800028	0.000764761	0.280692	6.13704e-25	3	52	52
ENSG00000090382.2	LYZ	-1.76658	-0.0181429	0.0772983	0.0801865	0.00107909	0.514172	2.44753e-55	5	42	42
ENSG00000172638.8	EFEMP2	1.76649	0.0408991	0.0773133	0.0802018	0.000213639	0.0447201	0.000167299	2	19	19
ENSG00000147813.11	NAPRT1	-1.76638	-0.0027631	0.0773314	0.0802202	0.0534114	0.553362	2.88959e-64	3	12	12
ENSG00000072958.4	AP1M1	1.76584	0.0135232	0.0774229	0.0803136	0.00217532	0.273916	3.34372e-24	3	29	29
ENSG00000138286.10	FAM149B1	-1.76576	-0.00604337	0.0774367	0.0803276	0.00959283	0.033574	0.0011383	5	20	20
ENSG00000071246.6	VASH1	-1.76405	-0.00120389	0.0777243	0.0806211	0.265283	0.515851	3.19077e-56	17	61	61
ENSG00000254701.2	RP11-1415C14.4	1.76093	0.0796045	0.078251	0.0811585	5.21978e-05	0.0243982	0.00617431	1	5	5
ENSG00000231500.2	RPS18	1.75934	0.00501634	0.0785195	0.0814324	0.0167954	0.186582	6.01734e-16	19	56	56
ENSG00000138594.8	TMOD3	-1.75869	-0.00372944	0.0786309	0.0815461	0.0275358	0.164203	3.7368e-14	7	46	46
ENSG00000180817.7	PPA1	-1.75827	-0.00760466	0.078702	0.0816186	0.00614975	0.232458	1.47149e-20	3	16	16
ENSG00000104518.6	GSDMD	1.75811	0.00571998	0.0787295	0.0816466	0.0105976	0.215769	1.0631e-18	6	43	43
ENSG00000157107.9	FCHO2	-1.75729	-0.0125888	0.078868	0.0817879	0.00211268	0.0988026	1.07392e-08	1	6	6
ENSG00000272369.1	RP11-446N19.1	-1.75699	-0.0209259	0.0789188	0.0818397	0.000628083	0.039933	0.000305642	2	24	24
ENSG00000132305.16	IMMT	1.75693	0.0194544	0.0789292	0.0818503	0.000762225	0.331381	2.08018e-30	3	36	36
ENSG00000242588.2	RP11-274B21.1	-1.75584	-0.0420986	0.0791163	0.0820411	0.00019415	0.180508	3.00649e-15	5	43	43
ENSG00000105186.10	ANKRD27	-1.75134	-0.00596941	0.0798873	0.0828276	0.0088145	0.155538	2.58188e-13	13	50	50
ENSG00000204084.8	INPP5B	-1.75055	-0.00726163	0.0800235	0.0829664	0.00655713	0.416932	9.17567e-41	4	23	23
ENSG00000072736.14	NFATC3	-1.74677	-0.00417967	0.0806768	0.0836326	0.0179072	0.0486431	8.12795e-05	12	27	27
ENSG00000124783.8	SSR1	1.74586	0.00408618	0.0808361	0.0837951	0.0242261	0.0316789	0.0017008	23	198	198
ENSG00000167986.9	DDB1	-1.74511	-0.0126333	0.0809656	0.0839272	0.00218217	0.0151995	0.0263755	3	18	18
ENSG00000144320.9	KIAA1715	-1.74425	-0.00733027	0.0811151	0.0840796	0.00633815	0.405339	1.18485e-39	7	65	65
ENSG00000157837.11	SPPL3	-1.74404	-0.00394303	0.0811523	0.0841175	0.0201746	0.0202788	0.0128961	7	40	40
ENSG00000188452.9	CERKL	1.74397	0.0478387	0.0811648	0.0841303	0.000149408	0.192656	1.23027e-16	3	19	19
ENSG00000100731.11	PCNX	-1.7434	-0.0623447	0.081264	0.0842314	9.81356e-05	0.0290871	0.00234621	1	7	7
ENSG00000130770.13	ATPIF1	1.74229	0.00880323	0.081457	0.0844282	0.00408425	0.128069	7.17296e-11	1	20	20
ENSG00000144130.7	NT5DC4	1.73917	0.0320418	0.0820048	0.0849867	0.000323288	0.0128135	0.0459816	2	24	24
ENSG00000180537.8	RNF182	1.73843	0.0045703	0.082135	0.0851194	0.015096	0.469291	4.45674e-48	4	22	22
ENSG00000172687.9	ZNF738	-1.73729	-0.0255852	0.0823363	0.0853246	0.000481713	0.146886	1.33425e-12	2	30	30
ENSG00000106290.10	TAF6	-1.73691	-0.012809	0.0824028	0.0853924	0.00203184	0.0469729	0.000110056	3	9	9
ENSG00000271523.1	RP4-576H24.5	-1.73581	-0.00400155	0.082598	0.0855914	0.0213472	0.50432	6.03352e-54	1	8	8
ENSG00000076067.7	RBMS2	1.73528	0.00437663	0.0826914	0.0856866	0.0166244	0.426626	6.69769e-42	3	16	16
ENSG00000204169.6	AGAP7	-1.73503	-0.00762774	0.0827362	0.0857323	0.00595155	0.200839	1.61307e-17	6	28	28
ENSG00000103066.8	PLA2G15	1.73366	0.00692017	0.0829782	0.085979	0.00603946	0.0344657	0.000901411	7	37	37
ENSG00000213398.3	LCAT	1.73319	0.00512807	0.0830613	0.0860637	0.0139754	0.0430628	0.000239128	6	11	11
ENSG00000138031.10	ADCY3	1.73209	0.00644392	0.0832579	0.086264	0.0072327	0.492486	4.49964e-52	9	37	37
ENSG00000170606.9	HSPA4	-1.73134	-0.036851	0.0833917	0.0864004	0.00027233	0.0624711	9.02755e-06	3	29	29
ENSG00000101307.11	SIRPB1	-1.73003	-0.0035655	0.0836253	0.0866384	0.0266878	0.578556	1.58613e-67	3	18	18
ENSG00000151458.7	ANKRD50	1.72939	0.0101372	0.0837395	0.0867549	0.00262679	0.0232997	0.00690328	2	16	16
ENSG00000234534.1	RP11-39K24.2	-1.72858	-0.00654761	0.0838848	0.086903	0.00675672	0.0327034	0.00140283	4	32	32
ENSG00000168961.12	LGALS9	-1.72847	-0.00448227	0.0839048	0.0869233	0.0159587	0.502887	9.12575e-56	3	23	23
ENSG00000233232.2	NPIPB7	-1.72648	-0.00516046	0.0842613	0.0872866	0.0122571	0.146693	2.11141e-12	6	24	24
ENSG00000197948.6	FCHSD1	-1.72594	-0.0139847	0.084358	0.0873852	0.0016689	0.0200889	0.0130622	3	17	17
ENSG00000007933.8	FMO3	-1.72561	-0.0154256	0.0844169	0.0874451	0.00150233	0.0224953	0.00722715	4	23	23
ENSG00000231852.2	CYP21A2	1.725	0.00734858	0.0845283	0.0875587	0.00717949	0.0463042	0.000118947	9	20	20
ENSG00000115677.12	HDLBP	-1.72424	-0.0105315	0.0846653	0.0876983	0.00318813	0.0692058	2.90719e-06	4	17	17
ENSG00000196453.7	ZNF777	-1.72308	-0.01069	0.0848746	0.0879116	0.00321053	0.0281459	0.00258957	2	19	19
ENSG00000100422.9	CERK	1.72272	0.0184384	0.08494	0.0879782	0.000990314	0.0557963	2.39236e-05	3	25	25
ENSG00000260787.1	RP11-797A18.4	-1.72234	-0.00838422	0.0850078	0.0880473	0.00439306	0.304187	4.61676e-27	4	34	34
ENSG00000171766.11	GATM	-1.72224	-0.019488	0.0850259	0.0880657	0.000881529	0.0729683	1.53643e-06	9	53	53
ENSG00000186153.12	WWOX	1.72221	0.0054865	0.0850313	0.0880712	0.00936902	0.0509195	6.91006e-05	6	49	49
ENSG00000132622.6	HSPA12B	1.72013	0.00749992	0.085409	0.0884561	0.00543748	0.0354011	0.000767462	8	42	42
ENSG00000140463.9	BBS4	-1.71993	-0.00563785	0.0854454	0.0884931	0.0101872	0.142032	1.99524e-12	6	21	21
ENSG00000256720.1	RP11-436I9.6	-1.71991	-0.171701	0.085448	0.0884957	1.18001e-05	0.0471602	0.000119118	1	10	10
ENSG00000131507.9	NDFIP1	1.71866	0.0330421	0.0856768	0.0887289	0.00027878	0.0456046	0.000163465	3	24	24
ENSG00000174564.8	IL20RB	1.71865	0.328167	0.085678	0.0887301	3.00808e-06	0.0289451	0.00267666	1	30	30
ENSG00000129277.9	CCL4	1.71784	0.00322277	0.0858265	0.0888814	0.0331089	0.103934	6.53002e-09	10	38	38
ENSG00000132740.4	IGHMBP2	1.71613	0.00988377	0.0861389	0.0891996	0.00348319	0.632654	1.14294e-79	3	29	29
ENSG00000272799.1	RP11-474N24.6	1.71611	0.0400698	0.0861416	0.0892023	0.000189964	0.0459039	0.000110788	2	12	12
ENSG00000105339.6	DENND3	1.71485	0.00693248	0.0863727	0.0894378	0.00677902	0.0166196	0.0241358	9	43	43
ENSG00000155974.7	GRIP1	-1.71474	-0.0847068	0.086393	0.0894584	4.73351e-05	0.0206789	0.012041	1	19	19
ENSG00000063245.10	EPN1	1.71143	0.00960636	0.0870015	0.0900782	0.00436188	0.0797289	4.25172e-07	7	28	28
ENSG00000243335.4	KCTD7	1.71122	0.00731247	0.0870407	0.0901182	0.00489267	0.0632804	6.99287e-06	2	48	48
ENSG00000108039.13	XPNPEP1	-1.71081	-0.0275976	0.087116	0.0901949	0.000447417	0.0609947	1.14136e-05	1	14	14
ENSG00000132823.6	OSER1	-1.70877	-0.00281629	0.0874942	0.09058	0.0425027	0.248997	1.99265e-21	2	6	6
ENSG00000139194.3	RBP5	-1.70753	-0.00397243	0.0877232	0.0908132	0.0227387	0.227514	6.56239e-20	6	19	19
ENSG00000049246.10	PER3	-1.70704	-0.0163305	0.0878137	0.0909055	0.0013197	0.0144006	0.0353902	3	17	17
ENSG00000134201.6	GSTM5	1.70631	0.00546329	0.0879509	0.0910451	0.0103131	0.234385	3.09666e-20	6	24	24
ENSG00000188747.4	NOXA1	-1.70503	-0.0286616	0.088189	0.0912876	0.0004257	0.120589	1.51937e-10	3	11	11
ENSG00000157551.13	KCNJ15	1.70496	0.0152149	0.0882012	0.0913	0.00143596	0.212711	2.66319e-18	2	38	38
ENSG00000256875.2	RP11-503G7.2	1.70434	0.0145413	0.0883179	0.0914189	0.00152371	0.262373	3.13392e-23	3	27	27
ENSG00000198000.7	NOL8	1.70414	0.00409665	0.0883555	0.0914572	0.0200008	0.0429905	0.000227726	5	44	44
ENSG00000095794.15	CREM	1.70399	0.0239822	0.0883838	0.091486	0.000601869	0.0775213	4.5914e-07	3	27	27
ENSG00000268218.1	AC137932.1	-1.70366	-0.00688932	0.0884438	0.0915471	0.00643	0.029449	0.00235363	7	46	46
ENSG00000117601.9	SERPINC1	1.70341	0.196057	0.088492	0.0915962	1.06334e-05	0.0131697	0.0438531	1	22	22
ENSG00000108604.11	SMARCD2	-1.70111	-0.0184222	0.0889221	0.0920341	0.00127159	0.136394	1.48403e-11	2	21	21
ENSG00000135426.10	TESPA1	-1.70062	-0.0108351	0.0890141	0.0921277	0.0026631	0.120202	2.5304e-10	5	21	21
ENSG00000198586.9	TLK1	-1.69985	-0.431255	0.089159	0.0922753	1.78399e-06	0.0222843	0.00871171	1	19	19
ENSG00000160229.7	ZNF66	-1.69972	-0.016175	0.0891838	0.0923006	0.00118105	0.0546042	3.23629e-05	3	77	77
ENSG00000091073.15	DTX2	1.69902	0.00740044	0.0893163	0.0924354	0.00523491	0.171609	1.64644e-14	4	38	38
ENSG00000014138.4	POLA2	-1.69809	-0.024109	0.0894913	0.0926136	0.000537996	0.0853438	9.90465e-08	2	12	12
ENSG00000141526.10	SLC16A3	1.69701	0.0186264	0.089694	0.09282	0.00105084	0.104546	3.36193e-09	1	38	38
ENSG00000197429.6	IPP	-1.69564	-0.00947129	0.0899545	0.0930851	0.00355381	0.0152235	0.0314507	4	24	24
ENSG00000171401.10	KRT13	1.69513	0.0084292	0.0900516	0.093184	0.00504624	0.0434788	0.00023743	3	15	15
ENSG00000001460.13	STPG1	1.69464	0.0198046	0.0901436	0.0932777	0.000764657	0.0471117	0.000113247	3	11	11
ENSG00000173264.9	GPR137	1.69438	0.0098992	0.0901924	0.0933273	0.00301294	0.0477646	0.000101789	4	41	41
ENSG00000136824.14	SMC2	-1.69364	-0.00739606	0.0903336	0.0934711	0.00571613	0.0417079	0.000325744	2	27	27
ENSG00000267757.1	AC006132.1	1.69361	0.00297046	0.0903392	0.0934768	0.0336609	0.0819117	1.94184e-07	21	84	84
ENSG00000151692.10	RNF144A	1.69277	0.0118318	0.0904995	0.0936399	0.00235968	0.0982336	1.39417e-08	4	47	47
ENSG00000272555.1	RP11-459I19.1	-1.69222	-0.00542657	0.0906041	0.0937464	0.00935774	0.088529	6.73557e-08	6	15	15
ENSG00000125247.11	TMTC4	1.6921	0.0282518	0.0906266	0.0937693	0.00039762	0.317498	8.93278e-29	2	21	21
ENSG00000115866.6	DARS	-1.69058	-0.00607105	0.0909178	0.0940658	0.0109641	0.0774773	6.40542e-07	8	66	66
ENSG00000087076.4	HSD17B14	-1.68619	-0.00334992	0.0917588	0.0949217	0.0267683	0.0340706	0.00118743	12	57	57
ENSG00000127831.6	VIL1	1.68342	0.00878823	0.0922934	0.0954657	0.00383106	0.0398679	0.000416014	3	18	18
ENSG00000153113.19	CAST	-1.6833	-0.00467194	0.092318	0.0954907	0.0167871	0.464543	7.54195e-48	1	14	14
ENSG00000119969.10	HELLS	-1.68278	-0.0163116	0.0924179	0.0955924	0.00104889	0.0446874	0.000170711	2	18	18
ENSG00000198771.6	RCSD1	-1.68265	-0.00772629	0.0924426	0.0956175	0.0052439	0.117564	5.47349e-10	10	55	55
ENSG00000079950.9	STX7	1.68056	0.0116455	0.0928489	0.096031	0.00265224	0.0706609	2.06683e-06	8	65	65
ENSG00000139629.11	GALNT6	-1.68054	-0.00215863	0.0928515	0.0960336	0.0642629	0.188014	4.13713e-16	5	11	11
ENSG00000213077.5	FAM106A	1.67894	0.0334059	0.0931631	0.0963506	0.000277211	0.202883	1.91924e-17	2	7	7
ENSG00000172785.14	CBWD1	1.67854	0.00652079	0.0932415	0.0964304	0.00702895	0.190577	2.40795e-16	2	9	9
ENSG00000132681.12	ATP1A4	-1.67837	-0.00103888	0.0932755	0.096465	0.294987	0.481505	4.80882e-50	4	22	22
ENSG00000138092.6	CENPO	1.67836	0.00682847	0.0932769	0.0964664	0.00575705	0.312802	2.20728e-28	6	25	25
ENSG00000102882.7	MAPK3	-1.67598	-0.00241546	0.0937426	0.0969403	0.0548537	0.290194	9.05437e-26	5	12	12
ENSG00000128918.10	ALDH1A2	1.67466	0.0180832	0.0940011	0.0972032	0.00100883	0.0350437	0.000969149	3	31	31
ENSG00000112312.5	GMNN	1.67455	0.0166037	0.0940224	0.0972249	0.00100278	0.0678393	3.79713e-06	2	31	31
ENSG00000164849.7	GPR146	-1.67393	-0.00473417	0.0941447	0.0973493	0.0158382	0.262366	5.26531e-23	4	21	21
ENSG00000159556.5	ISL2	1.67372	0.00669092	0.094186	0.0973913	0.00898719	0.293839	1.34188e-26	3	37	37
ENSG00000160352.11	ZNF714	-1.67326	-0.0176016	0.094276	0.0974829	0.000811992	0.0146568	0.0335707	1	8	8
ENSG00000151470.8	C4orf33	1.67246	0.0316546	0.0944333	0.0976429	0.000272473	0.178401	4.73818e-15	2	32	32
ENSG00000184939.11	ZFP90	-1.67198	-0.0308327	0.0945275	0.0977387	0.000358	0.505099	1.9491e-54	2	42	42
ENSG00000133794.13	ARNTL	1.6714	0.137351	0.094642	0.0978552	1.68338e-05	0.156706	1.78048e-13	1	16	16
ENSG00000272447.1	RP11-182L21.6	-1.66964	-0.00678641	0.0949907	0.0982099	0.00774168	0.0892268	8.8601e-08	8	33	33
ENSG00000183617.4	MRPL54	-1.66907	-0.0018684	0.095104	0.0983251	0.0878714	0.261486	9.01104e-23	1	4	4
ENSG00000149679.7	CABLES2	-1.66873	-0.00869086	0.0951719	0.0983941	0.00377394	0.0921607	1.93255e-08	2	7	7
ENSG00000260082.1	RP11-2C24.5	1.66772	0.00501723	0.0953722	0.0985979	0.0113447	0.0226141	0.00795453	9	21	21
ENSG00000135437.5	RDH5	-1.66769	-0.0105835	0.0953773	0.0986031	0.00270332	0.342874	1.70965e-31	4	19	19
ENSG00000059145.14	UNKL	1.6664	0.0404134	0.095633	0.0988631	0.000176469	0.0658726	2.38445e-06	1	6	6
ENSG00000168036.12	CTNNB1	1.66584	0.0377442	0.095746	0.0989781	0.000215064	0.0391972	0.000437311	1	5	5
ENSG00000181104.6	F2R	1.66494	0.0144733	0.095924	0.0991591	0.00349127	0.0602665	1.2288e-05	4	60	60
ENSG00000125826.15	RBCK1	1.66375	0.00282044	0.096162	0.0994011	0.0357373	0.087058	9.84648e-08	4	10	10
ENSG00000172594.8	SMPDL3A	1.66325	0.00602888	0.096263	0.0995039	0.00699351	0.109193	1.89417e-09	6	50	50
ENSG00000114738.6	MAPKAPK3	-1.66293	-0.0251546	0.0963255	0.0995674	0.000579182	0.109154	1.82218e-09	3	30	30
ENSG00000077585.9	GPR137B	1.66287	0.00459096	0.0963383	0.0995804	0.0142448	0.165156	4.75948e-14	2	6	6
ENSG00000158525.11	CPA5	1.66273	0.00529108	0.096366	0.0996086	0.0111108	0.485941	2.75403e-51	1	16	16
ENSG00000134086.7	VHL	-1.66272	-0.0460129	0.0963683	0.099611	0.000148867	0.0757611	9.52607e-07	2	22	22
ENSG00000115009.7	CCL20	1.66253	0.00342118	0.096407	0.0996503	0.0249246	0.136003	9.69591e-12	1	3	3
ENSG00000127124.9	HIVEP3	1.66148	0.00327179	0.0966169	0.0998637	0.0221891	0.0822893	1.61564e-07	4	20	20
ENSG00000162543.5	UBXN10	1.66034	0.243283	0.096847	0.100098	5.25445e-06	0.0316401	0.00169933	1	7	7
ENSG00000260396.1	AC012065.7	1.6598	0.00707077	0.0969539	0.100206	0.00717462	0.0244282	0.00521335	8	54	54
ENSG00000145979.13	TBC1D7	1.6597	0.012512	0.0969751	0.100228	0.00199531	0.28817	1.93566e-26	5	77	77
ENSG00000184470.15	TXNRD2	1.65833	0.00630963	0.0972503	0.100508	0.008706	0.0397315	0.000431435	5	34	34
ENSG00000164125.11	FAM198B	-1.65803	-0.0406031	0.0973114	0.10057	0.000169158	0.161661	9.39099e-14	2	25	25
ENSG00000168255.14	POLR2J3	-1.65792	-0.00336757	0.0973345	0.100593	0.0284025	0.0902397	6.18779e-08	6	28	28
ENSG00000224769.1	AC069213.1	1.65756	0.00472145	0.097406	0.100666	0.0155933	0.163522	9.70932e-14	11	91	91
ENSG00000213131.3	YWHAZP4	1.6563	0.0117697	0.097662	0.100926	0.00179985	0.0192728	0.0144541	2	15	15
ENSG00000244291.1	C7orf13	-1.65521	-0.00372438	0.097882	0.10115	0.0221725	0.0796414	3.05846e-07	12	140	140
ENSG00000181830.7	SLC35C1	1.65481	0.00676691	0.097964	0.101233	0.00735897	0.0526957	4.15097e-05	1	9	9
ENSG00000248905.4	FMN1	-1.65423	-0.00605021	0.0980809	0.101352	0.00917365	0.261417	3.086e-23	8	62	62
ENSG00000140675.8	SLC5A2	1.6535	0.00547439	0.0982283	0.101502	0.013233	0.0144547	0.0335651	8	31	31
ENSG00000242616.3	GNG10	1.6532	0.0194653	0.0982899	0.101565	0.000808853	0.187817	2.20517e-16	4	23	23
ENSG00000272316.1	XXbac-BPGBPG55C20.2	-1.65209	-0.0568305	0.098517	0.101796	9.99372e-05	0.0156963	0.0283766	1	8	8
ENSG00000149300.5	C11orf52	-1.65187	-0.124779	0.098562	0.101841	1.99595e-05	0.0138959	0.0383217	1	18	18
ENSG00000176681.10	LRRC37A	1.65176	0.0073416	0.0985844	0.101864	0.00547361	0.284215	2.97698e-25	7	53	53
ENSG00000178642.5	AL513477.1	1.65149	0.00272512	0.098639	0.10192	0.0440922	0.122051	1.59818e-10	13	73	73
ENSG00000141551.10	CSNK1D	1.6513	0.00622451	0.0986781	0.101959	0.00806129	0.0685956	3.14214e-06	6	18	18
ENSG00000171984.10	C20orf196	-1.65083	-0.00610837	0.0987729	0.102056	0.00698046	0.0358634	0.000836629	4	12	12
ENSG00000232210.1	PHBP15	-1.65077	-0.0129802	0.0987859	0.102069	0.00190627	0.031559	0.00167674	3	19	19
ENSG00000197599.8	CCDC154	1.65032	0.0100067	0.0988777	0.102162	0.0030421	0.090425	5.95174e-08	2	8	8
ENSG00000119403.9	PHF19	1.65003	0.00798893	0.0989372	0.102223	0.00436591	0.0518132	3.52459e-05	4	24	24
ENSG00000117592.8	PRDX6	1.64917	0.0102759	0.0991133	0.102402	0.00265226	0.197519	7.53897e-18	7	57	57
ENSG00000225484.2	RP11-773D16.1	1.64837	0.0182226	0.0992762	0.102567	0.000876745	0.165681	1.12513e-14	2	20	20
ENSG00000113558.14	SKP1	-1.64802	-0.022227	0.0993488	0.102641	0.000542509	0.0336324	0.00123744	5	36	36
ENSG00000211456.6	SACM1L	-1.64757	-0.0244768	0.0994406	0.102734	0.000580203	0.158694	1.5492e-13	3	47	47
ENSG00000230882.1	AC005077.14	-1.64733	-0.0144746	0.0994907	0.102785	0.00147086	0.14	9.27545e-12	2	19	19
ENSG00000256424.1	RP11-495K9.7	-1.64698	-0.00850599	0.0995616	0.102857	0.00450634	0.0266642	0.00393147	5	48	48
ENSG00000101574.10	METTL4	1.64565	0.00972102	0.0998366	0.103137	0.00345363	0.137533	8.04715e-12	4	18	18
ENSG00000155096.9	AZIN1	1.6428	0.0137434	0.100424	0.103734	0.00155099	0.0633576	7.13145e-06	4	39	39
ENSG00000197345.8	MRPL21	-1.6425	-0.0473661	0.100487	0.103798	0.000137057	0.37706	9.27633e-36	2	23	23
ENSG00000124104.14	SNX21	1.64216	0.0125086	0.100556	0.103869	0.0019532	0.0459224	0.000146829	4	17	17
ENSG00000161326.8	DUSP14	-1.64176	-0.0164867	0.10064	0.103954	0.00120486	0.158542	2.24275e-13	5	34	34
ENSG00000090863.7	GLG1	-1.64152	-0.00617405	0.10069	0.104005	0.0075614	0.0441807	0.000216787	6	21	21
ENSG00000124151.14	NCOA3	1.64103	0.0055251	0.100791	0.104107	0.00930106	0.151753	2.5123e-13	5	54	54
ENSG00000243429.1	OR7E29P	1.64052	0.020075	0.100897	0.104215	0.000789774	0.0404291	0.00038546	3	27	27
ENSG00000049247.9	UTS2	1.64007	0.00379334	0.10099	0.10431	0.0433249	0.215035	3.44518e-19	4	23	23
ENSG00000183150.3	GPR19	-1.63922	-0.00957534	0.101168	0.10449	0.00342604	0.0715557	1.5632e-06	3	25	25
ENSG00000138658.11	C4orf21	-1.63858	-0.0619091	0.101301	0.104625	8.16644e-05	0.0542383	3.17708e-05	2	21	21
ENSG00000129353.10	SLC44A2	1.63849	0.00562289	0.101319	0.104644	0.00794192	0.164665	6.3318e-14	11	48	48
ENSG00000055211.8	GINM1	1.6383	0.0465635	0.10136	0.104685	0.000127024	0.187374	1.95249e-16	1	30	30
ENSG00000225872.2	AC002398.5	1.6381	0.0259412	0.101402	0.104728	0.0004425	0.0349375	0.000926883	2	5	5
ENSG00000128604.14	IRF5	1.63792	0.00242913	0.101439	0.104765	0.0484634	0.334902	5.30305e-31	4	14	14
ENSG00000029725.12	RABEP1	-1.63781	-0.00865306	0.101461	0.104788	0.00452214	0.141253	3.54644e-12	3	27	27
ENSG00000143126.7	CELSR2	-1.63572	-0.00910162	0.101899	0.105233	0.00370098	0.0372817	0.000652151	8	56	56
ENSG00000168769.8	TET2	-1.63514	-0.0246326	0.10202	0.105356	0.000413118	0.0344461	0.00105519	1	17	17
ENSG00000136425.8	CIB2	-1.63428	-0.00264409	0.102199	0.105538	0.0417687	0.127946	6.28837e-11	9	37	37
ENSG00000188227.8	ZNF793	1.63361	0.0196058	0.10234	0.105681	0.000769044	0.0668674	3.27135e-06	1	10	10
ENSG00000133706.13	LARS	-1.6336	-0.0362595	0.102343	0.105684	0.00021497	0.067322	3.37296e-06	5	70	70
ENSG00000225171.2	DUTP6	-1.63329	-0.111307	0.102408	0.10575	2.12133e-05	0.0577108	2.03668e-05	3	29	29
ENSG00000159176.9	CSRP1	1.63268	0.00643146	0.102537	0.105881	0.00780413	0.014525	0.033326	8	32	32
ENSG00000188511.8	C22orf34	-1.62978	-0.0131618	0.103149	0.106503	0.00184298	0.192723	1.92574e-16	4	50	50
ENSG00000167136.6	ENDOG	-1.62942	-0.0148925	0.103224	0.106579	0.00130451	0.0599214	1.04671e-05	2	13	13
ENSG00000163874.8	ZC3H12A	1.62864	0.0214575	0.10339	0.106748	0.0006199	0.0295167	0.00223432	1	11	11
ENSG00000142599.13	RERE	-1.62831	-0.00598729	0.10346	0.106819	0.0091792	0.21553	2.17114e-18	13	65	65
ENSG00000101236.12	RNF24	1.62818	0.00669589	0.103487	0.106846	0.00661234	0.057441	2.09475e-05	8	49	49
ENSG00000188599.13	NPIPP1	1.62805	0.00274308	0.103515	0.106874	0.032399	0.312458	5.37331e-29	5	10	10
ENSG00000184277.8	TM2D3	-1.6276	-0.0607181	0.10361	0.106971	9.94356e-05	0.091246	3.53549e-08	1	11	11
ENSG00000157191.15	NECAP2	1.62682	0.0256915	0.103776	0.10714	0.000765154	0.134582	2.33846e-11	2	22	22
ENSG00000159023.14	EPB41	1.6262	0.0169834	0.103907	0.107273	0.0014591	0.0168206	0.0211185	3	31	31
ENSG00000003249.9	DBNDD1	1.625	0.0192345	0.104163	0.107533	0.000688224	0.0949315	2.93129e-08	2	7	7
ENSG00000182022.13	CHST15	-1.62403	-0.0260117	0.10437	0.107743	0.000468128	0.0743565	9.74722e-07	1	11	11
ENSG00000133612.14	AGAP3	1.62355	0.00873564	0.104472	0.107847	0.00404354	0.174807	5.76494e-15	7	35	35
ENSG00000158825.5	CDA	1.62258	0.00345992	0.104679	0.108057	0.0228384	0.308397	1.00645e-27	3	17	17
ENSG00000254328.1	CTC-308K20.4	1.62248	0.0141871	0.1047	0.108078	0.00160929	0.0159954	0.0267468	5	32	32
ENSG00000078319.7	PMS2P1	1.62152	0.0231821	0.104906	0.108288	0.000609305	0.0591087	1.5377e-05	2	10	10
ENSG00000123975.4	CKS2	1.62134	0.00892217	0.104946	0.108328	0.00341592	0.0311199	0.00183364	3	33	33
ENSG00000145725.15	PPIP5K2	-1.62124	-0.0307395	0.104967	0.108349	0.00026514	0.403839	2.87363e-39	2	44	44
ENSG00000214309.3	MBLAC1	1.62094	0.00776422	0.105031	0.108415	0.00556539	0.134103	2.4597e-11	5	22	22
ENSG00000111817.12	DSE	-1.62087	-0.0157446	0.105046	0.10843	0.00108289	0.126905	8.42313e-11	5	55	55
ENSG00000214826.4	DDX12P	1.62042	0.00953834	0.105141	0.108526	0.00346612	0.174375	1.0566e-14	6	35	35
ENSG00000113504.15	SLC12A7	-1.61909	-0.00535354	0.105427	0.108817	0.00967673	0.501367	3.90303e-54	3	17	17
ENSG00000221923.4	ZNF880	1.61889	0.0247484	0.105471	0.108861	0.000486239	0.0173167	0.0207725	3	12	12
ENSG00000108773.6	KAT2A	1.6186	0.00684701	0.105533	0.108924	0.00587955	0.0502982	6.75232e-05	4	34	34
ENSG00000165457.9	FOLR2	1.61718	0.0242363	0.10584	0.109236	0.00047405	0.173068	8.5984e-15	1	10	10
ENSG00000134255.9	CEPT1	-1.6171	-0.0254852	0.105858	0.109254	0.00044552	0.135758	1.06091e-11	2	28	28
ENSG00000150764.9	DIXDC1	-1.61705	-0.00479804	0.105867	0.109263	0.0117009	0.016056	0.0258502	6	66	66
ENSG00000248516.1	RP11-265O12.1	1.61696	0.00443002	0.105887	0.109283	0.0172898	0.0221892	0.00885566	12	74	74
ENSG00000137819.9	PAQR5	-1.6165	-0.00577186	0.105986	0.109384	0.00893236	0.11203	1.53981e-09	10	47	47
ENSG00000109814.7	UGDH	1.61512	0.00888327	0.106284	0.109686	0.00368363	0.0592005	1.59306e-05	3	16	16
ENSG00000135617.3	PRADC1	1.61323	0.0109053	0.106695	0.110105	0.00227223	0.0513051	6.34288e-05	2	15	15
ENSG00000139350.7	NEDD1	1.61151	0.023208	0.107068	0.110483	0.000536786	0.454707	4.44998e-47	2	36	36
ENSG00000256973.1	RP11-359J14.2	-1.61117	-0.0146596	0.107143	0.110559	0.00133846	0.0549719	3.28042e-05	3	21	21
ENSG00000163933.5	RFT1	1.61085	0.0133962	0.107213	0.110631	0.00166829	0.0470255	7.87392e-05	5	21	21
ENSG00000138193.10	PLCE1	-1.60972	-0.0317351	0.10746	0.110881	0.000291897	0.015376	0.0294243	1	20	20
ENSG00000085465.11	OVGP1	1.60825	0.0666975	0.10778	0.111206	7.0172e-05	0.0489508	8.06042e-05	1	15	15
ENSG00000152256.9	PDK1	-1.60726	-0.0764928	0.107998	0.111427	4.91458e-05	0.0573801	2.13625e-05	2	19	19
ENSG00000160716.4	CHRNB2	-1.60651	-0.00872406	0.108163	0.111594	0.00323634	0.115732	5.11328e-10	2	11	11
ENSG00000175221.10	MED16	1.60521	0.00649589	0.108448	0.111884	0.00665307	0.200269	5.62229e-17	9	51	51
ENSG00000160223.12	ICOSLG	1.60515	0.00440633	0.10846	0.111896	0.0142384	0.0447159	0.00018476	7	45	45
ENSG00000125952.14	MAX	-1.60505	-0.022969	0.108483	0.11192	0.000639234	0.0427768	0.00025617	3	45	45
ENSG00000170260.4	ZNF212	-1.60473	-0.00461362	0.108554	0.111991	0.0137448	0.0359282	0.000776629	11	61	61
ENSG00000105321.8	CCDC9	-1.60444	-0.0148999	0.108617	0.112055	0.00119545	0.0994381	1.54134e-08	3	14	14
ENSG00000219481.6	NBPF1	-1.60418	-0.00381657	0.108674	0.112113	0.0192873	0.13024	5.34023e-11	13	90	90
ENSG00000135686.8	KLHL36	-1.60402	-0.165159	0.10871	0.11215	1.10575e-05	0.135558	1.65878e-11	1	7	7
ENSG00000198853.7	RUSC2	-1.604	-0.0116653	0.108714	0.112153	0.00198928	0.0677201	1.64679e-06	5	26	26
ENSG00000242992.2	FTH1P4	1.60324	0.00455175	0.108881	0.112324	0.0128746	0.0145897	0.0348371	10	37	37
ENSG00000126838.5	PZP	-1.60316	-0.0292352	0.1089	0.112343	0.000333127	0.110802	1.32513e-09	1	20	20
ENSG00000117091.5	CD48	1.60272	0.00488561	0.108996	0.11244	0.0143178	0.0202544	0.0126491	12	49	49
ENSG00000260807.2	RP11-161M6.2	1.60215	0.003813	0.109123	0.112569	0.0195243	0.111425	1.24792e-09	8	50	50
ENSG00000106144.15	CASP2	1.60133	0.030328	0.109305	0.112753	0.000331864	0.0742579	9.54883e-07	3	7	7
ENSG00000144395.13	CCDC150	1.60108	0.0136099	0.10936	0.11281	0.00153358	0.0220092	0.00893406	1	12	12
ENSG00000122490.14	PQLC1	-1.59981	-0.0462533	0.10964	0.113094	0.000111391	0.0362548	0.000733617	1	10	10
ENSG00000170776.15	AKAP13	-1.59943	-0.00321789	0.109726	0.113181	0.026025	0.201096	2.6548e-17	12	70	70
ENSG00000233077.1	RP11-290F20.2	-1.59671	-0.0776304	0.11033	0.113794	5.21397e-05	0.0440036	0.000209677	1	9	9
ENSG00000108823.11	SGCA	-1.59588	-0.0162671	0.110515	0.113982	0.00104941	0.0198667	0.0129044	3	7	7
ENSG00000184500.10	PROS1	-1.59559	-0.0219347	0.11058	0.114048	0.000386179	0.0346363	0.000905016	1	33	33
ENSG00000217702.1	MGC10955	1.59532	0.686063	0.110642	0.11411	7.53395e-07	0.142457	1.89252e-12	2	6	6
ENSG00000115607.5	IL18RAP	1.59358	0.0409898	0.111031	0.114505	0.000169033	0.403967	7.05222e-39	5	91	91
ENSG00000143318.8	CASQ1	-1.59202	-0.00177156	0.11138	0.114859	0.0922674	0.217613	1.68163e-18	1	2	2
ENSG00000225940.1	AC022431.2	1.59142	0.0032408	0.111515	0.114997	0.0249948	0.0921784	3.87909e-08	10	74	74
ENSG00000141560.10	FN3KRP	1.59066	0.00166043	0.111686	0.11517	0.101687	0.262945	3.59768e-23	3	14	14
ENSG00000204869.4	IGFL4	1.59053	0.013326	0.111716	0.115201	0.00187729	0.0389835	0.000512213	5	20	20
ENSG00000230189.2	GS1-124K5.2	1.59045	0.019299	0.111734	0.115219	0.00150719	0.03386	0.00120903	10	69	69
ENSG00000139572.3	GPR84	1.59038	0.0053347	0.111748	0.115233	0.00904602	0.0853455	1.21226e-07	2	6	6
ENSG00000130590.9	SAMD10	1.58972	0.00594068	0.111898	0.115385	0.00710598	0.0491247	7.89522e-05	11	45	45
ENSG00000140009.14	ESR2	1.58908	0.0290119	0.112042	0.115531	0.000325108	0.0507019	5.24986e-05	2	16	16
ENSG00000135929.4	CYP27A1	-1.58753	-0.00801874	0.112393	0.115887	0.0038116	0.241115	2.59532e-21	6	54	54
ENSG00000214659.4	KRT8P26	1.58728	0.00490443	0.11245	0.115945	0.0122086	0.156206	2.76487e-13	1	9	9
ENSG00000040633.8	PHF23	1.58723	0.00977931	0.112462	0.115957	0.00283307	0.0182231	0.0182469	3	23	23
ENSG00000113552.11	GNPDA1	1.58668	0.0198471	0.112586	0.116083	0.000651228	0.0297214	0.00203006	3	20	20
ENSG00000185658.9	BRWD1	1.58384	0.0211534	0.11323	0.116736	0.000629859	0.0210272	0.0104414	1	5	5
ENSG00000198952.7	SMG5	-1.58336	-0.113093	0.113339	0.116847	2.19733e-05	0.582258	4.72887e-68	3	21	21
ENSG00000196199.9	MPHOSPH8	1.58314	0.0706483	0.11339	0.116899	6.37052e-05	0.0336991	0.00116291	1	40	40
ENSG00000185324.17	CDK10	1.58255	0.0010907	0.113523	0.117034	0.217902	0.38372	3.24339e-36	6	14	14
ENSG00000161888.7	SPC24	1.58249	0.00880581	0.113538	0.117049	0.00329248	0.0564538	1.70669e-05	6	16	16
ENSG00000111863.8	ADTRP	-1.5823	-0.774074	0.11358	0.117091	4.27101e-07	0.0410281	0.00031402	1	5	5
ENSG00000182134.11	TDRKH	-1.58164	-0.0108388	0.113731	0.117245	0.00241988	0.0855922	1.69148e-07	2	11	11
ENSG00000171943.7	SRGAP2C	1.58138	0.0107415	0.113791	0.117306	0.00319368	0.11079	1.57272e-09	3	18	18
ENSG00000138744.10	NAAA	1.58112	0.00421444	0.11385	0.117365	0.0151874	0.553206	1.82959e-63	7	42	42
ENSG00000087085.9	ACHE	1.58021	0.00556108	0.114059	0.117577	0.0095861	0.075289	7.9746e-07	3	29	29
ENSG00000131634.9	TMEM204	1.5795	0.00557071	0.114221	0.117742	0.00892732	0.449439	4.9434e-45	3	18	18
ENSG00000151208.12	DLG5	-1.57928	-0.0124165	0.114271	0.117793	0.00156166	0.226889	6.46766e-20	3	55	55
ENSG00000170667.10	RASA4B	1.57868	0.00817923	0.11441	0.117933	0.0044622	0.114885	5.10564e-10	3	27	27
ENSG00000136235.11	GPNMB	-1.57829	-0.024271	0.114498	0.118023	0.000454142	0.0292945	0.00257839	4	16	16
ENSG00000152767.11	FARP1	-1.5782	-0.0195296	0.11452	0.118045	0.0006638	0.0445967	0.000193602	1	21	21
ENSG00000260302.1	RP11-973H7.1	-1.57761	-0.00621986	0.114655	0.118182	0.00718209	0.159408	1.08613e-13	6	30	30
ENSG00000141068.9	KSR1	-1.57747	-0.0107346	0.114688	0.118215	0.00244459	0.260391	1.1152e-22	5	38	38
ENSG00000038358.10	EDC4	1.5762	0.00647082	0.11498	0.118511	0.00550779	0.0180729	0.0169529	5	10	10
ENSG00000228050.1	TOP3BP1	-1.57382	-0.066893	0.11553	0.119069	6.71263e-05	0.499187	2.87713e-54	1	15	15
ENSG00000142082.10	SIRT3	1.57368	0.0120046	0.115562	0.119101	0.00206516	0.0345507	0.00105312	3	46	46
ENSG00000261455.1	LINC01003	-1.57201	-0.0852413	0.115949	0.119494	4.27565e-05	0.130762	2.91965e-11	2	9	9
ENSG00000112305.10	SMAP1	-1.57129	-0.00463521	0.116115	0.119662	0.0121335	0.10109	9.1108e-09	5	41	41
ENSG00000255585.2	RP11-188C12.2	1.57103	0.011749	0.116175	0.119723	0.00210576	0.0175151	0.019785	4	24	24
ENSG00000147576.11	ADHFE1	-1.57046	-0.00913146	0.116307	0.119857	0.00315652	0.149427	1.11789e-12	4	20	20
ENSG00000213433.5	RP11-54C4.1	-1.57043	-0.0157795	0.116314	0.119865	0.000989948	0.0955657	2.18561e-08	3	26	26
ENSG00000172296.8	SPTLC3	1.56828	0.00788208	0.116816	0.120373	0.00402466	0.0248355	0.00557725	4	24	24
ENSG00000269385.1	CTC-312O10.2	-1.56795	-0.00969238	0.116892	0.12045	0.00335667	0.162487	6.69962e-14	5	20	20
ENSG00000259976.1	RP11-553L6.5	1.56642	0.0291081	0.11725	0.120813	0.000319727	0.0183767	0.016093	1	11	11
ENSG00000105793.11	GTPBP10	-1.56629	-0.00962403	0.117281	0.120845	0.00358071	0.151116	9.88808e-13	12	71	71
ENSG00000243806.1	CTC-484P3.1	-1.56574	-0.00659562	0.117409	0.120975	0.00513794	0.204	2.59259e-17	3	31	31
ENSG00000213512.1	GBP7	1.565	0.00658743	0.117582	0.12115	0.00598343	0.172683	1.09375e-14	7	27	27
ENSG00000002016.12	RAD52	1.56416	0.0335899	0.117781	0.121351	0.00022928	0.122758	5.05171e-11	3	22	22
ENSG00000237927.1	RP3-393E18.2	-1.56395	-0.00686985	0.117829	0.121401	0.00591436	0.109591	1.91169e-09	6	57	57
ENSG00000124780.9	KCNK17	1.5639	0.00385628	0.117841	0.121412	0.0190448	0.146726	2.34391e-12	2	12	12
ENSG00000065154.7	OAT	1.56338	0.0294835	0.117963	0.121536	0.000325399	0.0182603	0.0172548	3	26	26
ENSG00000165795.16	NDRG2	-1.56199	-0.00504481	0.11829	0.121867	0.0101125	0.0165066	0.0229224	14	81	81
ENSG00000271868.1	RP11-1293J14.1	-1.56093	-0.0181435	0.118539	0.12212	0.000845804	0.0249057	0.00560922	3	11	11
ENSG00000075240.12	GRAMD4	1.55928	0.0123161	0.11893	0.122517	0.00196017	0.0820419	2.64683e-07	1	14	14
ENSG00000254999.2	BRK1	-1.55923	-0.0147025	0.118942	0.122529	0.00113062	0.140234	2.51696e-12	3	22	22
ENSG00000130175.5	PRKCSH	-1.55853	-0.0171365	0.119109	0.122698	0.00163026	0.0171527	0.0213714	4	16	16
ENSG00000121413.8	ZSCAN18	1.55833	0.00307776	0.119154	0.122744	0.0270258	0.110585	1.42636e-09	15	54	54
ENSG00000180902.12	D2HGDH	1.55768	0.462011	0.11931	0.122902	1.44098e-06	0.245335	1.60824e-21	1	14	14
ENSG00000167363.9	FN3K	1.55758	0.00544787	0.119332	0.122924	0.00846106	0.168003	4.38263e-14	5	13	13
ENSG00000249790.2	RP11-20D14.6	-1.55597	-0.00193257	0.119715	0.123312	0.0682219	0.133799	7.61508e-12	13	97	97
ENSG00000172123.8	SLFN12	-1.55554	-0.0053441	0.119818	0.123417	0.0116723	0.131193	2.44395e-11	7	38	38
ENSG00000258819.1	RP11-7F17.3	-1.55553	-0.00647045	0.11982	0.123419	0.00683103	0.109543	2.0682e-09	1	4	4
ENSG00000137726.11	FXYD6	-1.55406	-0.0253652	0.12017	0.123774	0.000457321	0.0314635	0.00149467	3	6	6
ENSG00000197696.5	NMB	1.55291	0.00911292	0.120446	0.124053	0.00409723	0.0262232	0.00445337	4	22	22
ENSG00000184517.7	ZFP1	1.55254	0.0558345	0.120534	0.124142	9.02799e-05	0.0578543	1.89719e-05	2	43	43
ENSG00000133318.9	RTN3	1.55248	0.00414953	0.120548	0.124157	0.0135927	0.0934055	2.25628e-08	4	13	13
ENSG00000226232.4	RP11-419C5.2	-1.55235	-0.00766163	0.120578	0.124187	0.00436276	0.416965	4.25328e-41	9	37	37
ENSG00000229413.1	AC018638.1	-1.55026	-0.0129543	0.12108	0.124696	0.00150622	0.0162372	0.0253011	1	4	4
ENSG00000099984.6	GSTT2	1.54892	0.0361702	0.1214	0.12502	0.000241971	0.0274622	0.00267522	1	15	15
ENSG00000175470.14	PPP2R2D	-1.54786	-0.00541579	0.121656	0.125279	0.00913971	0.104809	4.03032e-09	4	14	14
ENSG00000174373.11	RALGAPA1	-1.54672	-0.0183802	0.12193	0.125557	0.000815831	0.149149	8.7691e-13	1	18	18
ENSG00000272077.1	RP11-348P10.2	-1.54672	-0.040386	0.12193	0.125557	0.000243246	0.0156258	0.0281706	1	14	14
ENSG00000108262.11	GIT1	-1.54649	-0.00356626	0.121987	0.125615	0.0220398	0.0678776	3.20212e-06	7	28	28
ENSG00000270264.1	NDUFB8P2	1.54582	0.0162501	0.122147	0.125777	0.00144042	0.0396369	0.000339722	3	22	22
ENSG00000134851.8	TMEM165	1.54436	0.0216248	0.1225	0.126135	0.000370057	0.0516543	5.21103e-05	1	29	29
ENSG00000167535.3	CACNB3	-1.54391	-0.00272054	0.122611	0.126247	0.0423955	0.186217	7.30085e-16	2	6	6
ENSG00000174137.8	FAM53A	-1.54267	-0.0136957	0.122912	0.126552	0.00148025	0.0651014	5.36585e-06	3	19	19
ENSG00000117174.6	ZNHIT6	-1.54114	-0.0115435	0.123282	0.126927	0.00235914	0.028797	0.00282416	6	34	34
ENSG00000100401.15	RANGAP1	1.5407	0.0122943	0.12339	0.127036	0.00152585	0.0153777	0.0293228	2	13	13
ENSG00000134452.15	FBXO18	1.54069	0.00749366	0.123392	0.127038	0.00505314	0.0825564	2.17644e-07	3	22	22
ENSG00000151806.9	GUF1	-1.54041	-0.00571621	0.123461	0.127108	0.00758573	0.112853	4.90654e-10	4	30	30
ENSG00000134539.12	KLRD1	1.53963	0.027852	0.12365	0.1273	0.00031061	0.0504821	6.02217e-05	1	12	12
ENSG00000256667.2	KLRAP1	1.53963	0.324164	0.12365	0.1273	2.29297e-06	0.0284578	0.00278595	1	19	19
ENSG00000143569.14	UBAP2L	-1.53869	-0.00939045	0.12388	0.127533	0.00269764	0.0532135	3.69962e-05	6	23	23
ENSG00000104835.10	SARS2	1.53645	0.007042	0.124428	0.128088	0.00464452	0.28958	6.08854e-27	6	29	29
ENSG00000124713.5	GNMT	1.53644	0.00312979	0.12443	0.12809	0.0263481	0.124373	8.14356e-11	4	30	30
ENSG00000026652.9	AGPAT4	-1.53518	-0.017102	0.12474	0.128404	0.000907001	0.0678066	1.6711e-06	1	15	15
ENSG00000173801.12	JUP	-1.53477	-0.392922	0.12484	0.128505	1.65457e-06	0.600134	2.47367e-72	1	11	11
ENSG00000198160.10	MIER1	1.53406	0.0175384	0.125015	0.128682	0.000893602	0.107431	2.17719e-09	4	73	73
ENSG00000124535.11	WRNIP1	1.53302	0.0283945	0.12527	0.128941	0.000355607	0.1113	7.85538e-10	4	12	12
ENSG00000104960.11	PTOV1	-1.53173	-0.00588466	0.12559	0.129265	0.00694522	0.0221105	0.00752979	1	3	3
ENSG00000184986.6	TMEM121	1.53079	0.00535969	0.12582	0.129498	0.0100433	0.218775	1.33153e-18	3	13	13
ENSG00000169085.7	C8orf46	1.53012	0.00531333	0.125986	0.129666	0.00864947	0.171466	1.34372e-14	3	25	25
ENSG00000173535.9	TNFRSF10C	1.53002	0.00893097	0.126011	0.129691	0.00350605	0.0707791	1.74972e-06	3	18	18
ENSG00000272761.1	RP11-572C15.6	-1.52718	-0.0176555	0.126717	0.130407	0.000851122	0.0838992	1.2395e-07	3	43	43
ENSG00000196284.9	SUPT3H	1.52695	0.00931881	0.126773	0.130463	0.00382026	0.0621691	7.38042e-06	4	22	22
ENSG00000239257.1	RPL23AP1	1.52538	0.00259097	0.127165	0.13086	0.0374159	0.147088	1.54523e-12	11	23	23
ENSG00000218510.3	LINC00339	-1.52512	-0.0355948	0.12723	0.130926	0.00021949	0.215293	4.05742e-19	1	10	10
ENSG00000170074.15	FAM153A	1.52356	0.0703655	0.127619	0.13132	9.05278e-05	0.0723225	1.17515e-06	3	17	17
ENSG00000228512.2	RP11-281A20.2	1.52353	0.00770499	0.127627	0.131328	0.00425055	0.0347701	0.00100911	2	20	20
ENSG00000166529.10	ZSCAN21	-1.523	-0.0107095	0.127758	0.131461	0.00225508	0.0442021	0.000210663	3	11	11
ENSG00000105397.9	TYK2	1.52254	0.00389745	0.127874	0.131578	0.0171327	0.016195	0.0235306	7	16	16
ENSG00000184227.3	ACOT1	1.52135	0.0012878	0.128173	0.131881	0.161882	0.306531	9.83105e-28	6	24	24
ENSG00000109339.14	MAPK10	-1.52092	-0.0187147	0.12828	0.131989	0.000767419	0.0144126	0.0348195	1	24	24
ENSG00000135913.6	USP37	-1.51996	-0.00782839	0.128521	0.132234	0.00354142	0.0256571	0.00502584	5	40	40
ENSG00000179195.11	ZNF664	-1.51862	-0.00663633	0.128859	0.132575	0.00599372	0.035888	0.000759719	7	51	51
ENSG00000137106.13	GRHPR	1.51793	0.00213123	0.129031	0.132749	0.0520846	0.580449	9.52417e-68	3	6	6
ENSG00000257103.4	LSM14A	1.5175	0.0229306	0.12914	0.13286	0.000433241	0.0289168	0.00278658	1	4	4
ENSG00000181523.8	SGSH	-1.51694	-0.00432263	0.129283	0.133005	0.0163967	0.0711492	1.67015e-06	6	27	27
ENSG00000174606.8	ANGEL2	-1.51623	-0.00803649	0.12946	0.133184	0.00373064	0.0185606	0.0172049	1	10	10
ENSG00000224950.1	RP5-1086K13.1	-1.51529	-0.00879455	0.1297	0.133427	0.0032671	0.122654	1.93186e-10	1	2	2
ENSG00000186522.10	SEPT10	1.51438	0.0257858	0.12993	0.13366	0.000623777	0.05121	5.22952e-05	2	14	14
ENSG00000067191.11	CACNB1	-1.51422	-0.0310172	0.12997	0.1337	0.000205116	0.0372858	0.000663094	1	6	6
ENSG00000180871.3	CXCR2	1.51416	0.0130161	0.129985	0.133716	0.00138416	0.0522331	4.18794e-05	5	28	28
ENSG00000141564.9	RPTOR	1.51387	0.0101684	0.130058	0.133789	0.00242924	0.124625	1.27851e-10	3	30	30
ENSG00000272221.1	XXbac-BPG181B23.7	-1.51369	-0.00194374	0.130106	0.133838	0.0615557	0.495969	2.6134e-52	9	23	23
ENSG00000180953.7	ST20	-1.51366	-0.00720828	0.130113	0.133845	0.00487059	0.318912	2.63462e-29	3	40	40
ENSG00000229648.1	AC016753.7	-1.51111	-0.00395592	0.13076	0.1345	0.0151068	0.0684162	2.61831e-06	1	3	3
ENSG00000166046.6	TCP11L2	-1.50968	-0.00855824	0.131124	0.134869	0.0033423	0.0515784	5.87544e-05	5	65	65
ENSG00000183826.12	BTBD9	1.50957	0.00712723	0.131154	0.134899	0.00388108	0.0671588	3.31226e-06	2	21	21
ENSG00000003056.3	M6PR	1.50868	0.00406734	0.131379	0.135127	0.0202044	0.0382406	0.000566035	11	45	45
ENSG00000253214.1	RP11-1149M10.2	-1.50832	-0.00646652	0.131472	0.13522	0.00606332	0.126919	9.54425e-11	2	11	11
ENSG00000203880.7	PCMTD2	1.50825	0.0266483	0.13149	0.135239	0.000326154	0.111495	1.21506e-09	1	5	5
ENSG00000203747.5	FCGR3A	1.50781	0.00527588	0.131603	0.135353	0.00849554	0.0240495	0.00583708	7	51	51
ENSG00000114541.10	FRMD4B	1.50777	0.0139986	0.131613	0.135363	0.00138817	0.0207973	0.0114326	3	8	8
ENSG00000239282.3	GATSL3	1.50565	0.00777211	0.132157	0.135914	0.0041825	0.262913	2.87556e-23	5	14	14
ENSG00000254852.4	NPIPA2	-1.50551	-0.00547705	0.132194	0.135951	0.00832074	0.0240174	0.00633246	2	9	9
ENSG00000183696.9	UPP1	1.50482	0.0142633	0.13237	0.136129	0.00133053	0.0687721	2.29658e-06	1	30	30
ENSG00000159267.10	HLCS	1.50467	0.01531	0.13241	0.13617	0.00107523	0.224251	2.42564e-19	1	13	13
ENSG00000253326.2	RP11-261C10.7	-1.50377	-0.00602621	0.132639	0.136402	0.0046257	0.0469495	0.000114506	3	16	16
ENSG00000164308.12	ERAP2	-1.50307	-0.0119714	0.13282	0.136585	0.00166457	0.671161	4.6047e-91	2	41	41
ENSG00000138821.8	SLC39A8	1.50273	0.0246118	0.13291	0.136675	0.000545431	0.0273092	0.00308285	2	16	16
ENSG00000006459.6	JHDM1D	1.50249	0.0125909	0.13297	0.136737	0.00149778	0.0335612	0.00101754	1	5	5
ENSG00000103723.8	AP3B2	1.50243	0.0490774	0.132987	0.136754	0.000108499	0.303083	4.09145e-27	2	19	19
ENSG00000196502.7	SULT1A1	-1.50198	-0.00725233	0.133103	0.136871	0.0046651	0.227384	1.07818e-19	4	37	37
ENSG00000122335.9	SERAC1	-1.50176	-0.0104034	0.133159	0.136928	0.00278354	0.159624	7.08357e-14	5	41	41
ENSG00000111215.7	PRR4	-1.50032	-0.00750913	0.133531	0.137305	0.00285814	0.140902	6.7353e-12	2	34	34
ENSG00000242622.1	RP11-18H7.1	1.49999	0.00327345	0.133616	0.137391	0.0237895	0.0174004	0.020876	6	90	90
ENSG00000185650.8	ZFP36L1	-1.49973	-0.00668583	0.133683	0.137459	0.00572846	0.0604579	1.29787e-05	4	31	31
ENSG00000104381.8	GDAP1	1.49913	0.741761	0.13384	0.137617	4.72937e-07	0.0169869	0.0223748	1	19	19
ENSG00000162736.11	NCSTN	1.49908	0.00393901	0.133852	0.137629	0.016601	0.342037	3.26323e-32	5	17	17
ENSG00000168522.8	FNTA	-1.49892	-0.00403044	0.133893	0.137671	0.0130206	0.0642451	4.33918e-06	3	33	33
ENSG00000140157.10	NIPA2	1.49783	0.00490005	0.134178	0.137959	0.0104468	0.116075	5.63973e-10	10	70	70
ENSG00000005175.5	RPAP3	1.49776	0.0115817	0.134194	0.137976	0.00142504	0.0656645	3.46777e-06	4	45	45
ENSG00000196912.8	ANKRD36B	1.49666	0.0515454	0.134481	0.138266	0.000102373	0.0166477	0.0235208	2	5	5
ENSG00000170624.9	SGCD	-1.49617	-0.0588208	0.13461	0.138396	6.60585e-05	0.0801075	4.20888e-07	1	21	21
ENSG00000259687.1	RP11-293M10.5	-1.49613	-0.0105538	0.13462	0.138406	0.00222884	0.0638891	5.33354e-06	1	3	3
ENSG00000189339.7	SLC35E2B	-1.49567	-0.0029282	0.13474	0.138528	0.0304427	0.103488	4.125e-09	1	1	1
ENSG00000236624.4	CCDC163P	1.49492	0.00818931	0.134935	0.138725	0.00368537	0.654205	3.09778e-86	3	35	35
ENSG00000263874.1	LINC00672	-1.49485	-0.00547138	0.134953	0.138743	0.00715944	0.0375684	0.000667244	6	33	33
ENSG00000255557.1	RP11-770G2.2	1.49456	0.00481489	0.135029	0.13882	0.0114595	0.108975	2.08948e-09	5	18	18
ENSG00000125629.10	INSIG2	1.49452	0.0133777	0.13504	0.138831	0.00111332	0.277192	3.19192e-24	1	41	41
ENSG00000138835.18	RGS3	1.49445	0.0301006	0.135057	0.138849	0.000293873	0.102842	6.24514e-09	2	15	15
ENSG00000270000.1	RP3-449M8.9	1.49442	0.0149657	0.135067	0.138858	0.00118077	0.0320875	0.00145935	3	30	30
ENSG00000160781.11	PAQR6	1.49412	0.00770002	0.135144	0.138937	0.0041642	0.593809	1.20294e-71	6	53	53
ENSG00000141527.12	CARD14	1.49362	0.00211328	0.135274	0.139068	0.0400316	0.0527277	3.82085e-05	23	111	111
ENSG00000186812.8	ZNF397	1.49335	0.00844135	0.135346	0.13914	0.00371447	0.0174386	0.0198313	2	14	14
ENSG00000130332.10	LSM7	-1.49228	-0.00161153	0.135625	0.139423	0.0905849	0.209426	8.79866e-18	11	40	40
ENSG00000126746.13	ZNF384	1.49227	0.00699683	0.135628	0.139427	0.00501862	0.15145	7.62548e-13	10	41	41
ENSG00000134369.11	NAV1	1.492	0.150447	0.1357	0.139499	1.22639e-05	0.259772	1.12609e-22	1	23	23
ENSG00000227775.3	RP1-283E3.4	1.49069	0.00370464	0.136043	0.139846	0.0188958	0.0385449	0.000490704	2	8	8
ENSG00000262951.1	RP11-670E13.2	-1.49066	-0.0114164	0.13605	0.139853	0.00249621	0.0287837	0.00276531	1	4	4
ENSG00000196655.5	TRAPPC4	-1.49023	-0.00318178	0.136164	0.139968	0.0245521	0.368106	1.04245e-34	6	22	22
ENSG00000183018.4	SPNS2	1.48803	0.00685354	0.136743	0.140554	0.00611479	0.0143193	0.0349942	2	4	4
ENSG00000153975.5	ZUFSP	-1.48772	-0.0110737	0.136824	0.140636	0.00200503	0.0230838	0.00764546	4	42	42
ENSG00000132274.11	TRIM22	1.48725	0.00495066	0.13695	0.140764	0.011609	0.094649	1.54698e-08	1	6	6
ENSG00000169230.5	PRELID1	-1.48697	-0.00592083	0.137021	0.140836	0.00701369	0.188875	4.55781e-16	7	37	37
ENSG00000007202.10	KIAA0100	1.48585	0.00483791	0.137319	0.141137	0.00965963	0.0203875	0.012715	4	14	14
ENSG00000156968.8	MPV17L	1.48575	0.00286663	0.137346	0.141165	0.031497	0.163873	7.00797e-14	2	8	8
ENSG00000104892.12	KLC3	-1.48543	-0.00461726	0.13743	0.141249	0.010136	0.0490927	7.04589e-05	1	1	1
ENSG00000149084.7	HSD17B12	1.48521	0.00240083	0.137488	0.141308	0.042408	0.491629	5.58641e-52	5	39	39
ENSG00000179406.6	LINC00174	1.48316	0.00601911	0.138031	0.141857	0.00600509	0.107668	2.99907e-09	9	61	61
ENSG00000231680.1	AP003774.6	1.48259	0.00607394	0.138184	0.142011	0.00655646	0.123051	1.40575e-10	6	56	56
ENSG00000131873.5	CHSY1	1.48235	0.00719309	0.138247	0.142075	0.00441258	0.119284	2.33693e-10	3	10	10
ENSG00000257345.2	RP11-511B23.1	1.4813	0.00264074	0.138527	0.142359	0.03682	0.0227001	0.00762191	10	65	65
ENSG00000197262.8	CCL4L2	1.48003	0.00477981	0.138865	0.1427	0.0105204	0.0848532	1.87992e-07	10	49	49
ENSG00000117682.12	DHDDS	1.47985	0.0129221	0.138914	0.14275	0.0012954	0.0380264	0.000468922	2	9	9
ENSG00000139178.6	C1RL	-1.47926	-0.00508707	0.139071	0.142909	0.00975689	0.0440687	0.000170783	18	48	48
ENSG00000244691.1	RP11-600F24.2	-1.47893	-0.165867	0.13916	0.142999	9.60641e-06	0.0436709	0.000210616	1	37	37
ENSG00000273142.1	RP11-458F8.4	1.47809	0.00567743	0.139383	0.143225	0.0073806	0.301631	8.66016e-27	5	36	36
ENSG00000215915.5	ATAD3C	-1.47748	-0.0051888	0.139547	0.14339	0.00862196	0.029192	0.00198022	7	62	62
ENSG00000121236.15	TRIM6	-1.47624	-0.0140088	0.139879	0.143726	0.00124725	0.0275708	0.00333202	7	28	28
ENSG00000142733.10	MAP3K6	1.47574	0.00552289	0.140014	0.143862	0.00849063	0.044934	0.000178489	6	26	26
ENSG00000131370.11	SH3BP5	1.47562	0.0113703	0.140046	0.143895	0.00219296	0.0391973	0.000361877	3	14	14
ENSG00000170323.4	FABP4	-1.47382	-0.00441061	0.14053	0.144385	0.0118505	0.0144195	0.0336872	7	18	18
ENSG00000197226.8	TBC1D9B	-1.47329	-0.00194733	0.140673	0.144529	0.0398526	0.122676	1.75286e-10	7	49	49
ENSG00000147408.10	CSGALNACT1	-1.47207	-0.0451115	0.141002	0.144861	0.000125083	0.391478	7.40194e-40	5	46	46
ENSG00000268885.1	AC026740.1	1.47169	0.0131596	0.141103	0.144964	0.0020259	0.0430499	0.000222687	2	14	14
ENSG00000126267.4	COX6B1	-1.47093	-0.0203136	0.14131	0.145173	0.000598775	0.074895	7.28291e-07	1	8	8
ENSG00000158865.8	SLC5A11	-1.47076	-0.00392539	0.141356	0.145219	0.0133823	0.4046	1.61436e-39	9	39	39
ENSG00000070190.8	DAPP1	1.47023	0.0304423	0.1415	0.145365	0.000288664	0.166222	4.08731e-14	1	34	34
ENSG00000117410.9	ATP6V0B	-1.4699	-0.0280037	0.14159	0.145456	0.000269022	0.121951	1.39181e-10	1	5	5
ENSG00000244627.1	RP3-449O17.1	1.46961	0.0133388	0.141668	0.145535	0.00131721	0.0201544	0.0126922	3	14	14
ENSG00000198799.7	LRIG2	-1.46945	-0.00574286	0.141712	0.145579	0.00701469	0.0247719	0.00560334	5	17	17
ENSG00000108272.9	DHRS11	1.46655	0.00881933	0.142499	0.146375	0.00312697	0.0227919	0.0077476	2	10	10
ENSG00000120784.11	ZFP30	-1.46539	-0.0106985	0.142816	0.146695	0.00214596	0.119779	2.39813e-10	5	14	14
ENSG00000137168.7	PPIL1	1.46359	0.00513696	0.143307	0.147192	0.00887284	0.0339742	0.00107984	3	9	9
ENSG00000160323.14	ADAMTS13	-1.46352	-0.00831719	0.143326	0.147211	0.00324073	0.0870009	1.36057e-07	3	13	13
ENSG00000121417.9	ZNF211	1.4627	0.0204555	0.143549	0.147436	0.000590485	0.140585	4.71712e-12	5	38	38
ENSG00000114867.15	EIF4G1	1.46148	0.0104683	0.143884	0.147775	0.00218432	0.0293491	0.00257101	4	16	16
ENSG00000197147.8	LRRC8B	-1.4612	-0.00475675	0.14396	0.147852	0.0109561	0.286814	2.49874e-25	8	53	53
ENSG00000141030.8	COPS3	-1.45947	-0.0146309	0.144435	0.148332	0.00113359	0.199981	6.80755e-17	4	42	42
ENSG00000198715.7	C1orf85	1.4592	0.0128202	0.144511	0.148409	0.00140593	0.592075	3.22563e-70	9	57	57
ENSG00000185085.2	INTS5	1.45825	0.0123434	0.144771	0.148672	0.00144011	0.0626025	7.23455e-06	6	30	30
ENSG00000106701.7	FSD1L	-1.45765	-0.00353808	0.144937	0.14884	0.0180347	0.0493561	8.54193e-05	6	53	53
ENSG00000124587.9	PEX6	-1.4558	-0.00288293	0.145449	0.149357	0.0290022	0.706106	1.42455e-100	7	67	67
ENSG00000204632.7	HLA-G	1.45567	0.00216417	0.145485	0.149393	0.0461617	0.13004	5.75758e-11	27	43	43
ENSG00000163832.11	ELP6	-1.45549	-0.0120013	0.145533	0.149442	0.0016926	0.0530524	3.99879e-05	2	11	11
ENSG00000121897.9	LIAS	-1.45532	-0.12106	0.14558	0.149489	1.58624e-05	0.0262388	0.00456619	1	16	16
ENSG00000184677.12	ZBTB40	1.45511	0.218976	0.14564	0.14955	3.72036e-06	0.070362	2.21444e-06	1	17	17
ENSG00000149262.12	INTS4	-1.45448	-0.00508566	0.145814	0.149726	0.00845505	0.0652067	4.31803e-06	9	63	63
ENSG00000156171.10	DRAM2	-1.45359	-0.0679227	0.146059	0.149974	5.09237e-05	0.194228	7.21817e-17	2	14	14
ENSG00000163833.6	FBXO40	-1.45291	-0.0332326	0.14625	0.150167	0.000233036	0.0766439	6.64907e-07	1	4	4
ENSG00000165714.6	LOH12CR1	-1.45122	-0.00449659	0.146718	0.150639	0.0117028	0.0222372	0.00784703	5	11	11
ENSG00000160161.5	CILP2	-1.45069	-0.0104911	0.146867	0.15079	0.00198616	0.0168233	0.0229948	6	30	30
ENSG00000100883.7	SRP54	1.45024	0.0193905	0.146993	0.150917	0.000531704	0.0596071	1.45226e-05	3	26	26
ENSG00000115112.7	TFCP2L1	1.45018	0.0113807	0.147009	0.150933	0.00192202	0.0233429	0.00668632	3	25	25
ENSG00000196776.10	CD47	-1.45	-0.00802675	0.147057	0.150982	0.00390521	0.0871085	9.25644e-08	2	11	11
ENSG00000177731.11	FLII	1.44977	0.00832002	0.147122	0.151048	0.00352302	0.0175006	0.0202223	6	48	48
ENSG00000071909.14	MYO3B	1.44955	0.0129065	0.147183	0.15111	0.00136004	0.0285984	0.00280419	3	23	23
ENSG00000164342.8	TLR3	1.44945	0.0188464	0.147211	0.151138	0.00061048	0.0954022	2.28112e-08	3	20	20
ENSG00000237667.1	AC113607.1	1.44915	0.00910426	0.147296	0.151223	0.00279478	0.0578656	2.01714e-05	9	78	78
ENSG00000116691.6	MIIP	1.4487	0.00398145	0.147422	0.151351	0.0161516	0.228718	2.62997e-20	8	37	37
ENSG00000167895.10	TMC8	-1.4486	-0.00365652	0.147449	0.151378	0.0201698	0.147589	1.33241e-12	3	29	29
ENSG00000106133.13	NSUN5P2	1.44778	0.00259452	0.14768	0.151611	0.0353351	0.115756	3.26289e-10	13	54	54
ENSG00000100109.12	TFIP11	1.44619	0.00131041	0.148124	0.152061	0.116741	0.439093	1.04994e-45	8	27	27
ENSG00000106479.6	ZNF862	1.44556	0.0257532	0.148301	0.152239	0.000322233	0.0141836	0.0371283	4	18	18
ENSG00000101104.8	PABPC1L	1.44542	0.00430888	0.148341	0.152279	0.0124962	0.106585	3.47679e-09	8	36	36
ENSG00000160961.7	ZNF333	-1.445	-0.00710147	0.148459	0.152399	0.00500918	0.264735	1.50161e-23	9	44	44
ENSG00000197782.10	ZNF780A	-1.44474	-0.0158209	0.148532	0.152472	0.000888785	0.102471	4.9755e-09	3	17	17
ENSG00000266912.1	CTC-325H20.2	1.44458	0.00649195	0.148577	0.152518	0.00537401	0.0374272	0.000586468	7	25	25
ENSG00000140386.8	SCAPER	-1.44439	-0.0439541	0.148629	0.15257	0.000118852	0.311717	3.49857e-28	2	44	44
ENSG00000116704.6	SLC35D1	1.44417	0.004404	0.14869	0.152632	0.0115417	0.129012	2.43758e-11	6	43	43
ENSG00000256092.2	hsa-mir-8072	1.44414	0.026672	0.1487	0.152642	0.000338911	0.020311	0.012608	1	10	10
ENSG00000204338.4	CYP21A1P	1.44368	0.00149701	0.148829	0.152772	0.0960162	0.198503	3.08327e-17	35	59	59
ENSG00000120539.10	MASTL	-1.44362	-0.0177283	0.148845	0.152789	0.000770223	0.149848	8.10069e-13	3	36	36
ENSG00000104695.8	PPP2CB	1.44299	0.0103158	0.149023	0.152968	0.00209934	0.283977	4.5801e-26	5	30	30
ENSG00000105447.8	GRWD1	1.4403	0.00789974	0.149783	0.153736	0.00498661	0.0676484	3.54992e-06	4	8	8
ENSG00000112282.13	MED23	-1.43986	-0.00854468	0.149908	0.153863	0.00264843	0.0782969	4.81933e-07	8	58	58
ENSG00000103313.7	MEFV	1.4386	0.00434321	0.150264	0.154222	0.0115976	0.199004	3.90939e-17	4	12	12
ENSG00000105583.5	WDR83OS	1.43857	0.00608238	0.150273	0.154232	0.00545219	0.0842358	1.75954e-07	10	56	56
ENSG00000166024.9	R3HCC1L	1.43835	0.0145472	0.150334	0.154293	0.00103195	0.0189732	0.0152487	2	18	18
ENSG00000117151.8	CTBS	1.43801	0.0298972	0.150431	0.154391	0.000257857	0.0854558	8.40309e-08	2	22	22
ENSG00000258181.1	RP11-493L12.4	1.43784	0.0246184	0.15048	0.15444	0.000364656	0.176729	5.94305e-15	1	10	10
ENSG00000182742.5	HOXB4	1.43779	0.0194176	0.150493	0.154453	0.000716672	0.0388517	0.000392254	4	29	29
ENSG00000169609.9	C15orf40	1.43715	0.0046501	0.150675	0.154637	0.00976816	0.14821	1.58857e-12	8	35	35
ENSG00000196562.10	SULF2	1.43691	0.00438119	0.150744	0.154707	0.00942727	0.110275	2.1915e-09	6	45	45
ENSG00000183624.9	HMCES	-1.43678	-0.0103158	0.150782	0.154745	0.0026351	0.0468868	0.0001051	8	66	66
ENSG00000065911.7	MTHFD2	-1.43659	-0.0127	0.150836	0.1548	0.00177067	0.0333827	0.00118978	3	18	18
ENSG00000100350.10	FOXRED2	1.43445	0.0108847	0.151444	0.155414	0.00164365	0.21198	3.2017e-18	3	19	19
ENSG00000214765.4	SEPT7P2	-1.43423	-0.00682292	0.151508	0.155479	0.00501799	0.194652	1.80917e-16	4	27	27
ENSG00000170615.10	SLC26A5	1.43413	0.00202706	0.151534	0.155505	0.0494931	0.0757306	3.90483e-07	3	15	15
ENSG00000198496.6	NBR2	-1.43405	-0.0038706	0.151559	0.15553	0.0144531	0.33695	5.26158e-31	3	32	32
ENSG00000131495.4	NDUFA2	-1.4335	-0.0319671	0.151715	0.155688	0.000216917	0.0519484	5.10618e-05	4	33	33
ENSG00000140319.6	SRP14	1.43304	0.0138884	0.151847	0.155821	0.00118629	0.0400613	0.000366354	5	20	20
ENSG00000205047.3	FLJ00104	-1.43268	-0.00595624	0.15195	0.155925	0.00568797	0.0275113	0.0036472	2	5	5
ENSG00000213132.2	AC022498.1	1.4325	0.010187	0.152001	0.155977	0.00257835	0.167415	3.99583e-14	2	17	17
ENSG00000171135.10	JAGN1	1.43158	0.0104112	0.152263	0.156241	0.00218551	0.0297252	0.00247835	2	9	9
ENSG00000177946.4	CENPBD1	1.43131	0.0974841	0.15234	0.156319	2.02321e-05	0.0179562	0.0192223	1	13	13
ENSG00000189241.6	TSPYL1	1.431	0.0159979	0.152429	0.156409	0.000877975	0.0420071	0.000261447	4	45	45
ENSG00000197375.8	SLC22A5	-1.42977	-0.00258635	0.152782	0.156765	0.0334003	0.166638	4.28943e-14	8	46	46
ENSG00000179715.8	PCED1B	-1.42861	-0.00688449	0.153116	0.157103	0.00467386	0.0686682	2.5864e-06	5	20	20
ENSG00000140497.12	SCAMP2	-1.42614	-0.00248178	0.153827	0.157821	0.0335066	0.189912	1.35219e-16	10	35	35
ENSG00000164430.11	MB21D1	1.42599	0.00723667	0.153872	0.157866	0.00426417	0.0143185	0.035247	8	53	53
ENSG00000196867.3	ZFP28	1.42583	0.00623939	0.153919	0.157913	0.00583518	0.162608	7.33184e-14	5	45	45
ENSG00000165417.7	GTF2A1	-1.42547	-0.0735625	0.15402	0.158016	4.11312e-05	0.0409353	0.000304268	1	6	6
ENSG00000168234.8	TTC39C	1.42503	0.033672	0.154147	0.158144	0.000212216	0.15354	3.88605e-13	5	38	38
ENSG00000225217.1	HSPA7	1.42438	0.00645971	0.154337	0.158336	0.00584636	0.103735	1.92228e-09	9	48	48
ENSG00000180697.4	C3orf22	1.42409	0.0198379	0.154421	0.158421	0.000764869	0.062965	7.56757e-06	2	31	31
ENSG00000170876.7	TMEM43	1.42364	0.0148786	0.154551	0.158552	0.000958199	0.0372326	0.000653303	2	7	7
ENSG00000261804.1	RP11-44F14.2	-1.42285	-0.0141696	0.154779	0.158782	0.00119182	0.259438	1.90789e-22	4	29	29
ENSG00000198089.10	SFI1	1.42262	0.00443073	0.154847	0.158851	0.0133561	0.146343	2.35059e-12	8	61	61
ENSG00000221990.2	C5orf55	-1.42236	-0.00512252	0.154922	0.158926	0.00780074	0.0301315	0.00220828	4	23	23
ENSG00000163281.7	GNPDA2	1.42178	0.0134957	0.15509	0.159096	0.00118076	0.145006	1.3691e-12	1	38	38
ENSG00000154035.6	C17orf103	1.42068	0.0051841	0.155411	0.159421	0.00823702	0.0233531	0.00731609	2	17	17
ENSG00000100360.10	IFT27	1.4198	0.0205527	0.155665	0.159677	0.000546756	0.108049	2.86599e-09	2	13	13
ENSG00000168874.8	ATOH8	1.41941	0.00578189	0.155779	0.159792	0.00642819	0.349009	2.05624e-32	5	51	51
ENSG00000203871.4	C6orf164	-1.41833	-0.0044646	0.156094	0.16011	0.00963816	0.0730051	1.37547e-06	10	101	101
ENSG00000196693.10	ZNF33B	1.4179	0.155321	0.15622	0.160237	9.35251e-06	0.152936	7.01847e-13	1	30	30
ENSG00000196927.4	AC009093.1	1.41599	0.0135288	0.156779	0.160802	0.00124359	0.0635334	5.66827e-06	4	38	38
ENSG00000241043.1	GVQW1	-1.41547	-0.0166973	0.15693	0.160954	0.000786861	0.0410751	0.000312299	1	22	22
ENSG00000111860.9	CEP85L	-1.41533	-0.0838178	0.156971	0.160995	3.08161e-05	0.064659	4.69613e-06	3	25	25
ENSG00000122378.9	FAM213A	1.41417	0.00563615	0.157312	0.16134	0.00713613	0.0492507	8.38472e-05	4	57	57
ENSG00000155970.7	MICU3	-1.41312	-0.510007	0.15762	0.161651	7.09094e-07	0.0131281	0.043332	1	10	10
ENSG00000165959.7	CLMN	-1.41295	-0.0210855	0.15767	0.161701	0.000498547	0.0648675	6.00552e-06	1	21	21
ENSG00000125124.7	BBS2	1.41237	0.0201785	0.15784	0.161873	0.000463604	0.37055	1.77443e-36	1	27	27
ENSG00000168126.3	OR2W6P	-1.41179	-0.0084235	0.158013	0.162047	0.00435209	0.0365136	0.000673024	10	33	33
ENSG00000158411.6	MITD1	1.4111	0.0123092	0.158215	0.162251	0.00133737	0.0147365	0.0334968	3	14	14
ENSG00000099330.4	OCEL1	1.41055	0.0110716	0.158377	0.162415	0.00187291	0.287551	1.47279e-25	12	55	55
ENSG00000135269.13	TES	-1.41052	-0.00752518	0.158387	0.162425	0.00351533	0.0523362	3.72773e-05	2	20	20
ENSG00000188000.2	OR7D2	-1.4093	-0.0129656	0.158746	0.162787	0.00125282	0.141468	3.10197e-12	10	32	32
ENSG00000179837.6	RBM15B	1.40905	0.00875135	0.15882	0.162862	0.00261931	0.0477039	9.61116e-05	3	16	16
ENSG00000150076.18	C10orf68	-1.40825	-0.00626185	0.159056	0.163101	0.00632967	0.0462462	0.000143444	5	55	55
ENSG00000204366.3	ZBTB12	1.40823	0.00138512	0.159064	0.163109	0.104409	0.291356	7.00691e-27	7	15	15
ENSG00000174080.6	CTSF	1.40813	0.00350753	0.159093	0.163138	0.0175056	0.176717	3.90673e-15	4	18	18
ENSG00000171148.9	TADA3	-1.40756	-0.0253421	0.15926	0.163306	0.00038203	0.0823632	2.09595e-07	1	7	7
ENSG00000231039.2	RP11-445P17.3	1.40548	0.00398709	0.159877	0.163929	0.0154468	0.0334467	0.00129419	18	112	112
ENSG00000258366.3	RTEL1	-1.40494	-0.00222513	0.160039	0.164092	0.0419456	0.101681	9.57161e-09	3	17	17
ENSG00000231346.1	RP5-836N10.1	1.40458	0.0119393	0.160146	0.1642	0.00168406	0.06282	5.72652e-06	6	55	55
ENSG00000183486.8	MX2	-1.40443	-0.00305836	0.160192	0.164247	0.0267497	0.0901671	5.23924e-08	3	12	12
ENSG00000183741.7	CBX6	-1.40407	-0.00324494	0.160299	0.164354	0.0215429	0.0512161	5.71537e-05	12	68	68
ENSG00000160783.15	PMF1	1.40331	0.00639258	0.160525	0.164583	0.00572518	0.0424303	0.000207016	2	9	9
ENSG00000123427.11	METTL21B	1.40287	0.00391475	0.160654	0.164713	0.0134998	0.260188	9.35261e-23	7	51	51
ENSG00000141028.6	CDRT15P1	1.40272	0.00680953	0.1607	0.164759	0.00456825	0.13883	8.60249e-12	1	10	10
ENSG00000068615.12	REEP1	-1.40239	-0.0216063	0.1608	0.16486	0.000590768	0.0623416	9.45033e-06	1	11	11
ENSG00000086015.16	MAST2	1.40191	0.0120985	0.160941	0.165002	0.00171273	0.0859311	1.61635e-07	6	60	60
ENSG00000250138.3	RP11-848G14.5	-1.40185	-0.00246721	0.16096	0.165021	0.0402269	0.0976018	1.02786e-08	8	41	41
ENSG00000164002.7	EXO5	-1.40155	-0.00937803	0.161049	0.165111	0.002508	0.0309365	0.0020445	6	63	63
ENSG00000120889.8	TNFRSF10B	-1.40078	-0.00308035	0.16128	0.165345	0.0252907	0.115581	5.25738e-10	1	7	7
ENSG00000196235.9	SUPT5H	1.40026	0.0409082	0.161435	0.165501	0.00013611	0.0147279	0.0329565	3	20	20
ENSG00000186453.8	FAM228A	-1.39938	-0.00495873	0.161698	0.165766	0.00822516	0.100193	1.14582e-08	14	107	107
ENSG00000143420.13	ENSA	1.39917	0.00789917	0.161761	0.16583	0.00268095	0.0497429	6.47934e-05	2	14	14
ENSG00000177030.12	DEAF1	-1.39897	-0.00517756	0.161821	0.165891	0.00843344	0.0422812	0.000295068	9	46	46
ENSG00000049449.4	RCN1	1.3981	0.197351	0.162082	0.166154	1.45899e-06	0.0416389	0.000323636	2	9	9
ENSG00000137074.14	APTX	1.39808	0.0296735	0.16209	0.166162	0.000265071	0.0341438	0.00111628	1	55	55
ENSG00000113441.11	LNPEP	1.39801	0.00692233	0.16211	0.166182	0.00389544	0.0847202	1.71216e-07	5	39	39
ENSG00000135387.15	CAPRIN1	-1.39731	-0.0207302	0.162321	0.166396	0.000463732	0.0513844	5.7111e-05	3	24	24
ENSG00000180901.6	KCTD2	1.39573	0.00604441	0.162795	0.166873	0.00549553	0.0426068	0.000274101	9	60	60
ENSG00000111885.5	MAN1A1	1.39551	0.0633861	0.162862	0.166941	5.22891e-05	0.0360781	0.000774513	2	38	38
ENSG00000091592.11	NLRP1	-1.39526	-0.00374162	0.162937	0.167017	0.0166731	0.0709616	1.4874e-06	2	7	7
ENSG00000197417.7	SHPK	-1.39517	-0.0129943	0.162963	0.167043	0.00152279	0.0277569	0.00319908	2	16	16
ENSG00000168269.7	FOXI1	1.3947	0.00953399	0.163107	0.167188	0.00239167	0.178209	2.13772e-15	5	26	26
ENSG00000157992.8	KRTCAP3	1.39403	0.00969213	0.163309	0.167392	0.00216339	0.0936911	2.02785e-08	3	18	18
ENSG00000197146.2	AL133458.1	1.39299	0.0024217	0.163622	0.167708	0.0296742	0.365141	2.0019e-34	3	68	68
ENSG00000165730.10	STOX1	-1.3928	-0.00277697	0.163679	0.167766	0.0298281	0.293957	9.58949e-27	6	28	28
ENSG00000175334.3	BANF1	-1.39274	-0.0105883	0.163698	0.167784	0.001481	0.0437673	0.000214878	5	32	32
ENSG00000088726.11	TMEM40	1.39155	0.0102109	0.16406	0.16815	0.0018863	0.0230535	0.00713033	1	4	4
ENSG00000183773.11	AIFM3	1.39141	0.00385706	0.164102	0.168193	0.0147523	0.233149	2.13199e-20	6	40	40
ENSG00000100348.5	TXN2	-1.39132	-0.0100316	0.164127	0.168217	0.00184001	0.0469611	0.000117918	8	66	66
ENSG00000233327.6	USP32P2	1.39109	0.0201569	0.164198	0.168289	0.000723766	0.445576	3.13134e-46	2	11	11
ENSG00000152380.5	FAM151B	-1.38981	-0.00379716	0.164587	0.168682	0.0164408	0.118497	3.55906e-10	14	127	127
ENSG00000156642.12	NPTN	1.38947	0.0361483	0.16469	0.168785	0.000183107	0.0135883	0.0406213	1	20	20
ENSG00000229515.1	FLT1P1	1.38881	0.0401447	0.16489	0.168987	0.000115016	0.0289318	0.00271821	1	10	10
ENSG00000150054.14	MPP7	1.38855	0.0411824	0.16497	0.169068	0.000120972	0.062884	7.74665e-06	3	25	25
ENSG00000136247.10	ZDHHC4	-1.38837	-0.00323734	0.165024	0.169122	0.021864	0.117153	5.79347e-10	4	30	30
ENSG00000126602.6	TRAP1	1.38789	0.00125805	0.165169	0.169269	0.133271	0.237102	1.08909e-20	3	11	11
ENSG00000042980.8	ADAM28	-1.38711	-0.00956493	0.165409	0.169511	0.00205256	0.0677023	3.33205e-06	2	30	30
ENSG00000142959.4	BEST4	1.38694	0.00814489	0.16546	0.169562	0.00263959	0.0230468	0.007539	3	35	35
ENSG00000114631.10	PODXL2	1.38568	0.00268627	0.165844	0.16995	0.0198967	0.101732	7.07206e-09	10	68	68
ENSG00000105327.11	BBC3	1.38455	0.0139121	0.166191	0.1703	0.00114587	0.0198122	0.012554	5	16	16
ENSG00000216937.7	CCDC7	-1.38432	-0.00729298	0.16626	0.170369	0.00387685	0.0398337	0.000367265	1	9	9
ENSG00000152284.4	TCF7L1	-1.38426	-0.0265231	0.16628	0.170389	0.000260464	0.0554176	2.66873e-05	1	8	8
ENSG00000233609.3	RP11-62H7.2	1.38424	0.00398413	0.166285	0.170394	0.0126463	0.157721	1.97626e-13	5	29	29
ENSG00000183735.5	TBK1	-1.38407	-0.0131414	0.166336	0.170446	0.00133248	0.0271599	0.00379909	5	37	37
ENSG00000225241.3	RP11-640M9.2	1.38388	0.00762079	0.166395	0.170505	0.00385082	0.178873	2.38875e-15	2	10	10
ENSG00000105676.9	ARMC6	-1.38369	-0.00759117	0.166452	0.170563	0.00309098	0.0212729	0.0105522	3	17	17
ENSG00000197457.5	STMN3	-1.38328	-0.0072172	0.16658	0.170691	0.00384835	0.0936937	2.87611e-08	8	40	40
ENSG00000173818.12	ENDOV	-1.38191	-0.0345017	0.167001	0.171116	0.000142617	0.0254375	0.0047908	2	24	24
ENSG00000261770.1	CTC-459F4.1	-1.38187	-0.0225328	0.167012	0.171127	0.000386561	0.17039	1.59331e-14	4	50	50
ENSG00000106799.8	TGFBR1	1.38178	0.140606	0.16704	0.171156	1.37565e-05	0.0868157	8.97645e-08	1	12	12
ENSG00000140450.7	ARRDC4	-1.38143	-0.00986799	0.167146	0.171262	0.00194754	0.458011	2.52222e-46	4	36	36
ENSG00000118197.9	DDX59	1.38139	0.00720942	0.16716	0.171277	0.00405166	0.0735062	1.05662e-06	1	11	11
ENSG00000109084.9	TMEM97	1.3798	0.0455973	0.167648	0.171769	0.000121098	0.0503723	6.84744e-05	2	36	36
ENSG00000232926.1	AC000078.5	1.37958	0.00688095	0.167715	0.171836	0.00461626	0.0468797	8.88968e-05	4	24	24
ENSG00000127804.8	METTL16	-1.3794	-0.00390491	0.167771	0.171893	0.0141001	0.039428	0.000463701	4	16	16
ENSG00000233297.4	RASA4DP	1.37757	0.00567967	0.168335	0.172462	0.00753125	0.213612	2.96622e-18	6	35	35
ENSG00000143315.5	PIGM	-1.37735	-0.00505466	0.168405	0.172533	0.0086243	0.111814	1.13005e-09	11	73	73
ENSG00000188690.8	UROS	1.37679	0.0125536	0.168578	0.172707	0.00140293	0.0331969	0.00120798	2	30	30
ENSG00000213123.6	TCTEX1D2	1.37617	1.23843	0.16877	0.172901	1.45032e-07	0.0551497	2.26928e-05	1	10	10
ENSG00000271862.1	RP11-343L5.2	1.37582	0.00673145	0.168878	0.17301	0.00498547	0.0156389	0.0291357	3	22	22
ENSG00000131979.14	GCH1	-1.37565	-0.00255588	0.168929	0.173061	0.0322272	0.212139	1.746e-18	5	26	26
ENSG00000261098.1	RP11-819C21.1	1.37518	0.00755174	0.169077	0.17321	0.00350972	0.0358563	0.000769198	6	57	57
ENSG00000269468.1	AC004824.2	1.37499	0.00812854	0.169134	0.173268	0.00330694	0.0661153	4.31104e-06	7	44	44
ENSG00000219435.3	TEX40	1.37478	0.0103321	0.169201	0.173335	0.00756582	0.0370002	0.00070041	5	38	38
ENSG00000002933.3	TMEM176A	1.37472	0.00304429	0.169219	0.173353	0.0242865	0.573024	2.79662e-67	2	22	22
ENSG00000241015.2	TPM3P9	1.37398	0.0133858	0.169449	0.173585	0.00114474	0.351184	3.14034e-32	2	16	16
ENSG00000109790.12	KLHL5	1.37364	0.00739943	0.169554	0.173692	0.00417858	0.0907693	5.65491e-08	2	26	26
ENSG00000168807.12	SNTB2	-1.37292	-0.0106833	0.169777	0.173916	0.00193583	0.102865	7.12561e-09	4	16	16
ENSG00000184669.6	OR7E14P	-1.37099	-0.006089	0.170377	0.174521	0.00639941	0.0898475	4.68676e-08	6	42	42
ENSG00000197062.7	RP5-874C20.3	-1.37092	-0.00973613	0.170401	0.174545	0.0020167	0.0152284	0.0314985	7	14	14
ENSG00000188554.9	NBR1	-1.3705	-0.0100607	0.170531	0.174677	0.00197698	0.0131161	0.0432607	5	14	14
ENSG00000149218.4	ENDOD1	-1.37026	-0.00841261	0.170606	0.174752	0.00285355	0.0626814	7.97198e-06	5	19	19
ENSG00000146109.3	ABT1	1.36915	0.00399568	0.170951	0.1751	0.0128032	0.0786578	4.25844e-07	12	28	28
ENSG00000101220.13	C20orf27	-1.36877	-0.00219981	0.171071	0.175221	0.0465956	0.0463968	0.000120485	12	49	49
ENSG00000166405.10	RIC3	1.36819	0.00349301	0.171254	0.175405	0.018216	0.0516622	5.54892e-05	13	126	126
ENSG00000113269.9	RNF130	1.36669	0.0138199	0.171722	0.175878	0.00119943	0.0495185	8.2867e-05	3	16	16
ENSG00000124275.10	MTRR	1.36598	0.00634966	0.171946	0.176103	0.00431183	0.025196	0.00516475	5	28	28
ENSG00000140948.7	ZCCHC14	1.36582	0.0130899	0.171994	0.176152	0.00109192	0.0641629	5.73267e-06	2	32	32
ENSG00000124302.8	CHST8	1.36581	0.0837074	0.172	0.176158	3.74614e-05	0.119548	2.2236e-10	1	10	10
ENSG00000260947.1	RP11-384P7.7	1.36536	0.088707	0.172141	0.1763	2.05437e-05	0.0341029	0.00106191	2	17	17
ENSG00000198829.5	SUCNR1	-1.36481	-0.0149127	0.172311	0.176472	0.000713901	0.024799	0.0055381	7	58	58
ENSG00000100461.13	RBM23	1.36476	0.0243381	0.17233	0.17649	0.000618832	0.0863024	1.24916e-07	1	11	11
ENSG00000186088.11	GSAP	-1.36473	-0.0040587	0.172338	0.176499	0.0128776	0.187488	1.41777e-16	3	25	25
ENSG00000183172.8	SMDT1	-1.36394	-0.00593796	0.172585	0.176748	0.00557765	0.526709	2.93317e-58	4	62	62
ENSG00000131591.13	C1orf159	1.36272	0.0531812	0.17297	0.177136	7.93809e-05	0.0935254	1.88474e-08	1	5	5
ENSG00000135972.4	MRPS9	1.36182	0.0147189	0.173255	0.177423	0.000965471	0.11688	4.842e-10	4	55	55
ENSG00000232859.5	LYRM9	1.36069	0.0203597	0.17361	0.177781	0.000550301	0.0433127	0.000195531	2	15	15
ENSG00000159648.7	TEPP	-1.36062	-0.00550745	0.173635	0.177806	0.00691126	0.0347576	0.00102394	10	53	53
ENSG00000068028.13	RASSF1	-1.36038	-0.00653749	0.17371	0.177882	0.00425906	0.0239281	0.00669448	7	24	24
ENSG00000214892.4	USP8P1	1.35993	0.0016542	0.173853	0.178026	0.0734036	0.18826	8.1284e-17	4	11	11
ENSG00000164924.13	YWHAZ	-1.35726	-0.00938268	0.174699	0.178879	0.00257825	0.114436	9.2492e-10	6	52	52
ENSG00000168906.8	MAT2A	-1.35716	-0.0116085	0.174731	0.178911	0.00142446	0.057681	2.13509e-05	4	19	19
ENSG00000142102.11	ATHL1	1.35601	0.00353202	0.175095	0.179277	0.015853	0.054876	2.75209e-05	3	8	8
ENSG00000187630.10	DHRS4L2	1.35588	0.00604945	0.175136	0.179319	0.00565105	0.0629774	8.01568e-06	5	45	45
ENSG00000205534.5	RP11-345J4.8	1.35583	0.0041581	0.175152	0.179335	0.0123921	0.0410572	0.000286532	6	20	20
ENSG00000110107.4	PRPF19	-1.35368	-0.422239	0.17584	0.180029	1.1e-06	0.022003	0.00927971	1	10	10
ENSG00000234444.5	ZNF736	1.35286	0.0108893	0.176101	0.180292	0.00176646	0.106652	3.44715e-09	2	26	26
ENSG00000233236.1	AP001171.1	-1.35184	-0.00271954	0.176427	0.18062	0.0274832	0.0562269	1.94789e-05	5	36	36
ENSG00000106034.13	CPED1	1.35101	0.0261771	0.176693	0.180888	0.000298501	0.0825092	2.67325e-07	2	15	15
ENSG00000105497.3	ZNF175	-1.35058	-0.00725834	0.17683	0.181027	0.00357659	0.102634	6.9867e-09	6	55	55
ENSG00000010539.7	ZNF200	-1.3504	-0.0032803	0.176887	0.181084	0.0184968	0.111737	5.90131e-10	5	23	23
ENSG00000038219.8	BOD1L1	-1.34928	-0.0018822	0.177246	0.181445	0.0494046	0.0945847	3.45524e-08	4	32	32
ENSG00000072609.13	CHFR	-1.3487	-0.00456733	0.177432	0.181633	0.0113604	0.0275382	0.00330021	9	31	31
ENSG00000186716.15	BCR	-1.34838	-0.00472477	0.177536	0.181738	0.00889015	0.147414	1.19251e-12	11	39	39
ENSG00000189127.3	ANKRD34B	1.34723	0.00920358	0.177905	0.18211	0.00256142	0.365779	3.66084e-34	5	38	38
ENSG00000145882.6	PCYOX1L	-1.3472	-0.00482552	0.177915	0.18212	0.00740229	0.277204	1.22928e-25	6	39	39
ENSG00000136813.10	KIAA0368	-1.34716	-0.00678202	0.17793	0.182135	0.00384542	0.0521924	4.92427e-05	7	51	51
ENSG00000230107.1	CTA-126B4.7	1.3468	0.0671653	0.178043	0.182249	4.54955e-05	0.0575883	1.64623e-05	3	9	9
ENSG00000167842.11	MIS12	1.34581	0.00652149	0.178364	0.182573	0.00429865	0.0501369	7.36511e-05	7	32	32
ENSG00000110665.7	C11orf21	-1.34576	-0.00441342	0.178379	0.182587	0.00974197	0.329952	3.17868e-30	11	55	55
ENSG00000165637.9	VDAC2	1.34478	0.0163369	0.178696	0.182906	0.000718837	0.0758498	8.04741e-07	2	17	17
ENSG00000198178.6	CLEC4C	-1.34396	-0.0129748	0.178961	0.183174	0.00135572	0.425693	8.21436e-42	4	9	9
ENSG00000118507.11	AKAP7	1.34317	0.00336077	0.179217	0.183432	0.0167081	0.0317616	0.00159356	17	92	92
ENSG00000197798.4	FAM118B	-1.34301	-0.0100637	0.17927	0.183485	0.00190907	0.38853	5.00735e-37	1	15	15
ENSG00000146416.12	AIG1	1.3429	0.00313564	0.179305	0.183521	0.0166334	0.0307809	0.00203092	14	109	109
ENSG00000169435.9	RASSF6	1.34287	0.128711	0.179315	0.18353	1.35764e-05	0.0207092	0.0113926	2	34	34
ENSG00000004864.9	SLC25A13	-1.34211	-0.0272782	0.17956	0.183777	0.000272778	0.0572836	2.21436e-05	1	26	26
ENSG00000162704.11	ARPC5	1.34117	0.0231298	0.179866	0.184086	0.000375713	0.265926	3.59694e-23	2	44	44
ENSG00000250918.2	RP11-497H16.4	-1.34017	-0.00520376	0.18019	0.184412	0.00688916	0.156674	3.08154e-13	2	9	9
ENSG00000254387.1	RP3-388N13.2	1.33945	0.0116539	0.180424	0.184648	0.00138002	0.0135911	0.041043	5	34	34
ENSG00000115523.12	GNLY	1.3392	0.0092811	0.180505	0.18473	0.00276191	0.33044	1.11087e-30	2	21	21
ENSG00000011007.8	TCEB3	1.33823	0.00908843	0.180821	0.185048	0.00263994	0.0569587	1.98698e-05	9	41	41
ENSG00000204789.3	ZNF204P	-1.33803	-0.00533016	0.180887	0.185114	0.00802264	0.0577762	2.05346e-05	15	33	33
ENSG00000143801.12	PSEN2	-1.33717	-0.0169537	0.181168	0.185398	0.000737117	0.0237877	0.00632426	3	56	56
ENSG00000172613.3	RAD9A	1.33683	0.0063028	0.181279	0.185509	0.00550555	0.0148593	0.0275946	4	19	19
ENSG00000152404.11	CWF19L2	-1.33643	-0.00291347	0.18141	0.185641	0.0229586	0.134439	1.44367e-11	1	27	27
ENSG00000230305.2	AC004980.9	-1.33592	-0.00545997	0.181574	0.185807	0.00637711	0.176435	2.19076e-15	5	22	22
ENSG00000130921.3	C12orf65	1.33589	0.00535227	0.181587	0.185819	0.005716	0.111836	1.19394e-09	10	37	37
ENSG00000186152.6	LILRP1	-1.33542	-0.00430089	0.181739	0.185972	0.0111206	0.570148	1.18042e-67	16	71	71
ENSG00000196417.8	ZNF765	-1.33465	-0.0247841	0.18199	0.186226	0.000415434	0.0217741	0.0092929	1	5	5
ENSG00000178538.5	CA8	1.33428	0.00316533	0.182112	0.186348	0.0237736	0.0693919	2.43922e-06	12	90	90
ENSG00000169738.3	DCXR	1.33414	0.0418169	0.182158	0.186395	0.000108222	0.152011	9.19379e-13	2	18	18
ENSG00000129625.8	REEP5	-1.33395	-0.0217368	0.18222	0.186457	0.000414991	0.138248	1.08401e-11	1	25	25
ENSG00000154001.9	PPP2R5E	-1.33366	-0.00325648	0.182316	0.186554	0.0174844	0.042415	0.000254189	9	86	86
ENSG00000157379.9	DHRS1	1.3327	0.00258957	0.18263	0.18687	0.0445496	0.222371	4.77123e-19	10	57	57
ENSG00000228049.5	POLR2J2	-1.33268	-0.00267387	0.182636	0.186876	0.0272807	0.274135	3.31664e-24	5	40	40
ENSG00000158941.12	CCAR2	1.33165	0.0470645	0.182974	0.187217	8.25216e-05	0.0609929	9.67571e-06	2	16	16
ENSG00000172954.9	LCLAT1	1.33131	0.0104024	0.183088	0.187332	0.00164675	0.245872	9.2742e-22	5	50	50
ENSG00000182379.9	NXPH4	1.33051	0.00779935	0.18335	0.187596	0.00329607	0.0162205	0.024857	1	1	1
ENSG00000151789.5	ZNF385D	1.33021	4.03129	0.18345	0.187696	1.16777e-08	0.043262	0.00023373	1	22	22
ENSG00000124731.8	TREM1	1.33011	0.00841437	0.183481	0.187728	0.00269645	0.247389	1.38871e-21	8	54	54
ENSG00000204642.9	HLA-F	1.32937	0.00111582	0.183728	0.187976	0.14687	0.348051	6.47666e-32	21	49	49
ENSG00000174791.6	RIN1	-1.32933	-0.0126038	0.18374	0.187988	0.0016336	0.306992	2.07015e-29	2	7	7
ENSG00000164483.12	SAMD3	1.3292	0.00332247	0.183783	0.188031	0.0174138	0.110542	1.04855e-09	9	45	45
ENSG00000002822.11	MAD1L1	-1.32863	-0.00686139	0.183969	0.188219	0.0054997	0.10215	5.5126e-09	7	72	72
ENSG00000269524.1	CTB-83J4.1	1.32852	0.0202321	0.184008	0.188258	0.000511629	0.122653	1.02986e-10	2	20	20
ENSG00000213995.7	CARKD	-1.32839	-0.0501977	0.18405	0.188301	7.94789e-05	0.220472	7.54963e-19	1	31	31
ENSG00000124942.9	AHNAK	1.32776	0.00536215	0.184257	0.188509	0.00741304	0.0248182	0.00571008	7	41	41
ENSG00000107099.11	DOCK8	1.32686	0.00183718	0.184555	0.188809	0.0529314	0.170599	1.21948e-14	3	38	38
ENSG00000137757.6	CASP5	-1.32628	-0.00706083	0.184746	0.189002	0.0022178	0.047528	6.14392e-05	3	22	22
ENSG00000269001.1	ZNF818P	-1.32609	-0.00455984	0.18481	0.189066	0.0107301	0.0683953	3.42704e-06	7	49	49
ENSG00000159733.9	ZFYVE28	-1.32591	-0.0441526	0.18487	0.189127	0.000108613	0.192313	3.278e-16	3	18	18
ENSG00000189423.7	USP32P3	1.32591	0.0272895	0.18487	0.189127	0.000264704	0.12457	6.48617e-11	1	9	9
ENSG00000163527.5	STT3B	-1.32588	-0.00636973	0.18488	0.189136	0.00445163	0.0132853	0.044644	5	51	51
ENSG00000215717.5	TMEM167B	1.32455	0.00162086	0.185319	0.189579	0.0777603	0.132078	2.8788e-11	13	78	78
ENSG00000189068.5	VSTM1	-1.32342	-0.00110827	0.185695	0.189958	0.140844	0.293844	5.87065e-26	12	47	47
ENSG00000114125.9	RNF7	1.32335	0.0193381	0.18572	0.189983	0.000661049	0.0267235	0.00425937	1	7	7
ENSG00000233121.1	VN1R20P	1.32282	0.00514521	0.185895	0.190159	0.00695195	0.012961	0.0457433	15	90	90
ENSG00000157045.4	NTAN1	1.32094	0.00278482	0.186521	0.190789	0.0260343	0.0282187	0.00274623	5	20	20
ENSG00000166689.10	PLEKHA7	-1.32071	-0.0195829	0.186599	0.190868	0.000481472	0.0594521	1.15966e-05	4	23	23
ENSG00000129667.8	RHBDF2	1.32004	0.0089515	0.186823	0.191094	0.00230758	0.0436241	0.000232857	3	24	24
ENSG00000163485.11	ADORA1	1.31975	0.00845379	0.186918	0.191189	0.00272678	0.1634	5.8782e-14	6	49	49
ENSG00000158792.11	SPATA2L	1.31968	0.00805419	0.186942	0.191214	0.0027531	0.176625	5.94087e-15	7	42	42
ENSG00000249068.1	CTC-287O8.1	1.31928	0.00484486	0.187075	0.191348	0.00852012	0.0335512	0.00115394	6	52	52
ENSG00000135698.5	MPHOSPH6	1.31912	0.0064	0.187129	0.191402	0.00548222	0.139915	4.53362e-12	4	35	35
ENSG00000104763.13	ASAH1	1.31878	0.004241	0.187242	0.191515	0.0110069	0.448992	5.95156e-46	5	38	38
ENSG00000273448.1	RP11-166O4.6	-1.31845	-0.0148892	0.187354	0.191629	0.000783193	0.0889192	8.59988e-08	2	16	16
ENSG00000215252.7	GOLGA8B	1.31815	0.0417705	0.187452	0.191727	0.000105915	0.0546732	2.48551e-05	2	23	23
ENSG00000182551.9	ADI1	-1.318	-0.0157216	0.187504	0.191779	0.000984006	0.0792905	3.22194e-07	2	24	24
ENSG00000160712.8	IL6R	1.31781	0.00515011	0.187569	0.191845	0.00725179	0.0748513	1.0896e-06	6	17	17
ENSG00000167768.4	KRT1	-1.3178	-0.0136523	0.187569	0.191845	0.00122602	0.244902	4.20535e-21	3	35	35
ENSG00000198466.8	ZNF587	-1.31694	-0.0257939	0.18786	0.192138	0.000302735	0.0775554	6.4273e-07	1	9	9
ENSG00000100036.11	SLC35E4	-1.31568	-0.0196329	0.18828	0.192561	0.000488827	0.016551	0.0235303	1	12	12
ENSG00000163823.3	CCR1	-1.3155	-0.00305366	0.188343	0.192624	0.0176997	0.230617	3.99144e-20	5	36	36
ENSG00000113303.7	BTNL8	1.3153	0.00292466	0.188408	0.19269	0.0245857	0.454898	1.69141e-46	3	28	28
ENSG00000268658.1	LINC00664	-1.31516	-0.00668371	0.188456	0.192738	0.00410931	0.265777	1.53816e-23	3	20	20
ENSG00000227113.2	RP11-460N20.4	1.31473	0.0921941	0.1886	0.192883	2.14131e-05	0.10455	3.97278e-09	1	27	27
ENSG00000271888.1	RP11-560J1.2	1.31443	0.00890673	0.188701	0.192984	0.00222831	0.0683667	3.18962e-06	2	21	21
ENSG00000100580.7	TMED8	1.31405	0.0222686	0.188828	0.193113	0.000397491	0.075752	6.79988e-07	2	22	22
ENSG00000013573.12	DDX11	1.31374	0.0055091	0.188932	0.193218	0.00658007	0.613469	2.24077e-75	2	33	33
ENSG00000135114.8	OASL	-1.3137	-0.00269166	0.188948	0.193233	0.0278728	0.0977302	1.9955e-08	14	90	90
ENSG00000166321.9	NUDT13	1.31313	0.00536093	0.18914	0.193426	0.00571418	0.117912	4.76516e-10	7	67	67
ENSG00000156113.16	KCNMA1	-1.31296	-0.00378823	0.189195	0.193482	0.0117428	0.330903	1.45994e-30	5	34	34
ENSG00000134824.9	FADS2	1.31221	0.00961945	0.189451	0.19374	0.0020766	0.52765	1.48031e-57	3	25	25
ENSG00000165548.6	TMEM63C	1.31142	0.0372224	0.189715	0.194006	0.000144317	0.409489	4.18258e-40	3	26	26
ENSG00000224383.3	C17orf72	1.31138	0.00954482	0.189731	0.194021	0.00216362	0.0623886	8.3379e-06	3	30	30
ENSG00000124299.9	PEPD	1.31138	0.0143647	0.189731	0.194021	0.000914936	0.0151346	0.0305384	3	34	34
ENSG00000149089.8	APIP	1.31079	0.0624709	0.18993	0.194222	5.34205e-05	0.164425	6.05099e-14	2	50	50
ENSG00000143748.13	NVL	-1.31058	-0.00449408	0.190001	0.194293	0.0093965	0.0320075	0.00164252	7	21	21
ENSG00000273032.1	DGCR9	-1.30939	-0.0188364	0.190404	0.194699	0.000575148	0.107226	2.14027e-09	5	24	24
ENSG00000112977.11	DAP	1.30905	0.00162268	0.190518	0.194814	0.0720511	0.270197	2.4188e-24	12	72	72
ENSG00000177683.9	THAP5	1.30738	0.00716912	0.191085	0.195385	0.00387014	0.0755958	7.28071e-07	2	8	8
ENSG00000120318.11	ARAP3	-1.30698	-0.00352386	0.191221	0.195521	0.0172535	0.0917925	5.02355e-08	4	18	18
ENSG00000169762.12	TAPT1	-1.30669	-0.00457738	0.191317	0.195619	0.0101878	0.0389712	0.000522015	12	84	84
ENSG00000137225.8	CAPN11	1.30589	0.0399936	0.19159	0.195893	0.000117722	0.0651998	4.90336e-06	2	24	24
ENSG00000107937.14	GTPBP4	1.30573	0.0136353	0.191646	0.19595	0.00101121	0.0127737	0.0492357	2	10	10
ENSG00000130203.5	APOE	-1.30536	-0.0113319	0.19177	0.196075	0.0013988	0.0231599	0.00684279	5	21	21
ENSG00000139517.6	LNX2	-1.3034	-0.00748229	0.192437	0.196746	0.00351534	0.0896669	7.6332e-08	3	31	31
ENSG00000103275.14	UBE2I	-1.30094	-0.0466434	0.19328	0.197594	9.90624e-05	0.076331	8.11011e-07	1	8	8
ENSG00000258919.1	RP11-1029J19.4	1.30064	0.0128312	0.193381	0.197696	0.00112417	0.0622501	8.38259e-06	4	21	21
ENSG00000253333.1	RP11-497H16.8	-1.30018	-0.0404428	0.19354	0.197856	0.000122927	0.207194	1.8247e-18	1	5	5
ENSG00000153130.13	SCOC	-1.29993	-0.0476073	0.193626	0.197943	0.000125669	0.0552622	2.03042e-05	3	18	18
ENSG00000165609.8	NUDT5	1.29964	0.00671495	0.193726	0.198043	0.00419007	0.0436003	0.00017444	2	21	21
ENSG00000103811.11	CTSH	-1.29958	-0.00102163	0.193744	0.198062	0.170265	0.30936	1.96104e-28	6	46	46
ENSG00000254206.1	NPIPB11	-1.29953	-0.00513597	0.19376	0.198078	0.00618497	0.0268634	0.00391685	5	12	12
ENSG00000152465.13	NMT2	-1.29878	-0.00282084	0.194018	0.198337	0.0203393	0.113635	4.38028e-10	5	33	33
ENSG00000226002.1	RP11-460N20.5	1.29813	0.01532	0.194244	0.198564	0.000748496	0.409828	1.34946e-40	2	35	35
ENSG00000188372.10	ZP3	1.29797	0.00423638	0.194296	0.198617	0.00987925	0.284762	4.82923e-25	7	52	52
ENSG00000111321.6	LTBR	-1.29751	-0.00626744	0.194457	0.198779	0.00482203	0.0422858	0.000281459	3	4	4
ENSG00000184616.7	AC004166.6	1.29629	0.00234188	0.194875	0.1992	0.0363186	0.0466785	0.000113224	14	55	55
ENSG00000140943.12	MBTPS1	1.29582	0.00509806	0.195039	0.199365	0.00614903	0.200472	3.75418e-17	4	24	24
ENSG00000072210.14	ALDH3A2	1.29535	0.0156866	0.195198	0.199525	0.000700721	0.0193395	0.0135252	2	7	7
ENSG00000132600.12	PRMT7	1.29466	0.00460569	0.195436	0.199765	0.0094372	0.160422	1.20701e-13	9	36	36
ENSG00000205578.4	POM121B	-1.29433	-0.00306947	0.195552	0.199881	0.0186719	0.0595337	1.05844e-05	5	36	36
ENSG00000134049.3	IER3IP1	1.2939	0.0233352	0.1957	0.20003	0.000356241	0.0380405	0.00059851	1	3	3
ENSG00000235290.1	HLA-W	1.29288	0.00230948	0.196054	0.200386	0.0520538	0.0470296	0.000127521	27	44	44
ENSG00000105963.9	ADAP1	-1.29179	-0.0018018	0.196431	0.200766	0.058004	0.171985	1.50725e-14	6	50	50
ENSG00000085721.8	RRN3	1.29175	0.00680206	0.196445	0.20078	0.00413369	0.0219675	0.00926903	5	26	26
ENSG00000255533.1	RP11-326C3.4	1.29147	0.0123361	0.19654	0.200875	0.00190283	0.0274453	0.00334354	2	9	9
ENSG00000136869.13	TLR4	-1.2902	-0.0266662	0.19698	0.201318	0.000311664	0.330088	4.09349e-30	1	13	13
ENSG00000248099.3	INSL3	1.2901	0.0061638	0.197017	0.201356	0.00397088	0.0879256	3.85554e-08	3	12	12
ENSG00000127412.2	TRPV5	-1.29009	-0.00512795	0.197019	0.201357	0.00805402	0.0598961	1.41316e-05	3	5	5
ENSG00000174628.12	IQCK	1.28991	0.0118962	0.197081	0.20142	0.0013532	0.0282411	0.00282268	7	26	26
ENSG00000110218.4	PANX1	1.28921	0.0159349	0.197326	0.201667	0.00086738	0.260011	7.76599e-23	2	18	18
ENSG00000188092.10	GPR89B	-1.28834	-0.00728258	0.197629	0.201971	0.00302617	0.0206151	0.0119562	2	8	8
ENSG00000124102.4	PI3	-1.28794	-0.0069197	0.197766	0.202109	0.00350291	0.0248234	0.0053307	11	47	47
ENSG00000137764.15	MAP2K5	1.2865	0.00624326	0.19827	0.202616	0.00463387	0.193209	1.61053e-16	1	11	11
ENSG00000134575.5	ACP2	-1.28535	-0.00331429	0.198671	0.20302	0.0170693	0.167092	2.16725e-14	4	16	16
ENSG00000166928.6	MS4A14	-1.28523	-0.0285189	0.19871	0.203059	0.000247946	0.284357	5.43185e-26	3	22	22
ENSG00000107679.10	PLEKHA1	1.28289	0.0137894	0.19953	0.203884	0.00100617	0.10752	1.70248e-09	1	24	24
ENSG00000133858.11	ZFC3H1	1.28178	0.0117816	0.19992	0.204276	0.000677161	0.0170804	0.0214933	1	4	4
ENSG00000075292.14	ZNF638	1.28115	0.0802011	0.20014	0.204498	3.96205e-05	0.0268739	0.00365958	1	9	9
ENSG00000128805.10	ARHGAP22	-1.28082	-0.00219098	0.200258	0.204616	0.0305152	0.194647	1.13506e-16	15	66	66
ENSG00000138780.10	GSTCD	1.2807	0.00619394	0.200301	0.204659	0.00526472	0.0307831	0.00194557	6	20	20
ENSG00000100596.2	SPTLC2	1.28024	0.0398364	0.200461	0.20482	0.000117638	0.0865768	9.85895e-08	2	20	20
ENSG00000104369.4	JPH1	-1.28015	-0.01248	0.200491	0.204851	0.00111206	0.0273433	0.00331399	3	27	27
ENSG00000152457.13	DCLRE1C	-1.27978	-0.00295236	0.200624	0.204984	0.0119283	0.0731475	8.84262e-07	11	50	50
ENSG00000256128.1	LINC00944	1.27874	0.218646	0.20099	0.205353	2.61776e-06	0.104861	4.57054e-09	1	8	8
ENSG00000013288.4	MAN2B2	1.27865	0.00758676	0.201021	0.205384	0.00275317	0.190098	1.26039e-16	2	10	10
ENSG00000270810.1	RP11-274B21.8	1.27848	0.0288616	0.20108	0.205444	0.000225377	0.0429784	0.000258234	2	8	8
ENSG00000198156.6	NPIPB6	-1.27826	-0.0899193	0.201156	0.20552	3.07081e-05	0.039644	0.000409557	2	24	24
ENSG00000145868.12	FBXO38	-1.27797	-0.0121965	0.201262	0.205626	0.00163148	0.161167	9.50324e-14	3	16	16
ENSG00000172927.3	MYEOV	1.27715	0.00822332	0.20155	0.205916	0.00341223	0.0265443	0.0035837	1	10	10
ENSG00000056661.9	PCGF2	-1.27696	-0.0019962	0.201615	0.205981	0.0482799	0.0866346	3.99058e-08	2	11	11
ENSG00000166501.8	PRKCB	-1.27643	-0.0296337	0.201803	0.206171	0.000271734	0.0863526	1.25656e-07	5	10	10
ENSG00000018699.7	TTC27	-1.27615	-0.023374	0.201903	0.206271	0.00035684	0.0491314	7.61942e-05	2	13	13
ENSG00000013523.5	ANGEL1	1.27613	0.00619765	0.201909	0.206277	0.0047004	0.099661	7.33302e-09	7	58	58
ENSG00000261245.2	RP11-120K18.3	1.27463	0.042998	0.20244	0.206811	0.000103467	0.0850823	1.68124e-07	1	11	11
ENSG00000117479.8	SLC19A2	1.27413	0.0190484	0.202617	0.206989	0.000559935	0.0155562	0.0296691	4	21	21
ENSG00000183955.8	SETD8	-1.27203	-0.00522046	0.203363	0.20774	0.00687046	0.0382223	0.000532923	3	14	14
ENSG00000146083.7	RNF44	-1.27173	-0.0224227	0.203467	0.207845	0.00034391	0.0782414	4.39506e-07	2	22	22
ENSG00000006607.9	FARP2	-1.27154	-0.00957049	0.203536	0.207914	0.00213482	0.181784	2.0572e-15	2	30	30
ENSG00000106571.8	GLI3	-1.27153	-0.00402042	0.203541	0.207918	0.0158777	0.0280285	0.00297945	9	74	74
ENSG00000116698.16	SMG7	-1.27135	-0.0344792	0.203603	0.207981	0.000151873	0.115569	3.13562e-10	2	35	35
ENSG00000183396.3	TMEM89	1.27012	0.00381683	0.204041	0.208421	0.0117804	0.021026	0.0108466	3	5	5
ENSG00000185523.6	C1orf227	-1.26965	-0.0319009	0.20421	0.208592	0.000171013	0.037987	0.000549078	3	21	21
ENSG00000122692.7	SMU1	-1.26817	-0.00619158	0.204738	0.209123	0.00587546	0.111411	1.49331e-09	9	103	103
ENSG00000188290.6	HES4	-1.26598	-0.0320639	0.20552	0.209909	0.000213617	0.102544	6.87555e-09	1	7	7
ENSG00000152926.10	ZNF117	-1.26592	-0.0096408	0.205543	0.209932	0.00163764	0.0318632	0.00164009	6	18	18
ENSG00000235621.4	LINC00494	-1.26544	-0.0145418	0.205715	0.210105	0.000800072	0.0278788	0.00343681	2	35	35
ENSG00000238005.2	RP11-443B7.1	-1.26508	-0.00686885	0.205841	0.210232	0.00301149	0.181837	4.3662e-16	3	18	18
ENSG00000176834.9	VSIG10	-1.26505	-0.00121047	0.205852	0.210243	0.118128	0.258043	1.08289e-22	6	18	18
ENSG00000243566.2	UPK3B	1.26494	0.00682426	0.205894	0.210285	0.00356216	0.273289	7.53475e-24	11	82	82
ENSG00000124233.10	SEMG1	-1.2649	-0.117654	0.205908	0.210299	1.41757e-05	0.0269867	0.00296144	2	19	19
ENSG00000170122.4	FOXD4	-1.26486	-0.010955	0.205921	0.210313	0.00152295	0.0455545	0.000157953	4	58	58
ENSG00000239704.6	CDRT4	1.26459	0.0119566	0.206019	0.210411	0.0011881	0.159715	7.60487e-14	2	12	12
ENSG00000175538.6	KCNE3	1.26413	0.0061947	0.206185	0.210578	0.00455092	0.106592	3.94694e-09	4	18	18
ENSG00000253364.1	RP11-731F5.2	-1.26412	-0.0236432	0.206186	0.210579	0.000379511	0.0896911	7.64598e-08	2	37	37
ENSG00000174483.15	BBS1	1.26309	0.00538856	0.206557	0.210953	0.00642409	0.0601931	1.18401e-05	4	16	16
ENSG00000141452.5	C18orf8	1.26247	0.00384997	0.206779	0.211175	0.010788	0.0546093	3.02103e-05	2	14	14
ENSG00000272463.1	RP11-532F6.3	-1.26025	-0.0022826	0.207579	0.21198	0.0372913	0.120393	3.27402e-10	2	8	8
ENSG00000065970.4	FOXJ2	1.25995	0.00176321	0.207689	0.21209	0.0581697	0.205348	3.90886e-18	6	20	20
ENSG00000072694.14	FCGR2B	1.25933	0.0388115	0.207912	0.212315	0.000110707	0.378267	1.87572e-36	4	41	41
ENSG00000140374.11	ETFA	-1.25823	-0.119912	0.20831	0.212715	1.23248e-05	0.156228	9.17493e-14	1	26	26
ENSG00000189013.10	KIR2DL4	-1.25818	-0.00956216	0.208328	0.212733	0.00188156	0.0168535	0.02298	8	31	31
ENSG00000089597.12	GANAB	1.25815	0.0235597	0.208338	0.212743	0.000313523	0.0297666	0.00248293	4	14	14
ENSG00000160695.10	VPS11	-1.25793	-0.0074443	0.208416	0.212822	0.00288708	0.186746	4.42039e-16	3	22	22
ENSG00000163374.15	YY1AP1	-1.25744	-0.00580767	0.208593	0.213	0.00558527	0.0183672	0.0147918	3	26	26
ENSG00000137474.15	MYO7A	1.25701	0.00286492	0.20875	0.213157	0.0216305	0.114772	7.7375e-10	9	58	58
ENSG00000118777.6	ABCG2	1.25597	0.0155931	0.209128	0.213537	0.000652088	0.092221	5.04812e-08	3	16	16
ENSG00000101247.13	NDUFAF5	1.25588	0.0192063	0.209161	0.213571	0.000524826	0.149992	1.17481e-12	2	13	13
ENSG00000156515.17	HK1	-1.25539	-0.0166184	0.209337	0.213748	0.000816995	0.0395237	0.000439833	2	22	22
ENSG00000162882.10	HAAO	1.25524	0.328061	0.20939	0.213801	1.39774e-06	0.0383442	0.000459147	1	17	17
ENSG00000198574.4	SH2D1B	1.25458	0.00695918	0.209632	0.214044	0.00291907	0.0443262	0.000190939	3	22	22
ENSG00000223638.3	RFPL4A	1.25429	0.00533337	0.209735	0.214148	0.00596967	0.0879196	1.1548e-07	5	16	16
ENSG00000126467.6	TSKS	-1.25373	-0.00859168	0.209941	0.214355	0.0025582	0.367626	3.7604e-35	6	27	27
ENSG00000260973.1	RP11-105C19.2	1.25222	0.00250066	0.210489	0.214906	0.0252521	0.0816717	2.52647e-07	7	41	41
ENSG00000120217.9	CD274	-1.25151	-0.103898	0.21075	0.215168	1.40031e-05	0.0880289	1.08344e-07	1	7	7
ENSG00000103253.13	HAGHL	-1.25122	-0.00350662	0.210854	0.215273	0.0136049	0.161472	1.27877e-13	12	51	51
ENSG00000183251.3	OR51B4	-1.25085	-0.0941946	0.21099	0.215409	1.96316e-05	0.0245753	0.00572648	1	16	16
ENSG00000129116.13	PALLD	-1.25071	-0.0334173	0.21104	0.21546	0.000168583	0.0200824	0.012709	1	6	6
ENSG00000164758.3	MED30	-1.25049	-0.00383138	0.211121	0.215541	0.0120045	0.0183338	0.0162795	6	45	45
ENSG00000165555.5	NOXRED1	-1.25044	-0.0364436	0.211139	0.215559	0.000126052	0.0574878	2.11254e-05	2	21	21
ENSG00000104093.9	DMXL2	1.24964	0.317442	0.21143	0.215852	1.65531e-06	0.0285337	0.0030334	1	20	20
ENSG00000215568.3	GAB4	1.24962	0.00991176	0.211439	0.215861	0.00209883	0.0440741	0.000195032	3	24	24
ENSG00000104320.9	NBN	-1.24936	-0.00931257	0.211534	0.215956	0.00206526	0.0251296	0.00530826	2	54	54
ENSG00000178252.13	WDR6	1.24868	0.00473619	0.21178	0.216204	0.00964909	0.300144	8.39114e-27	10	56	56
ENSG00000183044.7	ABAT	1.24866	0.00406411	0.21179	0.216214	0.0119628	0.139484	6.75619e-12	7	36	36
ENSG00000163466.11	ARPC2	1.24827	0.00787234	0.211933	0.216357	0.00329504	0.0531397	4.0426e-05	3	32	32
ENSG00000101558.9	VAPA	1.2482	0.00854509	0.211957	0.216381	0.00276017	0.140403	5.24783e-12	6	49	49
ENSG00000175550.3	DRAP1	-1.24684	-0.00351903	0.212457	0.216884	0.0109204	0.0202137	0.0117351	12	53	53
ENSG00000166272.12	WBP1L	1.24483	0.00520735	0.213196	0.217627	0.00566586	0.0188763	0.015885	6	20	20
ENSG00000102524.7	TNFSF13B	-1.24481	-0.0131687	0.2132	0.217631	0.00110327	0.0953427	1.22622e-08	2	16	16
ENSG00000264490.2	WI2-87327B8.1	-1.24473	-0.00937477	0.21323	0.217661	0.00250735	0.0270041	0.00384565	3	23	23
ENSG00000198467.9	TPM2	-1.2442	-0.00772651	0.213424	0.217856	0.00333741	0.108126	2.40857e-09	3	25	25
ENSG00000204644.5	ZFP57	1.24401	0.000855992	0.213497	0.21793	0.196571	0.564304	1.33889e-64	26	64	64
ENSG00000214212.4	C19orf38	1.24356	0.00437912	0.213661	0.218094	0.00887548	0.037166	0.00071714	7	21	21
ENSG00000119457.7	SLC46A2	1.2433	0.00187259	0.213759	0.218192	0.0456334	0.138347	1.02452e-11	15	65	65
ENSG00000184389.8	A3GALT2	1.2429	0.00703237	0.213905	0.21834	0.00297759	0.2662	4.05825e-23	5	42	42
ENSG00000160856.16	FCRL3	1.24266	0.00129889	0.213993	0.218428	0.100248	0.235436	1.07674e-20	4	12	12
ENSG00000066379.10	ZNRD1	1.24253	0.017352	0.214041	0.218477	0.000717161	0.0921215	3.06375e-08	9	41	41
ENSG00000255860.2	RP11-807H22.6	-1.2424	-0.0123506	0.21409	0.218525	0.00123108	0.310122	6.34306e-28	4	22	22
ENSG00000051620.6	HEBP2	-1.24142	-0.031709	0.21445	0.218887	0.000178124	0.10036	1.17786e-08	1	40	40
ENSG00000168903.8	BTNL3	-1.24086	-0.00382491	0.214657	0.219095	0.0129944	0.489441	1.98412e-51	4	14	14
ENSG00000176871.4	WSB2	-1.23932	-0.00156313	0.215226	0.219667	0.06788	0.158752	1.42191e-13	3	22	22
ENSG00000125450.6	NUP85	-1.239	-0.00295984	0.215344	0.219786	0.018406	0.358642	7.54743e-34	2	7	7
ENSG00000169442.4	CD52	1.23869	0.005868	0.21546	0.219902	0.00473071	0.236802	1.12969e-20	6	41	41
ENSG00000118418.10	HMGN3	-1.23866	-0.0282671	0.21547	0.219913	0.000207185	0.0523133	4.07846e-05	1	19	19
ENSG00000165997.4	ARL5B	-1.23794	-0.119184	0.21574	0.220184	1.12809e-05	0.0176834	0.0199575	2	33	33
ENSG00000178977.3	LINC00324	1.23767	0.00605947	0.21584	0.220284	0.00494151	0.0531178	3.74655e-05	5	40	40
ENSG00000245685.2	AF146191.4	1.23676	0.0211382	0.216176	0.220622	0.00034803	0.0357333	0.000858392	2	17	17
ENSG00000136280.11	CCM2	-1.23633	-0.0104185	0.216335	0.220782	0.00156985	0.273203	6.18947e-24	2	17	17
ENSG00000047579.15	DTNBP1	1.23594	0.00620357	0.216481	0.220929	0.00449425	0.160995	1.06612e-13	6	34	34
ENSG00000271821.1	XXbac-BPG299F13.14	1.23549	0.00181416	0.216647	0.221096	0.0527497	0.0628658	7.03153e-06	44	76	76
ENSG00000171219.8	CDC42BPG	1.23485	0.159284	0.216887	0.221337	5.42692e-06	0.0161167	0.0265603	2	17	17
ENSG00000185847.3	RP1-46F2.2	1.23428	0.0049607	0.2171	0.22155	0.00669995	0.033466	0.00134579	2	7	7
ENSG00000237989.1	AP001046.5	1.2342	0.00540908	0.217129	0.22158	0.00582468	0.0167286	0.0233455	3	33	33
ENSG00000183520.7	UTP11L	-1.23417	-0.0124778	0.21714	0.221591	0.0010946	0.0344884	0.000995597	4	26	26
ENSG00000235532.1	LINC00402	-1.23376	-0.00657282	0.217292	0.221744	0.00369913	0.0424116	0.000221954	4	19	19
ENSG00000255776.1	RP11-436I9.3	1.23344	0.00458872	0.217411	0.221863	0.00820673	0.0208444	0.0101202	10	52	52
ENSG00000270966.1	RP11-62H7.3	-1.23271	-0.00937831	0.217683	0.222137	0.00212091	0.025374	0.00452456	3	7	7
ENSG00000165304.3	MELK	1.23228	0.00464393	0.217844	0.222299	0.00748064	0.0318381	0.00142337	6	29	29
ENSG00000126698.6	DNAJC8	1.23079	0.0372607	0.2184	0.222857	0.000112395	0.0916074	5.67035e-08	1	17	17
ENSG00000182636.4	NDN	1.23033	0.00783495	0.218575	0.223032	0.00289682	0.0170797	0.0222192	3	23	23
ENSG00000188026.7	RILPL1	-1.23027	-0.0368194	0.218595	0.223053	0.000107168	0.0981856	1.27067e-08	2	20	20
ENSG00000106948.12	AKNA	-1.22973	-0.00977835	0.218797	0.223256	0.00181518	0.0230192	0.00716715	8	28	28
ENSG00000123684.8	LPGAT1	1.22972	0.0383121	0.218801	0.22326	0.000119644	0.0434997	0.00020778	2	16	16
ENSG00000137574.6	TGS1	-1.22967	-0.0222093	0.218819	0.223278	0.000337466	0.138591	5.07598e-12	3	28	28
ENSG00000116830.7	TTF2	1.22964	0.0032102	0.218834	0.223293	0.0114941	0.170121	2.69538e-14	4	35	35
ENSG00000106565.13	TMEM176B	1.22914	0.00263993	0.21902	0.22348	0.0264257	0.541881	5.09057e-61	4	22	22
ENSG00000134864.6	GGACT	1.2289	0.0192047	0.21911	0.22357	0.000771834	0.0433685	0.000228163	1	13	13
ENSG00000203546.3	RP11-176H8.1	-1.22866	-0.0739185	0.2192	0.223661	2.9047e-05	0.0136539	0.0407628	1	6	6
ENSG00000159259.7	CHAF1B	-1.22647	-0.0136795	0.22002	0.224485	0.00073252	0.0196216	0.0138388	1	13	13
ENSG00000148719.10	DNAJB12	-1.22637	-0.0188397	0.22006	0.224525	0.000468042	0.0958741	2.24591e-08	3	26	26
ENSG00000197846.3	HIST1H2BF	-1.22624	-0.0216038	0.220108	0.224573	0.000439781	0.0181499	0.0177295	3	13	13
ENSG00000186603.4	HPDL	1.22608	0.00365383	0.220168	0.224633	0.0128203	0.0303205	0.00190319	2	9	9
ENSG00000188820.8	FAM26F	1.22558	0.00185166	0.220358	0.224824	0.0392421	0.2465	8.6796e-22	11	101	101
ENSG00000205560.8	CPT1B	1.22516	0.00223992	0.220513	0.224981	0.0370064	0.34603	7.44613e-32	8	38	38
ENSG00000181274.5	FRAT2	-1.22492	-0.0209688	0.220606	0.225073	0.000351917	0.112598	1.42739e-09	2	47	47
ENSG00000228903.2	RASA4CP	1.2249	0.00652279	0.220613	0.22508	0.00379642	0.201665	1.65684e-17	7	24	24
ENSG00000166965.8	RCCD1	1.22463	0.00744731	0.220713	0.225181	0.00272744	0.0978849	1.6344e-08	3	17	17
ENSG00000226450.2	CYP2D8P1	1.22377	0.0218016	0.22104	0.22551	0.000387991	0.068332	2.09638e-06	1	18	18
ENSG00000088038.13	CNOT3	-1.22354	-0.00306297	0.221124	0.225594	0.0178145	0.0746638	9.98041e-07	4	16	16
ENSG00000100445.12	SDR39U1	-1.22346	-0.00996521	0.221157	0.225627	0.00174678	0.159489	1.20231e-13	4	40	40
ENSG00000089063.10	TMEM230	-1.22232	-0.00505181	0.221586	0.226058	0.00703494	0.149303	1.29224e-12	4	28	28
ENSG00000067533.5	RRP15	1.22225	0.0112128	0.221614	0.226086	0.00146163	0.0363602	0.000789745	2	12	12
ENSG00000186193.7	SAPCD2	-1.22223	-0.00778015	0.221621	0.226093	0.00298436	0.287342	5.1764e-26	14	51	51
ENSG00000261159.1	RP11-723O4.9	-1.22166	-0.025471	0.221836	0.22631	0.000281164	0.140848	6.6211e-12	2	41	41
ENSG00000196268.7	ZNF493	-1.22096	-0.0103655	0.222101	0.226576	0.00143115	0.236585	1.64344e-20	5	36	36
ENSG00000166189.6	HPS6	-1.2197	-0.00325777	0.222579	0.227055	0.0175616	0.198443	1.17863e-17	3	25	25
ENSG00000163956.6	LRPAP1	-1.21911	-0.00995389	0.222803	0.227281	0.0014964	0.175029	8.90825e-15	2	20	20
ENSG00000112110.5	MRPL18	-1.21871	-0.00702237	0.222954	0.227433	0.00342505	0.123109	1.50639e-10	2	35	35
ENSG00000167618.5	LAIR2	1.21858	0.0025508	0.223005	0.227484	0.0233141	0.136599	9.47766e-12	24	113	113
ENSG00000072864.8	NDE1	-1.21818	-0.00147028	0.223157	0.227636	0.0706155	0.153625	6.09639e-13	2	18	18
ENSG00000071242.7	RPS6KA2	1.21714	0.00425653	0.223552	0.228033	0.00879133	0.133532	1.46139e-11	8	68	68
ENSG00000065802.7	ASB1	1.21682	0.00359065	0.223675	0.228156	0.0123063	0.19646	4.16999e-17	2	13	13
ENSG00000148690.10	FRA10AC1	-1.21646	-0.00698685	0.223808	0.228291	0.0041559	0.253174	4.57459e-22	3	12	12
ENSG00000108309.8	RUNDC3A	-1.21627	-0.00343874	0.223881	0.228363	0.00908866	0.109811	1.32111e-09	6	24	24
ENSG00000140688.12	C16orf58	1.21492	0.00482298	0.224395	0.22888	0.00534388	0.0179587	0.0178189	4	15	15
ENSG00000177054.9	ZDHHC13	-1.214	-0.0105978	0.224749	0.229235	0.00151288	0.0704828	2.04787e-06	3	20	20
ENSG00000092036.12	HAUS4	-1.21382	-0.00241689	0.224817	0.229304	0.0309407	0.297731	2.64223e-27	4	25	25
ENSG00000236493.1	EIF2S2P3	-1.21284	-0.00828291	0.225189	0.229678	0.00239245	0.0734318	1.10295e-06	3	18	18
ENSG00000137710.10	RDX	1.2126	0.0061876	0.225284	0.229773	0.00491313	0.0580536	1.967e-05	5	16	16
ENSG00000168615.7	ADAM9	-1.21257	-0.0172103	0.225295	0.229784	0.000536701	0.147335	1.84743e-12	5	45	45
ENSG00000234498.2	RPL13AP20	1.21228	0.00919942	0.225405	0.229894	0.00206548	0.0131397	0.0451387	4	23	23
ENSG00000135919.8	SERPINE2	1.21201	0.008617	0.225507	0.229997	0.00222469	0.0703834	1.59016e-06	6	25	25
ENSG00000153187.12	HNRNPU	-1.21173	-0.00672124	0.225614	0.230104	0.00348017	0.0179575	0.0187426	6	34	34
ENSG00000176974.13	SHMT1	-1.21038	-0.00244245	0.226134	0.230627	0.0343498	0.391415	1.18422e-37	16	76	76
ENSG00000133313.10	CNDP2	-1.21026	-0.00501559	0.226179	0.230672	0.00639556	0.109655	1.64381e-09	3	11	11
ENSG00000104219.8	ZDHHC2	1.21023	0.00341961	0.226191	0.230684	0.0116395	0.0842102	1.16588e-07	5	33	33
ENSG00000111328.2	CDK2AP1	-1.20999	-0.00689797	0.226281	0.230774	0.00445527	0.18786	4.88981e-16	5	31	31
ENSG00000166831.4	RBPMS2	-1.2098	-0.0118293	0.226357	0.230851	0.000855563	0.281121	1.77453e-25	4	45	45
ENSG00000240356.2	RPL23AP7	-1.2091	-0.0718352	0.226623	0.231117	4.16071e-05	0.442388	3.14514e-44	2	17	17
ENSG00000145703.11	IQGAP2	-1.20887	-0.0151104	0.226713	0.231208	0.000682086	0.184635	6.69353e-16	2	14	14
ENSG00000196653.7	ZNF502	-1.20782	-0.00760627	0.227118	0.231615	0.00230663	0.297663	1.75504e-27	7	64	64
ENSG00000166833.15	NAV2	1.20721	0.00566846	0.22735	0.231848	0.00553294	0.0191013	0.0155304	9	67	67
ENSG00000142089.11	IFITM3	-1.20669	-0.00334207	0.227551	0.23205	0.0141481	0.457468	2.12203e-46	9	39	39
ENSG00000103381.7	CPPED1	1.20649	0.00799331	0.22763	0.232129	0.00249149	0.0714762	1.57263e-06	1	6	6
ENSG00000140280.9	LYSMD2	1.20604	0.00694859	0.227801	0.232301	0.00336096	0.0315839	0.00149062	4	15	15
ENSG00000099949.14	LZTR1	-1.20466	-0.0507433	0.228335	0.232837	6.84259e-05	0.276337	2.73072e-25	2	26	26
ENSG00000145555.10	MYO10	-1.20441	-0.00702668	0.228433	0.232935	0.00320073	0.0877658	1.17085e-07	6	31	31
ENSG00000170889.9	RPS9	-1.20428	-0.00259784	0.228483	0.232986	0.0258637	0.327311	6.12301e-30	8	51	51
ENSG00000117748.5	RPA2	-1.2033	-0.0162573	0.228862	0.233366	0.000557509	0.504028	1.73501e-53	3	18	18
ENSG00000140545.10	MFGE8	-1.20262	-0.0164472	0.229122	0.233627	0.000575717	0.125491	1.12959e-10	4	20	20
ENSG00000181315.6	ZNF322	-1.20189	-0.00358478	0.229406	0.233913	0.012473	0.0261188	0.00437696	12	17	17
ENSG00000242689.1	CNTF	1.2017	0.00458491	0.229479	0.233986	0.0078582	0.013618	0.0415309	5	36	36
ENSG00000078687.12	TNRC6C	1.20156	0.00518813	0.229535	0.234042	0.00700199	0.0167985	0.0237242	5	35	35
ENSG00000256604.1	AC093668.2	1.20149	0.00763955	0.22956	0.234067	0.00246524	0.062131	9.28966e-06	1	18	18
ENSG00000177239.10	MAN1B1	-1.20147	-0.00479937	0.22957	0.234077	0.00746454	0.340454	2.04111e-32	5	22	22
ENSG00000107816.13	LZTS2	-1.20036	-0.0179762	0.229999	0.234508	0.00052937	0.0149768	0.0324622	4	23	23
ENSG00000213626.7	LBH	1.20006	0.00378488	0.230114	0.234624	0.00901456	0.0416996	0.000305286	8	43	43
ENSG00000169032.5	MAP2K1	-1.1999	-0.0199862	0.230179	0.234689	0.000399061	0.025348	0.00481663	3	29	29
ENSG00000183066.10	WBP2NL	1.19959	0.0202758	0.2303	0.23481	0.000329406	0.0192454	0.014817	2	15	15
ENSG00000227671.3	MIR3916	-1.1994	-0.00526377	0.230372	0.234883	0.00555292	0.341045	3.69089e-32	7	45	45
ENSG00000260549.1	MT1L	1.19938	0.104686	0.23038	0.234891	1.45306e-05	0.0145975	0.0339973	1	13	13
ENSG00000164253.8	WDR41	-1.19817	-0.00829563	0.230853	0.235365	0.00319578	0.237056	1.85244e-20	5	64	64
ENSG00000119632.3	IFI27L2	1.19791	0.00476605	0.230953	0.235466	0.00636773	0.0626053	8.07942e-06	3	21	21
ENSG00000108883.8	EFTUD2	1.19767	0.0182143	0.231045	0.235558	0.000489873	0.0708536	1.93958e-06	4	55	55
ENSG00000113575.5	PPP2CA	1.19761	0.0124942	0.231069	0.235582	0.00122909	0.0427253	0.000213243	3	52	52
ENSG00000152689.13	RASGRP3	1.19755	0.00353859	0.231093	0.235606	0.013183	0.0698738	2.59471e-06	4	30	30
ENSG00000248375.1	RP11-177B4.1	-1.19635	-0.00720221	0.231561	0.236076	0.0033126	0.0242747	0.00615888	3	13	13
ENSG00000149131.11	SERPING1	1.19617	0.0959047	0.23163	0.236146	1.90663e-05	0.0251424	0.00501734	1	15	15
ENSG00000053524.7	MCF2L2	-1.19535	-0.00963889	0.231949	0.236466	0.00261669	0.0342003	0.000922076	4	12	12
ENSG00000143320.4	CRABP2	1.19476	0.00194254	0.232182	0.2367	0.0410246	0.0869475	1.15067e-07	2	16	16
ENSG00000196683.6	TOMM7	1.19458	0.00604934	0.232253	0.236771	0.00455446	0.217632	1.49359e-18	8	36	36
ENSG00000225880.4	LINC00115	1.19357	0.0264845	0.232645	0.237165	0.000185031	0.0355392	0.000724847	2	20	20
ENSG00000132718.7	SYT11	1.19354	0.0094859	0.232659	0.237179	0.00186736	0.0694948	2.42888e-06	4	20	20
ENSG00000131100.8	ATP6V1E1	-1.19323	-0.00862453	0.23278	0.237301	0.00220161	0.0706508	1.71052e-06	4	26	26
ENSG00000187583.6	PLEKHN1	-1.19315	-0.00651534	0.232809	0.237329	0.00305527	0.0272376	0.00380452	2	12	12
ENSG00000172247.3	C1QTNF4	1.19299	0.0093115	0.232874	0.237394	0.00157947	0.207738	9.90969e-18	3	19	19
ENSG00000133943.16	C14orf159	1.19269	0.00356091	0.232989	0.23751	0.0151391	0.119058	2.9259e-10	5	28	28
ENSG00000130811.6	EIF3G	-1.19267	-0.0124261	0.232999	0.23752	0.000978371	0.115543	5.51905e-10	4	16	16
ENSG00000122218.10	COPA	1.19173	0.00466236	0.233368	0.237891	0.00794903	0.34192	2.7434e-31	2	16	16
ENSG00000165929.8	TC2N	-1.19164	-0.0287265	0.233404	0.237927	0.000197933	0.0980627	6.10229e-09	2	16	16
ENSG00000132256.14	TRIM5	-1.19089	-0.00356063	0.233696	0.23822	0.0116935	0.0218727	0.00943076	12	39	39
ENSG00000196526.6	AFAP1	-1.18984	-0.00288735	0.23411	0.238636	0.0197947	0.503191	5.28171e-55	1	9	9
ENSG00000263006.2	ROCK1P1	1.18895	0.011256	0.23446	0.238987	0.00132964	0.0832286	2.00046e-07	1	5	5
ENSG00000198830.6	HMGN2	-1.18893	-0.00342234	0.234468	0.238995	0.0161135	0.0648076	5.05844e-06	5	26	26
ENSG00000172375.8	C2CD2L	1.18887	0.0161149	0.234491	0.239018	0.000639428	0.312538	3.88852e-28	4	23	23
ENSG00000157240.2	FZD1	-1.18842	-0.00156526	0.234666	0.239194	0.070203	0.183781	1.5792e-15	2	13	13
ENSG00000120860.6	CCDC53	1.18825	0.00803266	0.234734	0.239262	0.00264024	0.140487	6.98961e-12	4	24	24
ENSG00000088256.4	GNA11	1.1873	0.10298	0.23511	0.239639	1.536e-05	0.115349	8.35853e-10	1	4	4
ENSG00000131626.11	PPFIA1	1.187	0.00592909	0.235226	0.239756	0.00487467	0.038284	0.000562781	5	45	45
ENSG00000003393.10	ALS2	1.18634	0.00409091	0.23549	0.24002	0.00875822	0.246779	1.09933e-21	2	20	20
ENSG00000259715.1	CTD-3110H11.1	1.18552	0.00285964	0.23581	0.240342	0.0218748	0.14363	3.97139e-12	1	12	12
ENSG00000002919.10	SNX11	-1.18528	-0.0112434	0.235905	0.240437	0.00130896	0.299069	7.19295e-27	2	16	16
ENSG00000270009.1	RP1-127C7.6	-1.18373	-0.00429497	0.236521	0.241056	0.00772055	0.034645	0.00101108	3	23	23
ENSG00000147689.12	FAM83A	1.18345	0.182444	0.23663	0.241165	3.4896e-06	0.0758051	6.222e-07	1	34	34
ENSG00000116151.9	MORN1	1.18289	0.00901945	0.236852	0.241388	0.00195006	0.0359476	0.000766165	5	19	19
ENSG00000243772.2	KIR2DL3	-1.18274	-0.00365964	0.236913	0.241449	0.0117263	0.21521	1.19256e-18	11	35	35
ENSG00000148290.5	SURF1	1.18259	0.00420143	0.236971	0.241507	0.00922897	0.0724031	1.19463e-06	5	28	28
ENSG00000109689.10	STIM2	1.18162	0.0070023	0.237356	0.241894	0.00335328	0.141836	5.57876e-12	3	19	19
ENSG00000212658.1	KRTAP29-1	1.18008	0.0320163	0.23797	0.24251	0.000153616	0.0281149	0.00321232	1	5	5
ENSG00000146426.13	TIAM2	1.17988	0.00273696	0.23805	0.24259	0.02534	0.326606	8.86574e-32	2	20	20
ENSG00000226359.1	AC055811.5	-1.17977	-0.139977	0.23809	0.242631	9.0961e-06	0.0181588	0.0181278	2	6	6
ENSG00000137713.11	PPP2R1B	-1.17964	-0.0174703	0.238142	0.242683	0.000555184	0.0442588	0.000177174	2	15	15
ENSG00000123219.8	CENPK	1.17946	0.0129458	0.238216	0.242757	0.000923136	0.265763	1.91786e-23	3	48	48
ENSG00000060982.10	BCAT1	1.17942	0.00506055	0.238233	0.242774	0.00491282	0.228517	1.07276e-20	6	73	73
ENSG00000100601.5	ALKBH1	1.1792	0.0150187	0.23832	0.242861	0.000922605	0.0160787	0.026702	1	25	25
ENSG00000145246.9	ATP10D	-1.17854	-0.00746796	0.23858	0.243122	0.00214935	0.0453315	0.000148496	7	70	70
ENSG00000136986.5	DERL1	1.17812	0.0078862	0.238751	0.243294	0.00234765	0.0146482	0.0339084	3	12	12
ENSG00000069849.6	ATP1B3	1.17803	0.00802947	0.238784	0.243327	0.0020314	0.0411523	0.000325632	2	20	20
ENSG00000163521.11	GLB1L	1.17782	0.0019053	0.238869	0.243412	0.0478612	0.38071	6.90431e-37	2	4	4
ENSG00000198547.4	C20orf203	-1.17754	-0.00784441	0.238979	0.243523	0.00261842	0.0194696	0.0141453	3	11	11
ENSG00000259845.1	HERC2P10	-1.17739	-0.0156418	0.239038	0.243582	0.000606772	0.262793	3.39989e-23	4	30	30
ENSG00000146477.4	SLC22A3	-1.17724	-0.00424892	0.239099	0.243643	0.0077841	0.0613899	8.62615e-06	6	45	45
ENSG00000170340.10	B3GNT2	-1.17719	-0.0102864	0.23912	0.243665	0.00137519	0.292478	1.70621e-26	6	23	23
ENSG00000108384.10	RAD51C	-1.17685	-0.00419245	0.239253	0.243798	0.00740257	0.269726	6.06253e-24	5	32	32
ENSG00000175390.8	EIF3F	-1.1762	-0.00473692	0.239516	0.244062	0.00741062	0.127409	7.91534e-11	2	7	7
ENSG00000205726.9	ITSN1	1.17516	0.00639357	0.239929	0.244476	0.00409791	0.0767877	5.69233e-07	5	38	38
ENSG00000241837.2	ATP5O	-1.17514	-0.00331491	0.239941	0.244488	0.0137345	0.0284238	0.00254513	6	23	23
ENSG00000161960.10	EIF4A1	-1.17445	-0.0127434	0.240214	0.244762	0.000985104	0.0302475	0.00219713	2	6	6
ENSG00000069011.11	PITX1	-1.17347	-0.00223799	0.240606	0.245156	0.0417042	0.101866	3.91643e-09	2	16	16
ENSG00000215375.2	MYL5	-1.17249	-0.0044927	0.241	0.245551	0.00731524	0.126972	5.18371e-11	5	26	26
ENSG00000196313.7	POM121	1.17245	0.0080759	0.241015	0.245566	0.00268073	0.0163892	0.0248519	4	21	21
ENSG00000058729.6	RIOK2	1.17242	0.0065839	0.241027	0.245578	0.00354194	0.0279186	0.00267099	3	22	22
ENSG00000196372.8	ASB13	1.17196	0.00183788	0.241212	0.245764	0.0452963	0.0189095	0.0157606	24	159	159
ENSG00000101442.8	ACTR5	1.17178	0.0132373	0.241284	0.245835	0.000905869	0.139573	6.93842e-12	3	27	27
ENSG00000204514.5	ZNF814	1.17161	0.00927421	0.241355	0.245907	0.00210666	0.18889	1.91431e-16	5	35	35
ENSG00000180089.4	TMEM86B	-1.17085	-0.00314997	0.241658	0.246211	0.0106279	0.0463048	0.000118684	2	3	3
ENSG00000136271.6	DDX56	-1.17066	-0.00363506	0.241737	0.24629	0.0103119	0.0267851	0.0031335	6	40	40
ENSG00000175928.5	LRRN1	-1.17014	-0.00546728	0.241946	0.246501	0.00427145	0.133871	1.52403e-11	4	43	43
ENSG00000111725.6	PRKAB1	-1.17001	-0.00186247	0.241998	0.246552	0.0501535	0.272731	7.46293e-24	5	19	19
ENSG00000165914.10	TTC7B	1.16948	0.00953712	0.242209	0.246764	0.00146736	0.0205497	0.0117756	9	67	67
ENSG00000272823.1	RP11-295M18.6	-1.16855	-0.00990697	0.242585	0.247142	0.00156347	0.147384	5.68851e-13	2	32	32
ENSG00000122477.8	LRRC39	1.16698	0.0576219	0.24322	0.247779	4.05131e-05	0.0280059	0.00249526	1	17	17
ENSG00000140092.10	FBLN5	1.16539	0.017446	0.243863	0.248424	0.00051357	0.223103	4.64653e-19	2	15	15
ENSG00000128283.6	CDC42EP1	-1.16514	-0.0108262	0.243964	0.248525	0.00141164	0.183366	4.122e-16	6	23	23
ENSG00000161036.6	LRWD1	-1.16456	-0.00619622	0.244196	0.248758	0.00428299	0.272987	2.86826e-24	5	19	19
ENSG00000258597.1	SERPINA2P	1.1631	0.0222628	0.24479	0.249354	0.000270118	0.0434091	0.000240936	1	4	4
ENSG00000184602.5	SNN	-1.163	-0.00731572	0.244829	0.249393	0.00353527	0.0125179	0.0499445	6	29	29
ENSG00000104728.11	ARHGEF10	1.16278	0.0302515	0.244919	0.249483	0.000143848	0.0776045	5.87079e-07	2	19	19
ENSG00000130669.13	PAK4	1.16164	0.00543871	0.245382	0.249947	0.0053504	0.110153	1.62459e-09	5	19	19
ENSG00000269640.1	CTD-2521M24.9	-1.15978	-0.0035219	0.246138	0.250706	0.0142753	0.0283564	0.00290498	9	36	36
ENSG00000187742.10	SECISBP2	-1.15976	-0.00433299	0.246147	0.250716	0.00931893	0.0484029	8.30059e-05	4	30	30
ENSG00000162819.7	BROX	1.15735	0.00366263	0.247127	0.251699	0.0113226	0.023238	0.00742306	6	39	39
ENSG00000266786.1	RP1-66C13.3	-1.15616	-0.00459788	0.247616	0.252189	0.00695646	0.0823376	2.49988e-07	4	27	27
ENSG00000235641.3	LINC00484	1.156	0.00753397	0.24768	0.252253	0.00271811	0.0534878	3.41746e-05	1	24	24
ENSG00000049245.8	VAMP3	-1.15529	-0.00475763	0.247973	0.252547	0.00654326	0.156626	3.58051e-13	3	22	22
ENSG00000133835.10	HSD17B4	1.1546	0.0173669	0.248253	0.252828	0.000500334	0.0127457	0.0482463	2	15	15
ENSG00000079785.10	DDX1	-1.15424	-0.0202081	0.2484	0.252975	0.000316086	0.0452001	0.000144074	1	13	13
ENSG00000273437.1	RP11-434H6.7	-1.15386	-0.00412778	0.248558	0.253134	0.0129707	0.0262495	0.00442505	3	41	41
ENSG00000168476.7	REEP4	1.15348	0.00969404	0.248714	0.25329	0.00176197	0.239677	8.11061e-21	2	24	24
ENSG00000113758.9	DBN1	1.15273	0.045234	0.24902	0.253597	7.13228e-05	0.0814654	1.8554e-07	1	21	21
ENSG00000095739.7	BAMBI	1.15217	0.642035	0.24925	0.253828	3.87293e-07	0.163836	6.63188e-14	1	8	8
ENSG00000107719.8	PALD1	1.15084	0.00623241	0.2498	0.25438	0.00407419	0.061691	9.88473e-06	1	6	6
ENSG00000092108.16	SCFD1	1.15076	0.0282771	0.24983	0.25441	0.000190682	0.278509	5.23927e-25	1	28	28
ENSG00000250526.1	CCT6P2	1.1507	0.00284706	0.249857	0.254437	0.0151685	0.0277217	0.00345107	11	83	83
ENSG00000137996.8	RTCA	-1.14899	-0.0102707	0.25056	0.255142	0.00160475	0.145239	2.40482e-12	1	9	9
ENSG00000156876.8	SASS6	-1.14899	-0.075505	0.250561	0.255143	2.96929e-05	0.0492987	7.24128e-05	2	37	37
ENSG00000165458.9	INPPL1	1.14836	0.0388725	0.250822	0.255405	0.000107543	0.0159426	0.0260742	2	28	28
ENSG00000259321.1	RP11-468E2.5	-1.14666	-0.0048136	0.251521	0.256106	0.00611618	0.0805871	2.89353e-07	2	6	6
ENSG00000213339.4	QTRT1	1.14659	0.0145098	0.25155	0.256135	0.000778994	0.0234283	0.00678283	1	3	3
ENSG00000138617.10	PARP16	1.14541	0.0033346	0.252041	0.256627	0.0127312	0.227239	1.0807e-19	7	30	30
ENSG00000126860.7	EVI2A	1.14401	0.00793427	0.252618	0.257206	0.00287097	0.0869052	1.08137e-07	2	26	26
ENSG00000138639.13	ARHGAP24	1.14401	0.00357838	0.252621	0.257209	0.010349	0.0398213	0.000445032	5	86	86
ENSG00000249685.1	RP11-360F5.3	1.14383	0.00932482	0.252695	0.257284	0.00190287	0.0358921	0.000799193	5	38	38
ENSG00000079691.15	LRRC16A	-1.14327	-0.00985803	0.252928	0.257517	0.00142666	0.156017	2.07813e-13	6	35	35
ENSG00000090661.7	CERS4	1.14307	0.0562064	0.25301	0.257599	4.84728e-05	0.14735	1.08612e-12	1	7	7
ENSG00000247400.3	DNAJC3-AS1	-1.14285	-0.00589462	0.2531	0.257689	0.00407744	0.0546842	3.44449e-05	1	11	11
ENSG00000167994.7	RAB3IL1	-1.14213	-0.00487271	0.2534	0.25799	0.0056666	0.185295	3.51978e-16	5	20	20
ENSG00000136250.7	AOAH	-1.14179	-0.0120557	0.253541	0.258131	0.00105338	0.209086	7.92766e-18	2	25	25
ENSG00000100024.10	UPB1	1.14064	0.0083983	0.25402	0.258612	0.00207355	0.0914726	4.16479e-08	6	43	43
ENSG00000262877.3	RP11-1055B8.4	1.14028	0.0053709	0.254168	0.25876	0.005732	0.122204	1.38671e-10	8	48	48
ENSG00000273038.1	RP11-479G22.8	-1.14019	-0.0032378	0.254208	0.258801	0.0150363	0.121917	2.46023e-10	9	74	74
ENSG00000204977.5	TRIM13	1.13944	0.0233498	0.254521	0.259114	0.00029841	0.105988	2.95413e-09	3	38	38
ENSG00000131899.6	LLGL1	1.13871	0.00429951	0.254825	0.259419	0.00767445	0.0216377	0.00972179	7	37	37
ENSG00000198015.8	MRPL42	1.13853	0.0137808	0.254897	0.259491	0.000803541	0.162072	1.04614e-13	4	22	22
ENSG00000272565.1	RP11-485G4.2	-1.13805	-0.00313893	0.255099	0.259693	0.0122531	0.0313032	0.00188834	11	62	62
ENSG00000130803.10	ZNF317	1.1379	0.0124006	0.255161	0.259756	0.00107225	0.0798113	4.05136e-07	6	17	17
ENSG00000104613.7	INTS10	-1.13767	-0.0106754	0.255258	0.259853	0.00120957	0.0612509	8.37001e-06	3	34	34
ENSG00000211584.9	SLC48A1	1.13743	0.0040511	0.255359	0.259954	0.00982251	0.0813422	3.68911e-07	4	30	30
ENSG00000225978.2	HAR1A	-1.13737	-0.040117	0.255383	0.259979	8.85697e-05	0.157397	1.12837e-13	3	32	32
ENSG00000234585.2	CCT6P3	1.13719	0.0137756	0.255458	0.260054	0.000702731	0.455529	5.00126e-46	2	21	21
ENSG00000140451.8	PIF1	1.13679	0.00603106	0.255627	0.260223	0.00385171	0.0172571	0.0203803	4	18	18
ENSG00000188404.4	SELL	1.13667	0.00240891	0.255677	0.260274	0.0236059	0.171616	1.48189e-14	5	32	32
ENSG00000160113.5	NR2F6	1.13634	0.00396261	0.255813	0.260409	0.0094078	0.129593	4.54734e-11	14	60	60
ENSG00000225873.1	LINC00694	1.13629	0.00278258	0.255835	0.260432	0.0169851	0.049481	6.68531e-05	7	39	39
ENSG00000131791.6	PRKAB2	-1.13596	-0.0101996	0.255975	0.260573	0.00135344	0.0272916	0.00359504	4	35	35
ENSG00000138738.6	PRDM5	1.13473	0.117013	0.25649	0.261089	9.42293e-06	0.279409	1.09647e-24	1	47	47
ENSG00000188959.9	C9orf152	1.13461	0.012566	0.256539	0.261138	0.000846375	0.0598991	1.2672e-05	2	9	9
ENSG00000116574.4	RHOU	-1.13452	-0.00424053	0.256578	0.261176	0.00836653	0.0247669	0.00530747	2	21	21
ENSG00000006007.7	GDE1	1.133	0.0163389	0.257212	0.261813	0.000491697	0.0480214	7.0591e-05	3	24	24
ENSG00000170092.10	AC018720.10	1.13293	0.00226202	0.257242	0.261843	0.0271194	0.17806	4.43018e-15	4	11	11
ENSG00000162714.8	ZNF496	1.13291	0.00454867	0.25725	0.261851	0.00689149	0.0728811	1.10486e-06	2	20	20
ENSG00000182093.10	WRB	-1.13249	-0.00856673	0.25743	0.262031	0.00176437	0.156207	7.7521e-14	1	24	24
ENSG00000251136.4	RP11-37B2.1	1.13235	0.0148899	0.257488	0.262089	0.000715563	0.0478897	9.84369e-05	2	18	18
ENSG00000140471.12	LINS	1.13046	0.00313653	0.258283	0.262886	0.0142805	0.107382	2.95933e-09	13	40	40
ENSG00000129484.9	PARP2	1.13032	0.0059765	0.258341	0.262945	0.00432069	0.0194091	0.0143647	2	14	14
ENSG00000260054.1	RP11-611L7.1	1.13015	0.0289712	0.258412	0.263015	0.00013405	0.119829	1.70328e-10	2	11	11
ENSG00000260404.2	RP11-384K6.6	1.1293	0.00655657	0.25877	0.263374	0.00354189	0.251108	4.01036e-22	1	37	37
ENSG00000254531.1	AP001816.1	1.129	0.0186919	0.258897	0.263502	0.00054962	0.274704	4.96273e-24	4	35	35
ENSG00000163743.9	RCHY1	-1.12897	-0.0313644	0.25891	0.263515	0.000135249	0.0550345	3.13515e-05	1	17	17
ENSG00000130270.12	ATP8B3	-1.12874	-0.00202251	0.259009	0.263614	0.0316606	0.122267	1.3064e-10	6	17	17
ENSG00000153283.8	CD96	1.12821	0.0100741	0.259231	0.263837	0.00142587	0.0244293	0.00556014	3	43	43
ENSG00000076864.15	RAP1GAP	1.1279	0.0109771	0.259364	0.26397	0.00119503	0.267998	9.67127e-24	2	41	41
ENSG00000178802.13	MPI	-1.12682	-0.00574825	0.259818	0.264425	0.00386656	0.209308	5.07118e-18	4	26	26
ENSG00000107551.16	RASSF4	-1.12651	-0.00552605	0.259951	0.264558	0.00367746	0.0663096	4.79503e-06	4	22	22
ENSG00000173852.9	DPY19L1	1.12632	0.00623269	0.260028	0.264636	0.00346264	0.102523	7.92367e-09	4	31	31
ENSG00000173917.9	HOXB2	-1.12614	-0.00341993	0.260108	0.264715	0.0119713	0.393347	1.8755e-37	2	16	16
ENSG00000205021.9	CCL3L1	-1.12561	-0.0761749	0.26033	0.264938	2.73026e-05	0.0775746	6.63558e-07	1	13	13
ENSG00000140749.7	IGSF6	1.12477	0.00834476	0.260687	0.265297	0.00202141	0.0266974	0.00391193	5	10	10
ENSG00000100427.11	MLC1	1.12467	0.0311711	0.26073	0.265339	0.00014572	0.0452379	0.000157511	2	7	7
ENSG00000054523.12	KIF1B	-1.12414	-0.0104298	0.260954	0.265564	0.00129766	0.0159989	0.0259811	2	15	15
ENSG00000196236.8	XPNPEP3	-1.12317	-0.00200023	0.261366	0.265977	0.0329834	0.037071	0.000671416	5	14	14
ENSG00000169612.3	FAM103A1	1.12304	0.00964019	0.26142	0.266031	0.00172605	0.0227733	0.00822392	1	4	4
ENSG00000101347.7	SAMHD1	-1.12278	-0.0238748	0.26153	0.266142	0.000255974	0.0846346	1.55359e-07	5	24	24
ENSG00000124613.4	ZNF391	-1.122	-0.00281949	0.261863	0.266475	0.0187878	0.0900067	6.19311e-08	28	56	56
ENSG00000108474.12	PIGL	1.12122	0.00702202	0.262194	0.266807	0.00286625	0.0297901	0.00225496	2	15	15
ENSG00000128989.6	ARPP19	1.12105	0.00402172	0.262266	0.266879	0.0078687	0.0918154	5.53541e-08	3	35	35
ENSG00000225892.3	RP11-384K6.2	1.12105	0.00453416	0.262267	0.26688	0.00730145	0.269451	3.15203e-24	2	7	7
ENSG00000205786.4	AC002511.1	-1.11961	-0.0205982	0.262879	0.267493	0.000248246	0.0758257	8.53949e-07	4	14	14
ENSG00000171853.11	TRAPPC12	1.11942	0.00824582	0.26296	0.267575	0.00214788	0.062381	9.80153e-06	1	14	14
ENSG00000103202.8	NME4	1.11922	0.00644573	0.263046	0.267661	0.00332999	0.142212	4.74166e-12	7	27	27
ENSG00000185189.11	NRBP2	1.11893	0.0161533	0.26317	0.267785	0.000492933	0.0320404	0.00147738	4	30	30
ENSG00000103248.13	MTHFSD	1.11821	0.0189349	0.263475	0.268091	0.000701001	0.163955	1.68957e-14	3	25	25
ENSG00000272871.1	RP11-408A13.4	-1.11785	-0.0116572	0.263632	0.268248	0.00117974	0.0413697	0.000301069	2	28	28
ENSG00000131148.4	EMC8	1.11691	0.00889137	0.264034	0.268651	0.00160336	0.0152152	0.030821	3	15	15
ENSG00000257017.4	HP	-1.11686	-0.00573798	0.264055	0.268672	0.00409097	0.117382	1.44108e-10	2	17	17
ENSG00000146592.12	CREB5	1.11663	0.00730372	0.264154	0.268771	0.00253524	0.0151061	0.0314274	3	55	55
ENSG00000213760.6	ATP6V1G2	1.11639	0.00387586	0.264253	0.268871	0.00997049	0.0175263	0.0200248	11	19	19
ENSG00000256576.1	RP13-977J11.2	-1.11636	-0.00394642	0.264268	0.268886	0.00846444	0.158668	1.733e-13	4	23	23
ENSG00000182230.7	FAM153B	1.11618	0.00917262	0.264345	0.268963	0.0015365	0.214624	1.06126e-18	5	21	21
ENSG00000196460.8	RFX8	1.11548	0.00618009	0.264643	0.269261	0.00334258	0.0248523	0.00551308	5	35	35
ENSG00000186049.4	KRT73	1.11547	0.0258721	0.26465	0.269269	0.000175808	0.241311	7.84294e-21	1	18	18
ENSG00000081307.8	UBA5	1.11538	0.00515305	0.26469	0.269308	0.00495083	0.0159335	0.0238076	6	41	41
ENSG00000267780.1	RP11-154H12.3	-1.11519	-0.00336222	0.264767	0.269386	0.0117113	0.0304538	0.00207614	3	20	20
ENSG00000083168.5	KAT6A	1.11502	0.0070932	0.264842	0.269461	0.00268979	0.0181634	0.0176597	6	49	49
ENSG00000197912.9	SPG7	-1.11429	-0.0197915	0.265155	0.269775	0.000348506	0.0976313	1.30844e-08	2	10	10
ENSG00000129354.7	AP1M2	-1.11281	-0.00296669	0.26579	0.270411	0.0174405	0.213971	2.57656e-18	5	32	32
ENSG00000179979.7	CRIPAK	1.11253	0.00188031	0.265912	0.270533	0.0369454	0.335115	2.09762e-31	12	76	76
ENSG00000104388.10	RAB2A	-1.11225	-0.675385	0.26603	0.270652	3.1727e-07	0.11225	1.44044e-09	1	35	35
ENSG00000082641.11	NFE2L1	1.11189	0.00288114	0.266184	0.270806	0.018107	0.0514495	4.99732e-05	5	14	14
ENSG00000176531.6	PHLDB3	-1.11076	-0.00258431	0.266673	0.271296	0.0178164	0.0983905	1.1705e-08	14	82	82
ENSG00000119227.3	PIGZ	-1.11067	-0.00582034	0.26671	0.271333	0.00402968	0.0316949	0.00171094	1	3	3
ENSG00000232439.1	RPL18AP7	1.11049	0.0138136	0.26679	0.271413	0.000582883	0.01649	0.0243745	1	9	9
ENSG00000173221.9	GLRX	1.11044	0.00387924	0.266808	0.271431	0.0085172	0.0628531	7.42913e-06	6	32	32
ENSG00000100197.16	CYP2D6	-1.11012	-0.0239796	0.266945	0.271569	0.000191986	0.448768	8.45368e-46	3	23	23
ENSG00000116761.7	CTH	1.10982	0.00769666	0.267077	0.271701	0.00211363	0.0868895	1.03598e-07	3	18	18
ENSG00000227921.1	AL353791.1	1.10955	0.00386635	0.267191	0.271815	0.0166079	0.376728	4.47417e-36	2	11	11
ENSG00000136810.8	TXN	-1.1092	-0.0258184	0.267345	0.27197	0.000266377	0.0812844	3.63447e-07	5	41	41
ENSG00000243753.1	HLA-L	1.10913	0.00117198	0.267376	0.272	0.139955	0.445314	1.38278e-44	51	100	100
ENSG00000112031.11	MTRF1L	-1.10859	-0.00265479	0.267605	0.27223	0.0237519	0.358863	1.4384e-33	6	29	29
ENSG00000171860.4	C3AR1	1.10833	0.00116196	0.267721	0.272347	0.099443	0.52269	2.20289e-57	8	27	27
ENSG00000105122.8	RASAL3	1.1075	0.00509823	0.268079	0.272705	0.00527957	0.0224559	0.0084679	3	17	17
ENSG00000250251.2	PKD1P6	1.10749	0.00280838	0.26808	0.272706	0.0179611	0.0195812	0.0139676	8	35	35
ENSG00000118046.10	STK11	-1.10712	-0.0101117	0.26824	0.272866	0.00132874	0.0502576	5.96718e-05	1	5	5
ENSG00000187094.7	CCK	1.10574	0.0219004	0.268841	0.273469	0.000137892	0.0252918	0.00463009	2	11	11
ENSG00000118620.8	ZNF430	-1.10513	-0.0125847	0.269104	0.273732	0.000772812	0.136192	1.885e-11	9	58	58
ENSG00000101745.11	ANKRD12	1.10509	0.0228024	0.26912	0.273748	0.000236891	0.0309833	0.0019031	1	16	16
ENSG00000076685.14	NT5C2	-1.10441	-0.0217855	0.269414	0.274043	0.000323981	0.0576467	1.99248e-05	5	58	58
ENSG00000116062.10	MSH6	1.10435	0.0116134	0.26944	0.274069	0.00124374	0.0937732	3.46594e-08	1	12	12
ENSG00000088298.8	EDEM2	1.10434	0.00285371	0.269446	0.274075	0.0199305	0.0699814	2.48665e-06	2	8	8
ENSG00000127419.12	TMEM175	-1.1034	-0.00460527	0.269852	0.274482	0.00559127	0.015071	0.0315304	3	49	49
ENSG00000167085.7	PHB	-1.10281	-0.0744278	0.27011	0.27474	1.98825e-05	0.0302341	0.0021438	1	4	4
ENSG00000117595.6	IRF6	-1.10226	-0.00321357	0.270349	0.27498	0.0145292	0.224778	7.84533e-20	2	14	14
ENSG00000164465.14	DCBLD1	-1.1022	-0.122295	0.270376	0.275007	8.36491e-06	0.244456	1.01464e-21	3	25	25
ENSG00000067208.10	EVI5	1.10176	0.0106181	0.270567	0.275198	0.00120069	0.016278	0.0251651	3	64	64
ENSG00000227373.1	RP11-160H22.5	-1.10155	-0.00893117	0.270659	0.27529	0.00177519	0.0507137	6.64067e-05	2	21	21
ENSG00000035115.17	SH3YL1	-1.10149	-0.00399493	0.270682	0.275313	0.00771988	0.377621	1.66611e-36	4	41	41
ENSG00000133597.5	ADCK2	-1.10142	-0.00585677	0.270714	0.275345	0.00429211	0.170523	1.96806e-14	8	93	93
ENSG00000164120.9	HPGD	-1.10054	-0.00800816	0.271095	0.275727	0.00182131	0.244896	3.23093e-21	10	95	95
ENSG00000189060.4	H1F0	-1.10041	-0.0116538	0.271154	0.275786	0.000923396	0.236919	2.36413e-20	3	23	23
ENSG00000165898.9	ISCA2	-1.09882	-0.0132617	0.271845	0.276478	0.000652512	0.118204	3.40374e-10	2	12	12
ENSG00000247270.2	AC132186.1	-1.09856	-0.255273	0.27196	0.276594	1.46366e-06	0.0437891	0.000214398	1	24	24
ENSG00000164880.11	INTS1	1.09771	0.0135482	0.27233	0.276964	0.000723265	0.339816	3.46361e-32	1	15	15
ENSG00000176386.4	CDC26	1.09726	0.00518677	0.272528	0.277163	0.00537428	0.0738728	1.33733e-06	7	28	28
ENSG00000142330.15	CAPN10	-1.0972	-0.0107928	0.272556	0.277191	0.00109884	0.0264762	0.00436042	4	17	17
ENSG00000260844.2	RP11-578F21.9	-1.09696	-0.00485581	0.27266	0.277295	0.00539319	0.100864	8.28316e-09	1	4	4
ENSG00000163681.10	SLMAP	1.09666	0.00940798	0.27279	0.277425	0.00158488	0.0356176	0.000761071	2	28	28
ENSG00000165861.9	ZFYVE1	1.09639	0.21396	0.27291	0.277545	3.34857e-06	0.0148619	0.0333901	1	28	28
ENSG00000177409.7	SAMD9L	-1.09507	-0.00376929	0.273486	0.278123	0.00836891	0.243042	2.45995e-21	2	32	32
ENSG00000148331.7	ASB6	1.09372	0.00517911	0.274077	0.278715	0.00580709	0.0133475	0.042719	3	5	5
ENSG00000188186.6	LAMTOR4	-1.09305	-0.002433	0.274372	0.27901	0.0337208	0.0794641	3.47313e-07	2	15	15
ENSG00000101158.8	NELFCD	1.09301	0.00836165	0.27439	0.279028	0.00154693	0.222447	1.58912e-19	5	19	19
ENSG00000100519.7	PSMC6	-1.09292	-0.00316907	0.274427	0.279065	0.0143711	0.0544051	3.74964e-05	3	36	36
ENSG00000189366.5	ALG1L	1.09261	0.0108242	0.274566	0.279204	0.00127021	0.140461	7.31829e-12	4	29	29
ENSG00000181929.7	PRKAG1	-1.09248	-0.016858	0.274621	0.27926	0.00047666	0.0342209	0.00110303	3	11	11
ENSG00000172757.8	CFL1	1.09207	0.00799169	0.274804	0.279443	0.0025853	0.0237869	0.0070349	3	26	26
ENSG00000136003.11	ISCU	1.09166	0.026699	0.274981	0.27962	0.000178026	0.0553499	2.65019e-05	4	39	39
ENSG00000142188.12	TMEM50B	1.09157	0.0144156	0.275023	0.279662	0.000606299	0.172145	1.60909e-14	2	27	27
ENSG00000260907.1	AC008088.4	1.09092	0.0118367	0.275309	0.279949	0.000982633	0.0223318	0.00786187	2	14	14
ENSG00000169087.6	HSPBAP1	1.09086	0.0170399	0.275333	0.279973	0.000484953	0.108514	2.35378e-09	3	54	54
ENSG00000143753.8	DEGS1	-1.09024	-0.00141308	0.275607	0.280247	0.0488074	0.12508	1.09504e-10	6	15	15
ENSG00000133030.15	MPRIP	1.08998	0.00264711	0.27572	0.280361	0.0238725	0.0309051	0.0019201	18	85	85
ENSG00000232677.2	LINC00665	-1.08955	-0.00577979	0.27591	0.280551	0.00378805	0.0548983	1.47771e-05	1	8	8
ENSG00000160410.10	SHKBP1	-1.08947	-0.00298543	0.275945	0.280586	0.0162411	0.378999	1.59344e-35	5	24	24
ENSG00000186807.9	ANXA8L2	-1.0894	-0.0099647	0.275977	0.280618	0.00121242	0.0888484	9.15633e-08	2	26	26
ENSG00000089685.10	BIRC5	-1.08938	-0.00285955	0.275985	0.280626	0.0199323	0.0395186	0.000448801	16	52	52
ENSG00000139505.10	MTMR6	1.08868	0.0066402	0.276294	0.280935	0.00337539	0.072611	6.69397e-07	2	17	17
ENSG00000095203.10	EPB41L4B	-1.08849	-0.0528419	0.276378	0.281019	4.32454e-05	0.214071	2.73926e-18	2	17	17
ENSG00000163946.9	FAM208A	1.08844	0.0134473	0.2764	0.281042	0.000646991	0.0862466	9.76747e-08	1	7	7
ENSG00000134222.12	PSRC1	-1.08738	-0.00471714	0.276867	0.281509	0.00537993	0.0417875	0.000263998	2	12	12
ENSG00000240399.1	RP1-228P16.1	-1.08733	-0.00964489	0.276891	0.281534	0.00143827	0.0884062	6.76575e-08	2	31	31
ENSG00000124920.9	MYRF	1.08708	0.0020655	0.277	0.281643	0.0321272	0.269118	1.14887e-23	1	4	4
ENSG00000137364.4	TPMT	-1.08697	-0.00509781	0.277048	0.281691	0.00462194	0.235308	4.02345e-20	4	40	40
ENSG00000115257.11	PCSK4	1.08656	0.00564374	0.27723	0.281873	0.00444046	0.0362126	0.000734663	1	4	4
ENSG00000125651.9	GTF2F1	1.08627	0.00448876	0.277358	0.282001	0.00572752	0.103794	5.61329e-09	6	22	22
ENSG00000188523.4	C9orf171	1.08546	0.00432129	0.27772	0.282364	0.00735839	0.0304601	0.00214231	1	4	4
ENSG00000170571.7	EMB	1.08512	0.00571744	0.277869	0.282513	0.0042706	0.170445	1.54347e-14	4	26	26
ENSG00000088992.13	TESC	1.08479	0.0301293	0.278015	0.28266	0.000144842	0.036024	0.000860589	2	16	16
ENSG00000019169.9	MARCO	1.08416	0.00677481	0.278296	0.28294	0.00286259	0.200684	2.51615e-17	6	22	22
ENSG00000130653.11	PNPLA7	1.08367	0.00157969	0.278513	0.283158	0.0484694	0.198476	6.83378e-17	4	22	22
ENSG00000144827.4	ABHD10	1.08354	0.00507029	0.27857	0.283215	0.00600916	0.126512	9.09812e-11	4	57	57
ENSG00000148484.13	RSU1	1.0814	0.0025969	0.279519	0.284166	0.0197867	0.233397	4.03791e-20	2	25	25
ENSG00000072401.10	UBE2D1	1.08119	0.00549983	0.279612	0.284259	0.00465651	0.0976749	1.86027e-08	5	39	39
ENSG00000162086.10	ZNF75A	-1.08082	-0.00507352	0.279776	0.284423	0.00457175	0.0490459	7.64611e-05	6	27	27
ENSG00000119431.5	HDHD3	1.08039	0.00112469	0.27997	0.284617	0.100661	0.168335	1.43905e-14	5	30	30
ENSG00000160551.5	TAOK1	1.08039	0.0239716	0.27997	0.284617	0.000228403	0.0130957	0.0452942	1	16	16
ENSG00000153162.8	BMP6	1.08003	0.00391284	0.28013	0.284778	0.0100521	0.0412844	0.000345314	1	26	26
ENSG00000241661.1	PPP1R2P6	1.07983	0.00298411	0.28022	0.284868	0.0137279	0.0610703	9.96439e-06	1	1	1
ENSG00000171234.9	UGT2B7	-1.07964	-0.0130671	0.280301	0.284949	0.000734446	0.0304923	0.001817	2	32	32
ENSG00000170873.14	MTSS1	1.07928	0.00601649	0.280465	0.285113	0.0040524	0.0153671	0.0289512	2	19	19
ENSG00000198646.9	NCOA6	-1.07894	-0.01159	0.280616	0.285265	0.00093886	0.0152737	0.0305165	2	34	34
ENSG00000129673.5	AANAT	1.07832	0.00484432	0.28089	0.285539	0.00517257	0.112738	6.85132e-10	1	5	5
ENSG00000263368.1	RP11-720N19.1	1.07766	0.011615	0.281186	0.285835	0.000814454	0.0135553	0.0418512	2	16	16
ENSG00000180730.4	SHISA2	1.0772	0.00637965	0.28139	0.286039	0.00309082	0.0144576	0.0343009	12	57	57
ENSG00000205808.4	PPAPDC2	-1.07706	-0.00367632	0.281453	0.286103	0.00895909	0.0836196	2.14672e-07	4	21	21
ENSG00000205853.6	RFPL3S	-1.07671	-0.0158289	0.281611	0.286261	0.000567935	0.0766228	5.94532e-07	2	23	23
ENSG00000047188.11	YTHDC2	1.07626	0.0783965	0.28181	0.28646	1.84491e-05	0.180874	2.5673e-15	1	43	43
ENSG00000070731.5	ST6GALNAC2	-1.07619	-0.00187114	0.281844	0.286494	0.0387433	0.36148	1.90126e-34	18	102	102
ENSG00000166669.9	ATF7IP2	1.07577	0.00841044	0.282028	0.286678	0.00210649	0.0167439	0.0239357	2	19	19
ENSG00000099804.4	CDC34	1.07529	0.0101645	0.282245	0.286896	0.00102041	0.0694998	2.26488e-06	3	16	16
ENSG00000224877.3	C17orf89	-1.07474	-0.00837889	0.28249	0.287141	0.00169227	0.160924	4.37631e-14	10	48	48
ENSG00000124615.13	MOCS1	-1.07464	-0.0118417	0.282536	0.287187	0.000907668	0.0140742	0.0370113	3	18	18
ENSG00000225338.1	RP11-384C4.3	-1.07455	-0.0045155	0.282578	0.287229	0.00697924	0.0728262	1.57228e-06	8	56	56
ENSG00000157653.7	C9orf43	1.07429	0.0103893	0.282694	0.287345	0.00121763	0.0188898	0.0141371	5	50	50
ENSG00000165410.10	CFL2	1.07393	0.00490198	0.282856	0.287507	0.00543255	0.103906	2.52651e-09	2	16	16
ENSG00000161328.10	LRRC56	1.07385	0.0158849	0.28289	0.287542	0.000510398	0.0737465	9.92694e-07	2	12	12
ENSG00000106638.11	TBL2	-1.07385	-0.00218213	0.282892	0.287543	0.0281742	0.0268046	0.0034217	8	30	30
ENSG00000160014.12	CALM3	-1.07376	-0.0282416	0.28293	0.287581	0.000151939	0.0482832	0.000102292	1	8	8
ENSG00000146700.8	SRCRB4D	1.07354	0.0160649	0.28303	0.287682	0.000438717	0.099697	1.21053e-08	1	10	10
ENSG00000158966.9	CACHD1	-1.07326	-0.00862797	0.283154	0.287805	0.00168778	0.0170452	0.0209927	2	35	35
ENSG00000225784.5	RP11-592B15.4	-1.07174	-0.00225943	0.283838	0.28849	0.0273766	0.0477875	0.00010831	11	42	42
ENSG00000135540.7	NHSL1	1.07169	0.0149975	0.283859	0.288511	0.000778888	0.0213629	0.0106441	5	26	26
ENSG00000197930.8	ERO1L	-1.07162	-0.00119937	0.283891	0.288543	0.0974781	0.194299	8.38569e-17	8	55	55
ENSG00000135341.13	MAP3K7	1.07143	0.00988624	0.283975	0.288628	0.00130194	0.0215582	0.0099477	2	26	26
ENSG00000233608.2	TWIST2	1.07123	0.0120243	0.284067	0.28872	0.000821769	0.103098	6.77164e-09	2	16	16
ENSG00000111554.10	MDM1	-1.07102	-0.0217431	0.28416	0.288813	0.000295172	0.109388	2.11891e-09	1	13	13
ENSG00000224497.1	RPL36P4	1.07097	0.00451995	0.284184	0.288838	0.00775862	0.256906	3.28953e-22	2	16	16
ENSG00000204347.3	BTBD17	1.07073	0.00598257	0.28429	0.288943	0.00354671	0.0682831	2.39478e-06	2	10	10
ENSG00000085491.11	SLC25A24	-1.06985	-0.0019026	0.284686	0.289339	0.0388521	0.160297	6.76919e-14	3	38	38
ENSG00000119844.10	AFTPH	-1.06968	-0.00471676	0.284765	0.289419	0.0048735	0.0268263	0.00411202	3	5	5
ENSG00000244617.1	ASPRV1	-1.06949	-0.00462175	0.284848	0.289502	0.00701089	0.058833	1.45993e-05	2	10	10
ENSG00000151640.8	DPYSL4	1.06909	0.00284561	0.28503	0.289684	0.0144131	0.397921	3.31348e-38	4	18	18
ENSG00000176087.10	SLC35A4	-1.06868	-0.00300964	0.285214	0.289869	0.0119248	0.0564675	2.28071e-05	9	32	32
ENSG00000127366.4	TAS2R5	1.06785	0.0430475	0.28559	0.290245	6.86e-05	0.0180097	0.0181753	1	9	9
ENSG00000140265.8	ZSCAN29	-1.06777	-0.0113004	0.285624	0.290279	0.00112606	0.0504385	4.86501e-05	2	27	27
ENSG00000101773.12	RBBP8	1.06771	0.00272177	0.285653	0.290308	0.0173101	0.0814184	3.09027e-07	10	57	57
ENSG00000130656.4	HBZ	1.06737	0.00871781	0.285804	0.29046	0.0017027	0.377319	3.8089e-36	3	21	21
ENSG00000078246.11	TULP3	-1.06731	-0.00333417	0.285833	0.290488	0.00769795	0.0333312	0.00132872	4	20	20
ENSG00000223553.1	SMPD4P1	1.06667	0.00266101	0.28612	0.290775	0.0181368	0.246562	2.62758e-21	2	7	7
ENSG00000167280.12	ENGASE	-1.06665	-0.00201132	0.28613	0.290785	0.0320946	0.280121	4.28411e-25	27	133	133
ENSG00000160226.11	C21orf2	-1.06628	-0.00322424	0.286296	0.290952	0.0132557	0.360486	2.12288e-34	11	37	37
ENSG00000167461.7	RAB8A	1.06497	0.00740478	0.286891	0.291548	0.00218503	0.0368244	0.000664638	6	26	26
ENSG00000255002.1	CTD-2509G16.2	-1.06459	-0.00510692	0.287059	0.291716	0.00540917	0.114171	8.64455e-10	3	28	28
ENSG00000173566.9	NUDT18	-1.0645	-0.00946379	0.287101	0.291758	0.00122762	0.2695	2.25036e-24	3	17	17
ENSG00000250565.2	ATP6V1E2	-1.06409	-0.00556042	0.287288	0.291945	0.00364989	0.0548392	3.06507e-05	5	28	28
ENSG00000142606.11	MMEL1	-1.06353	-0.0364258	0.28754	0.292197	9.31065e-05	0.121953	1.20825e-10	1	15	15
ENSG00000205221.8	VIT	-1.06337	-0.00534258	0.287614	0.292272	0.0048906	0.0171905	0.0196429	4	15	15
ENSG00000007520.3	TSR3	1.06288	0.0150992	0.287837	0.292495	0.000551326	0.0156521	0.0278815	2	20	20
ENSG00000198690.5	FAN1	1.06143	0.00538888	0.288494	0.293152	0.00382721	0.171348	7.89064e-15	4	20	20
ENSG00000176422.10	SPRYD4	-1.05939	-0.00123933	0.289422	0.294081	0.0806459	0.23624	6.75158e-21	2	9	9
ENSG00000245937.3	CTC-228N24.3	1.05918	0.0212547	0.289519	0.294179	0.000294793	0.0900524	5.05129e-08	3	59	59
ENSG00000141252.15	VPS53	-1.0584	-0.00267519	0.289874	0.294534	0.01674	0.493426	1.48382e-53	5	27	27
ENSG00000244063.1	AC024704.2	-1.05699	-0.004431	0.290518	0.295179	0.00662838	0.108178	2.07224e-09	4	36	36
ENSG00000076662.5	ICAM3	-1.05667	-0.00288611	0.29066	0.295321	0.0143911	0.0649939	3.4914e-06	8	14	14
ENSG00000159214.8	CCDC24	-1.05473	-0.773986	0.29155	0.296212	1.78074e-07	0.225896	1.21927e-19	1	8	8
ENSG00000132561.9	MATN2	1.05454	0.00380186	0.291634	0.296296	0.00962086	0.108378	1.95825e-09	3	10	10
ENSG00000178297.8	TMPRSS9	-1.05447	-0.00438195	0.291668	0.29633	0.00602605	0.195746	4.96047e-17	11	40	40
ENSG00000235602.4	POU5F1P3	-1.05423	-0.00402589	0.291778	0.29644	0.00730604	0.0191037	0.0149051	11	39	39
ENSG00000198677.6	TTC37	1.05402	0.0476545	0.291873	0.296535	6.01444e-05	0.258659	1.23546e-22	2	24	24
ENSG00000189129.9	PLAC9	1.05381	0.00977544	0.29197	0.296632	0.00145624	0.0268268	0.0039068	1	12	12
ENSG00000180279.5	CTD-2568A17.5	-1.05374	-0.00969073	0.292003	0.296665	0.00121677	0.0585392	1.52582e-05	5	21	21
ENSG00000269302.1	AC110771.1	1.05364	0.0159779	0.292048	0.29671	0.000519799	0.0231369	0.00744495	4	23	23
ENSG00000156564.8	LRFN2	1.05345	0.00703975	0.292135	0.296798	0.00251913	0.0611699	1.08861e-05	3	21	21
ENSG00000113460.8	BRIX1	-1.05326	-0.0221792	0.29222	0.296882	0.000248445	0.0397027	0.00038788	1	12	12
ENSG00000188171.10	ZNF626	-1.05318	-0.148381	0.29226	0.296922	5.88336e-06	0.0788744	4.2598e-07	1	19	19
ENSG00000111728.6	ST8SIA1	-1.05262	-0.00470514	0.292514	0.297176	0.007283	0.244848	1.71897e-21	3	20	20
ENSG00000125772.8	GPCPD1	1.05243	0.00259055	0.292602	0.297265	0.0179902	0.0705431	1.50102e-06	5	13	13
ENSG00000143382.9	ADAMTSL4	1.05234	0.00100748	0.292643	0.297305	0.0835583	0.059995	1.817e-06	9	37	37
ENSG00000107593.15	PKD2L1	1.05222	0.0182648	0.292697	0.29736	0.000295424	0.0899882	6.09651e-08	3	26	26
ENSG00000230658.1	KLHL7-AS1	-1.05212	-0.00515231	0.292745	0.297408	0.00436406	0.174688	6.55763e-15	6	50	50
ENSG00000230387.1	RP4-737E23.2	1.052	0.00483175	0.2928	0.297463	0.00490647	0.109931	1.75916e-09	1	11	11
ENSG00000173581.3	CCDC106	1.05195	0.00416291	0.292821	0.297483	0.00689456	0.0130476	0.0445144	4	12	12
ENSG00000180398.7	MCFD2	1.05156	0.0515459	0.293002	0.297665	4.3522e-05	0.0932544	3.18095e-08	2	14	14
ENSG00000184005.9	ST6GALNAC3	-1.0515	-0.0280672	0.29303	0.297693	0.000147695	0.0935317	4.1453e-08	1	33	33
ENSG00000146859.6	TMEM140	1.05134	0.0041232	0.293102	0.297765	0.0149855	0.0251279	0.00558282	9	72	72
ENSG00000047315.10	POLR2B	-1.05125	-0.00504651	0.293144	0.297807	0.00493398	0.0482277	0.000101676	11	60	60
ENSG00000167904.10	TMEM68	-1.05115	-0.0481491	0.29319	0.297853	5.3794e-05	0.0497627	7.55995e-05	3	25	25
ENSG00000143924.14	EML4	-1.05102	-0.00355237	0.29325	0.297913	0.01025	0.142599	3.41608e-12	1	13	13
ENSG00000167646.9	DNAAF3	-1.04977	-0.00236123	0.293824	0.298487	0.0224523	0.0332433	0.00120404	6	14	14
ENSG00000148218.11	ALAD	-1.04962	-0.00535208	0.293891	0.298555	0.0040278	0.0400799	0.000376038	9	41	41
ENSG00000040275.12	SPDL1	1.04929	0.00805667	0.294043	0.298707	0.00142402	0.105959	1.69498e-09	4	33	33
ENSG00000272666.1	CTA-384D8.35	1.04928	0.0693383	0.29405	0.298714	2.51748e-05	0.0685959	2.92285e-06	1	6	6
ENSG00000174353.13	STAG3L3	1.04891	0.00372087	0.29422	0.298884	0.00885509	0.0418655	0.000264388	2	16	16
ENSG00000112697.11	TMEM30A	1.04843	0.0151474	0.294441	0.299105	0.000752726	0.115074	5.43388e-10	5	31	31
ENSG00000127483.13	HP1BP3	1.04831	0.0108526	0.294498	0.299162	0.00108935	0.159382	1.00002e-13	2	18	18
ENSG00000105185.7	PDCD5	-1.0475	-0.0017716	0.29487	0.299535	0.0376686	0.259608	5.11227e-23	7	33	33
ENSG00000105808.13	RASA4	1.0473	0.00305811	0.29496	0.299625	0.0173041	0.0365645	0.000786073	11	59	59
ENSG00000064666.10	CNN2	1.04729	0.00380369	0.294966	0.299631	0.00811023	0.232609	4.64165e-20	13	43	43
ENSG00000160284.10	SPATC1L	-1.0472	-0.00123665	0.295008	0.299673	0.0874833	0.468484	1.22284e-48	7	31	31
ENSG00000187741.10	FANCA	1.04678	0.00177592	0.295202	0.299867	0.0403132	0.189422	4.61309e-16	5	38	38
ENSG00000204228.3	HSD17B8	1.04624	0.00573639	0.295451	0.300117	0.00342953	0.0205115	0.01202	5	13	13
ENSG00000120903.6	CHRNA2	-1.046	-0.0366905	0.29556	0.300225	0.000104381	0.0629434	8.10888e-06	1	12	12
ENSG00000141568.15	FOXK2	1.04589	0.0953829	0.29561	0.300275	1.50284e-05	0.0289059	0.0023819	1	6	6
ENSG00000204305.9	AGER	1.04585	0.00232008	0.295632	0.300297	0.0174332	0.0672355	4.28224e-06	17	27	27
ENSG00000228623.2	ZNF883	1.04537	0.0108784	0.295852	0.300517	0.00105401	0.0428022	0.000195108	2	8	8
ENSG00000128274.11	A4GALT	-1.04527	-0.00399613	0.295899	0.300565	0.00825282	0.27435	8.0257e-25	4	17	17
ENSG00000101057.11	MYBL2	-1.0451	-0.0072179	0.295979	0.300644	0.00278453	0.0681194	2.63533e-06	2	21	21
ENSG00000234118.1	RPL13AP6	1.04504	0.0084309	0.296004	0.30067	0.00167432	0.0127397	0.0484325	3	22	22
ENSG00000062650.13	WAPAL	-1.04503	-0.00673469	0.296007	0.300673	0.00298326	0.0405384	0.00039661	2	13	13
ENSG00000156510.11	HKDC1	1.04485	0.00402682	0.296091	0.300757	0.00822801	0.0914957	5.21274e-08	3	10	10
ENSG00000066084.8	DIP2B	-1.04454	-0.00133105	0.296234	0.3009	0.0590757	0.107642	2.41986e-09	9	39	39
ENSG00000164818.11	HEATR2	-1.04433	-0.00818689	0.296333	0.300999	0.00194479	0.0659891	4.18119e-06	3	12	12
ENSG00000125810.9	CD93	-1.04367	-0.00858626	0.29664	0.301306	0.00168321	0.228016	4.04282e-20	1	17	17
ENSG00000160193.7	WDR4	1.04263	0.185392	0.29712	0.301786	3.16932e-06	0.0405182	0.000339146	1	10	10
ENSG00000269246.1	CTC-246B18.10	-1.04143	-0.00332454	0.297678	0.302345	0.0127889	0.0172459	0.0197306	14	69	69
ENSG00000213988.5	ZNF90	-1.04066	-0.00480784	0.298036	0.302703	0.0049045	0.0370096	0.00071026	3	12	12
ENSG00000168679.13	SLC16A4	-1.04057	-0.0102286	0.298074	0.302741	0.00136473	0.01605	0.0250492	2	26	26
ENSG00000168386.14	FILIP1L	-1.0404	-0.0115522	0.298153	0.30282	0.000900033	0.0857443	1.4451e-07	2	41	41
ENSG00000164754.8	RAD21	1.0403	0.00910332	0.2982	0.302867	0.00144164	0.040288	0.000411812	3	19	19
ENSG00000040933.11	INPP4A	-1.0403	-0.441254	0.2982	0.302867	6.09863e-07	0.0420653	0.000228731	1	55	55
ENSG00000106077.14	ABHD11	-1.04028	-0.0056296	0.298212	0.302879	0.00328174	0.416559	1.30163e-40	6	30	30
ENSG00000066827.11	ZFAT	-1.03875	-0.00417143	0.29892	0.303588	0.00756156	0.0144854	0.0342713	3	34	34
ENSG00000181396.8	OGFOD3	1.03867	0.00232387	0.298958	0.303626	0.0224457	0.0468135	0.000128307	9	36	36
ENSG00000164265.4	SCGB3A2	-1.03824	-0.00189562	0.299156	0.303824	0.034007	0.0993067	8.09825e-09	13	68	68
ENSG00000260091.1	RP11-33B1.4	-1.03783	-0.0294993	0.299349	0.304017	0.00014354	0.231162	6.45932e-20	3	45	45
ENSG00000124067.12	SLC12A4	1.03731	0.00616078	0.299592	0.304261	0.00323419	0.0652429	3.06872e-06	2	5	5
ENSG00000167670.11	CHAF1A	1.03703	0.00343692	0.299721	0.304389	0.00831468	0.109265	1.60016e-09	10	34	34
ENSG00000182196.9	ARL6IP4	-1.03637	-0.0770323	0.30003	0.304698	2.17834e-05	0.0562575	2.36526e-05	1	13	13
ENSG00000023191.12	RNH1	1.03621	0.00245628	0.300104	0.304772	0.0281158	0.07844	5.34936e-07	18	79	79
ENSG00000266498.1	RP11-45M22.5	-1.03472	-0.00841321	0.3008	0.305469	0.00162509	0.0323834	0.00127645	1	5	5
ENSG00000115159.11	GPD2	-1.03427	-0.0105122	0.30101	0.305679	0.00120674	0.102784	7.02968e-09	1	23	23
ENSG00000153208.12	MERTK	-1.03378	-0.00601292	0.30124	0.30591	0.00284225	0.120673	1.82331e-10	6	28	28
ENSG00000214063.6	TSPAN4	-1.03352	-0.0134721	0.30136	0.306029	0.000682067	0.0292731	0.0025932	1	14	14
ENSG00000138303.13	ASCC1	1.03345	0.00315701	0.301391	0.306061	0.0125103	0.0241914	0.00625879	4	31	31
ENSG00000269271.1	CTB-83J4.2	1.03242	0.00649667	0.301875	0.306545	0.00326589	0.0717268	1.13114e-06	3	8	8
ENSG00000130813.13	C19orf66	-1.03181	-0.00440864	0.30216	0.30683	0.00580507	0.220209	6.83482e-19	5	16	16
ENSG00000175920.11	DOK7	-1.03168	-0.0029152	0.302224	0.306894	0.012246	0.107918	2.49646e-09	6	16	16
ENSG00000215067.5	AC027763.2	-1.03143	-0.00649761	0.302337	0.307007	0.00277341	0.0218986	0.00797737	2	8	8
ENSG00000100151.11	PICK1	1.03012	0.0024715	0.302956	0.307626	0.0195561	0.24683	2.65249e-21	2	11	11
ENSG00000069493.10	CLEC2D	-1.02899	-0.0105876	0.303486	0.308156	0.00106008	0.0437027	0.000215343	2	51	51
ENSG00000173757.5	STAT5B	1.02887	0.00589532	0.30354	0.30821	0.00283497	0.0179613	0.0169744	1	8	8
ENSG00000123360.7	PDE1B	1.02767	0.00510401	0.304104	0.308774	0.0047007	0.125807	5.13053e-11	7	43	43
ENSG00000153551.9	CMTM7	-1.02685	-0.00273432	0.30449	0.30916	0.0107891	0.0900039	5.18227e-08	3	61	61
ENSG00000114353.12	GNAI2	1.02592	0.00105291	0.304928	0.309599	0.0788051	0.0412862	0.000329618	11	67	67
ENSG00000136699.15	SMPD4	1.02588	0.00695745	0.304948	0.309619	0.00203368	0.179352	2.0811e-15	2	28	28
ENSG00000167641.6	PPP1R14A	1.02577	0.0896285	0.305	0.309671	1.37813e-05	0.0475667	9.39735e-05	1	17	17
ENSG00000169131.6	ZNF354A	1.0256	0.00689424	0.305081	0.309752	0.00229175	0.253034	4.5579e-22	4	24	24
ENSG00000137135.13	ARHGEF39	-1.02528	-0.579129	0.30523	0.309901	2.21414e-07	0.052091	4.84597e-05	1	15	15
ENSG00000115053.11	NCL	1.02509	0.493884	0.30532	0.309991	4.84989e-07	0.0468331	0.000113411	1	34	34
ENSG00000014164.6	ZC3H3	-1.02375	-0.00481495	0.305951	0.310622	0.00547101	0.465296	1.24135e-47	6	34	34
ENSG00000133027.13	PEMT	1.02319	0.00292278	0.306218	0.310889	0.00879378	0.0202541	0.0124832	6	34	34
ENSG00000142798.12	HSPG2	1.02286	0.0168787	0.306375	0.311047	0.000390428	0.0162641	0.0249064	4	11	11
ENSG00000118579.7	MED28	1.02222	0.00814499	0.306678	0.31135	0.00122532	0.0164197	0.0218005	2	12	12
ENSG00000067221.9	STOML1	-1.0222	-0.00296007	0.306685	0.311356	0.0101535	0.0834579	1.68508e-07	8	60	60
ENSG00000105270.10	CLIP3	-1.02195	-0.00268345	0.306803	0.311475	0.012745	0.0508808	4.57961e-05	2	10	10
ENSG00000134905.12	CARS2	-1.02176	-0.0118667	0.306893	0.311564	0.000743089	0.130117	4.54925e-11	3	24	24
ENSG00000235231.3	AP000351.10	-1.02174	-0.00232992	0.306906	0.311578	0.024092	0.545925	2.93173e-61	14	71	71
ENSG00000180822.7	PSMG4	1.02158	0.0351111	0.306978	0.31165	9.22506e-05	0.0711345	1.59924e-06	3	31	31
ENSG00000186704.8	DTX2P1	1.02143	0.0110791	0.307052	0.311724	0.000974889	0.230911	4.35288e-20	2	24	24
ENSG00000167553.10	TUBA1C	-1.02132	-0.00745618	0.307104	0.311775	0.00197941	0.101095	9.14781e-09	4	26	26
ENSG00000102699.5	PARP4	1.02075	0.00918019	0.307373	0.312044	0.0013255	0.0989718	1.35608e-08	5	21	21
ENSG00000273456.1	RP11-686O6.2	-1.02056	-0.00464337	0.307462	0.312134	0.00498121	0.0726704	1.42322e-06	4	28	28
ENSG00000173889.11	PHC3	1.02048	0.029154	0.307503	0.312175	0.000135288	0.0672485	3.04417e-06	4	38	38
ENSG00000123685.4	BATF3	1.01924	0.00479915	0.30809	0.312762	0.00454927	0.0436367	0.00021525	1	24	24
ENSG00000254685.2	FPGT	-1.01861	-0.0107833	0.30839	0.313062	0.00114273	0.114528	5.48162e-10	3	47	47
ENSG00000248406.1	CTD-3105H18.4	1.01797	0.0113479	0.308692	0.313364	0.000900065	0.0567854	2.49224e-05	2	22	22
ENSG00000122642.6	FKBP9	-1.01739	-0.00509504	0.308966	0.313638	0.00410727	0.0400004	0.000399468	4	44	44
ENSG00000116497.13	S100PBP	1.01739	0.00610764	0.308967	0.313639	0.00310107	0.308556	1.03455e-28	2	15	15
ENSG00000129003.11	VPS13C	1.01699	0.0185199	0.30916	0.313832	0.000342575	0.116592	3.21387e-10	1	16	16
[truncated: 3,520 more rows]

## Sheet: Lung
gene	gene_name	zscore	effect_size	pvalue	adjusted_pvalue	var_g	pred_perf_r2	pred_perf_pval	n_snps_used	n_snps_in_cov	n_snps_in_model
ENSG00000196126.6	HLA-DRB1	10.0887	0.0428356	6.19721e-24	1.65596e-23	0.00519306	0.360126	2.73009e-35	11	32	32
ENSG00000231389.3	HLA-DPA1	7.112	0.0230028	1.14371e-12	1.87256e-12	0.0099575	0.0496936	4.91053e-05	10	37	37
ENSG00000196735.7	HLA-DQA1	6.984	0.0126275	2.86887e-12	4.61671e-12	0.0279823	0.51913	8.28189e-60	9	32	32
ENSG00000204351.7	SKIV2L	-6.29661	-0.00556217	3.04228e-10	4.48614e-10	0.128314	0.457199	1.39289e-49	29	38	38
ENSG00000140575.8	IQGAP1	6.06677	0.00796248	1.30506e-09	1.87279e-09	0.066519	0.410304	2.56148e-42	6	43	43
ENSG00000162944.6	RFTN2	-5.88342	-0.205366	4.01878e-09	5.6473e-09	8.78109e-05	0.0967466	7.22261e-09	2	24	24
ENSG00000180902.12	D2HGDH	-5.84565	-0.0247252	5.04591e-09	7.06062e-09	0.00551176	0.365707	1.26718e-36	1	9	9
ENSG00000172057.5	ORMDL3	-5.73026	-0.0442448	1.00277e-08	1.38532e-08	0.00177173	0.142946	2.53886e-13	2	8	8
ENSG00000134987.7	WDR36	5.62572	0.0740579	1.84733e-08	2.52322e-08	0.000699101	0.041605	0.000207324	2	12	12
ENSG00000197728.5	RPS26	-5.59979	-0.00575281	2.14608e-08	2.92311e-08	0.109507	0.674671	7.72478e-96	8	31	31
ENSG00000232629.4	HLA-DQB2	-5.52818	-0.00314307	3.23566e-08	4.37369e-08	0.309297	0.524172	1.73105e-60	16	39	39
ENSG00000073605.14	GSDMB	-5.35855	-0.0183797	8.38924e-08	1.1141e-07	0.00904131	0.130732	9.44516e-12	6	26	26
ENSG00000179344.12	HLA-DQB1	5.24458	0.0068179	1.56636e-07	2.05619e-07	0.0574044	0.633759	2.59103e-86	17	40	40
ENSG00000237541.3	HLA-DQA2	-5.10377	-0.00680326	3.32951e-07	4.3101e-07	0.0558859	0.648303	1.7456e-88	15	49	49
ENSG00000204580.7	DDR1	-4.76908	-0.0137771	1.8507e-06	2.32106e-06	0.0130216	0.116062	1.72362e-10	15	30	30
ENSG00000236104.2	ZBTB22	4.65018	0.014546	3.31646e-06	4.1149e-06	0.0121848	0.0346112	0.000630715	11	14	14
ENSG00000204267.9	TAP2	-4.61081	-0.00598698	4.01095e-06	4.95922e-06	0.0757176	0.129845	3.4799e-12	13	21	21
ENSG00000264070.1	DND1P1	4.46239	0.0338297	8.10488e-06	9.89238e-06	0.0018226	0.536844	5.55826e-63	4	54	54
ENSG00000196355.2	AC021860.1	-4.38825	-0.0221419	1.14269e-05	1.38595e-05	0.00646893	0.274079	8.61037e-26	12	68	68
ENSG00000171206.9	TRIM8	4.37201	0.264839	1.23106e-05	1.4911e-05	3.24827e-05	0.0441206	0.000142767	2	35	35
ENSG00000196301.3	HLA-DRB9	4.34418	0.00537674	1.39798e-05	1.68934e-05	0.0761212	0.294122	1.77326e-27	70	136	136
ENSG00000197935.6	ZNF311	-4.33957	-0.026262	1.42761e-05	1.72448e-05	0.00315688	0.0279417	0.00226544	7	16	16
ENSG00000196391.6	ZNF774	4.29201	0.0150654	1.77064e-05	2.13043e-05	0.00930133	0.0927754	1.71083e-08	5	22	22
ENSG00000153976.2	HS3ST3A1	-4.2664	-0.624743	1.9865e-05	2.38513e-05	4.69667e-06	0.0367658	0.00047202	1	19	19
ENSG00000137310.7	TCF19	4.25116	0.00806543	2.12664e-05	2.55021e-05	0.0386873	0.063959	3.56181e-06	14	24	24
ENSG00000187446.7	CHP1	4.21417	0.0219825	2.50694e-05	2.99722e-05	0.00417201	0.0417365	0.00018418	4	12	12
ENSG00000204713.6	TRIM27	-4.17503	-0.00573093	2.97941e-05	3.55088e-05	0.0614597	0.114805	2.35008e-10	29	54	54
ENSG00000244731.3	C4A	-4.15971	-0.00417886	3.18653e-05	3.79308e-05	0.0915627	0.328294	6.63121e-32	31	52	52
ENSG00000102898.7	NUTF2	-3.99246	-0.0276523	6.53915e-05	7.68255e-05	0.00200969	0.0145306	0.0306756	4	19	19
ENSG00000229390.1	MICD	3.93425	0.0165184	8.34585e-05	9.76176e-05	0.00700104	0.115742	1.09815e-10	21	44	44
ENSG00000137337.10	MDC1	3.92529	0.0161681	8.66244e-05	0.000101252	0.00792602	0.0122231	0.0430079	33	59	59
ENSG00000197712.7	FAM114A1	3.9228	0.0188781	8.7525e-05	0.000102286	0.00608972	0.0306834	0.00141256	10	56	56
ENSG00000228653.2	HNRNPCP7	3.88892	0.153706	0.00010069	0.000117372	6.8302e-05	0.0622271	2.99552e-06	1	15	15
ENSG00000138111.10	TMEM180	-3.88048	-0.0103279	0.000104251	0.000121446	0.0142361	0.148655	2.02387e-13	3	15	15
ENSG00000157837.11	SPPL3	-3.85422	-0.138484	0.0001161	0.000134985	8.69451e-05	0.123856	3.50806e-11	1	12	12
ENSG00000273009.1	RP11-352G9.1	3.83258	0.017491	0.000126805	0.000147196	0.00455898	0.0298549	0.00168683	5	17	17
ENSG00000168126.3	OR2W6P	3.78495	0.0327893	0.00015374	0.000177841	0.00150121	0.0156793	0.0239742	2	4	4
ENSG00000166592.7	RRAD	3.78097	0.0385582	0.00015622	0.000180657	0.000923214	0.0242707	0.00498291	1	4	4
ENSG00000164082.10	GRM2	-3.77936	-0.0160342	0.000157234	0.000181808	0.00648863	0.0481908	6.44412e-05	4	12	12
ENSG00000197165.6	SULT1A2	3.77445	0.00743134	0.000160363	0.00018536	0.0274069	0.147397	1.93664e-13	6	30	30
ENSG00000272462.2	U91328.19	3.75988	0.00327711	0.000169993	0.000196285	0.135317	0.300042	2.95955e-28	17	40	40
ENSG00000178952.4	TUFM	3.73014	0.0057918	0.000191374	0.000220498	0.0454424	0.15434	3.37824e-14	7	21	21
ENSG00000101460.8	MAP1LC3A	-3.71319	-0.0662443	0.00020466	0.000235521	0.00034773	0.068537	1.38651e-06	1	18	18
ENSG00000184949.11	FAM227A	3.69869	0.0112141	0.000216713	0.000249133	0.00964366	0.0335044	0.000883191	9	46	46
ENSG00000213626.7	LBH	3.69661	0.0358517	0.000218499	0.000251149	0.00111599	0.118477	1.24828e-10	2	13	13
ENSG00000095397.9	DFNB31	-3.62547	-0.0285528	0.000288432	0.000329874	0.00174301	0.0530774	2.23774e-05	2	29	29
ENSG00000186952.10	TMEM232	-3.62014	-0.0258432	0.000294443	0.000336624	0.00223694	0.0547279	1.89023e-05	5	55	55
ENSG00000219392.1	RP1-265C24.5	-3.60362	-0.00685327	0.000313813	0.000358357	0.0303659	0.0879748	4.01359e-08	20	38	38
ENSG00000204469.8	PRRC2A	3.59549	0.00666788	0.000323786	0.000369536	0.031411	0.0817348	1.29041e-07	24	40	40
ENSG00000075884.8	ARHGAP15	-3.5776	-0.028945	0.00034677	0.000395279	0.00209568	0.0163959	0.0207659	1	3	3
ENSG00000163608.10	C3orf17	-3.57455	-0.0167166	0.000350831	0.000399825	0.00444906	0.0393233	0.000276661	5	32	32
ENSG00000099330.4	OCEL1	-3.54443	-0.0248539	0.000393464	0.000447487	0.00215821	0.237152	6.13402e-22	5	42	42
ENSG00000234745.5	HLA-B	3.54041	0.0121247	0.000399503	0.00045423	0.00957589	0.0321905	0.00107468	13	26	26
ENSG00000259982.1	CDC37P1	3.51147	0.00610668	0.000445628	0.000505679	0.0366403	0.2769	1.15841e-25	10	33	33
ENSG00000204642.9	HLA-F	3.50484	0.00777367	0.000456876	0.000518209	0.0221624	0.0443567	8.32925e-05	15	30	30
ENSG00000152527.9	PLEKHH2	3.49471	0.00623798	0.000474569	0.00053791	0.03181	0.123969	3.57002e-11	4	33	33
ENSG00000196922.6	ZNF252P	3.48537	0.0155525	0.000491461	0.000556707	0.00574592	0.0980496	1.56439e-09	5	19	19
ENSG00000188895.7	MSL1	3.4703	0.00522058	0.000519882	0.000588307	0.0488388	0.113176	3.57721e-10	7	29	29
ENSG00000152689.13	RASGRP3	3.46629	0.050072	0.0005277	0.000596993	0.000505169	0.243674	3.29685e-22	2	28	28
ENSG00000164187.6	LMBRD2	-3.45379	-0.0122831	0.000552761	0.000624824	0.00875184	0.0970214	7.92915e-09	3	14	14
ENSG00000168032.4	ENTPD3	3.4493	0.0218165	0.000562043	0.000635126	0.00415093	0.0129629	0.0406229	7	56	56
ENSG00000228804.1	RP11-211G3.3	-3.41579	-0.0162392	0.00063598	0.000717085	0.00492311	0.0732537	3.69569e-07	1	4	4
ENSG00000105726.12	ATP13A1	3.40003	0.0197042	0.00067378	0.000758919	0.00391987	0.0161655	0.0222777	1	2	2
ENSG00000089094.12	KDM2B	3.37988	0.0163629	0.000725175	0.000815734	0.00471771	0.0947417	8.59246e-09	3	25	25
ENSG00000221971.3	TTC4P1	-3.36399	-0.117876	0.000768256	0.000863301	8.47663e-05	0.0139151	0.0328643	4	34	34
ENSG00000100412.11	ACO2	-3.34531	-0.0142284	0.000821901	0.000922467	0.00567914	0.0852295	3.94683e-08	4	19	19
ENSG00000135506.11	OS9	3.32744	0.0536641	0.000876479	0.000982592	0.000364919	0.0205571	0.0089984	4	41	41
ENSG00000196335.8	STK31	3.31786	0.0144635	0.0009071	0.0010163	0.00530336	0.181081	4.31828e-16	6	41	41
ENSG00000187134.8	AKR1C1	-3.31273	-0.00995176	0.000923904	0.00103478	0.017727	0.104355	1.5475e-09	9	48	48
ENSG00000100206.5	DMC1	3.30715	0.0147395	0.0009425	0.00105523	0.00451374	0.0269246	0.00267911	1	6	6
ENSG00000238078.1	RP11-295M18.2	-3.30537	-0.0228611	0.000948521	0.00106185	0.00188542	0.328071	3.92145e-33	3	15	15
ENSG00000183111.7	ARHGEF37	3.30014	0.0832812	0.000966352	0.00108146	0.000149621	0.0872121	5.29868e-08	2	14	14
ENSG00000149927.13	DOC2A	-3.27578	-0.0239833	0.00105371	0.0011774	0.00218691	0.017668	0.0164016	6	23	23
ENSG00000183336.7	BOLA2	-3.24643	-0.00562254	0.0011686	0.00130337	0.0347124	0.0242567	0.00454624	15	40	40
ENSG00000250786.1	SNHG18	-3.2428	-0.0158581	0.00118363	0.00131983	0.00459276	0.275614	1.48146e-25	3	36	36
ENSG00000233822.3	HIST1H2BN	-3.22957	-0.0179846	0.00123976	0.00138128	0.00320202	0.0202974	0.00964918	3	4	4
ENSG00000005486.12	RHBDD2	3.22557	0.0728567	0.0012572	0.00140035	0.00022655	0.018909	0.0130904	1	4	4
ENSG00000140623.9	SEPT12	3.22032	0.02011	0.00128048	0.00142582	0.0029461	0.0209859	0.00844486	7	42	42
ENSG00000108107.8	RPL28	3.22018	0.00433716	0.00128108	0.00142647	0.0618583	0.136831	3.3803e-12	4	18	18
ENSG00000167720.8	SRR	3.21455	0.00329871	0.00130651	0.00145428	0.105232	0.40377	5.37207e-42	2	6	6
ENSG00000233232.2	NPIPB7	-3.20634	-0.0570416	0.00134435	0.00149564	0.000330943	0.0545395	1.96996e-05	3	11	11
ENSG00000262468.1	RP11-95P2.1	-3.17379	-0.0456373	0.0015046	0.00167057	0.000523293	0.0623093	4.44337e-06	1	13	13
ENSG00000243811.3	APOBEC3D	3.15719	0.325015	0.001593	0.00176692	9.73649e-06	0.144894	6.94855e-13	1	10	10
ENSG00000196993.4	NPIPB9	-3.15623	-0.0149553	0.0015982	0.00177259	0.00465494	0.016159	0.0222849	2	26	26
ENSG00000271623.1	RP11-435I10.5	-3.14243	-0.014587	0.00167553	0.00185679	0.00476246	0.0784642	1.65562e-07	4	12	12
ENSG00000135406.9	PRPH	3.13895	0.00888104	0.00169556	0.0018786	0.0134934	0.0308282	0.00142585	10	54	54
ENSG00000174684.6	B3GNT1	-3.09864	-0.0231584	0.0019441	0.00214874	0.00220495	0.0874493	4.94997e-08	5	36	36
ENSG00000165868.8	HSPA12A	3.0931	0.0353533	0.00198079	0.00218856	0.000854912	0.0916597	1.94203e-08	3	32	32
ENSG00000136478.3	TEX2	3.09034	0.0565643	0.0019993	0.00220865	0.000348275	0.0492875	5.18793e-05	2	34	34
ENSG00000170619.8	COMMD5	-3.0849	-0.00714957	0.0020362	0.00224868	0.0217091	0.0126046	0.0426211	8	36	36
ENSG00000251417.1	RP11-1348G14.4	-3.07627	-0.0133158	0.00209609	0.00231364	0.00588584	0.0988536	3.87572e-09	6	15	15
ENSG00000100298.11	APOBEC3H	3.04687	0.0113799	0.00231239	0.00254794	0.00671887	0.0340142	0.000864167	4	18	18
ENSG00000177685.12	EFCAB4A	-3.03981	-0.00559701	0.00236725	0.00260731	0.0336547	0.0399695	0.000254762	15	95	95
ENSG00000176623.7	RMDN1	3.03747	0.00620755	0.00238571	0.00262728	0.0257349	0.244536	4.10397e-22	3	38	38
ENSG00000204308.6	RNF5	-3.03698	-0.00531551	0.00238961	0.0026315	0.0327439	0.0817994	1.10971e-07	16	23	23
ENSG00000259562.2	RP11-762H8.2	-3.02057	-0.0621569	0.002523	0.00277572	0.00026943	0.125612	1.75315e-11	1	5	5
ENSG00000243753.1	HLA-L	3.0186	0.00329684	0.00253948	0.00279353	0.0972295	0.325205	7.96422e-32	40	72	72
ENSG00000169750.4	RAC3	-3.01278	-0.0120509	0.00258863	0.00284662	0.00692339	0.0554682	1.47195e-05	4	28	28
ENSG00000008516.12	MMP25	-2.995	-0.00836179	0.00274449	0.00301491	0.0145659	0.135878	1.96077e-12	12	59	59
ENSG00000198502.5	HLA-DRB5	-2.97497	-0.00237746	0.00293015	0.00321514	0.160753	0.626716	3.57404e-82	25	48	48
ENSG00000174226.4	SNX31	-2.97391	-0.0188977	0.00294035	0.00322613	0.00273528	0.133216	6.26729e-12	2	24	24
ENSG00000215452.3	ZNF663P	-2.96625	-0.0175742	0.00301459	0.00330612	0.003211	0.125734	2.4331e-11	9	54	54
ENSG00000229391.3	HLA-DRB6	2.96097	0.00359632	0.00306676	0.00336233	0.0829712	0.671196	2.21906e-94	21	54	54
ENSG00000138311.11	ZNF365	2.95737	0.178071	0.0031028	0.00340113	3.34176e-05	0.0513254	3.57684e-05	1	12	12
ENSG00000185864.12	NPIPB4	-2.95467	-0.0159304	0.00313001	0.00343043	0.00416989	0.11914	1.23846e-10	6	21	21
ENSG00000176715.11	ACSF3	2.94767	0.0111191	0.00320182	0.00350773	0.00740744	0.10352	2.1562e-09	6	37	37
ENSG00000161944.12	ASGR2	-2.94201	-0.0117249	0.00326088	0.00357127	0.0067869	0.118852	1.37794e-10	9	40	40
ENSG00000092096.10	SLC22A17	2.94144	0.0228043	0.0032669	0.00357776	0.00185692	0.0743835	4.84359e-07	5	32	32
ENSG00000178445.8	GLDC	2.93398	0.0307874	0.00334643	0.0036633	0.00102831	0.293873	1.53844e-27	4	28	28
ENSG00000100288.15	CHKB	2.92961	0.00701846	0.00339383	0.00371426	0.0213019	0.235463	1.96045e-21	5	25	25
ENSG00000242485.1	MRPL20	-2.91502	-0.0427852	0.0035566	0.00388919	0.000477475	0.0775499	1.92275e-07	1	22	22
ENSG00000147485.8	PXDNL	-2.89883	-0.0231102	0.00374561	0.00409213	0.00164007	0.110491	6.24525e-10	3	38	38
ENSG00000204536.9	CCHCR1	2.89743	0.00544989	0.00376233	0.00411008	0.0316811	0.265794	8.76751e-25	13	24	24
ENSG00000172803.13	SNX32	2.89196	0.00529192	0.00382846	0.00418104	0.0277382	0.25703	6.11524e-25	2	8	8
ENSG00000138115.9	CYP2C8	-2.87604	-0.0128951	0.004027	0.00439395	0.00582421	0.0746411	5.33584e-07	1	7	7
ENSG00000141744.3	PNMT	-2.86663	-0.0173318	0.00414868	0.00452435	0.00283083	0.0583674	9.91656e-06	5	15	15
ENSG00000254398.1	RP11-578F21.2	-2.86327	-0.0693621	0.00419295	0.00457178	0.000174239	0.0130062	0.0402741	2	13	13
ENSG00000175873.3	AC004840.9	2.86032	0.0201936	0.0042321	0.00461371	0.00240779	0.0726171	8.01711e-07	1	9	9
ENSG00000183647.6	ZNF530	2.85448	0.0138162	0.0043107	0.00469787	0.00460331	0.036783	0.000527403	8	43	43
ENSG00000154252.11	GAL3ST2	2.85324	0.0210016	0.00432753	0.00471589	0.00220321	0.0957147	9.32368e-09	5	25	25
ENSG00000078319.7	PMS2P1	2.82269	0.0210957	0.00476223	0.00518088	0.00223425	0.0469472	7.743e-05	6	31	31
ENSG00000137074.14	APTX	2.82016	0.0278816	0.00479995	0.00522119	0.00126267	0.181785	2.07242e-16	3	29	29
ENSG00000259539.1	CTD-2651B20.1	-2.81482	-0.0180821	0.00488039	0.00530715	0.00318829	0.108215	8.43474e-10	3	8	8
ENSG00000249279.1	CTC-436P18.3	-2.81162	-0.0147752	0.00492932	0.00535941	0.0043638	0.0203259	0.009634	5	27	27
ENSG00000101017.9	CD40	-2.80595	-0.146435	0.0050168	0.00545284	4.26951e-05	0.178137	6.84092e-17	1	12	12
ENSG00000226383.1	AC093375.1	-2.80304	-0.0184695	0.00506232	0.00550145	0.00240256	0.172078	1.2902e-15	2	11	11
ENSG00000151883.12	PARP8	-2.79519	-0.0545638	0.0051869	0.00563443	0.000299531	0.184839	3.53125e-17	1	19	19
ENSG00000140009.14	ESR2	2.77779	0.0205416	0.00547293	0.00593954	0.00204971	0.0328231	0.000991768	5	14	14
ENSG00000100997.14	ABHD12	2.7746	0.0385165	0.00552704	0.00599723	0.00055687	0.108935	8.22952e-10	4	36	36
ENSG00000171747.4	LGALS4	-2.77213	-0.0628327	0.00556908	0.00604204	0.000201427	0.0412547	0.000195451	2	9	9
ENSG00000269558.1	AC104057.1	2.77038	0.0122588	0.00559905	0.00607399	0.00559395	0.129747	1.34992e-11	5	28	28
ENSG00000158286.8	RNF207	-2.76512	-0.122158	0.00569025	0.00617118	5.93075e-05	0.152779	1.12589e-13	2	18	18
ENSG00000258859.1	RP11-594C13.1	2.76199	0.0242923	0.00574503	0.00622955	0.00139046	0.0635384	3.96654e-06	3	15	15
ENSG00000204209.6	DAXX	-2.7602	-0.00646227	0.00577664	0.00626322	0.0199372	0.068474	1.46565e-06	12	18	18
ENSG00000177989.9	ODF3B	2.75654	0.00700304	0.00584167	0.00633249	0.0177636	0.0189794	0.0122181	4	8	8
ENSG00000204438.6	GPANK1	-2.74482	-0.00677384	0.00605432	0.0065589	0.0174623	0.0334245	0.000951331	12	18	18
ENSG00000204525.10	HLA-C	2.74457	0.00679394	0.0060591	0.00656398	0.0174992	0.422538	1.22434e-44	23	50	50
ENSG00000250569.1	NTAN1P2	-2.74343	-0.0442195	0.0060801	0.00658633	0.000434294	0.0186664	0.0135999	1	11	11
ENSG00000240053.8	LY6G5B	-2.73839	-0.0026352	0.00617401	0.00668627	0.132147	0.260631	2.99901e-24	35	55	55
ENSG00000247400.3	DNAJC3-AS1	2.7355	0.0264304	0.00622857	0.00674432	0.00125068	0.0542482	9.51137e-06	3	17	17
ENSG00000204677.6	FAM153C	2.73507	0.00769314	0.00623671	0.00675298	0.0134127	0.111481	4.67364e-10	7	34	34
ENSG00000197363.5	ZNF517	2.73426	0.0435848	0.00625206	0.00676931	0.000451443	0.0525923	2.30413e-05	2	18	18
ENSG00000167914.6	GSDMA	2.72892	0.0190493	0.0063543	0.00687806	0.00221209	0.375482	6.41475e-38	5	41	41
ENSG00000231925.7	TAPBP	-2.72268	-0.00586238	0.00647539	0.00700682	0.023419	0.0809615	9.09536e-08	9	13	13
ENSG00000223508.5	RPL23AP53	2.72052	0.0101076	0.00651791	0.00705201	0.0068684	0.262486	3.9288e-24	9	74	74
ENSG00000172935.8	MRGPRF	2.71889	0.0237064	0.00655018	0.00708632	0.00163059	0.0450374	0.000107878	2	9	9
ENSG00000254427.1	RP11-430H10.1	2.70463	0.0201344	0.00683813	0.00739228	0.00181318	0.109297	8.45539e-10	4	58	58
ENSG00000196326.6	AKR1CL1	2.70429	0.0744532	0.00684499	0.00739957	0.000147562	0.0318121	0.00124402	3	16	16
ENSG00000140521.7	POLG	2.70029	0.0556101	0.00692795	0.00748768	0.000269785	0.0800478	1.89362e-07	3	16	16
ENSG00000184752.8	NDUFA12	-2.69604	-0.00759148	0.00701683	0.00758205	0.0122288	0.304176	1.25915e-28	4	29	29
ENSG00000071575.7	TRIB2	-2.69563	-0.0753429	0.00702558	0.00759133	0.000139522	0.0281364	0.00212902	2	10	10
ENSG00000243477.1	NAT6	-2.69414	-0.219843	0.007057	0.00762469	1.60987e-05	0.0769712	3.28496e-07	1	22	22
ENSG00000166851.10	PLK1	-2.69247	-0.13962	0.0070925	0.00766238	4.45994e-05	0.0277357	0.0027097	1	3	3
ENSG00000259846.1	RP11-467L24.1	-2.69199	-0.0137416	0.00710267	0.00767317	0.00433571	0.115568	1.34762e-10	6	39	39
ENSG00000137185.7	ZSCAN9	2.6877	0.0170254	0.00719461	0.00777075	0.00242873	0.0438904	0.000109593	12	22	22
ENSG00000163466.11	ARPC2	2.68757	0.00609177	0.00719742	0.00777374	0.0223295	0.188612	7.35923e-17	7	64	64
ENSG00000198874.8	TYW1	2.6857	0.0139129	0.00723789	0.00781668	0.00400862	0.28252	1.16722e-26	5	40	40
ENSG00000260259.1	RP11-368I7.4	-2.68393	-0.0192247	0.00727621	0.00785734	0.00189779	0.0795904	1.03945e-07	3	12	12
ENSG00000227370.1	RP4-669P10.19	-2.68093	-0.0195017	0.00734182	0.00792695	0.00246396	0.0840218	8.10774e-08	5	20	20
ENSG00000106809.6	OGN	-2.67578	-0.038751	0.00745549	0.00804752	0.000508449	0.105023	1.47736e-09	2	18	18
ENSG00000166881.5	TMEM194A	-2.67154	-0.00400805	0.00755031	0.00814807	0.0454665	0.0536098	1.99202e-05	10	37	37
ENSG00000167601.7	AXL	-2.66943	-0.0261503	0.007598	0.00819864	0.00107105	0.0327233	0.00101796	1	12	12
ENSG00000182141.5	ZNF708	2.66564	0.0149549	0.00768429	0.00829012	0.00323396	0.215397	5.26265e-20	4	26	26
ENSG00000213363.4	RPS3P6	2.66521	0.26129	0.007694	0.00830041	1.1567e-05	0.0569988	1.11681e-05	1	13	13
ENSG00000267654.1	RP11-973H7.4	-2.66458	-0.0102615	0.00770836	0.00831563	0.00724599	0.148337	2.84808e-13	5	41	41
ENSG00000077616.6	NAALAD2	2.66134	0.016045	0.007783	0.00839474	0.00293411	0.157273	5.55103e-14	5	44	44
ENSG00000167272.6	POP5	2.65738	0.0244547	0.0078751	0.00849234	0.00145063	0.0352932	0.000652337	7	47	47
ENSG00000183723.8	CMTM4	-2.65461	-0.00801341	0.00793999	0.00856109	0.0127286	0.0306428	0.00118959	2	6	6
ENSG00000273340.1	MICE	2.65305	0.00288515	0.00797678	0.00860006	0.0968652	0.315595	1.16111e-30	12	32	32
ENSG00000167077.8	MEI1	-2.6517	-0.0265309	0.00800869	0.00863387	0.00119598	0.272105	3.42613e-25	3	22	22
ENSG00000100284.16	TOM1	2.64582	0.0153168	0.00814932	0.00878281	0.00334307	0.0530252	2.68424e-05	8	72	72
ENSG00000106258.9	CYP3A5	2.6457	0.0469358	0.0081521	0.00878576	0.000420158	0.110885	1.11849e-10	5	35	35
ENSG00000254634.3	RP11-231C14.3	-2.6325	-0.00616403	0.00847597	0.0091286	0.0191687	0.0819975	1.28804e-07	4	11	11
ENSG00000142686.7	C1orf216	2.62907	0.0351905	0.0085618	0.00921943	0.000683298	0.0630021	4.54426e-06	1	12	12
ENSG00000185823.2	NPAP1	2.62053	0.208907	0.0087792	0.0094494	1.48508e-05	0.173841	1.96554e-15	2	37	37
ENSG00000145217.9	SLC26A1	2.61742	0.00428518	0.00885984	0.00953468	0.0359025	0.498881	2.4839e-56	2	24	24
ENSG00000206503.7	HLA-A	2.61735	0.00509631	0.00886145	0.00953639	0.0298145	0.232273	1.95408e-21	18	50	50
ENSG00000112787.8	FBRSL1	2.59731	0.0215679	0.00939567	0.010101	0.00152625	0.0270225	0.00292019	2	23	23
ENSG00000122971.4	ACADS	2.58909	0.0686992	0.0096231	0.0103412	0.000162123	0.0241131	0.00457668	1	4	4
ENSG00000234038.2	AC123768.3	2.58349	0.0234322	0.00978064	0.0105076	0.00124021	0.0353034	0.000606104	2	26	26
ENSG00000271811.1	RP1-79C4.4	2.58037	0.00356576	0.00986946	0.0106013	0.052643	0.154176	1.90482e-14	7	32	32
ENSG00000265787.1	CYP4F35P	-2.57995	-0.0178033	0.0098815	0.010614	0.00323851	0.0587561	7.91765e-06	4	21	21
ENSG00000204959.3	ARHGEF34P	-2.57976	-0.00605464	0.00988702	0.0106198	0.0197439	0.143487	1.02592e-12	7	63	63
ENSG00000175220.7	ARHGAP1	-2.57488	-0.0119495	0.0100275	0.0107681	0.00510927	0.0874285	3.57157e-08	3	18	18
ENSG00000167136.6	ENDOG	-2.57276	-0.097639	0.0100891	0.010833	7.97089e-05	0.0727759	7.3038e-07	2	12	12
ENSG00000256731.1	AL591069.1	2.56594	0.264897	0.0102895	0.0110445	1.03994e-05	0.027903	0.00235605	2	7	7
ENSG00000116288.8	PARK7	2.56317	1.15264	0.010372	0.0111315	5.0822e-07	0.111835	3.14881e-10	1	8	8
ENSG00000069974.11	RAB27A	-2.56194	-0.0178944	0.010409	0.0111705	0.00231576	0.115889	1.87739e-10	1	14	14
ENSG00000225851.1	HLA-S	-2.56038	-0.00261319	0.0104557	0.0112198	0.0906059	0.411602	1.88841e-42	38	91	91
ENSG00000090238.7	YPEL3	2.55913	0.00361718	0.0104935	0.0112596	0.0488327	0.240165	6.25264e-22	8	25	25
ENSG00000115604.6	IL18R1	-2.55515	-0.0126421	0.0106143	0.011387	0.00489044	0.182432	2.26221e-16	10	123	123
ENSG00000105443.9	CYTH2	2.55142	0.00847565	0.0107284	0.0115073	0.0107591	0.0380057	0.000389114	5	18	18
ENSG00000133985.2	TTC9	2.54864	0.0092675	0.0108144	0.011598	0.00803629	0.0236098	0.005573	4	18	18
ENSG00000261839.1	RP1-265C24.8	-2.54703	-0.00976086	0.0108644	0.0116507	0.00841628	0.0228178	0.00643588	7	29	29
ENSG00000129910.3	CDH15	-2.54511	-0.0543338	0.0109244	0.0117138	0.000201233	0.0139287	0.0337485	2	26	26
ENSG00000108797.7	CNTNAP1	2.54387	0.00467344	0.0109632	0.0117547	0.0293313	0.129088	7.49275e-12	10	39	39
ENSG00000104998.2	IL27RA	-2.54235	-0.00979946	0.0110111	0.0118052	0.00780269	0.0493658	5.17376e-05	5	16	16
ENSG00000152749.7	GPR180	2.54188	0.00998622	0.0110258	0.0118207	0.00660252	0.360384	2.96354e-35	9	58	58
ENSG00000256433.1	RP1-102E24.8	-2.53393	-0.00364686	0.0112791	0.0120874	0.0498511	0.196436	1.67831e-17	5	25	25
ENSG00000163599.10	CTLA4	2.53075	0.0145264	0.011382	0.0121958	0.00354488	0.0313771	0.00138089	1	5	5
ENSG00000119326.10	CTNNAL1	-2.52615	-0.0127289	0.0115319	0.0123536	0.00553237	0.107122	6.32658e-10	7	32	32
ENSG00000230069.3	LRRC37A15P	-2.52566	-0.0165273	0.011548	0.0123706	0.0027677	0.245085	2.39462e-22	5	40	40
ENSG00000230305.2	AC004980.9	2.52527	0.123468	0.011561	0.0123843	5.02356e-05	0.31054	6.53623e-31	1	14	14
ENSG00000174374.9	WBSCR16	-2.52527	-0.206929	0.011561	0.0123843	1.78846e-05	0.0447588	0.000116319	1	11	11
ENSG00000272810.1	U91328.22	2.52263	0.00604792	0.011648	0.0124758	0.0184041	0.0613414	5.0806e-06	10	40	40
ENSG00000160094.10	ZNF362	-2.52185	-0.00867384	0.0116741	0.0125033	0.00955325	0.0516566	3.45071e-05	8	42	42
ENSG00000260135.2	RP11-212I21.2	-2.51649	-0.131666	0.011853	0.0126916	3.81474e-05	0.486366	1.4811e-54	1	16	16
ENSG00000198015.8	MRPL42	2.51392	0.0291077	0.0119398	0.0127829	0.000811372	0.264447	6.35456e-25	4	35	35
ENSG00000164081.8	TEX264	-2.51279	-0.0066336	0.011978	0.0128231	0.0175888	0.0938243	1.08671e-08	9	58	58
ENSG00000166428.8	PLD4	-2.51087	-0.0203626	0.0120434	0.0128919	0.00188714	0.0310294	0.00146055	2	18	18
ENSG00000037042.8	TUBG2	-2.50894	-0.0179563	0.0121095	0.0129614	0.00216404	0.0526405	2.63454e-05	3	26	26
ENSG00000267676.1	THA1P	2.5086	0.0195515	0.012121	0.0129735	0.00201918	0.182698	3.68149e-16	1	6	6
ENSG00000227676.2	LINC01068	-2.50766	-0.0207224	0.0121532	0.0130074	0.0015704	0.199612	6.97975e-18	3	50	50
ENSG00000198168.4	SVIP	-2.507	-0.0234806	0.012176	0.0130314	0.00121658	0.230594	3.10535e-21	1	15	15
ENSG00000143952.15	VPS54	2.50148	0.0134693	0.0123675	0.0132328	0.00389794	0.0353469	0.000676521	5	17	17
ENSG00000108622.6	ICAM2	2.4984	0.0096647	0.0124755	0.0133463	0.0111603	0.0560423	1.66717e-05	8	41	41
ENSG00000150967.13	ABCB9	2.49812	0.0108993	0.0124854	0.0133567	0.00590933	0.051428	3.5135e-05	5	19	19
ENSG00000231852.2	CYP21A2	2.49726	0.00398264	0.0125157	0.0133886	0.0450538	0.0671646	1.62666e-06	20	30	30
ENSG00000179855.5	GIPC3	-2.49697	-0.0117724	0.012526	0.0133994	0.00608646	0.170293	6.60921e-16	9	34	34
ENSG00000198569.5	SLC34A3	-2.49271	-0.00932554	0.0126772	0.0135583	0.0175304	0.0546257	1.3694e-05	7	39	39
ENSG00000171314.8	PGAM1	-2.48533	-0.0409624	0.012943	0.0138376	0.000452743	0.0557781	8.1069e-06	2	5	5
ENSG00000259950.1	RP11-170L3.4	-2.48526	-0.014949	0.0129457	0.0138405	0.00283697	0.0143413	0.0312345	4	7	7
ENSG00000184983.5	NDUFA6	2.48476	0.00129756	0.0129638	0.0138595	0.346143	0.492687	4.45165e-58	10	48	48
ENSG00000264350.1	SNRPGP2	2.48345	0.0290507	0.0130118	0.01391	0.000972491	0.032811	0.00106148	3	34	34
ENSG00000246523.3	RP11-736K20.6	2.4829	0.016264	0.0130317	0.0139308	0.00258519	0.0661454	2.16653e-06	3	35	35
ENSG00000169919.12	GUSB	-2.48229	-0.0540858	0.013054	0.0139542	0.00043626	0.0593194	6.96928e-06	3	18	18
ENSG00000151327.8	FAM177A1	-2.48183	-0.0670536	0.0130711	0.0139723	0.000171974	0.199124	6.16343e-18	2	16	16
ENSG00000104783.7	KCNN4	2.48165	0.00867046	0.0130775	0.013979	0.0093669	0.0219401	0.0069701	5	23	23
ENSG00000215033.3	AL603965.1	2.47909	0.00670883	0.0131718	0.014078	0.0172787	0.165355	6.22472e-15	3	33	33
ENSG00000197362.9	ZNF786	-2.47846	-0.0600254	0.0131952	0.0141026	0.00018349	0.286595	8.06643e-27	2	10	10
ENSG00000227766.1	HCG4P5	-2.47752	-0.00363451	0.0132297	0.0141389	0.0555036	0.143407	1.14844e-13	49	117	117
ENSG00000184389.8	A3GALT2	2.47663	0.0101053	0.013263	0.0141738	0.00607058	0.190923	3.63399e-17	1	14	14
ENSG00000170442.7	KRT86	2.47616	0.0215412	0.0132804	0.0141921	0.00176417	0.0741537	4.76696e-07	3	17	17
ENSG00000152487.6	ARL5B-AS1	-2.47512	-0.0224378	0.013319	0.0142326	0.00132822	0.035697	0.000576475	4	13	13
ENSG00000163964.9	PIGX	-2.47387	-0.00846338	0.0133658	0.0142818	0.00920853	0.272536	5.41548e-26	2	10	10
ENSG00000137757.6	CASP5	-2.46982	-0.0977955	0.013518	0.0144415	6.91717e-05	0.0212384	0.00782724	1	12	12
ENSG00000030110.8	BAK1	-2.46621	-0.00449864	0.0136553	0.0145857	0.0359712	0.281359	4.50063e-26	12	22	22
ENSG00000099968.13	BCL2L13	2.4634	0.00746667	0.0137625	0.0146982	0.0117319	0.114661	2.59063e-10	3	24	24
ENSG00000183011.9	LSMD1	2.45774	0.00606202	0.0139813	0.0149279	0.0156798	0.0484221	5.74467e-05	5	17	17
ENSG00000137747.10	TMPRSS13	-2.45742	-0.0208237	0.013994	0.0149412	0.00133268	0.0725192	5.11086e-07	1	15	15
ENSG00000171051.4	FPR1	2.45113	0.0212783	0.0142409	0.0152002	0.00146697	0.0777742	2.80043e-07	5	16	16
ENSG00000131437.11	KIF3A	2.45049	0.0529016	0.014266	0.0152265	0.00025948	0.0160729	0.0205456	1	8	8
ENSG00000146112.7	PPP1R18	2.4473	0.00774487	0.0143932	0.0153599	0.0126919	0.0556504	1.53445e-05	10	17	17
ENSG00000164078.8	MST1R	2.44628	0.010871	0.0144341	0.0154028	0.00575538	0.0616914	5.31437e-06	7	35	35
ENSG00000260657.1	RP11-315D16.4	-2.44536	-0.0329973	0.0144706	0.0154411	0.0004332	0.114621	2.70912e-10	4	57	57
ENSG00000196247.7	ZNF107	2.44217	0.0376827	0.0145993	0.015576	0.00042427	0.257327	1.66765e-23	2	38	38
ENSG00000160766.10	GBAP1	2.44091	0.0121179	0.0146502	0.0156294	0.00484555	0.32145	8.31331e-31	2	12	12
ENSG00000089127.8	OAS1	-2.4389	-0.0211801	0.0147322	0.0157154	0.00153161	0.0364447	0.000539707	4	20	20
ENSG00000214872.4	SMTNL1	-2.43884	-0.0111524	0.0147346	0.0157179	0.00508294	0.402618	3.82854e-41	4	37	37
ENSG00000003056.3	M6PR	2.43458	0.0076149	0.0149091	0.0159009	0.0131302	0.199187	3.13855e-18	2	19	19
ENSG00000004809.9	SLC22A16	-2.4315	-0.0135413	0.0150363	0.0160342	0.00384506	0.161294	8.41575e-15	5	30	30
ENSG00000145817.12	YIPF5	-2.43142	-0.0159126	0.0150399	0.0160379	0.00280127	0.0227025	0.00629505	4	26	26
ENSG00000072736.14	NFATC3	-2.43001	-0.00988282	0.0150985	0.0160993	0.00700269	0.130109	1.39358e-11	3	8	8
ENSG00000113389.11	NPR3	-2.42949	-0.00650826	0.0151201	0.0161219	0.0165441	0.119872	8.00186e-11	11	54	54
ENSG00000174137.8	FAM53A	-2.42786	-0.0350338	0.015188	0.0161931	0.000512633	0.083895	7.2727e-08	1	15	15
ENSG00000105793.11	GTPBP10	-2.4261	-0.00321984	0.0152619	0.0162705	0.0626116	0.196242	8.40635e-18	6	53	53
ENSG00000131480.4	AOC2	-2.4225	-0.0499514	0.0154143	0.0164302	0.000227529	0.0335451	0.000804068	2	5	5
ENSG00000156232.6	WHAMM	2.4194	0.035679	0.015546	0.0165682	0.00048939	0.0789239	2.30638e-07	1	12	12
ENSG00000173226.12	IQCB1	2.4191	0.064367	0.0155591	0.0165819	0.000143234	0.398223	2.32923e-40	2	42	42
ENSG00000249364.1	RP11-434D9.1	-2.41866	-0.0362225	0.0155776	0.0166012	0.000514998	0.190729	2.144e-17	3	20	20
ENSG00000270228.1	RP11-453E17.3	-2.41749	-0.0354885	0.015628	0.016654	0.000440659	0.0839267	8.25768e-08	1	14	14
ENSG00000225101.3	OR52K3P	-2.41698	-0.0360504	0.0156499	0.016677	0.000484009	0.242934	4.31506e-22	2	19	19
ENSG00000115602.12	IL1RL1	2.41435	0.0233331	0.0157633	0.0167957	0.000968809	0.458185	2.60215e-49	3	38	38
ENSG00000137411.12	VARS2	2.41392	0.00176729	0.0157819	0.0168152	0.214207	0.472065	3.84519e-53	61	99	99
ENSG00000254851.1	RP11-109L13.1	-2.41213	-0.00957371	0.0158594	0.0168964	0.00774732	0.564236	5.10634e-68	2	21	21
ENSG00000090432.5	MUL1	-2.41122	-0.00532514	0.0158991	0.0169379	0.0190265	0.385718	8.25361e-39	4	39	39
ENSG00000183666.12	GUSBP1	-2.41114	-0.0083142	0.0159029	0.0169419	0.0105943	0.0492788	4.7871e-05	6	59	59
ENSG00000089091.12	DZANK1	-2.40908	-0.00861056	0.015993	0.0170362	0.00777575	0.0608006	6.85383e-06	6	27	27
ENSG00000262877.3	RP11-1055B8.4	2.40807	0.0316099	0.0160372	0.0170825	0.000670526	0.444162	4.65499e-47	4	45	45
ENSG00000090382.2	LYZ	-2.40519	-0.0222837	0.016164	0.0172152	0.0011872	0.375709	1.3679e-37	1	19	19
ENSG00000032742.13	IFT88	2.40442	0.0360683	0.016198	0.0172508	0.0005112	0.114713	1.49195e-10	1	27	27
ENSG00000114735.5	HEMK1	2.40242	0.00503592	0.0162871	0.0173441	0.0276377	0.0966944	4.79393e-09	5	38	38
ENSG00000204520.8	MICA	-2.40148	-0.0031616	0.016329	0.017388	0.069487	0.504765	1.17085e-57	25	53	53
ENSG00000130695.9	CEP85	-2.40094	-0.0217841	0.0163532	0.0174133	0.0014042	0.149853	2.01151e-13	3	19	19
ENSG00000237923.1	XXbac-BPG27H4.8	-2.40032	-0.00540361	0.0163809	0.0174422	0.0247463	0.103052	2.14614e-09	21	28	28
ENSG00000025708.8	TYMP	2.39843	0.00517817	0.0164655	0.0175308	0.0244984	0.15437	5.97569e-14	5	10	10
ENSG00000145545.7	SRD5A1	2.39662	0.0687604	0.016547	0.017616	0.000131238	0.0326639	0.000999743	2	35	35
ENSG00000167766.14	ZNF83	-2.38901	-0.00448078	0.0168936	0.0179787	0.0327423	0.409334	5.40988e-42	8	43	43
ENSG00000136933.12	RABEPK	2.38857	9.04302	0.016914	0.018	8.00434e-09	0.0392332	0.000301149	1	26	26
ENSG00000149591.12	TAGLN	2.38695	0.0437091	0.016989	0.0180784	0.000364948	0.0451446	9.7431e-05	1	7	7
ENSG00000258583.1	RP11-112J1.2	2.38591	0.0152163	0.017037	0.0181287	0.0023934	0.0133997	0.0367848	7	46	46
ENSG00000259647.1	RP11-143J24.1	-2.38506	-0.00612198	0.0170762	0.0181696	0.0185808	0.077705	2.53925e-07	2	2	2
ENSG00000198945.3	L3MBTL3	-2.38232	-0.00350665	0.0172039	0.0183032	0.0543561	0.367081	1.07043e-36	6	43	43
ENSG00000067221.9	STOML1	-2.37955	-0.104795	0.017334	0.0184392	5.54908e-05	0.180109	1.13175e-16	1	6	6
ENSG00000187650.3	VMAC	-2.37605	-0.0399057	0.0174993	0.018612	0.00037574	0.0180073	0.014742	2	9	9
ENSG00000171714.10	ANO5	2.37552	0.0496055	0.0175244	0.0186383	0.000222359	0.385557	2.01878e-39	2	49	49
ENSG00000175575.8	PAAF1	2.37176	0.0177861	0.0177037	0.0188257	0.00188214	0.113179	1.7565e-10	3	28	28
ENSG00000206530.4	WDR52	2.36913	0.0262541	0.0178298	0.0189574	0.000873224	0.121879	4.58475e-11	6	77	77
ENSG00000228019.1	RP11-166O4.4	-2.36734	-0.0226012	0.0179164	0.0190479	0.00128137	0.0164631	0.0195939	2	9	9
ENSG00000161618.5	ALDH16A1	2.36525	0.00356303	0.0180181	0.0191542	0.0484892	0.353603	4.34364e-35	5	16	16
ENSG00000026950.12	BTN3A1	2.3639	0.00519228	0.0180835	0.0192226	0.0223335	0.254483	2.70502e-23	8	33	33
ENSG00000100191.4	SLC5A4	2.36121	0.0411416	0.0182152	0.0193601	0.000339529	0.204484	1.9746e-18	3	92	92
ENSG00000173621.8	LRFN4	-2.36108	-0.0277729	0.0182218	0.0193669	0.000822048	0.0251713	0.00385818	2	14	14
ENSG00000197780.5	TAF13	2.35915	0.0497196	0.0183169	0.0194663	0.00027072	0.0514465	3.08941e-05	4	56	56
ENSG00000230358.2	RP11-166O4.1	2.35874	0.0142046	0.0183369	0.0194872	0.0027375	0.0739848	5.2319e-07	4	44	44
ENSG00000214826.4	DDX12P	2.35858	0.0565611	0.018345	0.0194957	0.000199256	0.290806	6.94732e-29	1	36	36
ENSG00000068745.10	IP6K2	2.35814	0.00741817	0.0183669	0.0195185	0.013041	0.104471	1.71901e-09	2	24	24
ENSG00000226232.4	RP11-419C5.2	-2.35807	-0.00766666	0.01837	0.0195218	0.0111553	0.584092	3.65378e-73	8	42	42
ENSG00000172954.9	LCLAT1	2.35542	0.0324127	0.018502	0.0196597	0.000537949	0.102276	1.19529e-09	1	13	13
ENSG00000251169.2	AC005355.2	-2.35475	-0.0194277	0.0185354	0.0196946	0.0017769	0.0438428	0.000105478	5	21	21
ENSG00000112685.9	EXOC2	-2.35227	-0.058633	0.018659	0.0198236	0.000169433	0.162814	8.1852e-15	1	24	24
ENSG00000188505.4	NCCRP1	-2.35218	-0.0109968	0.0186638	0.0198286	0.00503153	0.0798394	1.72475e-07	2	17	17
ENSG00000134452.15	FBXO18	2.35055	0.00543911	0.0187456	0.019914	0.0210327	0.0339561	0.00086872	12	53	53
ENSG00000140374.11	ETFA	-2.34812	-0.0485688	0.0188687	0.0200425	0.00028056	0.0546039	1.02669e-05	3	15	15
ENSG00000170296.5	GABARAP	-2.34604	-0.0479063	0.018974	0.0201525	0.000322357	0.015535	0.0242787	1	4	4
ENSG00000257941.1	RP11-290L1.4	2.34052	1.36096	0.019257	0.0204479	3.3478e-07	0.0186083	0.0132639	1	11	11
ENSG00000101276.10	SLC52A3	2.33967	0.00357436	0.0193007	0.0204935	0.0470476	0.168986	2.63416e-15	5	12	12
ENSG00000273456.1	RP11-686O6.2	-2.33835	-0.00810011	0.0193691	0.0205649	0.00898092	0.0861824	2.95723e-08	11	95	95
ENSG00000074800.9	ENO1	-2.3383	-0.0132133	0.0193718	0.0205677	0.00281403	0.0321338	0.00117412	2	21	21
ENSG00000214192.3	UBE2V1P2	-2.3361	-0.00433578	0.019486	0.0206869	0.0320085	0.0122449	0.0452319	15	97	97
ENSG00000167397.10	VKORC1	-2.33588	-0.00488393	0.0194977	0.020699	0.0268321	0.0721333	5.71094e-07	3	10	10
ENSG00000170892.6	TSEN34	2.3337	0.0306787	0.0196113	0.0208176	0.000625458	0.0236239	0.00500707	2	21	21
ENSG00000226524.2	RP1-102H19.8	-2.33302	-0.0265399	0.019647	0.0208548	0.000907444	0.0507519	3.87526e-05	2	49	49
ENSG00000227725.2	GCOM2	2.33198	0.0434894	0.0197016	0.0209118	0.000360068	0.0786426	1.42818e-07	3	29	29
ENSG00000100994.7	PYGB	2.33143	0.00898268	0.0197305	0.0209419	0.0076192	0.0933159	1.27576e-08	2	6	6
ENSG00000155760.1	FZD7	-2.32919	-0.154867	0.0198488	0.0210653	2.43073e-05	0.034847	0.000743723	2	16	16
ENSG00000196262.9	PPIA	2.32526	0.0106877	0.0200583	0.0212839	0.0058723	0.0623738	4.04113e-06	2	24	24
ENSG00000159905.10	ZNF221	-2.32282	-0.128941	0.020189	0.0214202	3.6606e-05	0.0174012	0.0176731	1	22	22
ENSG00000073350.9	LLGL2	-2.32018	-5.05276	0.020331	0.0215683	2.52534e-08	0.0118363	0.0498914	1	9	9
ENSG00000136104.14	RNASEH2B	-2.32007	-0.00563013	0.0203372	0.0215747	0.0197174	0.122998	2.22611e-11	12	68	68
ENSG00000182472.4	CAPN12	-2.31889	-0.00707806	0.020401	0.0216412	0.0109445	0.109015	8.55504e-10	4	20	20
ENSG00000125458.2	NT5C	2.31707	0.255372	0.0205	0.0217445	8.67843e-06	0.10055	4.24045e-09	1	9	9
ENSG00000256515.3	CCL3L3	2.31679	0.0181148	0.020515	0.0217601	0.00164549	0.053255	2.16988e-05	7	21	21
ENSG00000242220.2	TCP10L	-2.31674	-0.0258785	0.0205179	0.0217632	0.000963167	0.0772259	1.95947e-07	5	35	35
ENSG00000138759.13	FRAS1	-2.30358	-0.00535888	0.0212464	0.0225224	0.0225902	0.0992374	5.03772e-09	16	68	68
ENSG00000230666.1	CEACAM22P	2.30325	0.0140709	0.021265	0.0225418	0.00355404	0.157985	1.81915e-14	5	24	24
ENSG00000007541.10	PIGQ	-2.30217	-0.00704558	0.0213257	0.0226051	0.0109585	0.0696473	1.0362e-06	5	26	26
ENSG00000227057.3	WDR46	2.29797	0.0134987	0.0215638	0.022853	0.00303866	0.0122435	0.0462031	4	4	4
ENSG00000008196.8	TFAP2B	2.29758	0.00536739	0.0215855	0.0228757	0.0237527	0.10155	1.83594e-09	5	13	13
ENSG00000224203.2	RPS23P10	2.29663	0.00750928	0.0216397	0.0229322	0.00931894	0.0197245	0.0113247	15	97	97
ENSG00000203871.4	C6orf164	-2.29424	-0.0233225	0.0217768	0.0230749	0.00113634	0.129742	3.23067e-12	2	25	25
ENSG00000196196.2	HRCT1	2.2933	0.011303	0.0218309	0.0231313	0.0050137	0.0226372	0.00644235	8	45	45
ENSG00000271646.1	RP11-326I11.3	-2.29327	-0.023742	0.0218326	0.0231331	0.00103065	0.0358716	0.000553868	2	14	14
ENSG00000213760.6	ATP6V1G2	-2.29292	-0.00380542	0.0218528	0.0231541	0.0397237	0.131103	6.27987e-12	7	12	12
ENSG00000161180.6	CCDC116	2.28864	0.0132126	0.0221003	0.0234118	0.00319921	0.118297	1.39485e-10	2	15	15
ENSG00000203761.4	MSTO2P	2.28549	0.0137038	0.0222839	0.023603	0.00284816	0.0522302	2.94907e-05	4	13	13
ENSG00000267123.1	CTD-2357A8.3	2.28105	0.0145451	0.0225454	0.0238752	0.00287215	0.290162	1.69887e-27	10	60	60
ENSG00000196154.7	S100A4	-2.27717	-0.00289042	0.0227759	0.0241151	0.0704787	0.0723461	6.16276e-07	11	56	56
ENSG00000099974.7	DDTL	-2.27417	-0.181582	0.022956	0.0243026	1.97348e-05	0.0768461	3.55395e-07	2	20	20
ENSG00000165233.13	C9orf89	2.27387	0.0137441	0.0229739	0.0243211	0.00305657	0.0586179	7.7239e-06	3	9	9
ENSG00000213996.8	TM6SF2	2.27345	0.0122265	0.0229991	0.0243474	0.00393662	0.0662731	1.87588e-06	4	25	25
ENSG00000135502.12	SLC26A10	2.2727	0.00713791	0.023044	0.0243941	0.00935898	0.124936	2.59192e-11	8	39	39
ENSG00000164615.3	CAMLG	2.27222	0.0199399	0.0230729	0.0244242	0.00129636	0.206382	1.36108e-18	2	8	8
ENSG00000159556.5	ISL2	-2.27148	-0.0316777	0.023118	0.0244711	0.000657508	0.0162359	0.0213968	1	12	12
ENSG00000253540.1	FAM86HP	-2.26994	-0.0130119	0.0232111	0.024568	0.00326523	0.162698	1.28555e-14	3	21	21
ENSG00000086570.8	FAT2	2.26905	0.0147167	0.0232654	0.0246245	0.00263929	0.07675	3.35049e-07	7	41	41
ENSG00000136573.8	BLK	-2.26896	-0.00845045	0.0232707	0.02463	0.00811176	0.0544467	2.20102e-05	3	14	14
ENSG00000259749.1	CTD-2022H16.2	-2.26852	-0.00431154	0.0232975	0.0246578	0.0337892	0.0755385	3.38313e-07	4	13	13
ENSG00000146587.13	RBAK	-2.26525	-0.0157282	0.0234973	0.0248658	0.00231285	0.0216927	0.00776393	3	9	9
ENSG00000141570.6	CBX8	2.26421	0.0127595	0.0235613	0.0249323	0.00333142	0.246887	9.16909e-23	4	11	11
ENSG00000166897.10	ELFN2	2.25505	0.0185023	0.0241302	0.025524	0.00153001	0.0786923	2.28541e-07	5	32	32
ENSG00000143811.12	PYCR2	2.25432	0.0225767	0.0241762	0.0255717	0.00103663	0.0117762	0.0487187	6	63	63
ENSG00000182632.10	CCNYL2	2.24845	0.014012	0.0245477	0.025958	0.00279893	0.105558	1.74869e-09	3	34	34
ENSG00000121871.3	SLITRK3	-2.24833	-0.00968129	0.024555	0.0259655	0.00510604	0.0265802	0.00324298	1	20	20
ENSG00000167792.7	NDUFV1	-2.24678	-0.00992801	0.024654	0.0260685	0.00544223	0.148377	3.03876e-13	4	14	14
ENSG00000261064.1	RP11-1000B6.3	2.24674	0.0126233	0.0246567	0.0260712	0.00319446	0.15591	5.98108e-14	4	28	28
ENSG00000166743.5	ACSM1	-2.24639	-0.0229097	0.024679	0.0260944	0.000906545	0.271382	3.20207e-25	3	40	40
ENSG00000136371.5	MTHFS	2.24632	0.00955752	0.0246833	0.0260989	0.00623673	0.219943	1.57805e-20	3	29	29
ENSG00000181264.4	TMEM136	2.24522	0.0274872	0.024754	0.0261724	0.000817597	0.0856426	5.68402e-08	1	7	7
ENSG00000131941.3	RHPN2	-2.24493	-0.00662741	0.0247726	0.0261917	0.0143364	0.0382626	0.000382161	13	98	98
ENSG00000165178.8	NCF1C	2.24457	0.0100326	0.0247958	0.0262158	0.00535786	0.0451865	9.20545e-05	4	28	28
ENSG00000188000.2	OR7D2	-2.24198	-0.0111811	0.0249629	0.0263895	0.00451348	0.103393	1.65907e-09	15	59	59
ENSG00000163421.4	PROK2	2.24131	0.0607856	0.025006	0.0264343	0.000164456	0.0171385	0.0171052	1	7	7
ENSG00000186470.9	BTN3A2	-2.24101	-0.00253257	0.0250254	0.0264544	0.0761372	0.605606	4.66349e-79	10	30	30
ENSG00000115520.4	COQ10B	2.24001	0.063274	0.02509	0.0265215	0.000138597	0.0250679	0.00428128	1	5	5
ENSG00000271780.1	RP11-1017G21.5	2.23571	0.596594	0.025371	0.0268135	1.63886e-06	0.141973	7.73814e-13	1	16	16
ENSG00000165501.12	LRR1	2.23119	0.0543872	0.0256684	0.0271224	0.000183758	0.0222966	0.0065323	2	35	35
ENSG00000134545.9	KLRC1	-2.22989	-0.0677582	0.025755	0.0272124	0.000120128	0.0509292	2.70665e-05	1	24	24
ENSG00000008838.13	MED24	-2.22939	-0.0478366	0.0257881	0.0272468	0.000328389	0.0934742	1.62685e-08	2	25	25
ENSG00000164654.11	MIOS	2.22864	0.0188309	0.025838	0.0272986	0.00161985	0.0668701	1.86066e-06	1	8	8
ENSG00000176381.4	PRR18	-2.22697	-0.115066	0.025949	0.0274139	4.13103e-05	0.0428886	0.000167586	1	11	11
ENSG00000162852.9	CNST	-2.2266	-0.136624	0.025974	0.0274398	3.10199e-05	0.0448571	0.000106738	1	26	26
ENSG00000187189.9	TSPYL4	2.2235	0.082704	0.026182	0.0276558	8.51831e-05	0.0593394	6.34217e-06	1	9	9
ENSG00000167114.8	SLC27A4	2.22306	0.0103411	0.0262118	0.0276867	0.0050376	0.0209801	0.00817878	8	49	49
ENSG00000165801.5	ARHGEF40	-2.22142	-0.0208127	0.0263227	0.0278019	0.00132922	0.0205339	0.00887127	5	55	55
ENSG00000111676.10	ATN1	2.21955	0.00524686	0.0264497	0.0279337	0.0210383	0.150963	1.0423e-13	14	50	50
ENSG00000143199.13	ADCY10	2.21923	0.0298357	0.0264708	0.0279557	0.000563692	0.0266098	0.00301532	4	10	10
ENSG00000244063.1	AC024704.2	2.2191	0.239808	0.02648	0.0279652	1.04128e-05	0.101006	2.04957e-09	1	33	33
ENSG00000260563.2	RP13-516M14.1	-2.21311	-0.0364729	0.0268903	0.0283911	0.000355444	0.0250131	0.0043474	4	28	28
ENSG00000174405.9	LIG4	2.20967	0.0305175	0.027128	0.0286378	0.00044214	0.0223791	0.00595982	1	10	10
ENSG00000267346.1	EIF5AP3	2.2094	0.13287	0.0271471	0.0286577	3.39295e-05	0.0657401	2.77511e-06	2	24	24
ENSG00000225948.2	RP11-554I8.1	-2.20804	-0.0630201	0.0272415	0.0287556	0.000134334	0.0151053	0.0262842	2	45	45
ENSG00000135108.10	FBXO21	-2.20762	-0.0138245	0.0272709	0.0287861	0.002956	0.0519651	2.40513e-05	5	42	42
ENSG00000180771.10	SRSF8	-2.20743	-0.0523627	0.027284	0.0287997	0.000226131	0.0450576	7.02135e-05	1	12	12
ENSG00000107819.9	SFXN3	-2.20737	-0.0750776	0.027288	0.0288038	9.51167e-05	0.0464523	8.87658e-05	4	23	23
ENSG00000220392.1	FCF1P5	2.20712	0.0055412	0.0273054	0.0288218	0.0144299	0.0640391	3.27448e-06	8	33	33
ENSG00000204789.3	ZNF204P	2.20373	0.00644039	0.0275431	0.0290685	0.0117863	0.0166764	0.0202612	11	20	20
ENSG00000153233.8	PTPRR	-2.20362	-0.010187	0.0275508	0.0290764	0.00537878	0.0146688	0.0273753	6	34	34
ENSG00000152926.10	ZNF117	-2.20204	-0.0202867	0.0276627	0.0291926	0.00165039	0.22532	1.09057e-20	2	31	31
ENSG00000233609.3	RP11-62H7.2	2.20096	0.00456878	0.0277392	0.0292719	0.0230629	0.23619	1.33428e-21	4	31	31
ENSG00000228252.4	COL6A4P2	-2.20083	-0.00399476	0.0277477	0.0292808	0.032612	0.42257	5.08592e-44	2	37	37
ENSG00000244752.2	CRYBB2	-2.19942	-0.0534341	0.0278481	0.0293849	0.000219056	0.0857857	5.38774e-08	3	39	39
ENSG00000260468.1	RP11-27M24.3	2.1989	0.00828113	0.027885	0.0294232	0.0077393	0.0644632	3.31041e-06	8	40	40
ENSG00000137288.5	UQCC2	-2.19776	-0.0122272	0.0279662	0.0295074	0.00387351	0.0335551	0.00086053	2	6	6
ENSG00000166451.9	CENPN	-2.19521	-0.0169334	0.0281482	0.0296962	0.00174323	0.063986	3.29014e-06	4	22	22
ENSG00000100815.8	TRIP11	-2.19345	-0.0107629	0.0282752	0.0298278	0.00490239	0.0369616	0.000464154	6	42	42
ENSG00000155229.16	MMS19	2.19115	0.0230507	0.028441	0.0299998	0.00097137	0.0238205	0.00488231	1	4	4
ENSG00000108352.7	RAPGEFL1	-2.18923	-0.0139137	0.0285804	0.0301443	0.00281929	0.10938	2.45995e-10	7	42	42
ENSG00000079785.10	DDX1	-2.18807	-0.00664217	0.0286648	0.0302319	0.0116942	0.0904737	2.04695e-08	12	66	66
ENSG00000101546.8	RBFA	-2.18764	-0.00613008	0.0286955	0.0302637	0.0136077	0.0521499	2.71634e-05	2	5	5
ENSG00000114125.9	RNF7	2.1868	0.00404433	0.0287574	0.0303279	0.0355614	0.0930504	1.88482e-08	11	55	55
ENSG00000163083.5	INHBB	2.18585	0.0205912	0.0288268	0.0303998	0.0012071	0.0314862	0.00124051	2	21	21
ENSG00000164465.14	DCBLD1	-2.18422	-0.00896119	0.0289461	0.0305235	0.00644254	0.211363	1.60127e-19	3	31	31
ENSG00000213516.5	RBMXL1	2.18417	0.0114885	0.0289501	0.0305276	0.00369197	0.0579333	9.49995e-06	2	18	18
ENSG00000162365.7	CYP4A22	2.18224	0.0081964	0.0290918	0.0306745	0.00783602	0.0644745	2.31241e-06	4	37	37
ENSG00000165511.4	C10orf25	2.18048	0.00791442	0.0292221	0.0308096	0.00714231	0.163492	1.33074e-14	6	39	39
ENSG00000070770.4	CSNK2A2	-2.1767	-0.397454	0.0295028	0.0311004	3.48404e-06	0.0439715	0.000130449	2	17	17
ENSG00000117226.7	GBP3	2.17481	0.00276639	0.0296443	0.0312471	0.0631751	0.540195	3.26987e-64	3	11	11
ENSG00000120798.12	NR2C1	2.17395	0.0180447	0.0297089	0.031314	0.00154789	0.0124084	0.0446101	4	26	26
ENSG00000272335.1	RP11-53O19.3	2.17392	0.0228706	0.029711	0.0313162	0.00104259	0.0956169	7.83676e-09	1	15	15
ENSG00000106290.10	TAF6	-2.17255	-0.0137968	0.0298142	0.0314231	0.00281508	0.0288513	0.0021867	4	23	23
ENSG00000135441.3	BLOC1S1	-2.17118	-0.0393033	0.0299172	0.0315299	0.000384319	0.0870751	4.24506e-08	2	8	8
ENSG00000268362.1	CTD-2017D11.1	2.17011	0.0110042	0.0299986	0.0316142	0.00459706	0.438975	7.80801e-47	4	42	42
ENSG00000042445.9	RETSAT	-2.16761	-0.00683156	0.0301882	0.0318106	0.0107267	0.0515343	3.39153e-05	5	34	34
ENSG00000184979.9	USP18	-2.16584	-0.0159583	0.0303237	0.031951	0.00216816	0.0239999	0.00512888	4	22	22
ENSG00000251287.4	ALG1L2	-2.16385	-0.0422196	0.030476	0.0321087	0.000281165	0.0829016	1.0097e-07	1	12	12
ENSG00000108846.11	ABCC3	2.163	0.0042048	0.0305415	0.0321766	0.0262763	0.154498	1.08649e-13	4	37	37
ENSG00000175003.8	SLC22A1	-2.16242	-0.00557856	0.0305858	0.0322224	0.0179422	0.0480585	6.52371e-05	14	74	74
ENSG00000174791.6	RIN1	2.16166	0.0166166	0.0306443	0.032283	0.00163867	0.0568265	9.81739e-06	3	31	31
ENSG00000272556.1	RP11-638I8.1	2.16027	0.0323777	0.030752	0.0323946	0.000438318	0.190164	6.9946e-17	2	26	26
ENSG00000269893.2	SNHG8	2.15854	0.0373871	0.030886	0.0325333	0.00041665	0.19056	2.33316e-17	5	48	48
ENSG00000204632.7	HLA-G	2.15605	0.00234679	0.0310794	0.0327336	0.0779673	0.140891	8.2635e-13	62	118	118
ENSG00000019169.9	MARCO	-2.15556	-0.0675144	0.0311178	0.0327733	0.000119573	0.0749539	4.95648e-07	2	42	42
ENSG00000101052.8	IFT52	2.15442	0.00498099	0.0312076	0.0328663	0.0276415	0.220639	8.47947e-20	5	27	27
ENSG00000172785.14	CBWD1	2.15314	0.0147145	0.031308	0.0329703	0.00230835	0.299117	1.68728e-28	1	14	14
ENSG00000131459.8	GFPT2	2.15223	0.0417633	0.0313789	0.0330437	0.00033897	0.0313077	0.00137554	2	15	15
ENSG00000183971.5	NPW	2.15162	0.133448	0.031427	0.0330935	3.20221e-05	0.037257	0.000342946	1	7	7
ENSG00000103510.15	KAT8	2.151	0.0682506	0.0314766	0.0331448	0.000109141	0.239993	1.0628e-21	2	14	14
ENSG00000154269.10	ENPP3	2.14645	0.00865136	0.031837	0.0335179	0.00853328	0.0951431	1.2501e-08	1	20	20
ENSG00000136999.4	NOV	-2.14564	-0.0291514	0.0319013	0.0335845	0.000697383	0.167412	1.83358e-15	3	50	50
ENSG00000241058.1	NSUN6	-2.14563	-0.0067576	0.0319022	0.0335853	0.00989999	0.378114	1.79065e-38	4	32	32
ENSG00000197914.2	HIST1H4K	-2.1455	-0.00532717	0.0319128	0.0335963	0.0171731	0.0197088	0.0113774	16	24	24
ENSG00000261419.1	RP11-57A19.4	-2.14486	-0.0873252	0.0319638	0.0336491	6.39394e-05	0.0547056	1.85174e-05	2	16	16
ENSG00000100299.13	ARSA	2.14419	0.00225679	0.0320177	0.0337049	0.0837678	0.31084	3.14265e-30	4	7	7
ENSG00000105849.5	TWISTNB	-2.14407	-0.0385519	0.0320274	0.0337149	0.000337268	0.0834824	5.23559e-08	3	21	21
ENSG00000137513.5	NARS2	-2.14393	-0.04741	0.0320381	0.033726	0.000232584	0.117797	1.51228e-10	4	55	55
ENSG00000138095.14	LRPPRC	-2.13738	-0.0310104	0.0325675	0.0342738	0.00058976	0.239899	7.72826e-22	3	34	34
ENSG00000174007.7	CEP19	-2.13687	-0.00467017	0.0326085	0.0343162	0.0228644	0.20574	1.06469e-18	6	21	21
ENSG00000231576.1	Z95114.3	2.13621	0.0349855	0.0326623	0.0343718	0.000398361	0.050715	4.23094e-05	5	16	16
ENSG00000254352.1	RP11-578O24.2	-2.13577	-0.0142085	0.032698	0.0344088	0.00256538	0.281031	1.58964e-26	1	12	12
ENSG00000254838.4	GVINP1	2.13575	0.0165772	0.0326995	0.0344104	0.00207474	0.0395396	0.000261568	4	28	28
ENSG00000155324.5	GRAMD3	-2.13555	-0.0407932	0.0327162	0.0344276	0.000360956	0.0452664	9.66517e-05	4	13	13
ENSG00000163630.6	SYNPR	2.13499	0.0246463	0.0327617	0.0344748	0.000900746	0.0147846	0.0280366	2	12	12
ENSG00000267533.1	RP11-815J4.7	2.13214	0.139199	0.032995	0.0347161	2.53637e-05	0.0295436	0.00174965	1	16	16
ENSG00000177706.8	FAM20C	-2.13178	-0.00850344	0.0330249	0.034747	0.00694469	0.0250314	0.00426219	3	18	18
ENSG00000111678.6	C12orf57	2.13149	0.0161963	0.033049	0.0347719	0.00200153	0.0602564	5.38594e-06	1	3	3
ENSG00000197261.7	C6orf141	2.13149	0.0185172	0.033049	0.0347719	0.00110708	0.0730332	5.67108e-07	1	19	19
ENSG00000145428.10	RNF175	-2.13136	-0.00593563	0.0330595	0.0347828	0.0158742	0.0171322	0.018378	15	76	76
ENSG00000110074.6	FOXRED1	-2.13131	-0.0308897	0.033064	0.0347874	0.000620543	0.324965	4.62669e-31	1	26	26
ENSG00000241258.2	CRCP	2.13125	0.0161065	0.0330684	0.034792	0.0021382	0.061857	5.23096e-06	2	4	4
ENSG00000135250.12	SRPK2	2.13123	0.0593277	0.03307	0.0347936	0.000156543	0.0156287	0.0244171	1	9	9
ENSG00000136932.9	C9orf156	-2.12806	-0.00824891	0.0333323	0.0350649	0.00737191	0.130984	1.10207e-11	6	40	40
ENSG00000110665.7	C11orf21	-2.12798	-0.00766312	0.0333385	0.0350714	0.00794567	0.0772152	2.61082e-07	8	36	36
ENSG00000198959.7	TGM2	-2.12703	-0.0594937	0.0334172	0.0351528	0.000169654	0.0519656	2.8532e-05	4	28	28
ENSG00000141564.9	RPTOR	2.12423	0.02228	0.0336511	0.0353946	0.00202575	0.0871405	3.68284e-08	3	31	31
ENSG00000260973.1	RP11-105C19.2	2.1241	0.00263659	0.0336618	0.0354057	0.0741232	0.0997573	1.92491e-09	23	81	81
ENSG00000129007.10	CALML4	-2.12353	-0.0164897	0.0337097	0.0354552	0.00164944	0.0158236	0.0230832	6	25	25
ENSG00000047188.11	YTHDC2	-2.12062	-0.029035	0.0339537	0.0357076	0.000628586	0.232046	3.02531e-21	6	73	73
ENSG00000213402.2	PTPRCAP	2.11908	0.0197974	0.0340836	0.0358418	0.00127335	0.0739038	5.12234e-07	3	16	16
ENSG00000127586.12	CHTF18	2.11904	0.0103817	0.0340867	0.035845	0.00487094	0.0620558	4.88319e-06	5	15	15
ENSG00000141458.8	NPC1	2.1188	0.0167965	0.0341073	0.0358663	0.00125142	0.156603	3.09115e-14	5	24	24
ENSG00000231443.2	AC024937.6	-2.11744	-0.0138372	0.0342226	0.0359855	0.00231271	0.0915969	1.61975e-08	5	45	45
ENSG00000172613.3	RAD9A	-2.11617	-0.00143433	0.0343301	0.0360967	0.20922	0.226516	1.04322e-20	8	55	55
ENSG00000183605.12	SFXN4	-2.11571	-0.0370658	0.0343693	0.0361371	0.000341279	0.530401	5.28165e-62	4	27	27
ENSG00000112309.6	B3GAT2	2.11556	0.00754792	0.034382	0.0361503	0.00839776	0.105665	1.08483e-09	1	5	5
ENSG00000010270.9	STARD3NL	-2.11539	-0.094991	0.034397	0.0361658	5.80596e-05	0.0633918	1.82618e-06	1	11	11
ENSG00000243480.3	AMY2A	-2.11439	-0.0203657	0.0344823	0.036254	0.000713321	0.026732	0.00310202	2	32	32
ENSG00000103226.13	NOMO3	-2.11336	-0.00561848	0.0345701	0.0363448	0.0149907	0.323117	1.57191e-31	10	62	62
ENSG00000135477.7	KRT121P	2.11169	0.0292728	0.0347127	0.0364921	0.000660283	0.0409724	0.000237666	4	28	28
ENSG00000168883.15	USP39	2.11034	0.00654649	0.0348291	0.0366124	0.011932	0.0579275	9.38442e-06	3	14	14
ENSG00000137944.12	CCBL2	2.11014	0.0421334	0.0348462	0.0366301	0.000257381	0.262639	4.46095e-24	2	23	23
ENSG00000115526.6	CHST10	2.10769	0.068255	0.035058	0.0368489	0.000104333	0.0454622	0.000105844	1	14	14
ENSG00000213799.6	ZNF845	-2.10527	-0.00738812	0.0352682	0.0370662	0.00887674	0.0150299	0.025301	14	55	55
ENSG00000184319.11	AC002055.4	2.10408	0.0134191	0.0353719	0.0371733	0.00292446	0.109589	3.6236e-10	3	9	9
ENSG00000109501.9	WFS1	2.10383	0.0342144	0.0353933	0.0371954	0.000423438	0.0316396	0.00127527	2	11	11
ENSG00000117222.9	RBBP5	2.10321	0.0112451	0.035447	0.0372509	0.00343526	0.0685399	1.66283e-06	3	23	23
ENSG00000215156.5	RP11-1023L17.2	2.1028	0.0176441	0.0354837	0.0372888	0.00141342	0.0326384	0.00109488	2	15	15
ENSG00000183323.8	CCDC125	2.10197	0.0101486	0.0355558	0.0373633	0.00539773	0.285556	1.27247e-26	4	36	36
ENSG00000204544.5	MUC21	2.09949	0.00988284	0.0357738	0.0375885	0.00464463	0.0484073	5.66372e-05	16	33	33
ENSG00000226479.3	TMEM185B	2.09738	0.0167909	0.0359604	0.0377812	0.00172795	0.0785988	2.75718e-07	6	58	58
ENSG00000256250.1	RP11-989F5.1	2.09715	0.251893	0.03598	0.0378015	8.14062e-06	0.354618	1.70714e-35	1	18	18
ENSG00000116039.7	ATP6V1B1	2.09568	0.0127645	0.036111	0.0379368	0.00302782	0.101065	3.40405e-09	1	23	23
ENSG00000227262.3	HCG4B	-2.09418	-0.0053932	0.0362439	0.0380741	0.0166562	0.101069	1.74274e-09	18	42	42
ENSG00000162817.6	C1orf115	-2.09411	-0.0142883	0.03625	0.0380804	0.00244242	0.0705117	7.60273e-07	4	33	33
ENSG00000111224.9	PARP11	2.09399	0.0108885	0.0362609	0.0380917	0.00426174	0.0553404	1.84981e-05	5	28	28
ENSG00000244691.1	RP11-600F24.2	-2.09275	-0.0194703	0.0363715	0.0382059	0.00135563	0.0516631	3.15122e-05	4	52	52
ENSG00000129195.11	FAM64A	-2.0847	-0.00728466	0.037097	0.038955	0.0086126	0.0138454	0.033125	9	42	42
ENSG00000111961.12	SASH1	2.08336	0.014754	0.0372183	0.0390803	0.00194915	0.0208735	0.00905632	2	33	33
ENSG00000103423.9	DNAJA3	-2.08247	-0.0579849	0.0372996	0.0391642	0.000136414	0.028587	0.00227095	2	7	7
ENSG00000055211.8	GINM1	2.07917	0.0484826	0.037602	0.0394763	0.000210248	0.0670005	1.11074e-06	1	22	22
ENSG00000271755.1	RP1-153G14.4	2.07575	0.00829177	0.037917	0.0398014	0.00551705	0.0242364	0.00430283	5	10	10
ENSG00000076555.11	ACACB	-2.0757	-0.00563259	0.037922	0.0398066	0.0146702	0.0679577	1.29235e-06	13	90	90
ENSG00000227242.2	NBPF13P	2.07247	0.00964022	0.0382212	0.0401154	0.00522137	0.459376	2.20476e-50	3	37	37
ENSG00000261568.1	RP11-524C21.2	-2.07166	-0.00630625	0.0382967	0.0401933	0.0139372	0.0336082	0.000812929	5	30	30
ENSG00000131979.14	GCH1	-2.07145	-0.0187276	0.0383166	0.0402138	0.00135048	0.0961075	8.67474e-09	4	15	15
ENSG00000166510.9	CCDC68	-2.0714	-0.010321	0.0383216	0.040219	0.00480775	0.0219479	0.00767054	5	32	32
ENSG00000034713.3	GABARAPL2	-2.06961	-0.00549885	0.0384891	0.0403918	0.0137911	0.0152915	0.0263157	6	49	49
ENSG00000143951.11	WDPCP	-2.06895	-0.00914893	0.0385508	0.0404555	0.0061619	0.0712411	9.60399e-07	6	61	61
ENSG00000070759.12	TESK2	2.06815	0.0314919	0.038626	0.0405331	0.000445921	0.0188089	0.0132321	1	16	16
ENSG00000140548.5	ZNF710	2.06708	0.0128489	0.0387262	0.0406364	0.00351967	0.0380104	0.000407152	5	30	30
ENSG00000196586.9	MYO6	2.06689	0.0371348	0.0387446	0.0406554	0.000371839	0.0483388	6.08336e-05	2	29	29
ENSG00000196437.6	ZNF569	2.06562	0.145649	0.038864	0.0407786	2.25245e-05	0.0202136	0.00931901	1	24	24
ENSG00000250656.2	ST3GAL1P1	2.06505	0.0395242	0.0389184	0.0408347	0.000338309	0.0704158	7.09037e-07	2	10	10
ENSG00000172301.6	COPRS	2.06398	0.022941	0.0390195	0.040939	0.000980034	0.0305007	0.00147407	4	17	17
ENSG00000174996.7	KLC2	-2.0639	-0.0102221	0.0390273	0.0409471	0.0039004	0.0122929	0.0434231	5	37	37
ENSG00000009765.10	IYD	-2.0635	-0.018486	0.039065	0.040986	0.00160999	0.0503567	3.01085e-05	4	25	25
ENSG00000225603.3	RP11-325P15.1	2.06345	0.00703699	0.0390702	0.0409914	0.00973487	0.499605	3.26386e-56	3	23	23
ENSG00000107295.8	SH3GL2	-2.06232	-0.0102549	0.0391769	0.0411014	0.00437386	0.0746768	3.32883e-07	11	91	91
ENSG00000143303.7	RRNAD1	-2.06169	-0.00855667	0.0392373	0.0411637	0.00547928	0.0526847	2.79281e-05	11	47	47
ENSG00000198755.6	RPL10A	2.05961	0.0159946	0.0394358	0.0413684	0.00150016	0.128043	9.85852e-12	2	4	4
ENSG00000198384.7	TPTE2P3	2.05865	0.00862494	0.0395278	0.0414633	0.00662128	0.0551277	1.8004e-05	6	44	44
ENSG00000135451.8	TROAP	-2.05825	-0.0304033	0.0395663	0.041503	0.000507889	0.029639	0.00170913	2	13	13
ENSG00000198648.6	STK39	-2.05821	-0.0871389	0.0395702	0.041507	5.22186e-05	0.0127344	0.0403903	2	22	22
ENSG00000180776.11	ZDHHC20	-2.05798	-0.00665116	0.0395918	0.0415294	0.0100032	0.0750277	4.66147e-07	9	35	35
ENSG00000229029.2	RP11-408A13.1	-2.05658	-0.0122634	0.039727	0.0416688	0.00261893	0.0331167	0.000822288	1	10	10
ENSG00000070731.5	ST6GALNAC2	2.0517	0.011001	0.0401991	0.0421556	0.003654	0.182354	3.50623e-16	5	45	45
ENSG00000069849.6	ATP1B3	2.05167	0.00794122	0.0402021	0.0421587	0.00798755	0.0367844	0.000503702	3	33	33
ENSG00000172992.7	DCAKD	-2.05142	-0.00241251	0.0402264	0.0421837	0.0802965	0.234369	9.13881e-22	6	31	31
ENSG00000228784.3	LINC00954	-2.04873	-0.077241	0.040489	0.0424545	7.66683e-05	0.0218244	0.0077204	1	13	13
ENSG00000197479.4	PCDHB11	-2.04789	-0.0981741	0.0405704	0.0425384	4.86324e-05	0.0829033	9.58233e-08	3	19	19
ENSG00000266992.1	DHX40P1	2.04652	0.0302042	0.0407049	0.042677	0.000436983	0.110724	3.54925e-10	3	14	14
ENSG00000232653.4	GOLGA8N	2.0447	0.00356887	0.0408841	0.0428618	0.0334229	0.265129	1.86378e-24	3	17	17
ENSG00000197302.6	ZNF720	2.04345	0.0259133	0.041008	0.0429895	0.000630877	0.0136154	0.0336985	3	27	27
ENSG00000260174.1	CTD-2022H16.3	-2.0433	-0.0051517	0.0410226	0.0430045	0.0196272	0.0553752	1.67648e-05	9	33	33
ENSG00000261039.1	RP11-417E7.2	-2.04279	-0.0278426	0.0410735	0.043057	0.000700806	0.0710404	1.01299e-06	2	33	33
ENSG00000273032.1	DGCR9	-2.04262	-0.015163	0.0410897	0.0430736	0.00219438	0.189939	1.196e-17	3	35	35
ENSG00000255693.1	RP11-766N7.3	-2.03916	-0.0120247	0.0414336	0.0434281	0.00297289	0.130995	3.74122e-12	5	14	14
ENSG00000184106.4	TREML3P	2.0391	0.0144694	0.0414404	0.0434351	0.00221555	0.207731	1.04157e-18	4	33	33
ENSG00000133706.13	LARS	-2.03675	-0.886111	0.041675	0.0436769	5.96918e-07	0.349234	2.91434e-34	1	22	22
ENSG00000128917.5	DLL4	2.03643	0.0376288	0.0417076	0.0437105	0.000441384	0.0257239	0.00361984	2	9	9
ENSG00000138777.15	PPA2	-2.03153	-0.00457378	0.0422014	0.0442193	0.0196928	0.0705681	9.41724e-07	8	44	44
ENSG00000104894.7	CD37	2.03089	0.0134264	0.0422659	0.0442857	0.00245927	0.262885	4.46821e-24	4	26	26
ENSG00000204913.5	LRRC3C	-2.03085	-0.0115696	0.0422706	0.0442906	0.00335833	0.034852	0.000691315	4	17	17
ENSG00000255581.1	RP11-69M1.4	2.02786	0.0527804	0.042575	0.0446042	0.000164945	0.0135604	0.0333882	1	5	5
ENSG00000132016.7	C19orf57	2.02763	0.00748541	0.042598	0.0446278	0.00867895	0.0341204	0.000831711	1	2	2
ENSG00000196663.11	TECPR2	-2.02693	-0.0168749	0.0426696	0.0447016	0.00140357	0.0471196	5.21767e-05	2	41	41
ENSG00000113643.4	RARS	-2.02547	-0.0268592	0.0428192	0.0448557	0.000647583	0.0530141	2.69958e-05	2	39	39
ENSG00000264222.1	RP11-757O6.1	-2.02498	-0.0243729	0.042869	0.044907	0.000802071	0.0312485	0.00139674	1	28	28
ENSG00000185201.12	IFITM2	2.02483	0.0161064	0.0428853	0.0449238	0.00186389	0.0349795	0.0006068	9	47	47
ENSG00000099814.11	CEP170B	2.02283	0.00408818	0.0430909	0.0451355	0.0257915	0.146678	2.82094e-13	8	26	26
ENSG00000224389.4	C4B	-2.02277	-0.00267383	0.043097	0.0451419	0.0755423	0.112154	2.23146e-10	22	51	51
ENSG00000044115.16	CTNNA1	-2.02275	-0.0140709	0.0430993	0.0451442	0.00181679	0.0235736	0.00504696	3	10	10
ENSG00000182389.14	CACNB4	2.02259	0.026775	0.0431155	0.0451609	0.000652314	0.0167123	0.0197576	2	30	30
ENSG00000156113.16	KCNMA1	-2.02138	-0.00795834	0.0432408	0.04529	0.00655047	0.1689	6.3225e-15	8	50	50
ENSG00000214063.6	TSPAN4	-2.01994	-0.00324619	0.0433899	0.0454435	0.0505977	0.158623	2.98599e-14	4	29	29
ENSG00000237190.3	CDKN2AIPNL	-2.01826	-0.0040337	0.0435639	0.0456227	0.0255786	0.0522644	2.44369e-05	2	11	11
ENSG00000264278.1	RP11-162A12.2	2.01762	0.0672941	0.0436311	0.0456918	0.000101166	0.0148727	0.0282836	2	32	32
ENSG00000110455.9	ACCS	2.01732	0.00191405	0.0436625	0.0457242	0.1592	0.588659	6.86283e-76	15	86	86
ENSG00000093072.11	CECR1	-2.01637	-0.00148424	0.0437612	0.0458258	0.186347	0.306455	2.20949e-29	10	38	38
ENSG00000235565.1	RP11-86H7.7	2.01502	0.014406	0.0439026	0.0459714	0.00200119	0.16003	3.71868e-14	2	30	30
ENSG00000272871.1	RP11-408A13.4	-2.01211	-0.00861159	0.0442084	0.0462863	0.00672948	0.189416	4.23535e-17	2	26	26
ENSG00000127081.9	ZNF484	2.0108	0.00632343	0.0443464	0.0464283	0.0110069	0.0411799	0.000225602	5	57	57
ENSG00000136861.13	CDK5RAP2	-2.01074	-0.0279385	0.0443525	0.0464346	0.000541811	0.0253209	0.0038184	3	37	37
ENSG00000100197.16	CYP2D6	-2.01018	-0.017606	0.0444127	0.0464965	0.00135665	0.477261	1.75325e-52	9	47	47
ENSG00000133818.8	RRAS2	-2.00929	-0.0432222	0.044506	0.0465926	0.000261681	0.143405	4.08041e-13	1	32	32
ENSG00000183060.11	LYSMD4	-2.00921	-0.00252961	0.0445148	0.0466017	0.0600576	0.289182	1.61652e-27	5	34	34
ENSG00000266521.1	RP11-650P15.1	2.00782	0.0112942	0.0446619	0.0467531	0.00382682	0.208254	1.18219e-18	4	51	51
ENSG00000213171.2	LINGO4	-2.00688	-0.00345111	0.044762	0.0468561	0.0409174	0.0797535	1.36251e-07	9	44	44
ENSG00000185158.8	LRRC37B	2.00513	0.0114399	0.0449488	0.0470484	0.00362962	0.0225756	0.00608876	13	50	50
ENSG00000121350.11	PYROXD1	-2.00257	-0.0302029	0.045223	0.0473306	0.000471299	0.39555	4.16043e-40	1	50	50
ENSG00000137509.6	PRCP	2.00149	0.0263625	0.0453397	0.0474506	0.000630029	0.0132752	0.0363365	2	11	11
ENSG00000126804.9	ZBTB1	2.00093	0.040033	0.0454004	0.0475131	0.000313425	0.0281578	0.00241012	2	20	20
ENSG00000229186.3	ADAM1A	1.9993	0.00856689	0.0455763	0.0476941	0.00567058	0.308656	7.14853e-30	5	33	33
ENSG00000100418.7	DESI1	-1.99666	-0.00410347	0.0458618	0.0479879	0.0260688	0.0815699	1.22766e-07	5	11	11
ENSG00000155256.13	ZFYVE27	1.99537	9.89376	0.046003	0.0481332	5.22543e-09	0.056882	1.04957e-05	1	33	33
ENSG00000104833.6	TUBB4A	-1.99314	-0.0116426	0.0462467	0.0483838	0.00282801	0.0433094	0.00015734	2	10	10
ENSG00000198056.9	PRIM1	-1.99156	-0.00346234	0.0464197	0.0485618	0.0349798	0.062281	4.39664e-06	4	13	13
ENSG00000064195.7	DLX3	-1.9912	-0.021466	0.0464585	0.0486017	0.00123807	0.0302166	0.0014992	4	35	35
ENSG00000214867.3	SRSF9P1	-1.99065	-14.1217	0.046519	0.048664	2.30423e-09	0.0187762	0.0133707	1	9	9
ENSG00000166689.10	PLEKHA7	1.98799	0.0148445	0.0468129	0.0489663	0.00233981	0.0392567	0.000302711	2	12	12
ENSG00000162613.12	FUBP1	1.98626	0.00428292	0.047004	0.0491628	0.0211765	0.0538441	1.49565e-05	1	6	6
ENSG00000221923.4	ZNF880	1.98557	0.0147928	0.0470813	0.0492423	0.00203835	0.318981	2.92855e-31	4	27	27
ENSG00000174529.6	TMEM81	-1.98526	-0.00887268	0.0471151	0.0492771	0.0057511	0.0374349	0.000422941	3	20	20
ENSG00000130511.11	SSBP4	-1.98474	-0.00884925	0.0471738	0.0493375	0.00569366	0.0204595	0.0101906	2	17	17
ENSG00000165914.10	TTC7B	1.98114	0.0196636	0.047576	0.0497511	0.000994796	0.0323317	0.00116362	1	28	28
ENSG00000136147.12	PHF11	-1.98066	-0.0102169	0.0476289	0.0498055	0.0040477	0.0354119	0.000548734	7	40	40
ENSG00000196821.5	C6orf106	1.97889	0.0052096	0.0478279	0.05001	0.0160569	0.0899172	2.35299e-08	8	31	31
ENSG00000226450.2	CYP2D8P1	-1.97733	-0.0094577	0.0480047	0.0501918	0.00455378	0.0949839	1.02013e-08	6	34	34
ENSG00000117593.8	DARS2	-1.97629	-0.163509	0.048122	0.0503124	1.99694e-05	0.0473679	6.71637e-05	1	17	17
ENSG00000268836.1	LA16c-OS12.2	1.97497	0.00453962	0.0482713	0.0504659	0.0218177	0.212479	1.17748e-19	13	51	51
ENSG00000158717.6	RNF166	-1.97362	-0.00501448	0.0484248	0.0506237	0.0196645	0.137427	1.65884e-12	10	79	79
ENSG00000167543.11	TP53I13	1.97362	0.0030548	0.0484251	0.050624	0.0484643	0.268067	2.21153e-25	7	31	31
ENSG00000246067.3	RAB30-AS1	-1.97341	-0.0285199	0.0484492	0.0506488	0.000529066	0.173005	2.00284e-15	3	27	27
ENSG00000109171.10	SLAIN2	1.96838	0.00688151	0.0490245	0.0512402	0.0102134	0.0188433	0.0114972	6	28	28
ENSG00000100068.7	LRP5L	-1.9678	-0.0110774	0.0490913	0.0513088	0.00318909	0.168942	6.16882e-15	8	52	52
ENSG00000236819.1	AC087393.1	1.9673	0.00860231	0.0491482	0.0513673	0.00525557	0.0316761	0.00115126	3	23	23
ENSG00000148484.13	RSU1	1.96652	0.0936806	0.0492384	0.0514599	5.43513e-05	0.280678	5.8191e-26	2	41	41
ENSG00000113140.6	SPARC	1.9665	0.0152502	0.0492406	0.0514622	0.00187304	0.158087	1.56919e-14	10	31	31
ENSG00000165084.11	C8orf34	-1.96202	-0.0111698	0.0497607	0.0519967	0.00320278	0.0254717	0.00394821	4	16	16
ENSG00000198185.7	ZNF334	-1.96109	-0.00592588	0.049868	0.052107	0.0111148	0.376824	4.30317e-38	1	5	5
ENSG00000253376.1	RP11-44D19.1	-1.95973	-0.00750296	0.0500274	0.0522708	0.00747291	0.0246831	0.00460975	2	8	8
ENSG00000179296.9	CTGLF12P	-1.95956	-0.00924433	0.0500476	0.0522915	0.00473828	0.0789115	1.88313e-07	5	35	35
ENSG00000171497.4	PPID	-1.9577	-0.51294	0.050265	0.0525149	1.77042e-06	0.0168982	0.0182706	1	4	4
ENSG00000163606.6	CD200R1	-1.95716	-0.0103412	0.0503282	0.0525798	0.00389857	0.0129624	0.0411173	3	23	23
ENSG00000124678.13	TCP11	-1.95653	-0.00759839	0.0504032	0.0526568	0.00770203	0.0370179	0.000442549	4	24	24
ENSG00000170356.8	OR2A20P	1.95542	0.022526	0.0505335	0.0527907	0.000906202	0.219715	2.4875e-20	4	59	59
ENSG00000171084.11	FAM86JP	1.95407	0.00575204	0.0506927	0.0529542	0.0126453	0.19136	3.91796e-17	2	27	27
ENSG00000100439.6	ABHD4	-1.95305	-0.00294229	0.0508142	0.053079	0.0458608	0.153547	2.63213e-14	3	18	18
ENSG00000179152.14	TCAIM	-1.95273	-0.0074685	0.0508519	0.0531178	0.00781175	0.0392927	0.000295881	7	64	64
ENSG00000175283.7	DOLK	1.95123	0.00393063	0.0510294	0.0533001	0.0262206	0.0264209	0.0033528	15	46	46
ENSG00000119414.7	PPP6C	-1.95053	-0.0193473	0.0511133	0.0533863	0.00108004	0.0151161	0.0261721	2	13	13
ENSG00000182551.9	ADI1	-1.95031	-0.0233434	0.0511393	0.053413	0.00079577	0.0494945	4.59114e-05	4	30	30
ENSG00000101457.8	DNTTIP1	-1.9502	-0.010861	0.0511526	0.0534266	0.00374447	0.346673	1.24134e-33	2	10	10
ENSG00000204334.7	ERICH2	-1.94992	-0.014323	0.051186	0.0534609	0.00261439	0.0271812	0.00274613	1	2	2
ENSG00000142599.13	RERE	-1.94931	-0.0328963	0.051259	0.0535359	0.000432714	0.013106	0.03882	1	20	20
ENSG00000026559.9	KCNG1	-1.94735	-0.0266833	0.0514928	0.053776	0.000597393	0.031738	0.00128225	2	14	14
ENSG00000214871.3	AC005082.1	1.94658	0.00955491	0.0515855	0.0538712	0.00452551	0.0438578	0.000118546	4	28	28
ENSG00000181523.8	SGSH	-1.94541	-0.00389702	0.051726	0.0540155	0.0283611	0.107595	8.23674e-10	4	45	45
ENSG00000167965.13	MLST8	-1.94389	-0.0307554	0.0519089	0.0542033	0.000447496	0.224748	1.70197e-20	4	32	32
ENSG00000145040.3	UCN2	1.94314	0.022815	0.051999	0.0542958	0.000683251	0.0156961	0.0240025	1	4	4
ENSG00000119242.4	CCDC92	1.94219	0.0121774	0.0521146	0.0544145	0.00291422	0.0619094	4.92574e-06	5	45	45
ENSG00000205560.8	CPT1B	1.9413	0.00307045	0.0522218	0.0545246	0.0485841	0.338428	1.05776e-32	5	28	28
ENSG00000122882.6	ECD	1.93972	0.0176486	0.0524139	0.0547218	0.00140146	0.0245742	0.00443831	4	28	28
ENSG00000198909.3	MAP3K3	1.93963	0.0289013	0.052425	0.0547332	0.00046541	0.0892417	1.48836e-08	1	23	23
ENSG00000160299.12	PCNT	-1.93961	-0.0318493	0.052427	0.0547353	0.000394074	0.0252142	0.00367068	2	18	18
ENSG00000149403.7	GRIK4	1.93869	0.00412774	0.0525391	0.0548503	0.0245682	0.119903	4.07046e-11	15	68	68
ENSG00000131943.13	C19orf12	-1.93862	-0.00991651	0.0525482	0.0548597	0.00467442	0.011864	0.0486261	7	48	48
ENSG00000104973.10	MED25	1.93847	0.00796238	0.0525663	0.0548783	0.00635479	0.0445406	0.000115461	12	48	48
ENSG00000175866.11	BAIAP2	-1.93838	-0.00692344	0.0525767	0.054889	0.00948648	0.0151397	0.0268362	10	30	30
ENSG00000228526.2	RP3-510D11.1	1.93797	0.00618394	0.0526272	0.0549408	0.0110745	0.0409011	0.000239172	13	48	48
ENSG00000070614.10	NDST1	-1.93755	-0.0222183	0.0526778	0.0549927	0.000739469	0.0826533	1.02209e-07	2	9	9
ENSG00000113851.9	CRBN	-1.9375	-0.00674099	0.052684	0.0549991	0.0103019	0.0281359	0.00241607	10	37	37
ENSG00000237440.4	ZNF737	-1.93717	-0.00964145	0.0527249	0.0550411	0.00367888	0.0280656	0.00199609	2	8	8
ENSG00000166183.11	ASPG	1.93705	0.0432188	0.052739	0.0550556	0.000199343	0.458068	3.51174e-50	1	20	20
ENSG00000152904.7	GGPS1	-1.93619	-0.0357851	0.0528447	0.0551641	0.000319238	0.129519	1.46096e-11	3	20	20
ENSG00000197016.7	ZNF470	1.93246	0.00881193	0.0533022	0.0556337	0.00504794	0.0802561	1.61104e-07	9	48	48
ENSG00000239961.2	LILRA4	-1.93191	-0.0267021	0.053371	0.0557043	0.000634371	0.205319	2.51618e-18	2	19	19
ENSG00000143321.14	HDGF	1.93107	0.012428	0.0534749	0.0558109	0.00299769	0.0353659	0.000662399	12	53	53
ENSG00000198756.6	COLGALT2	-1.93092	-0.0045251	0.0534924	0.0558289	0.0173334	0.0918539	8.30752e-09	14	131	131
ENSG00000162076.8	FLYWCH2	1.93057	0.00906968	0.0535357	0.0558734	0.00467742	0.0373667	0.000416916	4	20	20
ENSG00000181555.15	SETD2	1.92842	0.0613695	0.053803	0.0561477	0.000104144	0.0125321	0.0439065	1	10	10
ENSG00000070718.7	AP3M2	-1.92839	-0.0067622	0.053807	0.0561517	0.0105185	0.110703	4.52564e-10	9	41	41
ENSG00000196405.8	EVL	1.92726	0.00296099	0.0539468	0.0562952	0.0463873	0.112664	2.46871e-10	3	16	16
ENSG00000241721.1	SUMO1P1	1.92656	0.010886	0.0540343	0.056385	0.00348061	0.0278769	0.00252304	4	25	25
ENSG00000091972.14	CD200	-1.92534	-0.136829	0.054187	0.0565417	2.26244e-05	0.107098	9.0923e-10	1	72	72
ENSG00000136247.10	ZDHHC4	-1.92424	-0.00955336	0.0543243	0.0566826	0.00448129	0.112002	4.13601e-10	8	60	60
ENSG00000214087.4	ARL16	-1.92388	-0.00164081	0.0543693	0.0567288	0.142641	0.585862	2.0126e-74	2	13	13
ENSG00000115825.5	PRKD3	1.9218	0.00654131	0.0546313	0.0569976	0.00978669	0.191148	3.3866e-17	13	65	65
ENSG00000163221.7	S100A12	1.92016	0.0258983	0.0548371	0.0572088	0.000583098	0.0137918	0.0315472	3	40	40
ENSG00000100024.10	UPB1	1.91907	0.0389249	0.0549752	0.0573505	0.000294471	0.0840352	6.24786e-08	4	27	27
ENSG00000273381.1	RP11-305L7.7	1.91774	0.227319	0.055144	0.0575236	5.48401e-06	0.0602584	7.46221e-06	1	15	15
ENSG00000163536.8	SERPINI1	1.91725	0.0158783	0.0552056	0.0575868	0.00167926	0.0347526	0.000667964	6	74	74
ENSG00000167264.13	DUS2	1.917	0.014635	0.0552383	0.0576203	0.00192243	0.0369812	0.000502405	3	25	25
ENSG00000172932.10	ANKRD13D	1.91382	0.0108311	0.0556436	0.0580361	0.00331076	0.0403333	0.000259771	3	31	31
ENSG00000185986.10	SDHAP3	1.91282	0.0295458	0.0557707	0.0581664	0.000464364	0.0347808	0.000740339	2	10	10
ENSG00000101079.16	NDRG3	1.91261	0.00580328	0.055798	0.0581945	0.00954825	0.0670293	1.96803e-06	2	6	6
ENSG00000186152.6	LILRP1	-1.9114	-0.00451442	0.0559537	0.0583542	0.0200611	0.400942	4.26519e-41	16	59	59
ENSG00000256417.1	RP11-1038A11.3	-1.91117	-0.0234276	0.0559826	0.0583838	0.000702913	0.0192523	0.0120978	3	29	29
ENSG00000107890.12	ANKRD26	1.91109	0.0383555	0.0559936	0.058395	0.000286772	0.0181947	0.0147462	2	7	7
ENSG00000143248.8	RGS5	1.91037	0.0470814	0.0560852	0.0584889	0.000148341	0.0150466	0.0240126	2	32	32
ENSG00000140534.9	TICRR	-1.90989	-0.155205	0.056147	0.0585524	1.65711e-05	0.0194224	0.0108918	1	5	5
ENSG00000188522.10	FAM83G	-1.90802	-0.0107875	0.056388	0.0587995	0.00385948	0.0710757	1.02329e-06	1	17	17
ENSG00000187961.9	KLHL17	-1.90786	-0.00831771	0.0564088	0.0588208	0.00569562	0.0835092	6.76925e-08	4	12	12
ENSG00000165621.4	OXGR1	-1.90623	-0.00689999	0.0566198	0.0590372	0.00810366	0.193608	1.26338e-17	2	21	21
ENSG00000143390.13	RFX5	1.90579	0.234551	0.0566781	0.059097	7.02034e-06	0.0558217	1.69449e-05	2	8	8
ENSG00000140386.8	SCAPER	-1.90561	-0.0136703	0.056701	0.0591205	0.00208034	0.37437	2.77206e-37	3	32	32
ENSG00000180104.11	EXOC3	-1.90552	-0.0139049	0.056713	0.0591328	0.00208376	0.244671	2.35692e-22	1	13	13
ENSG00000272966.1	RP11-686O6.1	-1.90546	-0.101644	0.05672	0.05914	3.52521e-05	0.0222851	0.00679376	1	14	14
ENSG00000240771.2	ARHGEF25	1.90528	0.00661861	0.0567439	0.0591644	0.00791616	0.179552	3.34165e-16	5	38	38
ENSG00000162980.12	ARL5A	1.90476	0.63871	0.056811	0.0592333	5.72133e-07	0.0360381	0.000356155	1	24	24
ENSG00000140463.9	BBS4	-1.90432	-0.010839	0.056869	0.0592928	0.00355433	0.0141632	0.0252472	5	29	29
ENSG00000149150.4	SLC43A1	1.90323	0.0315806	0.05701	0.0594373	0.000495779	0.0228135	0.00555679	1	23	23
ENSG00000206418.3	RAB12	1.90243	2.18368	0.057115	0.059545	7.70046e-08	0.0669664	1.97162e-06	1	22	22
ENSG00000165502.6	RPL36AL	1.902	0.0151977	0.057171	0.0596024	0.00184526	0.379133	4.43581e-39	1	20	20
ENSG00000167671.7	UBXN6	-1.89983	-0.0232939	0.0574551	0.0598936	0.000687603	0.106386	1.06583e-09	4	22	22
ENSG00000115841.15	RMDN2	-1.89918	-0.011025	0.0575408	0.0599815	0.00354447	0.0258522	0.00329782	6	21	21
ENSG00000099949.14	LZTR1	1.89616	0.0126249	0.0579395	0.0603902	0.00270801	0.127866	1.40497e-11	9	53	53
ENSG00000242802.2	AP5Z1	1.89441	0.0393655	0.058171	0.0606275	0.000405568	0.0360452	0.000528558	1	7	7
ENSG00000224316.1	RP11-479O9.2	1.89271	7.08076	0.058396	0.0608581	7.98874e-09	0.21188	2.71545e-19	1	25	25
ENSG00000104415.9	WISP1	1.89235	0.047568	0.0584446	0.0609079	0.000175406	0.0840512	7.26445e-08	2	22	22
ENSG00000236624.4	CCDC163P	1.89068	0.00747286	0.0586676	0.0611364	0.00652981	0.666887	4.94459e-94	4	43	43
ENSG00000154813.5	DPH3	-1.88968	-0.0407052	0.0588002	0.0612724	0.00024166	0.0931427	1.4987e-08	4	35	35
ENSG00000085719.7	CPNE3	-1.88923	-0.00895398	0.0588606	0.0613342	0.00511962	0.106554	4.57377e-10	4	49	49
ENSG00000204560.5	DHX16	1.8892	0.00309118	0.0588645	0.0613382	0.0446991	0.0450003	0.000122113	38	71	71
ENSG00000217442.3	SYCE3	-1.88821	-0.141604	0.0589982	0.0614753	2.24887e-05	0.0332597	0.0009654	2	9	9
ENSG00000133027.13	PEMT	1.88816	0.0389327	0.059005	0.0614822	0.000252579	0.0649023	3.13167e-06	1	7	7
ENSG00000071246.6	VASH1	-1.88761	-0.0215759	0.0590788	0.0615578	0.000979374	0.0415787	0.000198526	2	15	15
ENSG00000124802.7	EEF1E1	1.88647	0.0294205	0.0592313	0.0617141	0.000363049	0.0130644	0.0383101	2	7	7
ENSG00000138640.10	FAM13A	1.88602	0.018775	0.0592919	0.0617762	0.00105092	0.0358001	0.000562556	3	32	32
ENSG00000134775.11	FHOD3	1.88563	0.00461209	0.0593448	0.0618304	0.018148	0.0170209	0.0170374	12	83	83
ENSG00000100243.16	CYB5R3	-1.88455	-0.012352	0.059491	0.0619803	0.00262237	0.168239	5.01095e-15	3	23	23
ENSG00000172890.7	NADSYN1	-1.88396	-0.0214643	0.0595709	0.0620621	0.00101636	0.306844	3.69462e-29	3	25	25
ENSG00000172543.3	CTSW	-1.87842	-0.0142482	0.0603233	0.0628329	0.00175772	0.416151	5.9931e-44	2	16	16
ENSG00000153113.19	CAST	-1.87732	-0.00303773	0.0604748	0.0629881	0.0471133	0.43323	3.63889e-46	10	54	54
ENSG00000188483.6	IER5L	1.87655	0.0366051	0.0605796	0.0630954	0.000287742	0.0248405	0.00420187	2	17	17
ENSG00000156414.14	TDRD9	-1.87556	-0.00727729	0.0607159	0.0632351	0.00650173	0.0860759	5.2318e-08	8	41	41
ENSG00000154822.11	PLCL2	1.87535	0.161202	0.060744	0.0632638	1.53424e-05	0.0743121	5.35678e-07	1	36	36
ENSG00000069696.6	DRD4	-1.87309	-0.0125212	0.0610564	0.0635838	0.00260252	0.0649846	2.47048e-06	4	18	18
ENSG00000215346.3	AF131215.5	1.87236	0.0197402	0.0611563	0.0636861	0.000947195	0.0381507	0.000373853	2	12	12
ENSG00000250903.4	GMDS-AS1	-1.87223	-0.162105	0.061175	0.0637053	1.33272e-05	0.0289087	0.00205115	1	6	6
ENSG00000133597.5	ADCK2	-1.87057	-0.0659856	0.0614053	0.0639411	0.000111882	0.104752	1.59722e-09	3	22	22
ENSG00000132842.9	AP3B1	-1.87009	-0.0149699	0.0614717	0.0640091	0.0016311	0.0451641	0.000107741	4	32	32
ENSG00000187624.7	C17orf97	-1.86907	-0.00153233	0.0616126	0.0641535	0.181916	0.334206	2.37083e-32	3	6	6
ENSG00000103051.14	COG4	-1.86894	-0.00516466	0.0616313	0.0641726	0.0147266	0.0709945	8.1709e-07	3	17	17
ENSG00000173898.7	SPTBN2	1.86888	0.0385841	0.061639	0.0641804	0.000246706	0.103118	1.51667e-09	1	21	21
ENSG00000178852.11	EFCAB13	1.86848	0.00711465	0.0616956	0.0642384	0.00760615	0.327605	9.39324e-32	4	42	42
ENSG00000130770.13	ATPIF1	1.86544	0.0144313	0.0621196	0.0646726	0.00187155	0.0603583	5.5961e-06	6	32	32
ENSG00000107186.12	MPDZ	-1.86486	-0.0104158	0.0622017	0.0647566	0.00395694	0.166148	1.36945e-15	4	39	39
ENSG00000187630.10	DHRS4L2	1.86372	0.010132	0.0623617	0.0649205	0.00367959	0.183815	1.22951e-16	9	81	81
ENSG00000204954.5	C12orf73	1.86137	0.0131734	0.0626915	0.0652581	0.00266521	0.0839633	9.41752e-08	2	19	19
ENSG00000166961.10	MS4A15	-1.8602	-0.0101676	0.062857	0.0654275	0.00383991	0.104036	2.23671e-09	5	36	36
ENSG00000228561.2	RP11-114M1.1	1.85947	0.0322532	0.0629612	0.0655342	0.000212583	0.10515	1.94711e-09	2	18	18
ENSG00000242372.2	EIF6	-1.85888	-0.00416151	0.0630445	0.0656195	0.0214861	0.0759992	3.77632e-07	8	21	21
ENSG00000006453.9	BAIAP2L1	1.8568	0.0857821	0.0633396	0.0659215	5.34348e-05	0.043333	0.000155765	2	33	33
ENSG00000235618.3	RP11-324H6.5	-1.85672	-0.0133517	0.0633511	0.0659333	0.00182878	0.0217657	0.00772293	4	26	26
ENSG00000169085.7	C8orf46	1.85609	0.0035514	0.0634413	0.0660257	0.0295346	0.303355	8.17248e-29	4	25	25
ENSG00000258929.2	RP11-58E21.3	1.85411	0.00865317	0.063723	0.066314	0.00551046	0.0121765	0.0462329	1	5	5
ENSG00000273091.1	AP000255.6	1.85392	0.0102596	0.0637505	0.0663421	0.00368093	0.0118649	0.0457781	3	10	10
ENSG00000118514.9	ALDH8A1	-1.85352	-0.0116087	0.0638082	0.0664011	0.00275086	0.438607	3.07702e-47	8	42	42
ENSG00000174106.2	LEMD3	-1.85274	-0.014867	0.06392	0.0665155	0.00171909	0.0649909	3.21158e-06	4	42	42
ENSG00000132394.6	EEFSEC	-1.85201	-0.112324	0.064025	0.066623	3.09129e-05	0.0455258	8.54206e-05	1	43	43
ENSG00000249790.2	RP11-20D14.6	-1.85182	-0.00774616	0.064051	0.0666497	0.00553271	0.0672153	1.93412e-06	1	20	20
ENSG00000123901.4	GPR83	1.84993	0.0103098	0.064324	0.066929	0.00348823	0.0227938	0.00662637	1	19	19
ENSG00000105656.8	ELL	1.848	0.00591295	0.0646019	0.0672134	0.0096897	0.0428208	0.000161932	3	20	20
ENSG00000105976.10	MET	-1.84724	-0.0113958	0.0647126	0.0673266	0.00297853	0.0679898	1.55373e-06	7	49	49
ENSG00000103540.12	CCP110	1.84561	0.0171498	0.0649493	0.0675689	0.00113657	0.0171656	0.0174103	4	39	39
ENSG00000114349.5	GNAT1	1.84426	0.0134032	0.065145	0.0677691	0.00206279	0.0190906	0.0123525	1	29	29
ENSG00000259129.1	LINC00648	-1.8436	-0.021215	0.0652411	0.0678674	0.000875645	0.070194	1.09923e-06	3	23	23
ENSG00000260423.1	RP13-735L24.1	-1.84332	-0.0188764	0.0652818	0.0679091	0.00101368	0.218384	6.44718e-20	6	34	34
ENSG00000156599.6	ZDHHC5	1.84227	0.0837014	0.0654349	0.0680657	5.16709e-05	0.0587192	5.89525e-06	2	11	11
ENSG00000128617.2	OPN1SW	-1.84212	-0.0107919	0.065458	0.0680894	0.00298814	0.114223	1.86576e-10	3	15	15
ENSG00000170035.11	UBE2E3	1.84004	0.0191273	0.0657627	0.0684011	0.000755656	0.0475901	7.35215e-05	2	54	54
ENSG00000213020.4	ZNF611	-1.8398	-0.00759442	0.065797	0.0684361	0.00698206	0.0954273	5.58051e-09	1	3	3
ENSG00000135951.10	TSGA10	-1.8395	-0.00562883	0.0658423	0.0684825	0.0120394	0.235767	2.37039e-21	9	35	35
ENSG00000122025.10	FLT3	1.83891	0.0101527	0.0659283	0.0685704	0.00270262	0.0685936	1.31003e-06	3	14	14
ENSG00000244155.1	CYP4F34P	-1.837	-0.129434	0.06621	0.0688586	2.23416e-05	0.229711	4.42988e-21	1	38	38
ENSG00000124490.9	CRISP2	1.83587	0.339236	0.066377	0.0690294	4.49101e-06	0.021097	0.00856611	1	14	14
ENSG00000100453.8	GZMB	1.83474	0.0204665	0.0665441	0.0692004	0.00114512	0.107878	9.87989e-10	4	38	38
ENSG00000198848.8	CES1	-1.83455	-0.00855541	0.0665725	0.0692294	0.00563651	0.136273	3.30995e-12	4	33	33
ENSG00000101166.11	SLMO2	1.83399	0.00951095	0.0666557	0.0693145	0.00436993	0.0552236	1.93879e-05	2	30	30
ENSG00000101307.11	SIRPB1	-1.83369	-0.00318961	0.0666999	0.0693597	0.0358715	0.584092	1.54075e-73	4	24	24
ENSG00000133059.12	DSTYK	1.83313	0.0107058	0.0667829	0.0694446	0.00332646	0.0475572	7.48547e-05	2	6	6
ENSG00000271967.1	RP11-134K13.4	-1.83254	-0.025148	0.0668708	0.0695344	0.000724042	0.0352551	0.000673525	4	44	44
ENSG00000127472.6	PLA2G5	-1.8317	-0.015401	0.0669968	0.0696634	0.00157964	0.153799	1.04604e-13	4	31	31
ENSG00000132600.12	PRMT7	1.83001	0.00418834	0.067249	0.0699213	0.0218688	0.203053	2.65572e-18	6	25	25
ENSG00000131037.10	EPS8L1	1.82982	1.0942	0.067277	0.0699499	3.43627e-07	0.124101	4.92031e-11	1	16	16
ENSG00000167799.5	NUDT8	-1.82902	-0.0137786	0.0673968	0.0700724	0.00199865	0.114872	1.50324e-10	3	26	26
ENSG00000159267.10	HLCS	1.8287	0.20401	0.067444	0.0701207	7.53549e-06	0.282162	2.5979e-26	1	16	16
ENSG00000162390.13	ACOT11	-1.82839	-0.00552587	0.0674908	0.0701685	0.0128806	0.0313266	0.00124117	23	121	121
ENSG00000117523.11	PRRC2C	1.82837	0.00941282	0.067494	0.0701717	0.00355888	0.0637036	2.80853e-06	10	72	72
ENSG00000267224.1	AC005498.4	-1.82751	-0.0172676	0.0676233	0.070304	0.00128922	0.0175366	0.0173496	7	32	32
ENSG00000163728.6	TTC14	1.82712	0.00690763	0.0676811	0.0703631	0.00695528	0.0305422	0.00155482	6	49	49
ENSG00000239839.1	DEFA3	1.82524	0.00593569	0.0679642	0.0706526	0.00887107	0.0961019	5.36636e-09	4	21	21
ENSG00000100038.15	TOP3B	-1.82458	-0.00380782	0.0680651	0.0707557	0.0259686	0.243594	1.33118e-22	19	143	143
ENSG00000111906.13	HDDC2	-1.82294	-0.00302901	0.0683123	0.0710085	0.0392956	0.346621	2.33717e-34	6	36	36
ENSG00000170439.5	METTL7B	1.82241	0.0317845	0.0683922	0.0710902	0.000328268	0.155328	7.63112e-14	4	6	6
ENSG00000151353.10	TMEM18	-1.82156	-0.0221712	0.068522	0.0712229	0.000711902	0.0932996	1.40609e-08	1	26	26
ENSG00000250067.7	YJEFN3	1.82079	0.0146058	0.0686389	0.0713424	0.00157864	0.0285619	0.00205851	3	21	21
ENSG00000181104.6	F2R	1.82036	0.00294577	0.0687047	0.0714096	0.0413544	0.491044	5.46743e-55	2	30	30
ENSG00000170486.6	KRT72	-1.82016	-0.210103	0.0687348	0.0714404	8.69632e-06	0.227912	8.68236e-21	2	51	51
ENSG00000198547.4	C20orf203	-1.8198	-0.00865417	0.0687896	0.0714964	0.00535889	0.101142	3.42966e-09	10	66	66
ENSG00000108702.3	CCL1	1.81938	0.0227055	0.068854	0.0715622	0.000632157	0.0396399	0.000228076	1	6	6
ENSG00000132471.7	WBP2	1.81807	0.0223787	0.069053	0.0717657	0.000813506	0.0509364	3.97483e-05	1	10	10
ENSG00000169592.10	INO80E	-1.81711	-0.0061637	0.0692007	0.0719167	0.00983529	0.266239	4.96708e-25	17	63	63
ENSG00000231209.1	GLUD1P6	-1.81622	-0.0114264	0.0693368	0.0720557	0.00264613	0.0577296	9.57093e-06	4	23	23
ENSG00000171421.8	MRPL36	1.81535	0.0143324	0.0694699	0.0721918	0.0016922	0.103547	1.42411e-09	2	30	30
ENSG00000125249.6	RAP2A	1.81207	0.0170594	0.0699749	0.0727079	0.00117371	0.137338	1.95986e-12	2	38	38
ENSG00000183048.7	SLC25A10	-1.81125	-0.014397	0.070102	0.0728378	0.00181907	0.0678298	1.26387e-06	1	20	20
ENSG00000175643.7	RMI2	1.81086	0.00569566	0.0701628	0.0729	0.0122255	0.165124	1.10227e-14	2	17	17
ENSG00000264433.1	RP11-720L2.3	-1.81085	-0.010411	0.0701646	0.0729018	0.00364442	0.0516606	2.43095e-05	6	41	41
ENSG00000101413.7	RPRD1B	-1.81076	-0.0268308	0.070178	0.0729155	0.000706473	0.0721549	8.85762e-07	1	12	12
ENSG00000169689.10	STRA13	-1.81008	-0.0222125	0.070284	0.0730238	0.000743579	0.360768	1.99328e-35	2	17	17
ENSG00000204610.8	TRIM15	-1.80979	-0.00446439	0.0703282	0.073069	0.0135416	0.0160158	0.0226673	12	24	24
ENSG00000173992.4	CCS	1.80922	0.00707786	0.0704174	0.0731601	0.00731054	0.0987022	5.32698e-09	7	40	40
ENSG00000129103.13	SUMF2	-1.80668	-0.00963652	0.0708124	0.0735638	0.00370123	0.13686	3.29459e-12	3	33	33
ENSG00000128283.6	CDC42EP1	1.80632	0.0184953	0.0708684	0.073621	0.00104438	0.0182879	0.0143048	2	15	15
ENSG00000139266.5	2019-03-09	-1.80606	-0.0104124	0.0709093	0.0736628	0.00272769	0.0433555	0.000132074	9	72	72
ENSG00000185339.4	TCN2	-1.80558	-0.00458708	0.0709838	0.0737389	0.0154822	0.11524	2.01778e-10	7	36	36
ENSG00000089163.4	SIRT4	-1.80479	-2.16252	0.071108	0.0738658	9.51112e-08	0.0794125	1.76423e-07	1	21	21
ENSG00000234750.1	CTD-2666L21.2	1.80379	0.0370502	0.0712639	0.0740251	0.000283162	0.0183574	0.0142427	5	29	29
ENSG00000136011.10	STAB2	-1.80291	-0.010671	0.071403	0.0741672	0.00305444	0.192681	3.36068e-17	1	22	22
ENSG00000267302.1	RP11-178C3.2	-1.80161	-0.006809	0.0716071	0.0743757	0.00727618	0.021058	0.00855236	7	35	35
ENSG00000244515.1	KRT18P34	1.80156	2.7217	0.071615	0.0743838	5.3034e-08	0.253007	1.3639e-24	1	18	18
ENSG00000124588.15	NQO2	1.79866	0.0181497	0.0720728	0.0748514	0.0010788	0.511735	6.51848e-58	2	20	20
ENSG00000204710.2	SPDYC	1.79671	0.0340278	0.0723813	0.0751666	0.00029836	0.170971	3.12967e-15	3	16	16
ENSG00000032389.8	TSSC1	1.79443	0.0133845	0.0727438	0.0755369	0.00237874	0.0502724	4.238e-05	7	39	39
ENSG00000224037.2	RP4-781K5.7	1.79344	0.0322527	0.0729032	0.0756997	0.000307992	0.167573	5.37726e-15	4	35	35
ENSG00000180817.7	PPA1	-1.79139	-0.0106016	0.0732302	0.0760336	0.00329789	0.221288	1.06133e-20	5	21	21
ENSG00000084444.9	KIAA1467	-1.79125	-0.0111085	0.0732537	0.0760576	0.00291219	0.09996	3.81363e-09	2	6	6
ENSG00000237513.1	RP11-325F22.2	1.79113	0.0155202	0.0732732	0.0760775	0.00142536	0.0369352	0.000506279	2	14	14
ENSG00000182952.4	HMGN4	-1.79058	-0.0169438	0.0733602	0.0761664	0.00117892	0.0764273	2.86811e-07	13	47	47
ENSG00000004455.12	AK2	-1.79021	-0.127234	0.0734208	0.0762283	2.38141e-05	0.0345803	0.000770207	2	27	27
ENSG00000263280.1	LA16c-325D7.2	1.79006	0.0182734	0.0734437	0.0762517	0.00117844	0.0858841	5.38578e-08	4	15	15
ENSG00000109606.8	DHX15	-1.7898	-0.0511569	0.0734864	0.0762952	0.000136386	0.0277865	0.0024462	2	30	30
ENSG00000111962.7	UST	1.78737	0.0417218	0.0738777	0.0766948	0.00020788	0.0126256	0.0414276	3	41	41
ENSG00000137270.10	GCM1	-1.78687	-0.0229329	0.0739593	0.0767781	0.000733008	0.0621409	3.75582e-06	4	43	43
ENSG00000234906.4	APOC2	-1.78675	-0.0283558	0.0739774	0.0767966	0.000408	0.129422	2.85484e-12	3	11	11
ENSG00000257573.2	RP11-496I2.5	-1.78609	-0.00591111	0.0740848	0.0769063	0.00905515	0.0215635	0.00770839	4	20	20
ENSG00000227925.1	RP11-191N8.2	-1.78564	-0.00838083	0.0741573	0.0769804	0.00518469	0.0521405	3.17217e-05	4	27	27
ENSG00000130332.10	LSM7	-1.78538	-0.00309667	0.0742002	0.0770241	0.0372527	0.26427	2.38554e-24	2	14	14
ENSG00000173821.15	RNF213	1.7849	0.012434	0.0742768	0.0771023	0.0021356	0.048194	5.64977e-05	6	23	23
ENSG00000064547.9	LPAR2	-1.78458	-0.0287839	0.074329	0.0771556	0.000406234	0.177705	2.68823e-16	1	8	8
ENSG00000171067.6	C11orf24	1.78433	0.0129975	0.0743697	0.0771972	0.00236441	0.0743956	4.7558e-07	2	11	11
ENSG00000089177.13	KIF16B	1.7837	0.00625845	0.074472	0.0773017	0.00904375	0.222161	2.70524e-20	17	94	94
ENSG00000106484.10	MEST	-1.78317	-0.00423508	0.0745585	0.0773899	0.0194649	0.150445	1.784e-13	8	50	50
ENSG00000119899.11	SLC17A5	-1.78276	-0.00696018	0.0746256	0.0774584	0.00684387	0.181434	1.65253e-16	11	77	77
ENSG00000074416.9	MGLL	-1.78214	-0.0127775	0.0747269	0.0775619	0.00225639	0.0536053	2.21886e-05	2	43	43
ENSG00000106610.10	STAG3L4	-1.78038	-0.00531992	0.0750136	0.0778546	0.0133589	0.48099	4.77624e-55	3	12	12
ENSG00000141384.7	TAF4B	1.78037	0.0202628	0.0750162	0.0778572	0.000832468	0.018432	0.0144141	3	13	13
ENSG00000158865.8	SLC5A11	-1.78012	-0.00331489	0.0750559	0.0778977	0.0268647	0.504171	2.31929e-57	6	26	26
ENSG00000077585.9	GPR137B	1.77931	0.00481446	0.0751894	0.0780341	0.0150717	0.0533846	1.95879e-05	5	22	22
ENSG00000113504.15	SLC12A7	-1.77904	-0.00813593	0.075234	0.0780796	0.00527979	0.159039	3.57432e-14	1	11	11
ENSG00000237788.1	RP5-1041C10.3	1.77888	0.00811763	0.0752596	0.0781057	0.00535365	0.0222006	0.00675871	7	24	24
ENSG00000254153.1	CTA-398F10.2	1.77859	0.00605929	0.0753078	0.0781549	0.00825042	0.0439368	0.000109593	11	77	77
ENSG00000198178.6	CLEC4C	1.77815	0.100288	0.075379	0.0782276	3.8353e-05	0.0837344	1.04112e-07	1	6	6
ENSG00000237669.1	HCG4P3	1.77803	0.00307882	0.0753992	0.0782482	0.0591852	0.229802	4.79514e-21	51	135	135
ENSG00000272823.1	RP11-295M18.6	-1.77802	-0.0128583	0.0754	0.078249	0.00190744	0.361821	5.65496e-37	1	20	20
ENSG00000183617.4	MRPL54	-1.77802	-0.00267306	0.0754007	0.0782498	0.0455166	0.24601	1.65191e-22	3	6	6
ENSG00000136315.3	RP11-84C10.2	-1.7766	-0.00724898	0.0756346	0.0784885	0.00647008	0.0721868	7.47895e-07	3	17	17
ENSG00000105497.3	ZNF175	1.77536	0.0140865	0.0758384	0.0786966	0.00188187	0.163568	1.31321e-14	3	23	23
ENSG00000227051.4	C14orf132	-1.77444	-0.0192263	0.0759897	0.078851	0.000818723	0.0364705	0.000477904	6	28	28
ENSG00000104835.10	SARS2	1.77298	0.00485705	0.0762319	0.0790982	0.0133512	0.267619	2.71329e-25	6	26	26
ENSG00000171943.7	SRGAP2C	1.77119	0.0134049	0.0765298	0.0794022	0.00188099	0.184187	1.5145e-16	2	13	13
ENSG00000162139.5	NEU3	-1.77116	-0.0225623	0.0765334	0.0794059	0.000629054	0.0164669	0.0203727	2	22	22
ENSG00000250271.1	RP11-64D22.5	1.77073	0.0460449	0.0766054	0.0794793	0.000185236	0.160073	1.60996e-14	2	33	33
ENSG00000253678.1	RP11-981G7.3	1.76818	0.00776764	0.0770303	0.0799129	0.00560076	0.0883356	2.82655e-08	4	29	29
ENSG00000111077.13	TENC1	-1.76809	-0.0288211	0.077046	0.079929	0.000423228	0.056538	1.33496e-05	1	42	42
ENSG00000121716.14	PILRB	-1.76706	-0.00949896	0.0772184	0.0801049	0.00324273	0.652057	6.0403e-90	8	30	30
ENSG00000072858.6	SIDT1	-1.767	-0.014865	0.0772283	0.080115	0.00156783	0.0423025	0.000165437	3	26	26
ENSG00000130528.7	HRC	-1.76698	-0.013402	0.077232	0.0801188	0.00203709	0.0177767	0.0162141	1	6	6
ENSG00000141012.8	GALNS	1.76644	0.00693692	0.0773225	0.0802111	0.00756019	0.109065	8.18963e-10	7	60	60
ENSG00000164989.11	CCDC171	1.76636	0.00863386	0.0773354	0.0802242	0.00409826	0.0412444	0.000191004	7	25	25
ENSG00000122545.13	SEPT7	-1.7659	-0.0682188	0.077412	0.0803024	7.12241e-05	0.0529809	2.17256e-05	1	13	13
ENSG00000181381.9	DDX60L	1.76574	0.0261927	0.07744	0.080331	0.000501545	0.136296	2.78586e-12	1	17	17
ENSG00000137845.10	ADAM10	1.7655	0.0250466	0.077479	0.0803708	0.000631157	0.023701	0.00515397	1	12	12
ENSG00000102858.8	MGRN1	-1.76508	-0.00818328	0.0775501	0.0804434	0.00553818	0.507469	1.11902e-58	3	13	13
ENSG00000133243.4	BTBD2	1.76424	0.0191057	0.0776911	0.0805872	0.000877893	0.0985617	4.06375e-09	4	21	21
ENSG00000197256.6	KANK2	1.76406	0.00667254	0.0777225	0.0806193	0.00717994	0.033792	0.000879882	4	14	14
ENSG00000164045.7	CDC25A	-1.76379	-0.0171858	0.0777676	0.0806652	0.000989083	0.0980878	5.95674e-09	2	13	13
ENSG00000178922.12	HYI	-1.76224	-0.0148434	0.0780283	0.0809313	0.00173081	0.141302	6.50548e-13	5	30	30
ENSG00000251301.2	RP11-81H14.2	-1.76188	-0.0752462	0.078089	0.0809932	6.4915e-05	0.177772	2.98552e-16	1	24	24
ENSG00000266904.1	LINC00663	1.76171	0.00234663	0.0781179	0.0810227	0.0580422	0.194088	2.43683e-17	7	37	37
ENSG00000170906.11	NDUFA3	1.76147	0.00900945	0.0781583	0.0810638	0.00379439	0.145985	2.70509e-13	9	61	61
ENSG00000188375.3	H3F3C	-1.76101	-0.0543828	0.078236	0.0811432	0.000126601	0.0735999	5.0015e-07	2	28	28
ENSG00000248810.1	RP11-362F19.1	-1.75904	-0.00453511	0.0785713	0.0814852	0.0174846	0.268597	5.82327e-25	3	28	28
ENSG00000171302.12	CANT1	1.75903	0.0180579	0.0785717	0.0814856	0.00102864	0.0698149	1.15375e-06	2	15	15
ENSG00000160325.10	CACFD1	-1.75847	-0.00812325	0.0786669	0.0815827	0.00520244	0.0416934	0.000207963	3	31	31
ENSG00000163219.7	ARHGAP25	-1.75731	-0.0265671	0.0788656	0.0817854	0.000459064	0.0200932	0.0106953	4	34	34
ENSG00000177868.7	CCDC23	1.757	0.0054268	0.0789173	0.0818381	0.0127047	0.255002	1.27538e-23	2	14	14
ENSG00000170049.5	KCNAB3	-1.75516	-0.0150688	0.0792321	0.0821593	0.00172961	0.134194	1.51257e-12	9	40	40
ENSG00000075702.12	WDR62	1.75382	0.00558606	0.079461	0.0823928	0.0110471	0.0360039	0.000592059	10	42	42
ENSG00000165899.6	OTOGL	-1.75373	-0.0495712	0.0794764	0.0824085	0.000148903	0.124339	4.58445e-11	2	44	44
ENSG00000183092.11	BEGAIN	-1.75305	-0.0210382	0.079593	0.0825273	0.000862112	0.202852	1.99458e-18	2	40	40
ENSG00000112110.5	MRPL18	-1.75238	-0.0106593	0.0797084	0.0826451	0.00335896	0.0706859	1.02159e-06	3	31	31
ENSG00000160072.15	ATAD3B	1.75234	0.0104315	0.0797159	0.0826527	0.00349808	0.330729	7.62732e-35	6	55	55
ENSG00000183044.7	ABAT	1.7521	0.0212803	0.079757	0.0826947	0.000739383	0.0416495	0.000194114	1	23	23
ENSG00000185272.9	RBM11	-1.75066	-0.00569474	0.0800049	0.0829475	0.00996388	0.249803	2.59326e-23	9	40	40
ENSG00000204248.6	COL11A2	-1.75004	-0.0100686	0.080112	0.0830567	0.003345	0.051706	3.04794e-05	1	3	3
ENSG00000173209.18	AHSA2	1.74908	0.00845323	0.0802776	0.0832256	0.00498257	0.365609	1.76256e-36	5	27	27
ENSG00000197562.5	RAB40C	-1.74867	-0.0133009	0.0803481	0.0832975	0.00172834	0.0507573	3.31387e-05	2	12	12
ENSG00000185904.7	LINC00839	1.74811	0.00703315	0.0804443	0.0833956	0.00686478	0.3475	1.37667e-34	10	52	52
ENSG00000168158.2	OR2C1	1.74787	0.00956005	0.0804866	0.0834387	0.00352337	0.0229561	0.0060386	9	38	38
ENSG00000148357.12	HMCN2	-1.74589	-0.00509808	0.0808301	0.083789	0.0125242	0.0787466	2.44601e-07	14	100	100
ENSG00000242741.1	RP11-20B7.1	-1.74502	-0.0296957	0.0809817	0.0839435	0.000365481	0.0129201	0.0408022	3	19	19
ENSG00000101751.6	POLI	-1.74483	-0.00892161	0.0810137	0.0839762	0.00421586	0.530974	6.34002e-62	2	43	43
ENSG00000148482.7	SLC39A12	-1.74444	-0.0364766	0.081083	0.0840469	0.000246987	0.185512	1.67503e-16	1	28	28
ENSG00000184277.8	TM2D3	1.74415	0.00627097	0.0811331	0.084098	0.00788628	0.0753448	4.75057e-07	12	53	53
ENSG00000161798.6	AQP5	1.74396	0.00327715	0.0811653	0.0841308	0.028462	0.0915397	2.39036e-08	2	4	4
ENSG00000198093.6	ZNF649	1.74391	0.00275009	0.0811756	0.0841413	0.0451541	0.112444	3.35689e-10	6	40	40
ENSG00000226632.1	UBE2V1P1	1.74327	0.00934209	0.0812872	0.084255	0.00421323	0.0538859	1.88442e-05	4	25	25
ENSG00000159231.5	CBR3	-1.74244	-0.00583713	0.0814307	0.0844014	0.00939614	0.0449053	0.000105545	6	42	42
ENSG00000170500.8	LONRF2	-1.74113	-0.00854047	0.0816607	0.0846358	0.0044197	0.0163557	0.019284	6	48	48
ENSG00000138363.10	ATIC	-1.7406	-0.00675855	0.0817544	0.0847314	0.00825612	0.114955	2.36051e-10	5	42	42
ENSG00000164404.4	GDF9	-1.73961	-0.00779699	0.0819268	0.0849072	0.00655377	0.111064	4.04625e-10	10	47	47
ENSG00000142279.8	WTIP	-1.73957	-0.0241934	0.081934	0.0849145	0.000586696	0.0900801	4.35859e-09	1	8	8
ENSG00000154328.11	NEIL2	1.73891	0.00451359	0.0820508	0.0850336	0.0151628	0.155199	5.06565e-14	5	33	33
ENSG00000255353.1	RP11-382M14.1	1.73885	0.010796	0.0820603	0.0850433	0.00281214	0.0251794	0.00387507	4	26	26
ENSG00000152291.9	TGOLN2	1.73829	0.00369607	0.0821602	0.0851451	0.0221849	0.0506068	4.12862e-05	2	11	11
ENSG00000204644.5	ZFP57	1.73682	0.00147694	0.0824186	0.0854085	0.152554	0.524325	6.2153e-61	23	39	39
ENSG00000171824.9	EXOSC10	1.73458	0.0267486	0.0828152	0.0858128	0.000411896	0.0231238	0.00554881	4	27	27
ENSG00000243300.2	LINC00359	-1.73298	-0.0124184	0.0831	0.0861031	0.00206957	0.0797854	8.7884e-08	1	7	7
ENSG00000159479.12	MED8	1.73283	0.00812273	0.0831266	0.0861302	0.00463681	0.014581	0.0291084	3	8	8
ENSG00000115750.12	TAF1B	-1.73271	-0.0849522	0.083147	0.086151	4.51889e-05	0.378854	5.24146e-38	2	57	57
ENSG00000178773.10	CPNE7	1.73251	0.0188654	0.0831831	0.0861878	0.00090151	0.0158434	0.022038	3	42	42
ENSG00000203896.5	LIME1	-1.73142	-0.247934	0.0833768	0.0863852	5.03186e-06	0.105211	1.66763e-09	3	29	29
ENSG00000138175.8	ARL3	1.73056	0.00762681	0.0835301	0.0865414	0.00560066	0.0694274	1.30647e-06	5	30	30
ENSG00000124091.5	GCNT7	-1.73024	-0.0253999	0.083588	0.0866004	0.000771756	0.0156528	0.0234231	1	13	13
ENSG00000177239.10	MAN1B1	-1.7297	-0.00551552	0.0836832	0.0866975	0.0115794	0.360179	2.66428e-35	8	33	33
ENSG00000157833.8	GAREML	-1.72849	-0.00510452	0.0838997	0.0869181	0.012082	0.081957	1.47103e-07	7	26	26
ENSG00000147813.11	NAPRT1	-1.72798	-0.00195902	0.0839915	0.0870117	0.0999964	0.578504	1.90745e-72	10	42	42
ENSG00000077238.9	IL4R	1.72754	0.0965946	0.0840716	0.0870933	4.7922e-05	0.107402	8.29351e-10	2	40	40
ENSG00000187987.5	ZSCAN23	-1.72751	-0.00312097	0.0840764	0.0870982	0.0298685	0.242152	1.89729e-22	11	27	27
ENSG00000228409.1	CCT6P1	-1.72725	-0.00186722	0.084122	0.0871447	0.0985506	0.203457	1.59282e-18	12	61	61
ENSG00000153253.11	SCN3A	1.72721	0.01936	0.0841294	0.0871522	0.000855268	0.0412152	0.000211315	3	19	19
ENSG00000131019.6	ULBP3	1.72703	0.0172259	0.084162	0.0871854	0.000889292	0.0254723	0.00399858	1	6	6
ENSG00000266050.2	RP11-822E23.6	-1.72441	-0.0116257	0.084633	0.0876654	0.00250321	0.0198127	0.0107322	1	14	14
ENSG00000111880.11	RNGTT	1.71927	0.0110162	0.0855653	0.0886152	0.00293731	0.012844	0.0402609	4	12	12
ENSG00000081052.10	COL4A4	1.71914	0.058259	0.0855888	0.0886392	0.00012794	0.0334691	0.0008231	2	13	13
ENSG00000139631.14	CSAD	1.71482	0.00668722	0.0863782	0.0894434	0.0100914	0.0629506	4.15937e-06	12	88	88
ENSG00000151470.8	C4orf33	1.71361	0.0146826	0.0865996	0.0896688	0.00145771	0.14514	6.75773e-13	2	24	24
ENSG00000103089.4	FA2H	1.71331	0.0270132	0.086656	0.0897263	0.000372007	0.0138114	0.0344818	1	12	12
ENSG00000170889.9	RPS9	-1.71321	-0.00563291	0.0866746	0.0897453	0.0106298	0.401501	1.72346e-41	4	28	28
ENSG00000136261.10	BZW2	1.71318	0.0186813	0.0866792	0.0897499	0.00101251	0.0197532	0.0111377	2	16	16
ENSG00000157259.6	GATAD1	-1.71293	-0.00628138	0.086726	0.0897976	0.0097239	0.170562	4.02839e-15	1	13	13
ENSG00000039650.5	PNKP	1.71183	0.00349908	0.0869283	0.0900037	0.0259731	0.171319	2.34364e-15	22	75	75
ENSG00000164978.13	NUDT2	1.71148	0.0110471	0.0869927	0.0900693	0.00271559	0.564136	1.66867e-68	6	48	48
ENSG00000161526.10	SAP30BP	1.71132	0.018998	0.087022	0.0900991	0.000838981	0.0247195	0.0045543	2	6	6
ENSG00000188511.8	C22orf34	1.71116	0.128735	0.0870518	0.0901295	2.19772e-05	0.147321	2.8442e-13	2	12	12
ENSG00000197977.3	ELOVL2	-1.71098	-0.0115968	0.087085	0.0901633	0.00196948	0.0170704	0.0174883	1	8	8
ENSG00000128829.7	EIF2AK4	-1.71066	-0.00498422	0.0871445	0.0902239	0.0133429	0.0666986	2.15648e-06	6	27	27
ENSG00000257239.1	RP11-630C16.2	1.71045	0.0225359	0.0871821	0.0902622	0.000700508	0.132577	7.27915e-12	2	66	66
ENSG00000144161.8	ZC3H8	-1.70693	-0.0042564	0.0878351	0.0909272	0.0179444	0.0855561	3.32042e-08	13	60	60
ENSG00000165434.6	PGM2L1	1.70584	0.00594914	0.0880383	0.0911341	0.00911269	0.0195439	0.0102338	6	30	30
ENSG00000104312.6	RIPK2	-1.70493	-0.107422	0.088207	0.0913059	3.01851e-05	0.044699	0.000117711	1	17	17
ENSG00000231720.1	RP11-568A7.3	-1.70455	-0.0381891	0.0882782	0.0913784	0.000206618	0.161898	9.94732e-15	3	32	32
ENSG00000196655.5	TRAPPC4	-1.7036	-0.00367522	0.0884567	0.0915602	0.0221115	0.470544	4.30458e-52	6	31	31
ENSG00000117601.9	SERPINC1	1.70341	0.142811	0.088492	0.0915962	2.101e-05	0.0939932	9.78638e-09	1	36	36
ENSG00000258780.1	BMS1P15	1.70309	0.00639811	0.088552	0.0916572	0.00840102	0.0302242	0.00159834	1	3	3
ENSG00000187821.4	HELT	-1.70144	-0.74281	0.08886	0.0919709	6.71399e-07	0.015207	0.0257674	1	10	10
ENSG00000115840.9	SLC25A12	1.69985	0.0872073	0.089159	0.0922753	4.13235e-05	0.0323293	0.00115644	1	15	15
ENSG00000270018.1	RP3-462E2.5	1.69969	0.0165765	0.0891897	0.0923065	0.00102459	0.0839862	8.4838e-08	2	20	20
ENSG00000023892.9	DEF6	1.69774	0.00762408	0.0895566	0.0926801	0.00520627	0.0390854	0.00033654	6	29	29
ENSG00000103460.12	TOX3	-1.69763	-0.0043874	0.0895785	0.0927024	0.0160756	0.0501481	4.58844e-05	2	8	8
ENSG00000108639.3	SYNGR2	1.69654	0.00780124	0.089784	0.0929116	0.00568761	0.0420529	0.000168393	1	1	1
ENSG00000108852.10	MPP2	1.69589	0.0247409	0.0899076	0.0930374	0.000473086	0.0659925	2.12269e-06	2	18	18
ENSG00000197915.5	HRNR	1.69503	0.00255038	0.0900698	0.0932026	0.0520187	0.332439	4.43649e-32	12	52	52
ENSG00000245937.3	CTC-228N24.3	1.69443	0.00511858	0.0901836	0.0933184	0.0126409	0.335538	2.33412e-32	5	31	31
ENSG00000141258.8	SGSM2	-1.69253	-0.00782365	0.090544	0.0936853	0.00562564	0.108213	7.41987e-10	15	61	61
ENSG00000106263.13	EIF3B	1.69251	0.0162414	0.0905481	0.0936894	0.00131454	0.0727606	2.15935e-07	2	14	14
ENSG00000178226.6	PRSS36	1.6925	0.0426389	0.0905504	0.0936918	0.000185092	0.118514	7.8392e-11	2	4	4
ENSG00000165983.10	PTER	-1.69205	-0.00530586	0.0906368	0.0937797	0.0120549	0.229539	7.64173e-21	3	35	35
ENSG00000165714.6	LOH12CR1	1.69018	0.0274777	0.0909927	0.0941419	0.00043526	0.0527692	2.88075e-05	4	20	20
ENSG00000109819.4	PPARGC1A	1.69003	0.02377	0.0910219	0.0941717	0.00054531	0.0948808	9.07907e-09	4	41	41
ENSG00000177432.6	NAP1L5	1.68995	0.0048751	0.091037	0.0941871	0.0145061	0.0562975	1.55942e-05	5	32	32
ENSG00000205583.9	STAG3L1	-1.68949	-0.00229971	0.0911254	0.0942771	0.0602105	0.305934	1.43874e-29	8	40	40
ENSG00000018408.10	WWTR1	1.68725	0.0423389	0.0915555	0.0947147	0.000180959	0.0139392	0.0329585	2	42	42
ENSG00000260123.1	RP11-326A19.4	1.68626	0.00616673	0.0917458	0.0949084	0.00761934	0.0295511	0.00167995	9	59	59
ENSG00000124508.12	BTN2A2	1.68547	0.00336713	0.091897	0.0950623	0.0257901	0.0863831	5.71473e-08	11	19	19
ENSG00000204084.8	INPP5B	-1.68504	-0.00869312	0.0919807	0.0951475	0.00386178	0.339517	8.0562e-33	4	23	23
ENSG00000170606.9	HSPA4	1.68459	0.0163106	0.0920685	0.0952368	0.00124651	0.0183349	0.0146886	5	21	21
ENSG00000255398.2	HCAR3	1.68292	0.102652	0.09239	0.095564	3.50959e-05	0.0149665	0.0282096	1	7	7
ENSG00000167969.8	ECI1	-1.68246	-0.0087878	0.092479	0.0956546	0.00412236	0.0512009	3.33899e-05	1	2	2
ENSG00000010704.14	HFE	-1.68234	-0.00329105	0.0925025	0.0956785	0.0279632	0.0307788	0.00138603	7	35	35
ENSG00000257859.1	RP11-266E14.1	-1.68195	-0.023029	0.0925779	0.0957552	0.000580467	0.0363204	0.000529919	2	27	27
ENSG00000221821.2	C6orf226	1.68074	0.00320148	0.0928141	0.0959956	0.0268369	0.0825155	1.2158e-07	3	9	9
ENSG00000223704.1	RP1-90L6.2	-1.6804	-0.00755624	0.0928789	0.0960615	0.00527729	0.222761	5.22874e-20	6	42	42
ENSG00000164574.11	GALNT10	1.67951	0.0185443	0.0930533	0.096239	0.000820367	0.0364609	0.000454198	3	36	36
ENSG00000162399.6	BSND	1.67951	0.00534588	0.0930535	0.0962391	0.0119214	0.0549834	1.45004e-05	5	35	35
ENSG00000164002.7	EXO5	-1.67932	-0.00450312	0.0930897	0.0962759	0.015294	0.125133	1.98436e-11	4	7	7
ENSG00000119509.8	INVS	1.67928	0.00299487	0.0930977	0.0962841	0.0297791	0.28748	2.39101e-27	4	60	60
ENSG00000171488.10	LRRC8C	-1.67854	-0.0651824	0.0932426	0.0964315	6.74647e-05	0.0486656	4.5794e-05	3	30	30
ENSG00000166507.12	NDST2	-1.67801	-0.0277675	0.0933453	0.096536	0.000381543	0.0543167	1.29901e-05	4	16	16
ENSG00000204256.8	BRD2	-1.6779	-0.00606983	0.0933667	0.0965578	0.00706904	0.0152322	0.0250853	12	20	20
ENSG00000254986.3	DPP3	-1.67699	-0.0089231	0.0935435	0.0967377	0.00379511	0.121034	6.99549e-11	3	15	15
ENSG00000176933.4	TOB2P1	1.6764	0.00340637	0.0936607	0.0968569	0.0314533	0.0373781	0.000459596	15	27	27
ENSG00000143499.9	SMYD2	-1.67559	-0.00904871	0.0938181	0.097017	0.00399875	0.0162279	0.0219539	6	52	52
ENSG00000183597.11	TANGO2	1.67488	0.0136664	0.0939579	0.0971592	0.00175124	0.0318749	0.00108025	3	27	27
ENSG00000242611.1	AC093627.8	1.67464	0.00803091	0.0940039	0.0972061	0.00459669	0.24224	5.8243e-22	4	21	21
ENSG00000146038.7	DCDC2	1.67455	0.0105452	0.0940221	0.0972246	0.00342693	0.0847623	7.38151e-08	4	29	29
ENSG00000122203.10	KIAA1191	-1.67421	-0.0137822	0.0940897	0.0972934	0.00366087	0.0324637	0.000626781	3	10	10
ENSG00000125384.6	PTGER2	-1.67319	-0.0100768	0.09429	0.0974971	0.00255737	0.0304576	0.00142149	3	18	18
ENSG00000124116.14	WFDC3	-1.67124	-0.0054314	0.0946744	0.0978881	0.00990164	0.400086	1.49528e-41	15	81	81
ENSG00000211455.3	STK38L	-1.67106	-0.0302279	0.0947095	0.0979238	0.000274329	0.015118	0.0264237	4	24	24
ENSG00000229180.4	GS1-124K5.11	-1.67033	-0.00975978	0.0948546	0.0980714	0.0031616	0.0828898	9.20137e-08	12	74	74
ENSG00000128274.11	A4GALT	-1.66935	-0.00348701	0.0950477	0.0982678	0.0262374	0.210173	2.03835e-19	5	20	20
ENSG00000144218.14	AFF3	-1.66865	-0.0443597	0.0951874	0.0984099	0.000162508	0.0534035	2.25035e-05	6	46	46
ENSG00000138738.6	PRDM5	-1.6686	-0.0108389	0.0951972	0.0984199	0.00212899	0.0477617	6.89394e-05	4	81	81
ENSG00000131015.4	ULBP2	1.66723	0.0065421	0.0954691	0.0986965	0.00577199	0.0315598	0.00124065	5	20	20
ENSG00000217801.5	RP11-465B22.3	1.66722	0.00603707	0.0954706	0.0986979	0.00911179	0.0706517	1.05943e-06	2	9	9
ENSG00000143436.6	MRPL9	-1.66698	-0.0170525	0.0955179	0.0987461	0.00115366	0.0439956	0.000128787	3	9	9
ENSG00000224934.2	RP11-441O15.3	-1.66655	-0.0096763	0.0956042	0.0988339	0.00344219	0.0669036	2.36016e-06	2	7	7
ENSG00000241106.2	HLA-DOB	1.66573	0.00130992	0.0957673	0.0989997	0.226321	0.526877	1.3558e-60	24	48	48
ENSG00000225492.2	GBP1P1	1.66547	0.0461241	0.09582	0.0990533	0.00014715	0.0475778	4.43528e-05	1	17	17
ENSG00000268278.1	RP11-420K14.1	-1.66513	-0.108913	0.095887	0.0991215	2.42986e-05	0.107157	1.19481e-09	1	22	22
ENSG00000239883.4	RP11-175I17.2	1.66462	0.0253103	0.0959877	0.0992239	0.000575826	0.112133	3.94524e-10	3	16	16
ENSG00000174373.11	RALGAPA1	-1.66455	-0.0125518	0.0960035	0.0992399	0.00167841	0.438855	2.58058e-46	5	48	48
ENSG00000167615.12	LENG8	1.66454	0.19822	0.096005	0.0992415	7.14785e-06	0.0867833	5.46483e-08	1	8	8
ENSG00000172244.4	C5orf34	1.66414	0.0333992	0.096085	0.0993228	0.000294131	0.0686596	1.55827e-06	1	17	17
ENSG00000149599.11	DUSP15	-1.66313	-0.0056923	0.0962865	0.0995278	0.00808073	0.0911585	2.52656e-08	2	11	11
ENSG00000204338.4	CYP21A1P	-1.66248	-0.00190993	0.0964167	0.0996602	0.0900955	0.214354	6.14416e-20	43	75	75
ENSG00000203791.9	METTL10	-1.6617	-4.88517	0.096572	0.0998181	1.36078e-08	0.251978	3.74201e-23	1	30	30
ENSG00000228032.1	C14orf144	1.66096	0.0228866	0.0967208	0.0999694	0.000622714	0.0744247	4.11918e-07	5	38	38
ENSG00000196284.9	SUPT3H	1.66048	0.00922887	0.0968188	0.100069	0.00478271	0.0858998	6.91275e-08	8	81	81
ENSG00000144229.7	THSD7B	-1.66029	-0.0171014	0.096857	0.100108	0.00108166	0.0865542	5.7621e-08	2	26	26
ENSG00000149084.7	HSD17B12	1.65998	0.00190357	0.0969187	0.100171	0.0809239	0.575091	8.34202e-71	9	66	66
ENSG00000253214.1	RP11-1149M10.2	-1.6593	-0.05101	0.0970548	0.100309	0.000130933	0.121579	5.85019e-11	2	17	17
ENSG00000233820.2	RP11-535M15.2	1.65919	0.0234036	0.097077	0.100332	0.000551823	0.145024	1.14008e-13	2	10	10
ENSG00000167377.13	ZNF23	-1.65914	-0.0106982	0.097087	0.100342	0.00261574	0.287171	9.20068e-28	5	40	40
ENSG00000259847.1	RP11-95H3.1	1.65902	0.0410871	0.097112	0.100367	0.00015985	0.112871	3.31488e-10	1	23	23
ENSG00000110536.9	PTPMT1	-1.65851	-0.00739979	0.0972154	0.100472	0.00663301	0.0503377	3.58367e-05	7	42	42
ENSG00000179799.7	OR7E22P	-1.65804	-0.0534651	0.097309	0.100567	0.000240035	0.0186897	0.0132685	1	7	7
ENSG00000167740.5	CYB5D2	1.6567	0.00935913	0.0975799	0.100843	0.00377711	0.0455108	8.13271e-05	6	31	31
ENSG00000184999.7	SLC22A10	-1.6561	-0.00548999	0.0977015	0.100967	0.00979253	0.0854506	7.73072e-08	13	36	36
ENSG00000103174.7	NAGPA	-1.65608	-0.00925562	0.0977057	0.100971	0.00369122	0.219159	4.04055e-20	4	20	20
ENSG00000167641.6	PPP1R14A	-1.6547	-0.0248784	0.097985	0.101255	0.000459138	0.0162438	0.0213744	1	5	5
ENSG00000162384.9	C1orf123	-1.65468	-0.00541747	0.0979888	0.101259	0.0096098	0.226724	2.01484e-20	2	15	15
ENSG00000262003.1	RP11-676J12.7	1.65444	0.0798184	0.098039	0.10131	4.80774e-05	0.028053	0.00250277	2	15	15
ENSG00000113722.12	CDX1	1.65335	0.0103851	0.0982593	0.101534	0.00298895	0.0459382	9.93839e-05	4	19	19
ENSG00000272209.1	RP3-500L14.2	1.65324	0.00758321	0.098282	0.101557	0.0049803	0.0438127	0.000134028	1	4	4
ENSG00000272316.1	XXbac-BPGBPG55C20.2	-1.65316	-0.00418615	0.0982985	0.101573	0.0172382	0.0977841	4.18317e-09	2	16	16
ENSG00000122778.5	KIAA1549	1.65297	0.0109298	0.0983367	0.101612	0.0022137	0.0650092	2.23085e-06	2	16	16
ENSG00000134884.9	ARGLU1	1.64958	0.0582179	0.099029	0.102316	9.17379e-05	0.0200026	0.0106636	1	14	14
ENSG00000188389.6	PDCD1	-1.64703	-0.0105604	0.0995525	0.102848	0.0029784	0.11196	3.11298e-10	3	25	25
ENSG00000204618.4	RNF39	-1.64575	-0.00555111	0.0998156	0.103116	0.00935801	0.079882	1.82327e-07	5	11	11
ENSG00000039537.9	C6	-1.64541	-0.0481815	0.099886	0.103187	0.000124828	0.0326996	0.000941382	1	29	29
ENSG00000249863.2	RP11-177C12.1	1.64506	0.00683888	0.0999578	0.10326	0.00607191	0.0677447	1.86319e-06	6	40	40
ENSG00000215252.7	GOLGA8B	1.64443	0.00769095	0.100087	0.103391	0.00473124	0.0535867	2.55373e-05	7	40	40
ENSG00000271738.1	RP11-137H2.6	1.64437	0.0186738	0.1001	0.103405	0.000819374	0.205685	2.41115e-18	1	17	17
ENSG00000165474.5	GJB2	-1.64359	-0.128655	0.10026	0.103567	1.0849e-05	0.0215458	0.00792804	1	15	15
ENSG00000217897.2	RP11-420K8.2	-1.64277	-0.021322	0.10043	0.10374	0.000574634	0.0140092	0.0320401	1	5	5
ENSG00000182853.7	VMO1	1.64269	0.00990236	0.100448	0.103758	0.00274989	0.188134	9.88275e-17	5	21	21
ENSG00000075651.11	PLD1	-1.64227	-0.0293943	0.100534	0.103845	0.000326909	0.172489	2.15048e-15	5	45	45
ENSG00000121690.5	DEPDC7	-1.64167	-0.00697728	0.100658	0.103972	0.00564366	0.0267187	0.00317181	11	50	50
ENSG00000230188.1	RP11-405L18.4	-1.64147	-0.011381	0.100699	0.104014	0.00226398	0.111096	4.36519e-10	10	53	53
ENSG00000113593.7	PPWD1	1.64101	0.0145193	0.100796	0.104112	0.00152548	0.202368	2.63262e-18	3	46	46
ENSG00000141527.12	CARD14	1.64036	0.00511349	0.10093	0.104248	0.0101588	0.130473	1.34291e-11	2	29	29
ENSG00000272248.1	RP3-406P24.4	-1.64012	-0.19491	0.10098	0.104299	8.58597e-06	0.0480115	6.16057e-05	1	11	11
ENSG00000242294.2	STAG3L5P	-1.63935	-0.00806659	0.101141	0.104462	0.0040574	0.593224	3.40856e-75	11	51	51
ENSG00000105146.8	AURKC	1.63928	0.00409582	0.101156	0.104478	0.0169157	0.0787951	1.81485e-07	4	13	13
ENSG00000239713.3	APOBEC3G	1.63877	0.0019268	0.101262	0.104585	0.0803766	0.225133	1.23448e-20	7	14	14
ENSG00000143603.14	KCNN3	1.63762	0.00511914	0.1015	0.104827	0.011823	0.0158912	0.0211937	1	4	4
ENSG00000123643.8	SLC36A1	1.6373	0.00382827	0.101567	0.104896	0.019993	0.364708	5.43545e-36	7	58	58
ENSG00000248787.1	RP11-666A20.4	-1.63669	-0.0076648	0.101696	0.105026	0.00501222	0.159862	1.97796e-14	3	21	21
ENSG00000134575.5	ACP2	-1.63654	-0.00659166	0.101726	0.105057	0.00678415	0.0955907	7.99524e-09	5	22	22
ENSG00000130175.5	PRKCSH	-1.63568	-0.020697	0.101907	0.105241	0.00106146	0.0411455	0.000214552	6	16	16
ENSG00000257877.1	RP3-462E2.3	1.63519	0.0132384	0.102009	0.105345	0.00166981	0.0499996	3.91504e-05	3	7	7
ENSG00000228421.2	AC005013.5	1.63475	0.0173497	0.102102	0.10544	0.00105491	0.0395406	0.000318542	4	21	21
ENSG00000099956.13	SMARCB1	1.63457	0.086593	0.10214	0.105478	3.84192e-05	0.158585	1.70049e-14	1	30	30
ENSG00000160185.9	UBASH3A	-1.6336	-0.00780535	0.102342	0.105683	0.00454999	0.0609557	6.27447e-06	12	80	80
ENSG00000169609.9	C15orf40	1.63296	0.00639411	0.102477	0.10582	0.00709051	0.14673	5.1361e-13	3	23	23
ENSG00000197275.8	RAD54B	-1.63231	-0.00772472	0.102614	0.105959	0.00506491	0.0197733	0.0112478	8	62	62
ENSG00000186188.6	FFAR4	-1.63193	-0.0155816	0.102695	0.106041	0.00112929	0.088796	2.67559e-08	4	33	33
ENSG00000262140.1	RP11-417N10.3	-1.63169	-0.0142871	0.102746	0.106093	0.000911025	0.0219201	0.00737774	2	10	10
ENSG00000158815.6	FGF17	1.63145	0.00402076	0.102796	0.106145	0.014694	0.0649925	2.24931e-06	2	16	16
ENSG00000129667.8	RHBDF2	1.63111	0.00738525	0.102867	0.106217	0.00547166	0.133579	5.38205e-12	2	13	13
ENSG00000100109.12	TFIP11	1.63086	0.00576833	0.102919	0.106269	0.00902544	0.0147629	0.0271695	10	68	68
ENSG00000164344.11	KLKB1	-1.63067	-0.00839973	0.10296	0.106311	0.00430888	0.212543	3.07924e-19	7	83	83
ENSG00000237989.1	AP001046.5	1.63053	0.0214521	0.10299	0.106341	0.000685556	0.0270702	0.00275549	1	6	6
ENSG00000250462.4	LRRC37BP1	-1.63002	-0.0117483	0.103098	0.106451	0.00289802	0.111357	4.23462e-10	4	19	19
ENSG00000198035.9	AGAP9	1.62815	0.00478604	0.103494	0.106853	0.0128047	0.26396	1.12509e-24	8	33	33
ENSG00000197124.7	ZNF682	1.628	0.00714973	0.103525	0.106885	0.00507029	0.101569	1.00144e-09	3	36	36
ENSG00000229886.1	RP5-1132H15.3	-1.62793	-0.179708	0.10354	0.1069	9.28605e-06	0.0163125	0.0195169	1	5	5
ENSG00000198646.9	NCOA6	1.62788	0.1519	0.10355	0.10691	1.20821e-05	0.0250883	0.00407013	1	31	31
ENSG00000214776.5	RP11-726G1.1	1.62631	0.00946725	0.103885	0.10725	0.00319418	0.225016	1.57912e-21	5	28	28
ENSG00000231464.1	AC024937.4	-1.62541	-0.0162662	0.104075	0.107444	0.00110738	0.130844	9.07305e-12	2	16	16
ENSG00000101220.13	C20orf27	-1.6251	-0.00362531	0.104142	0.107511	0.0247044	0.0509035	3.32482e-05	11	51	51
ENSG00000188938.11	FAM120AOS	1.62468	0.0404458	0.10423	0.107601	0.000195956	0.0302131	0.00153318	1	16	16
ENSG00000112164.5	GLP1R	1.62448	0.00453445	0.104273	0.107644	0.0134374	0.133514	3.81391e-12	6	39	39
ENSG00000271639.1	RP11-289A15.1	1.62379	0.042086	0.10442	0.107794	0.000175799	0.0152281	0.0246107	1	2	2
ENSG00000054282.11	SDCCAG8	1.62275	0.00520834	0.104642	0.108019	0.0124284	0.10152	3.27733e-09	4	13	13
ENSG00000106153.12	CHCHD2	-1.62261	-0.00820751	0.104674	0.108051	0.00465572	0.0533474	2.39838e-05	6	64	64
ENSG00000165682.10	CLEC1B	1.62216	0.0170887	0.104768	0.108147	0.00100287	0.0252401	0.00390831	4	12	12
ENSG00000166275.11	C10orf32	-1.62191	-0.00183168	0.104823	0.108204	0.0827198	0.278251	7.82434e-26	7	16	16
ENSG00000168476.7	REEP4	1.6219	0.0136621	0.104825	0.108205	0.00159835	0.0677371	2.01357e-06	4	35	35
ENSG00000234147.1	RP3-460G2.2	1.6213	0.0037506	0.104953	0.108335	0.0218942	0.197648	8.15946e-18	6	42	42
ENSG00000012061.11	ERCC1	1.62076	0.00538249	0.105068	0.108452	0.0104213	0.122763	5.15939e-11	12	48	48
ENSG00000268758.1	EMR4P	-1.61955	-0.019604	0.10533	0.108718	0.000782758	0.274663	8.60793e-26	1	14	14
ENSG00000272010.1	CTD-3025N20.3	-1.61871	-0.0531724	0.10551	0.108901	9.56134e-05	0.139273	1.62013e-12	1	30	30
ENSG00000171847.6	FAM90A1	-1.61857	-0.0149477	0.10554	0.108932	0.0013574	0.0163803	0.0204803	2	22	22
ENSG00000168116.9	KIAA1586	1.61815	0.0211424	0.10563	0.109023	0.000693356	0.111706	3.42235e-10	1	14	14
ENSG00000205076.4	LGALS7	-1.61732	-0.0620711	0.10581	0.109205	6.8011e-05	0.0521632	1.85735e-05	1	8	8
ENSG00000150403.13	TMCO3	-1.61702	-0.0513785	0.105874	0.10927	0.000109347	0.0255862	0.00373503	3	28	28
ENSG00000169903.6	TM4SF4	1.61553	0.0045866	0.106195	0.109597	0.00766153	0.0272008	0.00272871	7	37	37
ENSG00000131737.5	KRT34	1.61505	0.0738724	0.1063	0.109703	5.81586e-05	0.0463313	8.68671e-05	1	21	21
ENSG00000112964.9	GHR	1.61505	0.0142445	0.106301	0.109704	0.00150337	0.046674	7.77938e-05	2	35	35
ENSG00000234009.1	RPL5P34	1.61428	0.00767607	0.106466	0.109872	0.00457433	0.0143985	0.0315152	2	27	27
ENSG00000162069.10	CCDC64B	1.61355	0.0127075	0.106625	0.110034	0.00173388	0.226841	1.10122e-20	3	20	20
ENSG00000237691.1	IFNWP2	-1.61287	-0.0113042	0.106773	0.110183	0.00187412	0.0330901	0.00097473	2	21	21
ENSG00000050405.9	LIMA1	1.61251	0.0336072	0.10685	0.110262	0.000247028	0.0327884	0.000931104	1	10	10
ENSG00000221838.5	AP4M1	-1.61249	-0.00447761	0.106856	0.110268	0.0143989	0.183035	2.09326e-16	4	14	14
ENSG00000186017.10	ZNF566	-1.61155	-0.0431089	0.107059	0.110474	0.000148848	0.0553831	1.1782e-05	3	29	29
ENSG00000242247.6	ARFGAP3	1.61137	0.0180513	0.1071	0.110515	0.000809264	0.127604	1.92705e-11	1	25	25
ENSG00000158825.5	CDA	1.61078	0.00402755	0.107227	0.110644	0.0168522	0.0307427	0.00146151	3	3	3
ENSG00000169136.4	ATF5	-1.61023	-0.0112813	0.107348	0.110767	0.00209291	0.0127371	0.0401043	2	13	13
ENSG00000010072.11	SPRTN	-1.60996	-0.0171445	0.107407	0.110827	0.000785053	0.0295901	0.00187937	3	33	33
ENSG00000126456.11	IRF3	1.60874	0.0120042	0.107674	0.111098	0.00204617	0.0412065	0.000218985	7	20	20
ENSG00000105323.12	HNRNPUL1	-1.60862	-0.0378768	0.1077	0.111124	0.000180991	0.0228908	0.00597059	1	13	13
ENSG00000125826.15	RBCK1	1.60787	0.00327013	0.107863	0.11129	0.0243126	0.0989671	5.02351e-09	2	3	3
ENSG00000067064.6	IDI1	1.60737	0.00808101	0.107973	0.111402	0.00343919	0.0144171	0.0303503	4	38	38
ENSG00000260193.1	RP11-83N9.5	-1.6073	-0.00515073	0.107988	0.111416	0.0108754	0.0236933	0.00523165	10	61	61
ENSG00000197345.8	MRPL21	-1.60707	-0.0105043	0.10804	0.11147	0.00280707	0.484412	2.01778e-53	1	22	22
ENSG00000054938.11	CHRDL2	-1.60572	-0.0119611	0.108336	0.11177	0.00192282	0.046303	8.94202e-05	6	37	37
ENSG00000127337.2	YEATS4	1.60502	0.0274514	0.108489	0.111925	0.000296756	0.215868	1.45863e-19	3	37	37
ENSG00000173805.11	HAP1	1.60474	0.0199051	0.10855	0.111987	0.000703115	0.0123159	0.0453654	1	12	12
ENSG00000231584.4	FAHD2CP	-1.60403	-0.0058698	0.108708	0.112147	0.00827886	0.078425	1.42108e-07	5	9	9
ENSG00000130487.4	KLHDC7B	1.60374	0.00552207	0.108772	0.112212	0.00980251	0.0273813	0.00270361	5	24	24
ENSG00000135643.4	KCNMB4	-1.60295	-0.00995993	0.108945	0.112388	0.00285119	0.111868	3.30054e-10	5	60	60
ENSG00000229827.1	AC093899.3	-1.60205	-0.00388436	0.109145	0.112591	0.0204664	0.0589419	7.61872e-06	15	96	96
ENSG00000125755.14	SYMPK	1.6018	0.0244504	0.1092	0.112647	0.000470505	0.0585688	9.4291e-06	1	7	7
ENSG00000141574.3	SECTM1	1.60055	0.0105095	0.109476	0.112927	0.00249109	0.129541	1.30585e-11	8	42	42
ENSG00000231500.2	RPS18	1.60033	0.00298751	0.109526	0.112978	0.0341595	0.138958	1.6107e-12	31	81	81
ENSG00000109929.5	SC5D	-1.60012	-0.00849277	0.109572	0.113025	0.00347584	0.142459	9.58197e-13	7	19	19
ENSG00000125630.11	POLR1B	1.59896	0.063637	0.10983	0.113287	7.27888e-05	0.333338	3.27715e-32	1	14	14
ENSG00000164669.8	INTS4L1	-1.5986	-0.043389	0.10991	0.113368	0.000156358	0.243978	8.59838e-23	1	24	24
ENSG00000105939.8	ZC3HAV1	1.59743	0.0124914	0.11017	0.113632	0.00208813	0.0129536	0.0402513	5	57	57
ENSG00000164010.9	ERMAP	-1.59736	-0.00598349	0.110186	0.113648	0.00708036	0.0500518	4.2981e-05	3	15	15
ENSG00000086288.7	NME8	-1.59725	-0.0180906	0.11021	0.113672	0.000893733	0.0682929	1.37951e-06	4	46	46
ENSG00000140382.10	HMG20A	1.59721	0.00924481	0.11022	0.113682	0.00358848	0.0520287	3.13371e-05	2	20	20
ENSG00000109046.10	WSB1	-1.59681	-0.00391211	0.110308	0.113771	0.0184242	0.0149656	0.0267307	5	23	23
ENSG00000101474.7	APMAP	1.59568	1.67112	0.11056	0.114027	1.13966e-07	0.0285844	0.00223003	1	13	13
ENSG00000179218.9	CALR	1.59553	0.00640934	0.110593	0.114061	0.00649681	0.0508175	2.98536e-05	7	31	31
ENSG00000226328.2	CTA-217C2.1	-1.59398	-0.0140231	0.11094	0.114413	0.00125518	0.0891143	2.73669e-08	1	18	18
ENSG00000260787.1	RP11-797A18.4	-1.5937	-0.0217002	0.111004	0.114478	0.000604326	0.169291	3.64148e-15	3	32	32
ENSG00000215009.5	ACSM4	1.59286	0.00515455	0.111191	0.114667	0.00946964	0.0485133	5.4084e-05	13	49	49
ENSG00000125247.11	TMTC4	1.59215	0.0116439	0.11135	0.114829	0.00204665	0.338205	1.33225e-33	1	18	18
ENSG00000255557.1	RP11-770G2.2	1.59152	0.00524252	0.111493	0.114975	0.0119352	0.0347598	0.000637875	2	12	12
ENSG00000145337.4	PYURF	1.59141	0.0100765	0.111517	0.114998	0.00265319	0.134277	5.93397e-12	6	66	66
ENSG00000198952.7	SMG5	1.59139	0.0142934	0.111523	0.115004	0.0011416	0.194767	1.99112e-17	4	21	21
ENSG00000259658.3	RP11-89K11.1	-1.59071	-0.0178309	0.111675	0.115159	0.000808684	0.154745	1.0281e-13	3	26	26
ENSG00000214659.4	KRT8P26	1.58728	0.00510163	0.11245	0.115945	0.0125606	0.138895	2.43229e-12	1	4	4
ENSG00000242612.2	DECR2	1.58714	0.0083561	0.112482	0.115977	0.00472621	0.414355	8.4408e-43	10	57	57
ENSG00000090674.11	MCOLN1	-1.58709	-0.00628116	0.112492	0.115988	0.00715436	0.0242097	0.00486997	9	33	33
ENSG00000183798.4	EMILIN3	1.58683	0.0107772	0.112551	0.116047	0.00219641	0.0170058	0.0191295	5	37	37
ENSG00000183134.4	PTGDR2	-1.58665	-0.00543789	0.112591	0.116088	0.008882	0.0704541	9.71765e-07	9	34	34
ENSG00000214914.3	RPL23AP3	-1.58662	-0.0367513	0.112598	0.116095	0.000179912	0.0252796	0.00295612	2	11	11
ENSG00000124098.9	FAM210B	1.58661	0.010888	0.1126	0.116097	0.00167191	0.046047	9.44177e-05	1	4	4
ENSG00000167653.4	PSCA	1.58606	0.0109879	0.112725	0.116224	0.00216339	0.0257745	0.00333477	6	32	32
ENSG00000003393.10	ALS2	1.58555	0.00982834	0.112841	0.116342	0.00274557	0.0980522	6.45352e-09	4	30	30
ENSG00000095383.15	TBC1D2	-1.58263	-0.00747797	0.113506	0.117017	0.00462682	0.228833	1.27688e-20	3	49	49
ENSG00000171953.11	ATPAF2	-1.58251	-0.00456964	0.113534	0.117045	0.0130394	0.0906663	2.62925e-08	14	53	53
ENSG00000241015.2	TPM3P9	1.58214	0.00451111	0.113618	0.11713	0.012464	0.367443	1.43906e-37	16	108	108
ENSG00000103512.10	NOMO1	1.58151	0.00333006	0.113761	0.117276	0.025816	0.0707512	1.08249e-06	6	48	48
ENSG00000163932.9	PRKCD	1.58117	0.0187666	0.113839	0.117354	0.0009082	0.0494428	4.51461e-05	4	17	17
ENSG00000077150.13	NFKB2	-1.58032	-0.0378519	0.114033	0.117551	0.000187162	0.0424629	0.000148802	2	15	15
ENSG00000261172.1	RP11-356C4.5	-1.57952	-0.00701042	0.114217	0.117738	0.00496041	0.0333556	0.000656293	4	14	14
ENSG00000179862.5	CITED4	-1.57925	-0.023852	0.114279	0.117801	0.000521455	0.066737	1.91249e-06	4	32	32
ENSG00000241829.1	RPL21P54	1.57895	0.00796786	0.114348	0.11787	0.00454184	0.0478773	6.6459e-05	5	19	19
ENSG00000139433.5	GLTP	1.57893	0.00605587	0.114351	0.117874	0.00756081	0.12377	3.41998e-11	9	50	50
ENSG00000114378.12	HYAL1	1.57875	0.00979538	0.114394	0.117918	0.00299335	0.040544	0.000247266	4	14	14
ENSG00000232926.1	AC000078.5	1.57862	0.0024307	0.114424	0.117948	0.052503	0.367656	7.46135e-37	13	65	65
ENSG00000241549.4	GUSBP2	-1.57776	-0.24481	0.11462	0.118146	4.91656e-06	0.304223	1.07324e-29	1	14	14
ENSG00000215146.4	RP11-313J2.1	1.57665	0.0139302	0.114875	0.118405	0.00145029	0.456547	9.0965e-50	3	38	38
ENSG00000182383.8	RPL27AP5	-1.57633	-0.148868	0.11495	0.118481	1.18839e-05	0.01551	0.0251575	1	5	5
ENSG00000226964.1	RHEBP2	1.57581	0.0106127	0.11507	0.118603	0.00249913	0.0425773	0.000146864	1	21	21
ENSG00000251363.2	RP11-129M6.1	-1.57516	-0.0975282	0.11522	0.118755	2.6641e-05	0.0166503	0.0203463	1	15	15
ENSG00000212864.2	RNF208	-1.57507	-0.0383909	0.11524	0.118775	0.000172077	0.0628262	3.74908e-06	1	2	2
ENSG00000095970.12	TREM2	-1.57485	-0.0433012	0.11529	0.118826	0.000126471	0.0213966	0.00804952	1	18	18
ENSG00000196172.8	ZNF681	-1.57485	-0.0291085	0.11529	0.118826	0.000378842	0.027271	0.00291204	1	50	50
ENSG00000116785.9	CFHR3	-1.57315	-0.00270002	0.115684	0.119226	0.0411328	0.266066	1.29449e-25	3	7	7
ENSG00000223779.4	RP11-403I13.4	1.57265	0.360363	0.1158	0.119343	2.07474e-06	0.0475457	5.15433e-05	1	7	7
ENSG00000213722.4	DDAH2	-1.57263	-0.00353065	0.115804	0.119347	0.024239	0.057544	1.03238e-05	6	10	10
ENSG00000154114.8	TBCEL	1.57243	0.00416148	0.11585	0.119394	0.0163312	0.0417962	0.000199763	9	60	60
ENSG00000174255.5	ZNF80	1.57176	0.00414315	0.116006	0.119552	0.0161835	0.0415625	0.000194332	4	36	36
ENSG00000180806.4	HOXC9	1.57008	0.00722881	0.116397	0.119948	0.00539509	0.076479	3.91515e-07	5	22	22
ENSG00000228451.3	SDAD1P1	1.56912	0.00640545	0.11662	0.120175	0.0070348	0.135999	3.58559e-12	1	8	8
ENSG00000174792.6	C4orf26	1.56912	0.0177623	0.11662	0.120175	0.000814531	0.019019	0.0129215	1	6	6
ENSG00000182154.7	MRPL41	-1.56885	-0.0022376	0.116683	0.120238	0.0504369	0.116686	8.84598e-11	4	20	20
ENSG00000144182.12	LIPT1	-1.56839	-0.00933593	0.116791	0.120348	0.00335604	0.19285	1.4058e-17	6	39	39
ENSG00000084207.11	GSTP1	-1.56819	-0.00649606	0.116837	0.120395	0.00629128	0.146817	3.12993e-13	4	28	28
ENSG00000232388.2	LINC00493	-1.56814	-0.0111769	0.116849	0.120407	0.00229572	0.153897	3.79029e-14	3	36	36
ENSG00000167526.9	RPL13	-1.56766	-0.89237	0.11696	0.120519	3.36781e-07	0.063301	2.503e-06	1	11	11
ENSG00000160951.3	PTGER1	-1.56743	-0.0056195	0.117014	0.120574	0.00783841	0.0529567	2.29719e-05	4	10	10
ENSG00000132361.12	CLUH	-1.56501	-0.00748738	0.11758	0.121148	0.00520353	0.0325542	0.00108235	2	8	8
ENSG00000206043.6	C18orf63	-1.56456	-0.00470212	0.117687	0.121256	0.012432	0.117668	8.99133e-11	5	24	24
ENSG00000175106.12	TVP23C	1.5645	0.031214	0.1177	0.12127	0.000368629	0.0434916	0.000121037	1	8	8
ENSG00000256720.1	RP11-436I9.6	-1.56398	-0.0106668	0.117821	0.121393	0.00235294	0.0943957	4.27929e-09	2	35	35
ENSG00000264247.1	LINC00909	-1.56314	-0.0103357	0.11802	0.121594	0.00244945	0.138501	2.3024e-12	1	4	4
ENSG00000170989.8	S1PR1	1.56251	0.0144595	0.118167	0.121743	0.00127747	0.0195643	0.0116827	5	20	20
ENSG00000185920.11	PTCH1	1.56242	0.0193696	0.11819	0.121766	0.00071814	0.0161927	0.0216671	1	6	6
ENSG00000101605.8	MYOM1	-1.56232	-0.011251	0.118211	0.121788	0.00211891	0.0877119	3.3632e-08	2	31	31
ENSG00000088854.11	C20orf194	-1.56186	-0.0125081	0.11832	0.121898	0.00173152	0.0316722	0.00107813	1	15	15
ENSG00000139832.3	RAB20	1.56161	0.0651119	0.11838	0.121959	4.38367e-05	0.0149272	0.0278045	1	10	10
ENSG00000091129.15	NRCAM	-1.56154	-0.0731428	0.118396	0.121975	4.80812e-05	0.102528	2.60954e-09	2	14	14
ENSG00000225697.6	SLC26A6	1.56088	0.0275714	0.118551	0.122133	0.000323638	0.128516	1.32242e-11	3	21	21
ENSG00000169087.6	HSPBAP1	1.56036	0.0067308	0.118675	0.122258	0.00652694	0.0600611	5.84139e-06	15	91	91
ENSG00000183458.9	RP11-958N24.1	1.55932	0.00422486	0.118921	0.122508	0.0157118	0.0987072	4.77213e-09	7	42	42
ENSG00000198685.2	C3orf27	-1.5578	-0.016667	0.11928	0.122871	0.00116543	0.0276975	0.00259353	3	22	22
ENSG00000122085.12	MTERFD2	1.55768	0.0448051	0.11931	0.122902	0.000137037	0.162325	1.08708e-14	1	17	17
ENSG00000172123.8	SLFN12	1.55709	0.0108449	0.119449	0.123042	0.00258808	0.129326	6.76201e-12	6	43	43
ENSG00000141002.14	TCF25	-1.55664	-0.00593708	0.119555	0.12315	0.00752016	0.0627408	3.94004e-06	5	28	28
ENSG00000214846.4	RP11-115L11.1	1.55664	0.0110723	0.119556	0.123151	0.00228606	0.0375256	0.000363697	3	16	16
ENSG00000180155.14	LYNX1	1.55645	0.003721	0.1196	0.123196	0.0176139	0.417899	3.26734e-43	1	10	10
ENSG00000180953.7	ST20	-1.55643	-0.00557934	0.119607	0.123203	0.00896367	0.421163	4.43627e-44	4	33	33
ENSG00000067596.6	DHX8	1.55625	0.00668427	0.119648	0.123244	0.00589184	0.0191666	0.0126497	9	44	44
ENSG00000090097.16	PCBP4	-1.55617	-0.0125052	0.119668	0.123264	0.00210131	0.0128515	0.0422679	3	9	9
ENSG00000113845.5	TIMMDC1	1.55613	0.0064192	0.119677	0.123274	0.00539385	0.0664684	1.98001e-06	7	39	39
ENSG00000174886.8	NDUFA11	-1.556	-0.00481658	0.119709	0.123306	0.0119607	0.116954	1.27986e-10	5	20	20
ENSG00000258819.1	RP11-7F17.3	-1.55553	-0.00914533	0.11982	0.123419	0.00323841	0.0923215	1.9332e-08	1	4	4
ENSG00000165934.8	CPSF2	-1.55528	-0.0466829	0.11988	0.12348	0.000108855	0.327741	6.54101e-32	1	14	14
ENSG00000126803.8	HSPA2	1.55482	0.0227722	0.11999	0.123591	0.000533049	0.123736	4.86397e-11	1	17	17
ENSG00000229836.1	XXbac-BPG248L24.10	-1.55338	-0.00384868	0.120332	0.123937	0.0199557	0.0803941	1.64494e-07	8	22	22
ENSG00000140993.6	TIGD7	-1.553	-0.00722778	0.120424	0.124031	0.00537671	0.181821	2.06057e-16	5	31	31
ENSG00000253846.1	PCDHGA10	1.55184	0.141642	0.120699	0.12431	1.21978e-05	0.0178096	0.0164049	2	16	16
ENSG00000273008.1	RP11-351D16.3	-1.55175	-0.00999886	0.120723	0.124334	0.0025807	0.0475672	7.47283e-05	3	23	23
ENSG00000204625.6	HCG9	-1.55031	-0.00374734	0.121067	0.124683	0.0211131	0.05121	2.72992e-05	22	49	49
ENSG00000241935.4	HOGA1	1.54992	0.0346679	0.12116	0.124777	0.000189828	0.0252343	0.00390838	1	18	18
ENSG00000128604.14	IRF5	1.54961	0.00891504	0.121234	0.124852	0.00314551	0.124214	8.87223e-12	2	6	6
ENSG00000226314.3	ZNF192P1	-1.54881	-0.00581871	0.121429	0.125049	0.00908373	0.0900447	9.68731e-09	9	21	21
ENSG00000232053.2	AC009784.3	1.54871	0.0171271	0.121451	0.125072	0.000986069	0.0132917	0.038254	2	21	21
ENSG00000214650.2	RP11-83B20.1	-1.54838	-0.00619511	0.12153	0.125152	0.00730666	0.0198793	0.0110772	1	2	2
ENSG00000169035.7	KLK7	1.54577	0.00252737	0.122161	0.125791	0.0395723	0.135254	1.29687e-12	3	7	7
ENSG00000205181.5	LINC00654	1.54566	0.00498665	0.122187	0.125818	0.010526	0.100896	4.17191e-09	10	49	49
ENSG00000159915.8	ZNF233	-1.54525	-0.0271746	0.122286	0.125918	0.000452403	0.023315	0.00552492	3	10	10
ENSG00000115593.10	SMYD1	-1.54497	-0.0144657	0.122354	0.125987	0.000982624	0.0226501	0.00643601	2	12	12
ENSG00000205339.5	IPO7	-1.54484	-0.00997691	0.122385	0.126018	0.00226469	0.0264185	0.00300369	3	16	16
ENSG00000166925.4	TSC22D4	-1.5444	-0.00541166	0.122493	0.126127	0.00950928	0.103757	1.31748e-09	7	32	32
ENSG00000183172.8	SMDT1	-1.54429	-0.00709235	0.122519	0.126154	0.00489129	0.538456	9.30703e-65	2	26	26
ENSG00000164124.6	TMEM144	-1.54366	-0.0121136	0.12267	0.126306	0.00116636	0.110115	5.01878e-10	2	27	27
ENSG00000134077.11	THUMPD3	1.54352	0.00960647	0.122705	0.126343	0.00296055	0.194419	1.39563e-17	5	20	20
ENSG00000104970.6	KIR3DX1	1.54346	0.0168785	0.122719	0.126356	0.000898964	0.0480497	6.41837e-05	4	16	16
ENSG00000170037.9	CNTROB	1.54234	0.00991463	0.12299	0.126631	0.00256042	0.0277132	0.00235726	1	19	19
ENSG00000162927.9	PUS10	1.54181	0.0194122	0.12312	0.126763	0.000720431	0.0221912	0.00707976	1	10	10
ENSG00000127578.6	WFIKKN1	1.54152	0.0114799	0.12319	0.126833	0.00230193	0.254838	1.87431e-23	5	28	28
ENSG00000106077.14	ABHD11	-1.54148	-0.021214	0.1232	0.126844	0.00056232	0.0435287	0.000143197	1	6	6
ENSG00000122687.13	FTSJ2	1.54016	0.0316855	0.12352	0.127168	0.000269564	0.0765895	3.37358e-07	2	7	7
ENSG00000027847.9	B4GALT7	-1.54006	-0.00428785	0.123547	0.127195	0.0140547	0.11933	9.50043e-11	4	21	21
ENSG00000010030.9	ETV7	-1.53898	-0.188703	0.12381	0.127462	1.45854e-05	0.197375	9.70792e-18	1	10	10
ENSG00000124406.12	ATP8A1	1.53895	0.0235196	0.123816	0.127468	0.000576281	0.094375	1.0155e-08	2	29	29
ENSG00000237927.1	RP3-393E18.2	-1.53864	-0.00680285	0.123891	0.127544	0.00605466	0.0716336	5.88427e-07	4	17	17
ENSG00000075073.10	TACR2	-1.53771	-0.0440505	0.12412	0.127776	0.000147539	0.0307845	0.00152194	1	9	9
ENSG00000163820.10	FYCO1	-1.53726	-0.0155642	0.12423	0.127887	0.00110996	0.129695	1.41761e-11	1	12	12
ENSG00000180089.4	TMEM86B	-1.53715	-0.00461578	0.124256	0.127914	0.0117289	0.0482321	5.67285e-05	5	25	25
ENSG00000227482.1	RP11-18B16.2	-1.53579	-0.00626678	0.124589	0.128251	0.00738975	0.0132803	0.0359987	3	15	15
ENSG00000182923.12	CEP63	1.53543	0.0124909	0.124678	0.128341	0.00165225	0.324078	7.95834e-31	6	45	45
ENSG00000176024.12	ZNF613	-1.53497	-0.00450617	0.12479	0.128455	0.0128634	0.0392945	0.000303303	1	4	4
ENSG00000183506.12	PI4KAP2	-1.53433	-0.00210612	0.12495	0.128616	0.0588505	0.352216	7.45038e-35	14	84	84
ENSG00000175749.11	EIF3KP1	1.53254	0.0134482	0.12539	0.129062	0.00132332	0.236225	4.28562e-22	2	45	45
ENSG00000100053.5	CRYBB3	1.53163	0.0231571	0.125614	0.129289	0.000528485	0.0116759	0.0486697	2	18	18
ENSG00000197355.6	UAP1L1	-1.53155	-0.00654547	0.125635	0.12931	0.00633383	0.0628638	4.60487e-06	5	20	20
ENSG00000254789.1	RP11-531H8.2	-1.5312	-0.104366	0.12572	0.129397	2.52806e-05	0.032322	0.000884643	1	19	19
ENSG00000198089.10	SFI1	1.53023	0.0365488	0.12596	0.12964	0.000146969	0.130772	5.51326e-12	1	35	35
ENSG00000175634.10	RPS6KB2	1.52926	0.00547885	0.1262	0.129883	0.00834364	0.0187249	0.0122355	2	7	7
ENSG00000239467.1	AC007405.6	-1.52844	-0.0506081	0.126402	0.130088	0.000122302	0.0491098	5.70566e-05	5	56	56
ENSG00000144134.14	RABL2A	1.52844	0.00758733	0.126403	0.130088	0.00513718	0.154525	1.14363e-13	7	39	39
ENSG00000124249.5	KCNK15	1.52844	0.0250584	0.126403	0.130088	0.000411928	0.0792519	1.58378e-07	2	23	23
ENSG00000233056.1	ERVH48-1	1.5269	0.00661099	0.126787	0.130477	0.00515984	0.0764604	3.6082e-07	6	27	27
ENSG00000243819.3	RN7SL832P	1.52616	0.191105	0.12697	0.130663	6.91893e-06	0.0571245	1.15575e-05	1	10	10
ENSG00000132681.12	ATP1A4	-1.52527	-0.00244126	0.127191	0.130886	0.0422348	0.153031	1.25047e-13	5	28	28
ENSG00000250535.1	STK19P	1.52526	0.00163538	0.127195	0.13089	0.0859142	0.26881	1.20681e-24	18	38	38
ENSG00000104524.9	PYCRL	-1.52504	-0.157423	0.12725	0.130946	1.1753e-05	0.0426837	0.000175293	1	11	11
ENSG00000271912.1	RP11-661A12.14	1.52504	0.00824024	0.12725	0.130946	0.00428949	0.0794734	2.01005e-07	1	16	16
ENSG00000122512.10	PMS2	-1.52316	-0.00611131	0.12772	0.131422	0.0074021	0.304937	4.50248e-30	4	39	39
ENSG00000160953.10	MUM1	1.52146	0.00690298	0.128145	0.131852	0.00488067	0.0701898	1.06881e-06	7	29	29
ENSG00000149679.7	CABLES2	-1.52118	-0.00993079	0.128214	0.131922	0.00237139	0.343381	3.8543e-33	2	10	10
ENSG00000134463.10	ECHDC3	-1.52081	-0.00311958	0.128308	0.132017	0.0264844	0.138244	1.01048e-12	15	77	77
ENSG00000127990.11	SGCE	1.52071	0.018743	0.128333	0.132043	0.00103782	0.122843	4.28792e-11	4	49	49
ENSG00000135063.13	FAM189A2	1.52017	0.00870024	0.128469	0.132181	0.0034309	0.0665757	1.95998e-06	8	54	54
ENSG00000124019.9	FAM124B	1.52016	0.0210129	0.12847	0.132181	0.000618505	0.0614536	5.96305e-06	4	31	31
ENSG00000150627.11	WDR17	1.51822	0.0181814	0.12896	0.132678	0.000734757	0.0685056	1.17747e-06	3	15	15
ENSG00000161036.6	LRWD1	-1.51699	-0.00590243	0.12927	0.132991	0.0074788	0.235713	4.83256e-22	1	7	7
ENSG00000133195.7	SLC39A11	1.51625	0.00525324	0.129456	0.13318	0.00948334	0.0169002	0.0188631	10	54	54
ENSG00000044090.4	CUL7	1.51604	0.00694137	0.129509	0.133234	0.00490248	0.167738	5.22601e-15	3	22	22
ENSG00000175279.17	APITD1	1.51576	0.0112132	0.12958	0.133305	0.00205126	0.0885291	3.63348e-08	2	15	15
ENSG00000270210.1	RP11-373D23.3	-1.51564	-0.0409879	0.12961	0.133336	0.000152984	0.0217697	0.00720471	1	7	7
ENSG00000152404.11	CWF19L2	-1.51482	-0.00559923	0.129818	0.133546	0.00788717	0.0807232	1.44368e-07	2	4	4
ENSG00000169203.12	RP11-231C14.4	1.51457	0.00359256	0.129882	0.133611	0.019787	0.112006	4.72684e-10	6	9	9
ENSG00000049239.8	H6PD	1.51434	0.00496638	0.12994	0.13367	0.0102681	0.161213	2.12226e-14	1	21	21
ENSG00000214999.3	AC129492.6	1.51335	0.0280738	0.130192	0.133924	0.000510015	0.0452137	0.000113242	4	22	22
ENSG00000233028.1	RP4-725G10.4	-1.51304	-0.135422	0.13027	0.134004	1.60015e-05	0.0639662	3.67674e-06	1	13	13
ENSG00000229212.3	RP11-561C5.4	1.51251	0.00414711	0.130404	0.134139	0.0149607	0.380444	2.40035e-38	7	53	53
ENSG00000166140.13	ZFYVE19	1.51227	0.00526354	0.130466	0.134202	0.00828492	0.149841	2.27088e-13	2	7	7
ENSG00000160472.4	TMEM190	-1.51141	-0.0103152	0.130685	0.134424	0.00266958	0.145765	1.20091e-13	4	12	12
ENSG00000196581.6	AJAP1	-1.50888	-0.0286659	0.131329	0.135076	0.000324261	0.0347355	0.000635109	2	15	15
ENSG00000184361.8	SPATA32	-1.50887	-0.0144237	0.131332	0.135079	0.00115452	0.0499413	3.99171e-05	3	29	29
ENSG00000196502.7	SULT1A1	-1.50877	-0.0043084	0.131357	0.135105	0.0127559	0.186573	1.48225e-16	3	22	22
ENSG00000221886.3	C5orf54	-1.5063	-0.0443294	0.13199	0.135745	0.000139504	0.0442934	0.000128749	1	8	8
ENSG00000125089.12	SH3TC1	1.50544	0.00393418	0.132211	0.135968	0.0169368	0.0843294	5.84763e-08	11	31	31
ENSG00000166483.6	WEE1	-1.50533	-0.010859	0.132239	0.135997	0.00227442	0.0246753	0.00408226	8	55	55
ENSG00000100151.11	PICK1	1.50447	0.00365148	0.13246	0.13622	0.0183924	0.180471	3.8962e-16	4	30	30
ENSG00000249797.1	CTD-3179P9.1	-1.50445	-0.0207478	0.132466	0.136227	0.000641705	0.0994913	4.45956e-09	2	20	20
ENSG00000197568.9	HHLA3	1.50347	0.00729638	0.132717	0.136481	0.00485639	0.133641	6.15575e-12	2	9	9
ENSG00000196199.9	MPHOSPH8	1.50113	0.0197805	0.133322	0.137093	0.000732408	0.0764862	3.86919e-07	5	30	30
ENSG00000171916.12	LGALS9C	1.50102	0.0117821	0.13335	0.137121	0.0020803	0.172707	1.66274e-15	1	12	12
ENSG00000168827.10	GFM1	1.50079	0.0906063	0.13341	0.137182	3.10309e-05	0.160949	2.49546e-14	1	30	30
ENSG00000140470.9	ADAMTS17	1.50035	0.00593298	0.133524	0.137298	0.00758228	0.0423896	0.000179741	6	43	43
ENSG00000070190.8	DAPP1	1.50014	0.0246446	0.133578	0.137352	0.000411743	0.0599216	7.13295e-06	2	33	33
ENSG00000237854.3	LINC00674	-1.50012	-0.00812661	0.133583	0.137357	0.00398224	0.109328	5.0769e-10	3	18	18
ENSG00000167608.7	TMC4	1.49974	0.0065879	0.13368	0.137456	0.00402976	0.106158	1.17903e-09	8	33	33
ENSG00000166589.8	CDH16	-1.49948	-0.00775565	0.13375	0.137526	0.00322269	0.0164766	0.0208822	1	3	3
ENSG00000197948.6	FCHSD1	1.49633	0.010494	0.134568	0.138354	0.0016832	0.0913034	2.36426e-08	4	33	33
ENSG00000250575.1	RP4-669L17.8	-1.49567	-0.0126953	0.13474	0.138528	0.00190969	0.0213497	0.00827731	1	15	15
ENSG00000108384.10	RAD51C	-1.49257	-0.0157452	0.13555	0.139347	0.000998402	0.111879	1.75584e-10	2	13	13
ENSG00000250815.1	RP11-89B16.2	-1.49191	-0.00993306	0.135723	0.139522	0.00220882	0.0334737	0.00092981	3	20	20
ENSG00000154198.10	CYP4Z2P	-1.49043	-0.297695	0.13611	0.139914	3.59185e-06	0.0154155	0.023753	1	15	15
ENSG00000176472.6	ZNF575	1.49023	0.0120401	0.136165	0.139969	0.00182671	0.29755	7.34736e-28	2	17	17
ENSG00000168961.12	LGALS9	-1.49005	-0.00279967	0.13621	0.140015	0.0293853	0.189877	3.73096e-17	1	15	15
ENSG00000234763.1	RP11-203H2.2	1.48982	0.0053882	0.136273	0.140079	0.00867404	0.0227024	0.00575848	8	54	54
ENSG00000100365.10	NCF4	1.48969	0.0562949	0.136305	0.140111	7.80438e-05	0.0120601	0.0479695	2	15	15
ENSG00000160223.12	ICOSLG	1.4896	0.00530245	0.13633	0.140137	0.00864864	0.0616366	5.88108e-06	5	24	24
ENSG00000169967.12	MAP3K2	-1.48957	-0.0094418	0.136337	0.140144	0.0027979	0.0717915	8.14607e-07	6	32	32
ENSG00000188738.9	FSIP2	-1.48933	-0.232643	0.1364	0.140207	3.96219e-06	0.0568211	9.57578e-06	1	18	18
ENSG00000184221.8	OLIG1	-1.48908	-0.0172197	0.136465	0.140273	0.000882213	0.128221	1.89499e-11	2	9	9
ENSG00000189339.7	SLC35E2B	-1.48893	-0.00211189	0.136505	0.140314	0.056519	0.123723	2.81532e-11	5	33	33
ENSG00000105393.11	BABAM1	1.48773	0.0038484	0.136821	0.140633	0.010425	0.0788306	2.33213e-07	8	44	44
ENSG00000164828.13	SUN1	1.4877	0.0256005	0.13683	0.140642	0.00041955	0.0634087	3.19614e-06	1	10	10
ENSG00000248409.1	KB-1269D1.8	-1.48705	-0.0102208	0.137003	0.140817	0.0024779	0.0969323	7.14586e-09	5	40	40
ENSG00000157379.9	DHRS1	1.48681	0.00185627	0.137065	0.14088	0.0985148	0.226868	3.07348e-21	16	65	65
ENSG00000226453.1	RP11-379B8.1	-1.4866	-0.0515817	0.13712	0.140936	0.000100988	0.044994	9.91799e-05	1	11	11
ENSG00000126542.10	PTPN20CP	-1.48655	-0.00564246	0.137133	0.140949	0.00720534	0.0126995	0.040439	6	19	19
ENSG00000250519.2	RP11-680H20.2	-1.48559	-0.0070764	0.137388	0.141207	0.00518889	0.147563	1.92689e-13	2	25	25
ENSG00000138621.7	PPCDC	1.4847	0.0190139	0.137623	0.141445	0.000700048	0.0542293	1.63827e-05	4	35	35
ENSG00000149273.10	RPS3	-1.48394	-0.0142915	0.137824	0.141648	0.00136818	0.0301376	0.00161707	2	6	6
ENSG00000148082.5	SHC3	1.48312	0.00916665	0.138042	0.141868	0.00308399	0.0276061	0.00257546	7	41	41
ENSG00000096654.11	ZNF184	1.4814	0.00498962	0.138501	0.142332	0.00852901	0.0371455	0.000432145	6	16	16
ENSG00000204387.8	C6orf48	1.4812	0.00329655	0.138552	0.142384	0.0258603	0.0452348	0.000103219	25	38	38
ENSG00000007171.12	NOS2	1.48111	0.00691082	0.138577	0.142409	0.00564684	0.0293704	0.00193025	4	26	26
ENSG00000114268.7	PFKFB4	-1.48076	-1.71661	0.13867	0.142503	7.55572e-08	0.0135421	0.0357073	1	10	10
ENSG00000167447.8	SMG8	1.48031	0.0266397	0.138791	0.142626	0.000269883	0.056426	1.34262e-05	5	23	23
ENSG00000224034.1	RP11-445P17.8	1.47977	0.0108998	0.138934	0.14277	0.00185027	0.111091	6.30718e-10	4	26	26
ENSG00000138382.9	METTL5	1.47972	0.0461079	0.138948	0.142785	0.000120244	0.0184259	0.0131957	2	21	21
ENSG00000163395.12	IGFN1	1.47899	0.00531636	0.139144	0.142983	0.00817693	0.154996	4.69599e-14	2	7	7
ENSG00000152778.7	IFIT5	-1.47782	-0.00476487	0.139456	0.143298	0.0114589	0.287324	8.87219e-27	2	35	35
ENSG00000161594.6	KLHL10	-1.47753	-0.0128795	0.139533	0.143376	0.00126569	0.0268191	0.00247124	2	14	14
ENSG00000259236.1	CTD-2611K5.5	1.47672	0.0124086	0.13975	0.143596	0.00182545	0.0279483	0.00249635	2	24	24
ENSG00000138594.8	TMOD3	-1.47668	-0.00413428	0.139762	0.143607	0.0148102	0.0120572	0.0477611	9	46	46
ENSG00000188428.12	BLOC1S5	1.47664	0.00656953	0.139773	0.143619	0.0061027	0.0129627	0.0399857	8	70	70
ENSG00000129250.7	KIF1C	1.47627	0.00584575	0.139873	0.14372	0.00582502	0.0321103	0.00118377	4	32	32
ENSG00000197506.6	SLC28A3	-1.47465	-0.00898373	0.140307	0.144159	0.00289223	0.0913365	1.14343e-08	5	34	34
ENSG00000136824.14	SMC2	1.47212	0.0211531	0.140989	0.144849	0.000480066	0.0233494	0.00568586	6	26	26
ENSG00000125772.8	GPCPD1	1.47169	0.0031432	0.141104	0.144965	0.0254629	0.0946117	1.02322e-08	7	37	37
ENSG00000100147.9	CCDC134	-1.47076	-0.00404393	0.141356	0.14522	0.0128416	0.223272	2.68759e-20	4	17	17
ENSG00000136874.6	STX17	-1.47037	-0.0211234	0.141461	0.145326	0.000499835	0.0881309	3.81786e-08	2	38	38
ENSG00000123983.9	ACSL3	1.46999	0.00943093	0.141564	0.145429	0.00245915	0.0675746	1.94224e-06	4	54	54
ENSG00000001617.7	SEMA3F	-1.46964	-0.0652086	0.14166	0.145527	5.85478e-05	0.0623167	4.38561e-06	1	8	8
ENSG00000167178.11	ISLR2	-1.46949	-0.187652	0.1417	0.145567	7.13405e-06	0.186569	1.2442e-16	1	12	12
ENSG00000120586.4	MRC1	1.46931	0.0162384	0.141749	0.145617	0.000999123	0.480672	1.05214e-53	6	49	49
ENSG00000224228.2	RP1-15D23.2	1.46771	0.00661185	0.142182	0.146055	0.00594256	0.334406	1.49406e-32	5	46	46
ENSG00000137831.10	UACA	-1.46735	-0.00783705	0.142282	0.146155	0.00338833	0.0144884	0.0292287	8	40	40
ENSG00000224299.1	AC007282.6	-1.46472	-0.0091116	0.142998	0.14688	0.00311841	0.051697	3.03807e-05	7	34	34
ENSG00000179813.2	FAM216B	1.46361	0.0200141	0.1433	0.147185	0.00060837	0.0208568	0.00869538	1	4	4
ENSG00000131778.13	CHD1L	-1.46281	-0.00753117	0.14352	0.147407	0.00439589	0.19029	5.4248e-17	7	48	48
ENSG00000083444.12	PLOD1	1.46259	0.00581346	0.143581	0.147468	0.00675869	0.0539784	2.35788e-05	20	85	85
ENSG00000180185.7	FAHD1	1.46221	0.010176	0.143685	0.147574	0.0021795	0.538725	2.90855e-63	7	77	77
ENSG00000175470.14	PPP2R2D	-1.46148	-0.00279218	0.143885	0.147776	0.0277922	0.118561	7.66149e-11	3	11	11
ENSG00000110435.7	PDHX	-1.46064	-0.0284482	0.144114	0.148008	0.000288076	0.28854	1.4437e-28	4	65	65
ENSG00000144893.8	MED12L	-1.46055	-0.0051985	0.144138	0.148032	0.00852149	0.0552141	1.60364e-05	6	24	24
ENSG00000188820.8	FAM26F	1.46053	0.00283829	0.144145	0.148039	0.026978	0.273284	2.12161e-25	9	56	56
ENSG00000130158.9	DOCK6	-1.46047	-0.00521857	0.14416	0.148054	0.00871438	0.0916843	1.55095e-08	5	16	16
ENSG00000007255.6	TRAPPC6A	-1.46026	-0.00883442	0.144218	0.148113	0.00278608	0.0183472	0.0148901	7	27	27
ENSG00000162494.5	LRRC38	1.45949	0.0173067	0.14443	0.148327	0.000803563	0.0595057	7.40895e-06	1	3	3
ENSG00000226180.2	AC010536.1	-1.45829	-0.00914603	0.14476	0.148661	0.00273404	0.102756	2.16522e-09	1	10	10
ENSG00000149179.9	C11orf49	-1.45822	-0.0145686	0.14478	0.148681	0.00113082	0.0450981	0.000106532	1	20	20
ENSG00000108785.7	HSD17B1P1	1.45798	0.00385886	0.144847	0.148749	0.0184316	0.0816172	1.51843e-07	12	45	45
ENSG00000232859.5	LYRM9	-1.45793	-0.0379149	0.14486	0.148762	0.000225893	0.195415	1.50397e-17	1	18	18
ENSG00000085514.11	PILRA	-1.45606	-0.0487677	0.145376	0.149283	0.000114596	0.111226	5.0252e-10	2	14	14
ENSG00000139178.6	C1RL	-1.45588	-0.00399186	0.145425	0.149333	0.0163739	0.106059	6.98341e-10	5	20	20
ENSG00000244480.1	AC005154.7	-1.45567	-0.00639761	0.145484	0.149392	0.00477169	0.235455	1.33226e-21	4	44	44
ENSG00000168916.11	ZNF608	1.45542	0.0114912	0.145553	0.149462	0.00176568	0.0264476	0.00335649	4	25	25
ENSG00000226942.2	IL9RP3	-1.45476	-0.00732807	0.145735	0.149646	0.00521864	0.233062	8.25206e-22	2	28	28
ENSG00000123329.13	ARHGAP9	-1.45424	-0.023861	0.14588	0.149793	0.000428995	0.120088	2.60517e-11	1	9	9
ENSG00000139182.9	CLSTN3	-1.45332	-0.00373947	0.146136	0.150051	0.0176079	0.110783	1.75614e-10	7	30	30
ENSG00000272005.1	RP11-91J19.4	1.45273	0.0116334	0.146298	0.150215	0.00168555	0.129067	3.602e-12	5	28	28
ENSG00000204778.4	RP11-15J10.1	-1.45188	-0.00628066	0.146534	0.150454	0.00593599	0.0475862	6.96454e-05	4	23	23
ENSG00000167207.7	NOD2	1.45174	0.0139379	0.146574	0.150494	0.00117281	0.0211645	0.00867343	3	36	36
ENSG00000226320.1	AC018359.1	1.45157	0.0251988	0.14662	0.15054	0.000362239	0.0631684	2.79126e-06	1	44	44
ENSG00000151366.8	NDUFC2	1.4511	0.00794376	0.146753	0.150674	0.00374692	0.163808	9.24069e-15	3	20	20
ENSG00000005801.12	ZNF195	1.45097	0.00838256	0.146788	0.15071	0.00320457	0.24273	2.99627e-22	4	22	22
ENSG00000087237.6	CETP	1.45087	0.00503232	0.146815	0.150738	0.00955653	0.0541316	1.71355e-05	6	10	10
ENSG00000232491.1	RP4-756H11.1	-1.4506	-0.00587283	0.14689	0.150813	0.00483782	0.0284129	0.00233442	3	19	19
ENSG00000122481.12	RWDD3	-1.44943	-0.00650253	0.147216	0.151143	0.00531722	0.248855	8.51341e-23	3	38	38
ENSG00000196118.7	C16orf93	1.44943	0.00588735	0.147219	0.151145	0.00646886	0.0361433	0.000461953	7	29	29
ENSG00000238142.1	RP11-108M9.4	1.44878	0.00219029	0.1474	0.151329	0.0372738	0.281302	3.33713e-26	5	24	24
ENSG00000184454.6	NCMAP	-1.44876	-0.0128748	0.147404	0.151332	0.00150206	0.0405097	0.00024128	5	23	23
ENSG00000272129.1	RP11-250B2.6	-1.44831	-0.00759162	0.147529	0.151459	0.00406993	0.041948	0.000164003	4	24	24
ENSG00000271553.1	RP11-274B21.10	1.44727	0.0340641	0.14782	0.151753	0.000232272	0.360689	1.05631e-35	1	30	30
ENSG00000183929.6	DUSP5P1	-1.44676	-0.0140561	0.147964	0.151899	0.00133341	0.0333529	0.000885983	5	31	31
ENSG00000180855.11	ZNF443	-1.44643	-0.0102134	0.148055	0.151991	0.00247581	0.0340092	0.000832295	2	16	16
ENSG00000196653.7	ZNF502	1.44624	0.0136576	0.148109	0.152045	0.00127667	0.227191	7.21621e-21	4	29	29
ENSG00000114021.7	NIT2	1.44618	0.00590219	0.148128	0.152064	0.00719321	0.0854078	3.5275e-08	3	22	22
ENSG00000260075.1	NSFP1	1.44349	0.00262408	0.148881	0.152825	0.03311	0.510353	5.40375e-58	9	73	73
ENSG00000146535.9	GNA12	1.44295	0.0194317	0.149035	0.152981	0.00060905	0.0836226	7.47147e-08	2	9	9
ENSG00000168374.6	ARF4	-1.44173	-0.0217872	0.149379	0.153328	0.000594395	0.0188774	0.0133192	3	21	21
ENSG00000006007.7	GDE1	-1.44164	-0.00613811	0.149403	0.153352	0.00625186	0.0261573	0.00345918	9	45	45
ENSG00000262587.1	RP11-266L9.4	-1.44156	-0.0162377	0.149426	0.153376	0.000817712	0.0969735	5.28776e-09	4	29	29
ENSG00000253959.1	CTB-43E15.1	1.44155	0.0284622	0.14943	0.15338	0.000258596	0.183952	7.79599e-17	1	14	14
ENSG00000184113.8	CLDN5	1.44078	0.00835065	0.149646	0.153598	0.00346128	0.0292095	0.0019556	7	22	22
ENSG00000196109.6	ZNF676	1.4402	0.0161586	0.14981	0.153764	0.000949554	0.0431022	0.000155176	1	15	15
ENSG00000255642.1	PABPC1P4	-1.43953	-0.0352993	0.15	0.153956	0.000185254	0.044863	9.0632e-05	2	15	15
ENSG00000154330.8	PGM5	-1.43935	-0.00460925	0.150051	0.154007	0.00749523	0.0156127	0.0234435	6	25	25
ENSG00000121989.10	ACVR2A	-1.43914	-0.315277	0.15011	0.154067	2.54756e-06	0.0653806	2.43005e-06	1	32	32
ENSG00000115275.7	MOGS	1.43864	0.00399079	0.150252	0.15421	0.0155026	0.112832	1.9486e-10	8	36	36
ENSG00000229373.4	LINC00452	-1.43824	-0.0216541	0.150366	0.154325	0.000573061	0.0335919	0.000718464	4	36	36
ENSG00000258181.1	RP11-493L12.4	1.43784	0.0148439	0.15048	0.15444	0.000995207	0.146193	3.25747e-13	1	17	17
ENSG00000263004.1	RP11-166P13.3	-1.43728	-0.0359095	0.15064	0.154602	0.000172403	0.0883975	3.74174e-08	2	15	15
ENSG00000219481.6	NBPF1	-1.43681	-0.00188499	0.150773	0.154736	0.069501	0.194723	2.18286e-17	18	96	96
ENSG00000106133.13	NSUN5P2	1.43611	0.0022874	0.150972	0.154937	0.0415291	0.332886	6.36105e-34	7	23	23
ENSG00000127948.9	POR	-1.43603	-0.00349102	0.150992	0.154958	0.0179159	0.104689	1.92553e-09	9	45	45
ENSG00000125877.8	ITPA	1.43581	0.0120467	0.151055	0.155022	0.0015175	0.411286	4.42134e-43	4	14	14
ENSG00000129465.11	RIPK3	1.4354	0.0113617	0.151172	0.155139	0.00182292	0.0500439	4.52632e-05	4	34	34
ENSG00000100568.6	VTI1B	1.4352	0.023945	0.15123	0.155198	0.00041554	0.0806579	4.99466e-08	1	23	23
ENSG00000204381.7	LAYN	-1.4351	-0.00631318	0.151258	0.155226	0.00573637	0.0803296	1.31258e-07	6	31	31
ENSG00000169783.8	LINGO1	-1.4351	-0.0566649	0.15126	0.155228	6.92374e-05	0.0702279	1.06535e-06	1	23	23
ENSG00000167981.4	ZNF597	-1.43495	-0.0159089	0.1513	0.155269	0.000852051	0.0298103	0.00166592	1	7	7
ENSG00000206344.6	HCG27	1.43474	0.00168649	0.151362	0.155332	0.0857462	0.317526	2.65602e-30	36	69	69
ENSG00000231345.3	RP11-564C4.6	-1.43404	-0.0935472	0.151561	0.155532	2.26836e-05	0.325537	3.35856e-32	2	22	22
ENSG00000204356.7	NELFE	-1.43262	-0.00301335	0.151967	0.155942	0.0186702	0.0284911	0.00209748	14	33	33
ENSG00000236264.3	RPL26P30	1.4326	0.0600478	0.151973	0.155949	6.51244e-05	0.0569776	1.25891e-05	2	12	12
ENSG00000162711.12	NLRP3	1.43077	0.0071333	0.152495	0.156476	0.00395955	0.0168037	0.019737	4	31	31
ENSG00000185507.15	IRF7	-1.43047	-0.00310223	0.152582	0.156563	0.0212423	0.0391674	0.000259973	2	26	26
ENSG00000079805.12	DNM2	-1.429	-0.0103625	0.153006	0.156991	0.00155719	0.0863671	4.14431e-08	6	32	32
ENSG00000165684.3	SNAPC4	1.42865	0.00471879	0.153104	0.157091	0.0107447	0.221233	4.81797e-20	2	12	12
ENSG00000267100.1	ILF3-AS1	1.42812	0.00756168	0.153258	0.157246	0.0037892	0.0909349	2.38344e-08	5	19	19
ENSG00000143437.16	ARNT	-1.42811	-0.0052752	0.153259	0.157247	0.00861522	0.0575941	1.10651e-05	11	42	42
ENSG00000162078.7	ZG16B	1.4279	0.0112579	0.15332	0.157309	0.00174227	0.0925948	9.72891e-09	1	6	6
ENSG00000259392.2	RP11-758N13.3	-1.4278	-0.0465274	0.15335	0.157339	0.000114805	0.0177628	0.0157555	1	3	3
ENSG00000204070.5	SYS1	1.42766	0.0229657	0.153389	0.157378	0.00040977	0.0392273	0.000296353	2	15	15
ENSG00000198711.4	SSBP3-AS1	-1.42692	-0.00871925	0.153604	0.157596	0.0031028	0.0261185	0.00315526	5	32	32
ENSG00000162763.3	LRRC52	-1.42596	-0.0516414	0.15388	0.157874	8.826e-05	0.0724543	6.65064e-07	1	7	7
ENSG00000250829.2	RP11-11N5.1	-1.42582	-0.0433939	0.15392	0.157915	0.000119494	0.0448246	9.99153e-05	1	12	12
ENSG00000127129.5	EDN2	1.42565	0.0103677	0.15397	0.157965	0.00244038	0.0218066	0.00696275	1	16	16
ENSG00000141698.12	NT5C3B	-1.42524	-0.0048016	0.154089	0.158085	0.00846581	0.513152	1.64144e-59	3	27	27
ENSG00000181404.13	XXyac-YRM2039.2	1.42513	0.00808086	0.15412	0.158116	0.00352939	0.44506	3.10803e-48	4	60	60
ENSG00000100058.8	CRYBB2P1	1.42424	0.00435964	0.154376	0.158376	0.0111863	0.110768	3.64192e-10	6	50	50
ENSG00000198150.2	AC135178.1	-1.42385	-0.0160424	0.15449	0.15849	0.000879487	0.102184	2.02403e-09	1	10	10
ENSG00000102910.9	LONP2	-1.42332	-0.00556326	0.154644	0.158645	0.00736781	0.311117	1.86472e-30	4	57	57
ENSG00000184937.8	WT1	-1.42209	-0.00440955	0.155	0.159005	0.0103657	0.0511516	3.60923e-05	1	8	8
ENSG00000162194.8	C11orf48	1.42177	0.0214592	0.155094	0.1591	0.000445456	0.0414416	0.000207936	3	16	16
ENSG00000168936.6	TMEM129	-1.42139	-0.00722128	0.155203	0.159211	0.00334225	0.225612	2.45131e-20	6	49	49
ENSG00000169570.5	DTWD2	-1.42099	-0.0473341	0.15532	0.159329	9.882e-05	0.0753873	2.61663e-07	1	5	5
ENSG00000136273.7	HUS1	1.42072	0.0122488	0.155398	0.159407	0.00108558	0.133283	7.48229e-12	4	34	34
ENSG00000015532.5	XYLT2	-1.42065	-0.00539363	0.155419	0.159428	0.00694691	0.0493867	4.49494e-05	4	24	24
ENSG00000273443.1	RP11-54O7.18	-1.42044	-0.00764053	0.155478	0.159488	0.00415447	0.050545	3.44504e-05	2	9	9
ENSG00000235602.4	POU5F1P3	1.41912	0.008032	0.155864	0.159877	0.00412849	0.073233	6.14037e-07	4	12	12
ENSG00000215305.5	VPS16	-1.41852	-0.0196972	0.15604	0.160055	0.000557267	0.0542197	1.78631e-05	1	18	18
ENSG00000254531.1	AP001816.1	1.4184	0.0119356	0.156073	0.160088	0.00151604	0.121563	5.16863e-11	4	44	44
ENSG00000170745.7	KCNS3	-1.41784	-0.00289731	0.156239	0.160256	0.0250098	0.0631284	3.28028e-06	5	55	55
ENSG00000124380.6	SNRNP27	1.41674	0.00410375	0.156558	0.160579	0.0116474	0.0212704	0.00844648	7	40	40
ENSG00000234498.2	RPL13AP20	1.41669	0.149864	0.156574	0.160595	8.09201e-06	0.0287924	0.00186092	2	32	32
ENSG00000214646.4	RP11-114H24.4	-1.41663	-0.0418647	0.15659	0.160611	0.000123717	0.078463	1.95283e-07	1	14	14
ENSG00000204169.6	AGAP7	-1.41627	-0.00240056	0.156696	0.160718	0.0406177	0.333313	2.7863e-32	3	20	20
ENSG00000052749.9	RRP12	-1.41622	-0.0141923	0.156712	0.160734	0.00105716	0.185099	1.31139e-16	4	24	24
ENSG00000228789.2	HCG22	-1.41609	-0.00303178	0.156748	0.160771	0.0227755	0.308852	2.76017e-29	24	56	56
ENSG00000112308.8	C6orf62	-1.41554	-0.00796846	0.15691	0.160934	0.00331943	0.235505	2.58661e-21	5	56	56
ENSG00000103549.17	RNF40	-1.41492	-0.00429881	0.157093	0.161119	0.0114064	0.107529	1.08548e-09	5	19	19
ENSG00000164332.6	UBLCP1	-1.41455	-0.0280779	0.1572	0.161227	0.000304762	0.0694956	9.84613e-07	1	4	4
ENSG00000146054.13	TRIM7	-1.41414	-0.0235711	0.15732	0.161348	0.000407729	0.091141	1.73407e-08	1	5	5
ENSG00000127955.11	GNAI1	1.41411	0.00997461	0.15733	0.161358	0.00250389	0.113667	2.19201e-10	7	51	51
ENSG00000146918.15	NCAPG2	1.41377	0.0564577	0.15743	0.161459	5.2964e-05	0.0154216	0.0251816	1	10	10
ENSG00000221995.4	TIAF1	1.41325	0.0111573	0.157582	0.161612	0.00169728	0.0482539	6.51773e-05	2	22	22
ENSG00000240184.2	PCDHGC3	1.41325	0.0121167	0.157583	0.161613	0.0016347	0.029439	0.00166271	8	45	45
ENSG00000253771.1	TPTE2P1	-1.41318	-0.00867071	0.157602	0.161633	0.00288396	0.0454665	0.000105887	4	9	9
ENSG00000124587.9	PEX6	-1.41302	-0.00519897	0.15765	0.161681	0.00829662	0.604628	7.8808e-78	1	20	20
ENSG00000148396.14	SEC16A	1.41275	0.00714056	0.157729	0.161761	0.00418916	0.187345	5.63161e-17	3	25	25
ENSG00000214174.4	AMZ2P1	-1.41218	-0.00737728	0.157897	0.16193	0.00400059	0.401488	2.93976e-41	7	40	40
ENSG00000164764.10	SBSPON	-1.41205	-0.0074772	0.157937	0.16197	0.00326139	0.117419	1.4618e-10	5	33	33
ENSG00000248333.3	CDK11B	1.41182	0.0133959	0.158002	0.162036	0.00122846	0.0440992	0.000138289	5	34	34
ENSG00000141576.10	RNF157	-1.41026	-0.0111285	0.158464	0.162502	0.00178295	0.163483	9.21021e-15	3	11	11
ENSG00000158552.8	ZFAND2B	1.41024	0.00816518	0.15847	0.162509	0.00312703	0.0162094	0.0219937	1	3	3
ENSG00000120942.9	UBIAD1	-1.41016	-0.00864861	0.158493	0.162531	0.00295083	0.0145521	0.0284952	7	35	35
ENSG00000125166.8	GOT2	-1.4099	-0.0107417	0.15857	0.16261	0.00189146	0.130413	7.36151e-12	1	13	13
ENSG00000120324.4	PCDHB10	-1.40926	-0.00852366	0.158757	0.162799	0.00319284	0.0405356	0.000184295	4	38	38
ENSG00000100075.5	SLC25A1	1.40864	0.0267532	0.158941	0.162984	0.00032318	0.149509	2.21923e-13	2	15	15
ENSG00000129219.9	PLD2	-1.40807	-0.0355435	0.15911	0.163155	0.000164031	0.115177	2.21217e-10	1	14	14
ENSG00000250120.2	PCDHA10	1.40762	0.00761996	0.159244	0.16329	0.00313537	0.122441	3.19783e-11	6	36	36
ENSG00000149499.7	EML3	-1.4069	-0.0119885	0.159457	0.163505	0.00144431	0.132221	8.14053e-12	5	27	27
ENSG00000186628.8	FSD2	1.40616	0.0114492	0.159677	0.163727	0.00185172	0.0316272	0.00116538	2	31	31
ENSG00000186204.10	CYP4F12	-1.40536	-0.00521843	0.159914	0.163966	0.00776251	0.124089	2.916e-11	9	66	66
ENSG00000103485.13	QPRT	-1.40475	-0.0135398	0.160095	0.164149	0.00136047	0.0303678	0.0012468	2	12	12
ENSG00000059573.4	ALDH18A1	1.40466	0.00423577	0.160124	0.164178	0.0119781	0.0693549	1.24628e-06	13	83	83
ENSG00000139220.12	PPFIA2	-1.40424	-0.0124031	0.160247	0.164302	0.00135246	0.145144	6.26928e-13	5	45	45
ENSG00000170915.8	PAQR8	-1.40323	-0.0136368	0.160549	0.164607	0.00145802	0.0495385	4.41553e-05	2	8	8
ENSG00000258659.2	TRIM34	1.40278	0.00983955	0.160683	0.164743	0.00206459	0.0126339	0.0434918	5	30	30
ENSG00000075856.7	SART3	1.40269	0.0645164	0.16071	0.164769	6.15523e-05	0.0162128	0.0213203	1	7	7
ENSG00000143434.11	SEMA6C	1.40259	0.00380285	0.160739	0.164799	0.0109256	0.126911	1.87938e-11	4	19	19
ENSG00000182477.5	OR2B8P	1.40192	0.00246346	0.16094	0.165001	0.0319269	0.125472	2.28287e-11	15	32	32
ENSG00000105447.8	GRWD1	1.4019	0.00625527	0.160945	0.165007	0.0075097	0.0813458	9.37947e-08	3	8	8
ENSG00000224795.1	AP003039.3	1.40153	0.00860521	0.161057	0.165119	0.00299169	0.098274	5.17538e-09	3	8	8
ENSG00000243709.1	LEFTY1	1.40148	0.0182905	0.16107	0.165133	0.000665789	0.108385	7.19404e-10	1	12	12
ENSG00000013573.12	DDX11	1.40061	0.00895757	0.16133	0.165395	0.00311234	0.652602	1.84482e-90	1	22	22
ENSG00000256069.3	A2MP1	1.40056	0.00427241	0.161346	0.165411	0.0116113	0.060386	5.85947e-06	9	50	50
ENSG00000148843.9	PDCD11	1.40055	0.0224107	0.16135	0.165415	0.000381521	0.169468	2.00982e-15	1	10	10
ENSG00000130489.8	SCO2	-1.40043	-0.00303081	0.161385	0.165451	0.0244388	0.192058	2.82142e-17	3	13	13
ENSG00000144847.8	IGSF11	-1.40034	-0.0152526	0.161411	0.165477	0.000945589	0.20649	5.34665e-19	6	45	45
ENSG00000134308.9	YWHAQ	1.40008	0.00320097	0.161488	0.165555	0.0223447	0.108756	6.29096e-10	15	108	108
ENSG00000188554.9	NBR1	-1.39968	-0.00772806	0.161609	0.165677	0.00309191	0.0402151	0.000242136	3	30	30
ENSG00000217702.1	MGC10955	-1.39893	-0.00457301	0.161834	0.165904	0.00943363	0.241567	5.06054e-22	10	44	44
ENSG00000215915.5	ATAD3C	1.39884	0.00639846	0.16186	0.16593	0.00574969	0.0797547	1.49106e-07	3	37	37
ENSG00000112799.4	LY86	-1.39861	-0.148014	0.16193	0.166001	1.01964e-05	0.31999	1.98787e-31	1	18	18
ENSG00000163684.7	RPP14	1.39842	0.0244844	0.161988	0.166059	0.00034516	0.0307341	0.00128746	3	26	26
ENSG00000188986.4	NELFB	-1.39801	-0.283264	0.16211	0.166182	2.9547e-06	0.0257445	0.00354133	1	14	14
ENSG00000166529.10	ZSCAN21	-1.39785	-0.00330923	0.162159	0.166232	0.0205376	0.106694	9.36939e-10	5	15	15
ENSG00000171574.13	ZNF584	-1.39738	-0.00718735	0.1623	0.166374	0.0043158	0.161269	1.69678e-14	2	15	15
ENSG00000184012.7	TMPRSS2	-1.39648	-0.0882157	0.16257	0.166646	2.47257e-05	0.0452493	9.70343e-05	1	10	10
ENSG00000128596.12	CCDC136	-1.39612	-0.00464769	0.162679	0.166756	0.0116058	0.0369222	0.000443746	4	30	30
ENSG00000145604.11	SKP2	-1.39584	-0.0276129	0.162763	0.166841	0.00026011	0.0333565	0.00094096	3	7	7
ENSG00000121454.4	LHX4	1.39556	0.00522271	0.162847	0.166926	0.010444	0.147653	4.56458e-13	11	79	79
ENSG00000258346.1	RP11-148B3.2	1.39446	0.00714153	0.163178	0.167259	0.00437535	0.014583	0.0296906	2	3	3
ENSG00000138308.5	PLA2G12B	1.39439	0.0941195	0.1632	0.167282	2.4984e-05	0.0208295	0.0093364	4	15	15
ENSG00000273014.1	RP11-225B17.2	1.39437	0.00614326	0.163207	0.167289	0.00522543	0.0487736	5.64332e-05	3	32	32
ENSG00000073803.9	MAP3K13	1.3939	0.0137625	0.163348	0.167431	0.00102817	0.029339	0.00189697	4	56	56
ENSG00000225096.1	XXbac-BPG55C20.7	1.39376	0.0160498	0.16339	0.167474	0.000859955	0.0261446	0.00306348	1	4	4
ENSG00000120915.9	EPHX2	1.39353	0.0198705	0.163461	0.167545	0.000539744	0.20814	5.86064e-19	2	32	32
ENSG00000091527.11	CDV3	-1.39351	-0.0145449	0.163464	0.167549	0.00110125	0.0140217	0.0331656	4	26	26
ENSG00000154096.9	THY1	1.39307	0.00627874	0.163599	0.167684	0.00654432	0.0833207	8.39774e-08	9	58	58
ENSG00000101574.10	METTL4	1.39277	0.00685133	0.163688	0.167774	0.00478321	0.0701543	1.00333e-06	2	17	17
ENSG00000223638.3	RFPL4A	1.39242	0.00729634	0.163794	0.167882	0.00396889	0.0517674	3.02506e-05	9	47	47
ENSG00000261090.1	RP11-20G6.2	-1.39242	-0.00723278	0.163796	0.167883	0.00380797	0.0236032	0.00564184	3	10	10
ENSG00000056661.9	PCGF2	-1.3923	-0.002385	0.163831	0.167919	0.0405752	0.299738	2.51382e-28	8	23	23
ENSG00000159247.8	TUBBP5	-1.39214	-0.0161516	0.163881	0.167969	0.000843393	0.551297	5.25766e-66	3	14	14
ENSG00000236255.1	AC009404.2	1.39176	0.0544451	0.163995	0.168084	6.27371e-05	0.109982	5.75571e-10	2	27	27
ENSG00000090372.10	STRN4	-1.39174	-12.5209	0.164	0.168089	1.36858e-09	0.122123	3.239e-11	1	11	11
ENSG00000253428.1	CTB-43E15.2	-1.39174	-0.00933997	0.164001	0.16809	0.00276121	0.159607	1.97976e-14	8	36	36
ENSG00000227775.3	RP1-283E3.4	1.39167	0.00637469	0.164022	0.168111	0.00534772	0.0316389	0.00127054	2	16	16
ENSG00000125122.10	LRRC29	-1.39019	-0.00843313	0.16447	0.168563	0.00387259	0.087873	4.28893e-08	6	21	21
ENSG00000124614.9	RPS10	-1.39008	-0.125283	0.164504	0.168598	1.52966e-05	0.018592	0.0121257	2	25	25
ENSG00000122042.9	UBL3	1.38976	0.00924373	0.164603	0.168697	0.00235762	0.0136847	0.0324289	6	38	38
ENSG00000105397.9	TYK2	1.38905	0.00411364	0.164817	0.168913	0.0126081	0.0467466	7.71888e-05	5	10	10
ENSG00000141560.10	FN3KRP	1.38735	0.00113859	0.165336	0.169437	0.164956	0.418031	1.3999e-43	10	60	60
ENSG00000113303.7	BTNL8	1.3872	0.00458148	0.16538	0.169481	0.0104487	0.323024	2.44916e-32	1	12	12
ENSG00000229912.1	AC128709.4	1.38578	0.00506614	0.165815	0.16992	0.00555405	0.0271818	0.00271065	2	16	16
ENSG00000166136.11	NDUFB8	1.38537	0.0404396	0.16594	0.170046	0.000117928	0.0134344	0.036819	1	2	2
ENSG00000116171.12	SCP2	-1.38498	-0.215614	0.16606	0.170167	3.98533e-06	0.0533317	2.63687e-05	1	22	22
ENSG00000171150.7	SOCS5	1.38478	0.0104276	0.166119	0.170227	0.00205469	0.0408062	0.000219385	2	37	37
ENSG00000227827.3	RP11-958N24.2	1.38414	0.00620983	0.166317	0.170427	0.00517311	0.314299	3.72973e-30	3	37	37
ENSG00000255400.1	RP13-631K18.5	1.38383	0.0307234	0.16641	0.17052	0.000229387	0.0726611	5.37936e-07	1	12	12
ENSG00000203306.3	AP001007.1	-1.38344	-0.0379015	0.16653	0.170641	0.000125856	0.0463594	8.35363e-05	1	16	16
ENSG00000159761.10	C16orf86	-1.38343	-0.00427379	0.166533	0.170645	0.0109608	0.0641233	2.10139e-06	4	8	8
ENSG00000181524.6	RPL24P4	1.3823	0.00610841	0.166879	0.170993	0.00748497	0.0120857	0.0470161	11	41	41
ENSG00000117280.8	RAB7L1	-1.38136	-0.00676968	0.167169	0.171286	0.00506187	0.24551	5.86619e-23	4	32	32
ENSG00000152465.13	NMT2	-1.38088	-0.00295901	0.167317	0.171435	0.0222193	0.14342	3.84483e-13	3	12	12
ENSG00000212712.2	AP002414.1	-1.38083	-0.0213622	0.16733	0.171448	0.000610385	0.0462979	8.12897e-05	1	16	16
ENSG00000261742.1	LINC00922	1.38016	0.0321037	0.167537	0.171658	0.000207536	0.0569903	1.38735e-05	2	39	39
ENSG00000250075.1	RP11-584P21.2	1.38012	0.0043231	0.16755	0.17167	0.0130172	0.0734057	5.99973e-07	1	9	9
ENSG00000065717.10	TLE2	1.37981	0.00342295	0.167646	0.171767	0.015908	0.0401627	0.000282784	15	70	70
ENSG00000215529.8	EFCAB8	1.37804	0.00516855	0.168192	0.172318	0.00829055	0.0189878	0.0125366	4	26	26
ENSG00000189129.9	PLAC9	1.37753	0.0182505	0.16835	0.172477	0.000625836	0.149647	2.63228e-13	7	47	47
ENSG00000160049.7	DFFA	-1.37733	-0.143991	0.16841	0.172538	8.57524e-06	0.0437344	0.000141153	1	14	14
ENSG00000105755.3	ETHE1	-1.37658	-0.0141019	0.168641	0.17277	0.00104226	0.093695	1.51152e-08	4	20	20
ENSG00000226491.1	FTOP1	-1.37366	-0.0544248	0.169549	0.173686	6.99381e-05	0.0223557	0.00687622	2	25	25
ENSG00000238145.2	RP11-346M5.1	-1.37304	-0.0625049	0.16974	0.173879	5.66894e-05	0.057742	1.11272e-05	1	7	7
ENSG00000180979.5	LRRC57	-1.37285	-0.747079	0.1698	0.173939	3.19788e-07	0.186674	1.11631e-16	1	49	49
ENSG00000213542.3	RP11-467H10.1	1.37185	0.00862698	0.170109	0.174251	0.00363961	0.0733425	4.67264e-07	4	22	22
ENSG00000011376.5	LARS2	-1.37156	-0.113402	0.1702	0.174343	1.75471e-05	0.185195	6.13526e-17	1	13	13
ENSG00000189398.5	OR7E12P	1.3707	0.139854	0.17047	0.174615	1.04663e-05	0.0609394	3.05977e-06	1	22	22
ENSG00000225194.2	LINC00092	-1.37037	-0.0252927	0.17057	0.174716	0.000247673	0.0321151	0.00092487	1	2	2
ENSG00000121417.9	ZNF211	1.37019	0.0149711	0.170627	0.174774	0.000992756	0.140689	1.09686e-12	3	23	23
ENSG00000151575.10	TEX9	1.37015	0.00448397	0.17064	0.174786	0.00822455	0.0224373	0.00653111	1	24	24
ENSG00000145901.10	TNIP1	-1.369	-0.00937204	0.170998	0.175147	0.00198408	0.0244071	0.00478388	5	47	47
ENSG00000163138.14	PACRGL	1.36787	0.014814	0.171354	0.175507	0.000955247	0.0955122	7.90998e-09	4	15	15
ENSG00000253816.2	RP11-1415C14.3	1.36762	0.00256905	0.171432	0.175585	0.0308466	0.061036	5.73364e-06	6	18	18
ENSG00000188690.8	UROS	-1.36737	-0.0424117	0.17151	0.175664	0.000114853	0.223919	1.21895e-20	1	31	31
ENSG00000130270.12	ATP8B3	-1.36726	-0.00196122	0.171544	0.175698	0.0527497	0.232186	2.38421e-21	8	32	32
ENSG00000229694.2	RP11-305L7.6	-1.36675	-0.00672308	0.171703	0.175859	0.00559605	0.0130595	0.0391029	7	30	30
ENSG00000229481.1	CTD-2554C21.3	-1.3653	-0.0231988	0.172158	0.176317	0.000399759	0.0186453	0.0135257	4	19	19
ENSG00000118276.7	B4GALT6	-1.36489	-0.00688302	0.172287	0.176447	0.00420143	0.0447063	0.000111198	4	19	19
ENSG00000125124.7	BBS2	1.36473	0.0062894	0.172336	0.176497	0.00510058	0.503326	9.03891e-58	3	57	57
ENSG00000255455.2	RP11-890B15.3	-1.36436	-0.0121907	0.172454	0.176616	0.00162029	0.24835	8.32993e-23	2	23	23
ENSG00000108591.5	DRG2	1.36396	0.0159711	0.17258	0.176742	0.000975348	0.128096	1.49946e-11	1	10	10
ENSG00000238249.1	HMGN2P17	-1.36218	-0.00686659	0.173143	0.17731	0.00419043	0.0296054	0.00184177	2	10	10
ENSG00000261584.1	RP11-457M11.5	-1.36182	-0.019474	0.173254	0.177421	0.000590012	0.510267	4.7082e-58	8	35	35
ENSG00000002726.15	AOC1	1.36101	0.0211364	0.17351	0.17768	0.000488025	0.044667	0.000103422	1	5	5
ENSG00000099937.6	SERPIND1	1.36058	0.0294059	0.173646	0.177817	0.000235547	0.211744	1.49793e-19	6	59	59
ENSG00000198496.6	NBR2	-1.36028	-0.0202992	0.17374	0.177912	0.000482313	0.536478	1.73764e-63	1	37	37
ENSG00000135535.10	CD164	1.3602	0.00600812	0.173767	0.177939	0.00543825	0.0216043	0.00678523	6	41	41
ENSG00000204301.5	NOTCH4	-1.35967	-0.00124932	0.173935	0.178109	0.146659	0.235257	1.23387e-21	34	66	66
ENSG00000127589.4	TUBBP1	-1.3594	-0.00333727	0.174019	0.178193	0.0194762	0.290423	1.30313e-27	2	19	19
ENSG00000040531.10	CTNS	-1.35864	-0.0143378	0.17426	0.178436	0.00122756	0.0907239	2.60033e-08	2	11	11
ENSG00000180739.12	S1PR5	-1.35848	-0.00480321	0.174311	0.178487	0.010088	0.0122533	0.0447041	6	27	27
ENSG00000197635.5	DPP4	-1.35826	-0.0357396	0.17438	0.178557	0.000151311	0.0402167	0.000241611	4	28	28
ENSG00000001460.13	STPG1	1.35771	0.00698055	0.174556	0.178735	0.00412681	0.0667272	1.43255e-06	6	26	26
ENSG00000181915.3	ADO	1.35737	0.00264015	0.174665	0.178844	0.029035	0.160435	2.37616e-14	8	39	39
ENSG00000107593.15	PKD2L1	-1.35692	-0.00172864	0.174805	0.178986	0.0692667	0.240474	6.66277e-22	3	23	23
ENSG00000229654.1	RP1-60O19.2	-1.35634	-0.00706765	0.17499	0.179172	0.00378138	0.0952583	1.06826e-08	1	26	26
ENSG00000162383.7	SLC1A7	-1.35608	-0.00526798	0.175074	0.179257	0.00867327	0.109789	7.55304e-10	2	35	35
ENSG00000122490.14	PQLC1	-1.35564	-0.00375334	0.175213	0.179396	0.0148908	0.242439	1.35819e-22	3	11	11
ENSG00000107099.11	DOCK8	1.35537	0.00121219	0.175299	0.179483	0.143219	0.228405	1.57485e-21	9	19	19
ENSG00000083544.9	TDRD3	1.35526	0.0122514	0.175334	0.179519	0.00126278	0.396047	3.64982e-41	5	61	61
ENSG00000227560.1	RP11-139K1.2	-1.35474	-0.0104702	0.1755	0.179686	0.00253256	0.0146634	0.0285932	1	1	1
ENSG00000103932.7	RPAP1	1.35461	0.0081953	0.175543	0.179729	0.00338052	0.0609593	6.0708e-06	6	27	27
ENSG00000169220.13	RGS14	1.35405	0.00206093	0.175722	0.17991	0.0521278	0.138326	2.63205e-12	2	8	8
ENSG00000006118.10	TMEM132A	1.35368	0.716466	0.17584	0.180029	3.56812e-07	0.0303409	0.00165395	1	12	12
ENSG00000115084.8	SLC35F5	1.35365	0.00834987	0.175847	0.180036	0.00289673	0.0849595	7.39332e-08	5	33	33
ENSG00000119673.10	ACOT2	-1.35243	-0.00136071	0.176238	0.180429	0.11458	0.228941	3.0863e-21	14	85	85
ENSG00000273038.1	RP11-479G22.8	1.35217	0.06139	0.17632	0.180512	5.32608e-05	0.209117	6.43689e-19	1	8	8
ENSG00000226742.3	HSBP1L1	-1.35209	-0.00945158	0.176348	0.180541	0.00233127	0.037564	0.000423355	2	21	21
ENSG00000188056.7	TREML4	1.35205	0.003192	0.176359	0.180552	0.0207515	0.243298	2.24362e-22	9	52	52
ENSG00000251402.3	FAM90A25P	1.35178	0.0201961	0.176447	0.180641	0.000529566	0.0711648	7.69556e-07	2	71	71
ENSG00000172938.3	MRGPRD	-1.35175	-0.00606316	0.176457	0.18065	0.00542848	0.024024	0.00519791	4	20	20
ENSG00000240356.2	RPL23AP7	-1.35077	-0.403732	0.17677	0.180966	1.45017e-06	0.303893	4.70383e-29	1	15	15
ENSG00000159904.7	ZNF890P	1.35036	0.00314201	0.176899	0.181096	0.020233	0.207219	1.7532e-19	10	57	57
ENSG00000260382.1	RP11-540B6.2	1.35017	0.013334	0.176962	0.18116	0.00108203	0.159822	3.58454e-14	2	17	17
ENSG00000242296.2	DEFB109P1	1.35015	0.0413667	0.176969	0.181166	0.000223614	0.216912	1.26338e-19	4	27	27
ENSG00000185127.5	C6orf120	-1.35003	-0.00796267	0.177007	0.181205	0.0034643	0.117003	1.96463e-10	4	45	45
ENSG00000132824.9	SERINC3	-1.35002	-0.00385955	0.17701	0.181208	0.0114932	0.0202572	0.00685328	1	9	9
ENSG00000227078.1	AC004448.2	1.34941	0.0256394	0.177205	0.181405	0.000267732	0.0135764	0.0355414	2	14	14
ENSG00000151806.9	GUF1	-1.34839	-0.00653067	0.177534	0.181736	0.00441704	0.176369	5.63294e-16	3	41	41
ENSG00000124701.5	APOBEC2	1.34821	0.00816717	0.17759	0.181792	0.0032659	0.015126	0.0267763	9	47	47
ENSG00000170445.8	HARS	1.34809	0.00556086	0.177628	0.181831	0.00478722	0.0172996	0.0165244	4	38	38
ENSG00000106526.6	ACTR3C	-1.34738	-0.0190317	0.177858	0.182062	0.000507017	0.113991	1.28127e-10	3	14	14
ENSG00000161326.8	DUSP14	1.34713	0.00673326	0.177939	0.182144	0.00541659	0.0123463	0.045632	6	29	29
ENSG00000169180.7	XPO6	-1.34712	-0.0385869	0.17794	0.182145	0.000149795	0.0426839	0.00016994	1	9	9
ENSG00000177409.7	SAMD9L	-1.34679	-0.00734809	0.178049	0.182255	0.00346628	0.152567	7.58092e-14	2	9	9
ENSG00000149090.7	PAMR1	1.3465	0.0156448	0.17814	0.182347	0.000809561	0.0497255	4.71644e-05	2	11	11
ENSG00000223501.4	VPS52	-1.34639	-0.0113968	0.178178	0.182385	0.00184631	0.0367194	0.000523726	3	4	4
ENSG00000106113.14	CRHR2	1.34501	0.00374879	0.178623	0.182834	0.0143068	0.0803976	1.6957e-07	10	83	83
ENSG00000179978.10	RP11-1319K7.1	1.3449	0.00331876	0.178659	0.18287	0.0192631	0.197482	5.98132e-18	5	21	21
ENSG00000163393.8	SLC22A15	1.34453	0.0137281	0.178776	0.182988	0.0011139	0.0829601	1.08577e-07	2	22	22
ENSG00000129038.11	LOXL1	1.34421	0.0312258	0.17888	0.183092	0.000261579	0.0130421	0.039062	1	19	19
ENSG00000177697.13	CD151	1.34227	0.00208875	0.17951	0.183727	0.0439578	0.379448	3.90457e-38	15	66	66
ENSG00000103942.8	HOMER2	-1.34198	-0.00720729	0.179602	0.18382	0.00412471	0.0209212	0.00827411	4	21	21
ENSG00000149488.11	TMC2	1.34196	0.00868273	0.17961	0.183828	0.00264664	0.166975	5.42599e-15	1	34	34
ENSG00000196460.8	RFX8	-1.34176	-0.00488469	0.179673	0.183892	0.00783499	0.110826	3.31871e-10	9	85	85
ENSG00000229358.3	DPY19L1P1	1.34174	0.00568092	0.17968	0.183898	0.00588068	0.238437	1.08702e-21	3	46	46
ENSG00000253669.3	KB-1732A1.1	1.34109	0.103645	0.17989	0.18411	1.74144e-05	0.0397844	0.000239013	2	28	28
ENSG00000213988.5	ZNF90	-1.34103	-0.00393816	0.17991	0.18413	0.0120475	0.210748	3.5735e-19	1	25	25
ENSG00000002016.12	RAD52	1.34088	0.0110104	0.179958	0.184179	0.00176298	0.166216	4.768e-15	2	10	10
ENSG00000152253.4	SPC25	-1.34077	-0.00491005	0.179995	0.184215	0.0148084	0.406947	6.85158e-42	13	84	84
ENSG00000159445.8	THEM4	1.34075	0.0119651	0.180001	0.184222	0.00149563	0.0853241	5.00919e-08	2	32	32
ENSG00000237021.2	RP3-486I3.7	1.34075	0.00325216	0.180002	0.184223	0.0134434	0.170972	2.62948e-15	10	65	65
ENSG00000198796.6	ALPK2	-1.33968	-0.00861816	0.180348	0.184572	0.00281444	0.0144792	0.0298868	4	51	51
ENSG00000164627.13	KIF6	-1.33943	-0.0130675	0.18043	0.184654	0.00133771	0.122564	4.9355e-11	1	10	10
ENSG00000184616.7	AC004166.6	1.33942	0.00236126	0.180435	0.184659	0.0422155	0.233025	2.95091e-21	8	36	36
ENSG00000223396.2	RPS10P7	-1.33865	-0.46938	0.180684	0.18491	4.73135e-06	0.0803571	1.44831e-07	2	15	15
ENSG00000067365.10	METTL22	-1.33858	-0.0333712	0.180708	0.184935	0.000152876	0.0476416	5.20453e-05	2	14	14
ENSG00000270689.1	RP11-712B9.4	-1.33836	-0.0147468	0.180779	0.185006	0.00112135	0.0147913	0.0286853	2	5	5
ENSG00000182165.13	TP53TG1	1.33826	0.00615377	0.180811	0.185038	0.00614925	0.0968229	7.5542e-09	4	54	54
ENSG00000130758.3	MAP3K10	-1.33792	-0.0185963	0.180924	0.185151	0.000644931	0.204108	2.4604e-18	4	23	23
ENSG00000214253.4	FIS1	-1.33758	-0.00385529	0.181032	0.185261	0.0171524	0.183104	1.42859e-16	4	12	12
ENSG00000132793.7	LPIN3	-1.33739	-0.0162779	0.181097	0.185326	0.00067063	0.159042	3.95773e-14	2	16	16
ENSG00000129282.8	MRM1	-1.33728	-0.00656649	0.181132	0.185361	0.00446875	0.0240436	0.00494078	5	28	28
ENSG00000130653.11	PNPLA7	1.3366	0.0049124	0.181353	0.185584	0.00731234	0.0744919	5.66961e-07	2	18	18
ENSG00000213853.5	EMP2	-1.3365	-0.00559908	0.181387	0.185618	0.00623491	0.0656657	2.48598e-06	5	20	20
ENSG00000273336.1	OR7M1P	-1.33647	-0.00966903	0.181395	0.185626	0.00224076	0.0191956	0.0121348	2	28	28
ENSG00000232457.3	SLC16A6P1	1.33626	0.044195	0.181463	0.185695	0.000116747	0.183887	2.63555e-17	2	6	6
ENSG00000186496.6	ZNF396	-1.33539	-0.0348522	0.181748	0.185982	0.000168642	0.0696866	1.18012e-06	3	19	19
ENSG00000131697.13	NPHP4	1.33493	0.00418348	0.181901	0.186136	0.0105295	0.268615	9.07629e-25	4	39	39
ENSG00000172354.5	GNB2	-1.3349	-0.166195	0.18191	0.186145	6.94937e-06	0.0166256	0.0201677	1	9	9
ENSG00000152061.17	RABGAP1L	-1.33474	-0.0351235	0.181961	0.186196	0.000188146	0.170536	2.27541e-15	2	37	37
ENSG00000268912.1	CTD-2619J13.17	-1.33443	-0.0193475	0.182064	0.186301	0.000509948	0.068256	1.67465e-06	3	6	6
ENSG00000170852.6	KBTBD2	-1.33395	-0.116836	0.18222	0.186457	1.46418e-05	0.0646731	3.04052e-06	1	15	15
ENSG00000182851.2	GPIHBP1	-1.33382	-0.00491159	0.182264	0.186502	0.00740729	0.0576707	1.17328e-05	8	40	40
ENSG00000075975.11	MKRN2	1.33349	0.00587919	0.182369	0.186608	0.00553681	0.087543	4.42232e-08	13	61	61
ENSG00000134287.5	ARF3	1.33245	0.00445065	0.182713	0.186954	0.00965302	0.0137178	0.0347842	6	64	64
ENSG00000126602.6	TRAP1	1.3309	0.000867042	0.183222	0.187467	0.247833	0.413865	2.36442e-43	4	16	16
ENSG00000077782.15	FGFR1	1.33076	0.0182522	0.183268	0.187513	0.000637783	0.0397374	0.00030802	5	28	28
ENSG00000110042.3	DTX4	1.33052	0.00899967	0.183346	0.187592	0.00193091	0.123797	3.54174e-11	3	26	26
ENSG00000167646.9	DNAAF3	-1.3304	-0.00446658	0.183388	0.187634	0.0096856	0.0154514	0.0237119	12	48	48
ENSG00000197978.8	GOLGA6L9	-1.33033	-0.00750486	0.18341	0.187656	0.00364404	0.0359677	0.000510596	4	60	60
ENSG00000124713.5	GNMT	1.32988	0.00250183	0.183559	0.187806	0.0320094	0.247429	7.50086e-23	3	16	16
ENSG00000100714.11	MTHFD1	-1.32951	-0.00790066	0.183679	0.187928	0.00305472	0.240472	6.64786e-22	2	19	19
ENSG00000250731.1	TPM3P6	-1.32866	-0.00925289	0.18396	0.18821	0.0022407	0.227625	3.73467e-21	1	19	19
ENSG00000168958.15	MFF	-1.32805	-0.0124004	0.18416	0.188412	0.00126791	0.0572969	7.28041e-06	1	13	13
ENSG00000169230.5	PRELID1	-1.32785	-0.00447604	0.184229	0.188481	0.0106281	0.149059	2.08627e-13	5	30	30
ENSG00000162669.11	HFM1	1.32561	0.00721887	0.184968	0.189225	0.00395956	0.229335	1.81746e-21	6	65	65
ENSG00000148296.5	SURF6	1.32427	0.0060033	0.185413	0.189674	0.00442998	0.208536	1.00422e-18	13	49	49
ENSG00000228570.3	NUTM2E	-1.32386	-0.00468423	0.185551	0.189813	0.00937843	0.37879	6.61468e-38	12	70	70
ENSG00000214456.4	PLIN5	-1.32359	-0.00414086	0.18564	0.189902	0.0107775	0.0653469	2.50318e-06	10	35	35
ENSG00000156171.10	DRAM2	-1.32323	-0.00438309	0.185758	0.190021	0.0106475	0.456448	6.4851e-50	9	55	55
ENSG00000179362.10	HMGN2P46	-1.32322	-0.0127388	0.185762	0.190025	0.00117244	0.137179	2.14273e-12	4	37	37
ENSG00000162426.10	SLC45A1	-1.32321	-0.0092292	0.185765	0.190028	0.00212071	0.0278819	0.00245906	7	41	41
ENSG00000256937.1	RP11-436I9.5	-1.32254	-0.00891372	0.18599	0.190255	0.00220502	0.108562	7.12726e-10	1	14	14
ENSG00000175518.6	UBQLNL	1.32171	0.0061545	0.186264	0.190531	0.00571402	0.0451781	0.00011193	16	90	90
ENSG00000159212.8	CLIC6	1.32161	0.00882246	0.186299	0.190566	0.00249169	0.238283	4.52782e-22	5	19	19
ENSG00000141141.10	DDX52	1.32103	0.0262434	0.18649	0.190758	0.00022786	0.0284868	0.00210219	1	12	12
ENSG00000230812.1	RP4-794H19.4	1.32083	0.01418	0.186559	0.190827	0.000975165	0.0323642	0.0011511	3	28	28
ENSG00000006042.7	TMEM98	-1.32076	-0.0331701	0.18658	0.190849	0.000160478	0.126147	3.15593e-11	2	18	18
ENSG00000266289.1	RP11-1C8.6	1.32036	0.0097006	0.186714	0.190984	0.00252318	0.0748241	4.59493e-07	3	29	29
ENSG00000128322.6	IGLL1	1.31903	0.0129084	0.18716	0.191433	0.00107989	0.0149621	0.0274534	1	6	6
ENSG00000196511.9	TPK1	-1.31817	-0.00314637	0.187445	0.19172	0.0186011	0.0233027	0.00589095	11	83	83
ENSG00000057757.5	PITHD1	1.31813	0.00872975	0.187462	0.191737	0.00251167	0.0287916	0.00189857	2	16	16
ENSG00000126785.8	RHOJ	1.31725	0.0129713	0.187755	0.192033	0.00131678	0.0139604	0.0323527	2	9	9
ENSG00000263164.1	RP11-333E1.2	1.31705	0.00724262	0.187823	0.192101	0.00363973	0.0145157	0.0299098	5	13	13
ENSG00000204110.6	RP1-153P14.8	1.31597	0.00454245	0.188184	0.192464	0.00932291	0.243287	2.80138e-22	7	59	59
ENSG00000065268.6	WDR18	-1.31592	-0.00470584	0.1882	0.192481	0.00811583	0.587662	9.77554e-78	6	39	39
ENSG00000242110.3	AMACR	-1.31566	-0.00139157	0.188288	0.192568	0.104284	0.397189	1.82001e-40	5	35	35
ENSG00000077454.11	LRCH4	-1.31552	-0.007861	0.188335	0.192616	0.00330664	0.0184905	0.0143415	2	11	11
ENSG00000056050.6	C4orf27	1.31497	0.051196	0.18852	0.192802	9.08644e-05	0.0139279	0.0312404	1	15	15
ENSG00000198039.7	ZNF273	-1.31473	-0.178261	0.1886	0.192883	6.31616e-06	0.199533	3.82982e-18	1	28	28
ENSG00000154229.7	PRKCA	-1.31428	-0.0223759	0.188751	0.193035	0.000357546	0.0916803	9.17065e-09	2	38	38
ENSG00000173258.8	ZNF483	-1.31414	-0.0725488	0.1888	0.193084	3.38143e-05	0.0756307	3.32189e-07	1	24	24
ENSG00000065802.7	ASB1	1.31396	0.00913507	0.18886	0.193145	0.00218152	0.0956745	1.05958e-08	1	5	5
ENSG00000251532.1	CTD-2245E15.3	1.31384	0.00317855	0.188901	0.193186	0.0190304	0.0551996	1.87407e-05	13	79	79
ENSG00000204933.2	CD177P1	-1.31329	-0.00136013	0.189085	0.193371	0.101541	0.105081	1.45737e-09	16	62	62
ENSG00000106638.11	TBL2	-1.31315	-0.00182241	0.189134	0.193421	0.0684282	0.088015	2.48237e-08	4	15	15
ENSG00000173950.11	XXYLT1	-1.31307	-0.0146479	0.18916	0.193447	0.000870565	0.0880008	3.83863e-08	1	22	22
ENSG00000223572.5	CKMT1A	1.31293	0.0297797	0.189207	0.193494	0.000256976	0.0139249	0.0340647	3	25	25
ENSG00000272102.1	RP3-355L5.5	1.31245	0.0465553	0.18937	0.193658	8.79827e-05	0.0175282	0.0164101	1	6	6
ENSG00000072778.15	ACADVL	1.31168	0.00539455	0.189629	0.193919	0.00719715	0.0186461	0.0139797	8	44	44
ENSG00000132563.11	REEP2	1.31123	0.00596143	0.18978	0.194071	0.00509382	0.0151386	0.0260114	2	5	5
ENSG00000089876.7	DHX32	1.31116	0.00545772	0.189805	0.194096	0.00648966	0.111482	5.57369e-10	5	35	35
ENSG00000135093.8	USP30	-1.31107	-0.00656125	0.189835	0.194127	0.00439262	0.0312499	0.00143692	7	20	20
ENSG00000171160.13	MORN4	1.3104	0.00367489	0.190061	0.194353	0.0113023	0.231855	6.30687e-21	5	25	25
ENSG00000119203.9	CPSF3	-1.31034	-0.020064	0.190082	0.194375	0.000481305	0.0426065	0.000184653	5	31	31
ENSG00000140943.12	MBTPS1	1.31031	0.0143261	0.190091	0.194385	0.0022377	0.0572586	5.26298e-06	3	17	17
ENSG00000125850.6	OVOL2	1.31026	0.0417102	0.190107	0.194401	8.63249e-05	0.0451092	0.000107174	4	38	38
ENSG00000112977.11	DAP	1.309	0.00158195	0.190535	0.194831	0.0730533	0.303108	1.3871e-28	5	28	28
ENSG00000102468.6	HTR2A	-1.30886	-0.00510457	0.190583	0.194879	0.00325923	0.196848	1.09621e-17	6	33	33
ENSG00000254333.1	CTC-367J11.1	-1.30848	-0.0119671	0.19071	0.195007	0.00139471	0.141883	1.33493e-12	4	32	32
ENSG00000143590.9	EFNA3	-1.30847	-0.00752518	0.190713	0.195011	0.00307211	0.0250109	0.00433901	7	33	33
ENSG00000228157.2	AC007952.5	1.30828	0.00195754	0.190778	0.195076	0.0438767	0.213089	3.96059e-19	8	44	44
ENSG00000235994.4	RP3-470B24.5	-1.30784	-0.0617698	0.190928	0.195227	5.89571e-05	0.0894918	3.04359e-08	2	10	10
ENSG00000112159.7	MDN1	-1.30756	-0.00879715	0.191024	0.195323	0.00236443	0.0759789	3.00564e-07	6	37	37
[truncated: 5,267 more rows]

## Sheet: Skin_Sun_Exposed
gene	gene_name	zscore	effect_size	pvalue	adjusted_pvalue	var_g	pred_perf_r2	pred_perf_pval	n_snps_used	n_snps_in_cov	n_snps_in_model
[truncated: 8,062 more rows]

[truncated: 7 more sheets: Skin_Not_Sun_Exposed, Cells_EBV-transformed, Cell_Transformed_fibroblast, Esophagus_Gastroesophageal, Esophagus_Mucosa, Esophagus_Muscularis, Vagina]
