# Supplementary material for: Identifying Shared Risk Genes for Asthma, Hay Fever, and Eczema by Multi-Trait and Multiomic Association Analyses
Source: Front Genet. 2020 Apr 16;11:270. doi: 10.3389/fgene.2020.00270 (PMC7176997; doi:10.3389/fgene.2020.00270)
Supplement: Supplementary file 5 [file Table_5.XLSX]

## Sheet: selected_genes(10_issues)
MetaXcan results for eczema in 10 tissues/cells
Whole blood
gene	gene_name	zscore	effect_size	pvalue	adjusted_pvalue	var_g	pred_perf_r2	pred_perf_pval	n_snps_used	n_snps_in_cov	n_snps_in_model
ENSG00000204366.3	ZBTB12	7.19164	0.00506656	6.40162e-13	7.99318e-13	0.104409	0.291356	7.00691e-27	7	15	15
ENSG00000213171.2	LINGO4	-6.98518	-0.0158333	2.84484e-12	3.50855e-12	0.0104942	0.0590111	1.39505e-05	8	23	23
ENSG00000204304.7	PBX2	-6.88381	-0.0121294	5.82732e-12	7.14436e-12	0.0153053	0.0609105	1.10409e-05	10	26	26
ENSG00000203896.5	LIME1	6.71806	0.0184881	1.84159e-11	2.23644e-11	0.00658826	0.0572684	1.91951e-05	2	4	4
ENSG00000170606.9	HSPA4	-6.68943	-0.0972901	2.24044e-11	2.71641e-11	0.00027233	0.0624711	9.02755e-06	3	29	29
ENSG00000214892.4	USP8P1	6.41937	0.00529993	1.36843e-10	1.63456e-10	0.0734036	0.18826	8.1284e-17	4	11	11
ENSG00000115607.5	IL18RAP	6.25679	0.117198	3.92981e-10	4.65343e-10	0.000169033	0.403967	7.05222e-39	5	91	91
ENSG00000204315.3	FKBPL	5.76062	0.00961198	8.38034e-09	9.67692e-09	0.0189027	0.0357242	0.000787643	42	90	90
ENSG00000160678.7	S100A1	-5.72372	-0.0562887	1.04219e-08	1.20128e-08	0.000446033	0.0648938	5.52766e-06	3	21	21
ENSG00000160712.8	IL6R	5.6102	0.0152955	2.02097e-08	2.31686e-08	0.00725179	0.0748513	1.0896e-06	6	17	17
ENSG00000213722.4	DDAH2	-5.55917	-0.0118841	2.71066e-08	3.10006e-08	0.010856	0.0437874	0.000196701	9	18	18
ENSG00000197375.8	SLC22A5	-5.3772	-0.00671345	7.56551e-08	8.57995e-08	0.0334003	0.166638	4.28943e-14	8	46	46
ENSG00000204305.9	AGER	5.35158	0.00892502	8.71911e-08	9.87677e-08	0.0174332	0.0672355	4.28224e-06	17	27	27
ENSG00000197457.5	STMN3	-5.32046	-0.0191547	1.03504e-07	1.17083e-07	0.00384835	0.0936937	2.87611e-08	8	40	40
ENSG00000092020.6	PPP2R3C	4.97134	0.0566142	6.64923e-07	7.40825e-07	0.000411007	0.402467	3.46385e-39	3	20	20
Lung
gene	gene_name	zscore	effect_size	pvalue	adjusted_pvalue	var_g	pred_perf_r2	pred_perf_pval	n_snps_used	n_snps_in_cov	n_snps_in_model
ENSG00000143434.11	SEMA6C	10.2625	0.019996	1.0397e-24	1.62731e-24	0.0109256	0.126911	1.87938e-11	4	19	19
ENSG00000213171.2	LINGO4	-9.36348	-0.0111428	7.715e-21	1.12097e-20	0.0409174	0.0797535	1.36251e-07	9	44	44
ENSG00000204308.6	RNF5	-6.57556	-0.00787263	4.84715e-11	5.83958e-11	0.0327439	0.0817994	1.10971e-07	16	23	23
ENSG00000143631.10	FLG	6.18343	0.0170768	6.27217e-10	7.39856e-10	0.00665538	0.219991	9.14989e-20	2	17	17
ENSG00000196126.6	HLA-DRB1	-5.79997	-0.0175305	6.63249e-09	7.67337e-09	0.00519306	0.360126	2.73009e-35	11	32	32
ENSG00000256166.1	XXbac-BPG248L24.13	-5.74987	-0.00675118	8.93101e-09	1.03074e-08	0.0275739	0.235849	5.21147e-22	22	36	36
ENSG00000115607.5	IL18RAP	5.6428	0.208483	1.6731e-08	1.92103e-08	4.25168e-05	0.0899148	2.06131e-08	1	21	21
ENSG00000204301.5	NOTCH4	-5.57515	-0.00327514	2.4731e-08	2.8305e-08	0.146659	0.235257	1.23387e-21	34	66	66
ENSG00000255468.2	RP11-867G23.8	5.26617	0.121714	1.393e-07	1.57192e-07	0.000102439	0.0181269	0.0145486	1	7	7
ENSG00000244731.3	C4A	-5.10848	-0.00355661	3.24754e-07	3.63944e-07	0.0915627	0.328294	6.63121e-32	31	52	52
Skin sun exposed
gene	gene_name	zscore	effect_size	pvalue	adjusted_pvalue	var_g	pred_perf_r2	pred_perf_pval	n_snps_used	n_snps_in_cov	n_snps_in_model
ENSG00000213171.2	LINGO4	-8.50255	-0.0069777	1.85466e-17	2.52561e-17	0.0927823	0.334725	1.28312e-34	16	70	70
ENSG00000163216.6	SPRR2D	8.03653	0.0296759	9.2422e-16	1.21833e-15	0.0040875	0.0990099	1.36934e-09	7	50	50
ENSG00000203896.5	LIME1	6.93641	0.0150549	4.02188e-12	4.94601e-12	0.00994829	0.141844	8.27416e-14	5	24	24
ENSG00000204267.9	TAP2	6.91097	0.00810492	4.81362e-12	5.91088e-12	0.0374781	0.214703	6.00876e-21	36	81	81
ENSG00000263033.1	RP11-396B14.2	-6.52928	-0.143603	6.60861e-11	7.94135e-11	0.000118903	0.0254654	0.0027962	1	10	10
ENSG00000231852.2	CYP21A2	5.96151	0.00571195	2.49912e-09	2.91459e-09	0.0460138	0.192702	1.52604e-18	21	35	35
ENSG00000204315.3	FKBPL	-5.91365	-0.0146994	3.34599e-09	3.89291e-09	0.00816858	0.0275908	0.00163486	8	16	16
ENSG00000204308.6	RNF5	-5.83186	-0.0227518	5.48132e-09	6.35146e-09	0.00288657	0.0461533	4.83491e-05	5	10	10
ENSG00000172155.7	LCE1D	-5.52378	-0.00470392	3.3178e-08	3.78815e-08	0.064786	0.525249	1.40725e-65	1	12	12
ENSG00000204301.5	NOTCH4	-5.47909	-0.00409661	4.27521e-08	4.87116e-08	0.0928287	0.224694	9.10424e-22	24	46	46
ENSG00000186226.7	LCE1E	-5.42671	-0.00500457	5.7403e-08	6.52473e-08	0.055302	0.502272	2.18243e-61	6	34	34
ENSG00000204305.9	AGER	5.18025	0.009735	2.21585e-07	2.491e-07	0.0140945	0.0567053	5.33195e-06	11	22	22
ENSG00000143375.10	CGN	5.11614	0.0184319	3.11845e-07	3.49593e-07	0.00408189	0.0700396	4.50968e-07	10	69	69
Skin not sun exposed
gene	gene_name	zscore	effect_size	pvalue	adjusted_pvalue	var_g	pred_perf_r2	pred_perf_pval	n_snps_used	n_snps_in_cov	n_snps_in_model
ENSG00000213171.2	LINGO4	-8.48363	-0.00659442	2.1827e-17	2.9683e-17	0.10929	0.262882	9.10014e-21	8	24	24
ENSG00000203786.5	KPRP	-7.18298	-0.0861649	6.82097e-13	8.51232e-13	0.000453186	0.0309251	0.0032723	6	51	51
ENSG00000203896.5	LIME1	6.73178	0.0502046	1.67594e-11	2.03687e-11	0.0008436	0.0252882	0.00769213	2	9	9
ENSG00000204356.7	NELFE	-6.52024	-0.0152558	7.01972e-11	8.43117e-11	0.00928932	0.057836	4.65182e-05	13	22	22
ENSG00000186226.7	LCE1E	-6.45848	-0.00793762	1.05763e-10	1.266e-10	0.034164	0.363151	1.18786e-30	6	42	42
ENSG00000204308.6	RNF5	-6.42252	-0.00574091	1.34041e-10	1.60135e-10	0.0526588	0.158137	1.03628e-12	13	21	21
ENSG00000204301.5	NOTCH4	-6.20229	-0.00347535	5.5649e-10	6.57075e-10	0.162284	0.282534	2.76029e-23	19	31	31
ENSG00000204315.3	FKBPL	-6.07132	-0.0241648	1.26861e-09	1.48778e-09	0.00287063	0.0137154	0.0495133	5	7	7
ENSG00000197622.8	CDC42SE1	6.0629	0.0264061	1.33688e-09	1.56718e-09	0.00268228	0.0289872	0.00439464	3	12	12
ENSG00000204267.9	TAP2	5.63913	0.0075458	1.7091e-08	1.96202e-08	0.0300662	0.121117	1.40377e-09	30	60	60
ENSG00000185962.1	LCE3A	-5.61911	-0.181671	1.91939e-08	2.20134e-08	4.98634e-05	0.0895556	3.3233e-07	2	11	11
ENSG00000262636.1	CTD-3088G3.4	5.61894	0.0989239	1.9213e-08	2.20351e-08	0.000180322	0.0283426	0.00478991	1	13	13
ENSG00000172155.7	LCE1D	-5.51194	-0.0063246	3.54895e-08	4.04983e-08	0.0355633	0.488745	5.01934e-46	5	34	34
ENSG00000173727.7	AP000769.1	5.26617	0.298682	1.393e-07	1.57192e-07	1.70596e-05	0.0506663	0.00011373	1	10	10
ENSG00000225556.1	C2CD4D	-5.12437	-0.0109154	2.98537e-07	3.34793e-07	0.0108905	0.0568179	5.55714e-05	7	37	37
Cells_EBV-transformed_lymphocyte
gene	gene_name	zscore	effect_size	pvalue	adjusted_pvalue	var_g	pred_perf_r2	pred_perf_pval	n_snps_used	n_snps_in_cov	n_snps_in_model
ENSG00000196754.6	S100A2	7.42973	0.150514	1.0882e-13	1.37884e-13	0.000116128	0.0916254	0.00226644	1	5	5
ENSG00000204308.6	RNF5	-5.98587	-0.0183648	2.15239e-09	2.5133e-09	0.00615146	0.0471932	0.0460994	5	8	8
ENSG00000186226.7	LCE1E	-5.50661	-0.0484848	3.658e-08	4.17323e-08	0.000946538	0.057474	0.0220773	1	10	10
ENSG00000221988.8	PPT2	5.43823	0.00995019	5.38122e-08	6.11981e-08	0.018133	0.0627532	0.0193962	17	42	42
ENSG00000256166.1	XXbac-BPG248L24.13	-5.32107	-0.0483021	1.03157e-07	1.16693e-07	0.000411182	0.0856283	0.00427214	2	12	12
ENSG00000196126.6	HLA-DRB1	-4.942	-0.00453487	7.73271e-07	8.60483e-07	0.0477152	0.267207	1.24072e-07	27	54	54
Cells_transformed_fibroblasts
gene	gene_name	zscore	effect_size	pvalue	adjusted_pvalue	var_g	pred_perf_r2	pred_perf_pval	n_snps_used	n_snps_in_cov	n_snps_in_model
ENSG00000204256.8	BRD2	-6.51652	-0.0125836	7.19565e-11	8.6407e-11	0.0133746	0.0194707	0.0284025	11	29	29
ENSG00000101246.15	ARFRP1	-6.24778	-0.0162743	4.1634e-10	4.92768e-10	0.00626718	0.015562	0.0473881	3	6	6
ENSG00000204482.6	LST1	6.18178	0.00733281	6.33845e-10	7.4761e-10	0.0389339	0.103084	2.23145e-07	38	69	69
ENSG00000197114.7	ZGPAT	-6.05448	-0.0181929	1.4087e-09	1.65065e-09	0.00472909	0.0841029	2.80815e-06	6	21	21
ENSG00000204314.6	PRRT1	5.58712	0.0255124	2.30866e-08	2.64379e-08	0.00249952	0.0204385	0.0248549	6	12	12
ENSG00000143631.10	FLG	5.53708	0.00516671	3.07551e-08	3.51368e-08	0.0604752	0.483459	2.55048e-41	10	56	56
ENSG00000203786.5	KPRP	5.52378	0.0526759	3.3178e-08	3.78815e-08	0.000524153	0.0174604	0.036867	1	5	5
Esophagus_Gastroesophageal_Junction
gene	gene_name	zscore	effect_size	pvalue	adjusted_pvalue	var_g	pred_perf_r2	pred_perf_pval	n_snps_used	n_snps_in_cov	n_snps_in_model
ENSG00000258366.3	RTEL1	-7.79942	-0.0263215	6.21928e-15	8.06965e-15	0.00510817	0.0579177	0.0012069	8	29	29
ENSG00000204305.9	AGER	7.00543	0.00720992	2.46232e-12	3.04041e-12	0.0481308	0.0914243	3.78664e-05	17	32	32
ENSG00000143437.16	ARNT	-6.96415	-0.0251135	3.30389e-12	4.06965e-12	0.00516881	0.0759574	0.000183209	6	81	81
ENSG00000248290.1	TNXA	6.66779	0.0503363	2.59677e-11	3.1446e-11	0.00087446	0.0330055	0.0127758	3	6	6
ENSG00000159445.8	THEM4	-6.33623	-0.0259428	2.35458e-10	2.79993e-10	0.00304039	0.0641242	0.000648963	4	63	63
ENSG00000166278.10	C2	5.69194	0.00926275	1.25604e-08	1.44557e-08	0.0209455	0.0563996	0.00142923	25	35	35
ENSG00000204301.5	NOTCH4	-5.43786	-0.0035231	5.39238e-08	6.1324e-08	0.127923	0.211813	2.78417e-11	13	21	21
ENSG00000159377.6	PSMB4	4.9688	0.0106946	6.73681e-07	7.50503e-07	0.0111229	0.0939442	3.21099e-05	4	43	43
Esophagus_Mucosa
gene	gene_name	zscore	effect_size	pvalue	adjusted_pvalue	var_g	pred_perf_r2	pred_perf_pval	n_snps_used	n_snps_in_cov	n_snps_in_model
ENSG00000143365.12	RORC	9.03324	0.0992959	1.66659e-19	2.3603e-19	0.000386602	0.0196451	0.015032	3	12	12
ENSG00000203896.5	LIME1	6.78646	0.235892	1.1492e-11	1.40105e-11	3.9478e-05	0.0491057	0.000102752	1	8	8
ENSG00000248290.1	TNXA	6.10832	0.0148805	1.00686e-09	1.18306e-09	0.00962911	0.0426303	0.000297447	6	13	13
ENSG00000213171.2	LINGO4	-5.88986	-0.00863391	3.86511e-09	4.49156e-09	0.0251616	0.0758431	1.11511e-06	5	31	31
ENSG00000204305.9	AGER	5.75289	0.00872428	8.77319e-09	1.01267e-08	0.0206994	0.0638777	8.60953e-06	14	32	32
ENSG00000143631.10	FLG	5.36949	0.0371738	7.89583e-08	8.95144e-08	0.00106013	0.0477126	0.000130322	3	17	17
ENSG00000206344.6	HCG27	5.19346	0.00740634	2.06416e-07	2.32183e-07	0.0246946	0.244449	5.6251e-21	9	28	28
Esophagus_Muscularis
gene	gene_name	zscore	effect_size	pvalue	adjusted_pvalue	var_g	pred_perf_r2	pred_perf_pval	n_snps_used	n_snps_in_cov	n_snps_in_model
ENSG00000159352.11	PSMD4	-11.0436	-0.0419572	2.35422e-28	3.95246e-28	0.00316334	0.0656976	1.41722e-05	5	24	24
ENSG00000204305.9	AGER	6.85657	0.00863958	7.05352e-12	8.63406e-12	0.0296986	0.130615	2.198e-10	8	17	17
ENSG00000204308.6	RNF5	-5.90674	-0.00744597	3.48941e-09	4.05837e-09	0.0294808	0.161352	1.65954e-12	14	26	26
ENSG00000248290.1	TNXA	5.77472	0.00413116	7.70817e-09	8.90686e-09	0.107219	0.221559	5.23323e-18	19	30	30
ENSG00000143379.8	SETDB1	-5.62437	-0.0223585	1.86181e-08	2.13583e-08	0.00425862	0.0181613	0.0228503	3	24	24
ENSG00000258366.3	RTEL1	-5.60314	-0.0124078	2.10504e-08	2.41243e-08	0.0105082	0.167901	4.98109e-13	4	25	25
ENSG00000143631.10	FLG	5.459	0.0218213	4.78825e-08	5.45065e-08	0.00348594	0.308884	2.05941e-25	3	21	21
ENSG00000197457.5	STMN3	5.40938	0.0236633	6.3245e-08	7.18306e-08	0.00260073	0.0682567	9.32799e-06	1	11	11
Vagina
gene	gene_name	zscore	effect_size	pvalue	adjusted_pvalue	var_g	pred_perf_r2	pred_perf_pval	n_snps_used	n_snps_in_cov	n_snps_in_model
ENSG00000143436.6	MRPL9	9.6838	0.0318266	3.53336e-22	5.26764e-22	0.0047071	0.0677761	0.0164643	4	57	57
ENSG00000163202.4	LCE3D	-8.38823	-0.0121952	4.9352e-17	6.66608e-17	0.0240161	0.0776635	0.010078	6	25	25
ENSG00000163218.10	PGLYRP4	-6.40022	-0.0131395	1.55155e-10	1.85137e-10	0.0117376	0.22388	2.45838e-06	5	31	31
ENSG00000143631.10	FLG	6.04544	0.00466218	1.48999e-09	1.7451e-09	0.0898604	0.154979	8.3002e-05	25	152	152
ENSG00000162300.7	ZFPL1	5.1655	0.0424217	2.39792e-07	2.69394e-07	0.000655096	0.054822	0.0330648	2	14	14
Threshold p-value
tissue/cell	number of genes	P	threshold
Whole blood	5519	0.05	8.71718e-07
lung	6939	0.05	8.71718e-07
Skin_Sun_Exposed	8062	0.05	8.71718e-07
Skin_Not_Sun_Exposed	6694	0.05	8.71718e-07
Cells_EBV-transformed_lymphocyte	2738	0.05	8.71718e-07
Cells_transformed_fibroblasts	6551	0.05	8.71718e-07
Esophagus_Gastroesophageal_Junction	4661	0.05	8.71718e-07
Esophagus_Mucosa	7193	0.05	8.71718e-07
Esophagus_Muscularis	6844	0.05	8.71718e-07
Vagina	2157	0.05	8.71718e-07
	57358

## Sheet: Whole_Blood
gene	gene_name	zscore	effect_size	pvalue	adjusted_pvalue	var_g	pred_perf_r2	pred_perf_pval	n_snps_used	n_snps_in_cov	n_snps_in_model
ENSG00000204366.3	ZBTB12	7.19164	0.00506656	6.40162e-13	7.99318e-13	0.104409	0.291356	7.00691e-27	7	15	15
ENSG00000213171.2	LINGO4	-6.98518	-0.0158333	2.84484e-12	3.50855e-12	0.0104942	0.0590111	1.39505e-05	8	23	23
ENSG00000204304.7	PBX2	-6.88381	-0.0121294	5.82732e-12	7.14436e-12	0.0153053	0.0609105	1.10409e-05	10	26	26
ENSG00000203896.5	LIME1	6.71806	0.0184881	1.84159e-11	2.23644e-11	0.00658826	0.0572684	1.91951e-05	2	4	4
ENSG00000170606.9	HSPA4	-6.68943	-0.0972901	2.24044e-11	2.71641e-11	0.00027233	0.0624711	9.02755e-06	3	29	29
ENSG00000214892.4	USP8P1	6.41937	0.00529993	1.36843e-10	1.63456e-10	0.0734036	0.18826	8.1284e-17	4	11	11
ENSG00000115607.5	IL18RAP	6.25679	0.117198	3.92981e-10	4.65343e-10	0.000169033	0.403967	7.05222e-39	5	91	91
ENSG00000204315.3	FKBPL	5.76062	0.00961198	8.38034e-09	9.67692e-09	0.0189027	0.0357242	0.000787643	42	90	90
ENSG00000160678.7	S100A1	-5.72372	-0.0562887	1.04219e-08	1.20128e-08	0.000446033	0.0648938	5.52766e-06	3	21	21
ENSG00000160712.8	IL6R	5.6102	0.0152955	2.02097e-08	2.31686e-08	0.00725179	0.0748513	1.0896e-06	6	17	17
ENSG00000213722.4	DDAH2	-5.55917	-0.0118841	2.71066e-08	3.10006e-08	0.010856	0.0437874	0.000196701	9	18	18
ENSG00000197375.8	SLC22A5	-5.3772	-0.00671345	7.56551e-08	8.57995e-08	0.0334003	0.166638	4.28943e-14	8	46	46
ENSG00000204305.9	AGER	5.35158	0.00892502	8.71911e-08	9.87677e-08	0.0174332	0.0672355	4.28224e-06	17	27	27
ENSG00000197457.5	STMN3	-5.32046	-0.0191547	1.03504e-07	1.17083e-07	0.00384835	0.0936937	2.87611e-08	8	40	40
ENSG00000092020.6	PPP2R3C	4.97134	0.0566142	6.64923e-07	7.40825e-07	0.000411007	0.402467	3.46385e-39	3	20	20
ENSG00000255362.1	RP11-619A14.3	-4.8324	-0.0326577	1.34899e-06	1.49435e-06	0.00117232	0.0290548	0.00265948	2	10	10
ENSG00000228264.1	RP11-350G8.7	4.68595	0.010988	2.78666e-06	3.06882e-06	0.0104596	0.0242762	0.00614202	6	26	26
ENSG00000159445.8	THEM4	-4.5974	-0.0108343	4.27797e-06	4.69478e-06	0.00696899	0.233104	4.76314e-21	6	56	56
ENSG00000256166.1	XXbac-BPG248L24.13	-4.58364	-0.00481293	4.56951e-06	5.01205e-06	0.0367158	0.284744	8.4367e-26	17	27	27
ENSG00000163218.10	PGLYRP4	4.55446	0.00715305	5.25213e-06	5.75428e-06	0.0202702	0.0356456	0.000793342	7	27	27
ENSG00000143554.9	SLC27A3	-4.4595	-0.0234846	8.21512e-06	8.96805e-06	0.00166426	0.0265952	0.00385256	5	32	32
ENSG00000258366.3	RTEL1	-4.34773	-0.00470842	1.37551e-05	1.49534e-05	0.0419456	0.101681	9.57161e-09	3	17	17
ENSG00000198563.9	DDX39B	3.93694	0.00299915	8.25276e-05	8.84341e-05	0.0867349	0.186759	6.00595e-16	11	15	15
ENSG00000196126.6	HLA-DRB1	3.92092	0.0116512	8.82111e-05	9.4474e-05	0.00576734	0.15896	7.77201e-14	7	21	21
ENSG00000168300.9	PCMTD1	-3.72915	-0.0429175	0.000192123	0.000204488	0.000471914	0.0201052	0.011755	3	43	43
ENSG00000204338.4	CYP21A1P	-3.65603	-0.002671	0.000256151	0.000272013	0.0960162	0.198503	3.08327e-17	35	59	59
ENSG00000213676.6	ATF6B	3.64613	0.0120367	0.000266218	0.000282617	0.00464189	0.0246597	0.00585945	4	15	15
ENSG00000231852.2	CYP21A2	3.64342	0.00858737	0.00026904	0.000285589	0.00717949	0.0463042	0.000118947	9	20	20
ENSG00000151498.7	ACAD8	3.58337	0.00889742	0.000339186	0.000359388	0.0094875	0.200549	2.95118e-17	6	54	54
ENSG00000272053.1	RP11-367G6.3	3.5703	0.0317626	0.000356567	0.000377653	0.000631858	0.018085	0.0171746	3	50	50
ENSG00000142252.6	GEMIN7	-3.55376	-0.0721768	0.00037977	0.000402028	0.000129994	0.0213941	0.0102789	2	9	9
ENSG00000183773.11	AIFM3	-3.55239	-0.00689428	0.000381751	0.000404108	0.0147523	0.233149	2.13199e-20	6	40	40
ENSG00000204713.6	TRIM27	3.52109	0.00307132	0.000429781	0.000454524	0.077152	0.332499	1.65882e-30	26	56	56
ENSG00000151952.10	TMEM132D	3.50303	0.025402	0.000459991	0.000486211	0.000964732	0.0318963	0.00156381	5	40	40
ENSG00000255557.1	RP11-770G2.2	3.49036	0.00773853	0.00048237	0.000509674	0.0114595	0.108975	2.08948e-09	5	18	18
ENSG00000204388.5	HSPA1B	-3.48752	-0.0134741	0.000487527	0.00051508	0.00374813	0.0193306	0.0149274	3	8	8
ENSG00000205710.3	C17orf107	3.47992	0.0149133	0.000501567	0.000529794	0.00298975	0.191824	1.96218e-16	6	29	29
ENSG00000117650.8	NEK2	-3.40605	-0.00696363	0.000659099	0.000694689	0.01342	0.0264768	0.00429859	6	39	39
ENSG00000146426.13	TIAM2	-3.38993	-0.00546307	0.000699113	0.00073652	0.02534	0.326606	8.86574e-32	2	20	20
ENSG00000255002.1	CTD-2509G16.2	-3.37986	-0.0112021	0.00072523	0.000763813	0.00540917	0.114171	8.64455e-10	3	28	28
ENSG00000214659.4	KRT8P26	3.33854	0.00717681	0.00084221	0.000885971	0.0122086	0.156206	2.76487e-13	1	9	9
ENSG00000130803.10	ZNF317	3.31827	0.0248748	0.000905785	0.000952303	0.00107225	0.0798113	4.05136e-07	6	17	17
ENSG00000130518.12	KIAA1683	3.20712	0.00730656	0.0013407	0.00140521	0.0110334	0.188603	5.95065e-16	5	15	15
ENSG00000204351.7	SKIV2L	3.20251	0.002941	0.00136234	0.00142772	0.0558176	0.30459	2.9603e-27	4	7	7
ENSG00000270433.1	RP11-124D2.7	-3.17786	-0.00944234	0.00148368	0.00155384	0.0055866	0.0567202	2.07441e-05	4	28	28
ENSG00000158113.8	LRRC43	-3.17189	-0.0125079	0.0015145	0.00158586	0.00372506	0.0352979	0.00090509	1	3	3
ENSG00000169567.7	HINT1	-3.15359	-0.0128086	0.00161274	0.0016879	0.00289079	0.0327441	0.00147405	3	20	20
ENSG00000159352.11	PSMD4	-3.15112	-0.0709857	0.00162644	0.00170212	0.00011746	0.0137333	0.0390437	2	15	15
ENSG00000188559.9	RALGAPA2	3.10488	0.0138132	0.00190355	0.00198967	0.00274936	0.0733936	1.14087e-06	5	42	42
ENSG00000138439.10	FAM117B	-3.08863	-0.0049051	0.00201083	0.00210091	0.0196864	0.260697	9.66119e-23	3	12	12
ENSG00000226677.2	IGBP1P1	3.05246	0.0410461	0.00226971	0.00236913	0.000292595	0.0174972	0.0202206	3	17	17
ENSG00000136758.14	YME1L1	3.03324	0.00612029	0.00241941	0.00252414	0.0137641	0.0843077	2.01826e-07	7	70	70
ENSG00000072364.8	AFF4	-3.00223	-0.00747675	0.00268006	0.00279384	0.00922649	0.0244263	0.00560601	8	38	38
ENSG00000143252.10	SDHC	-3.00132	-0.0267898	0.00268808	0.00280213	0.000744683	0.252458	6.31567e-22	3	52	52
ENSG00000167565.8	SERTAD3	2.9897	0.0177025	0.00279255	0.00291017	0.00163539	0.0873832	9.19972e-08	3	16	16
ENSG00000100362.8	PVALB	2.96714	0.00226427	0.0030058	0.00313061	0.103313	0.275814	1.91242e-24	1	4	4
ENSG00000257267.1	ZNF271	-2.95789	-0.0249199	0.00309755	0.00322541	0.000671651	0.0228338	0.00819688	4	21	21
ENSG00000105397.9	TYK2	2.95368	0.00515247	0.00314008	0.00326935	0.0171327	0.016195	0.0235306	7	16	16
ENSG00000198502.5	HLA-DRB5	-2.9375	-0.00164857	0.00330874	0.00344355	0.173185	0.605641	3.0172e-74	25	53	53
ENSG00000129993.10	CBFA2T3	-2.93341	-0.00764999	0.00335255	0.0034888	0.00743466	0.0184353	0.0173026	13	63	63
ENSG00000011523.9	CEP68	-2.92035	-0.112362	0.0034964	0.0036373	4.06089e-05	0.0918088	3.29823e-08	1	8	8
ENSG00000231500.2	RPS18	-2.91603	-0.00531657	0.00354514	0.00368761	0.0167954	0.186582	6.01734e-16	19	56	56
ENSG00000214309.3	MBLAC1	2.90859	0.00976148	0.0036306	0.0037758	0.00556539	0.134103	2.4597e-11	5	22	22
ENSG00000228223.1	HCG11	2.90795	0.0223905	0.0036381	0.00378354	0.00107031	0.0367887	0.000673408	1	3	3
ENSG00000175727.9	MLXIP	2.90263	0.00878426	0.00370048	0.00384791	0.00558137	0.0341087	0.00117318	5	35	35
ENSG00000082641.11	NFE2L1	2.8961	0.00548684	0.00377836	0.00392826	0.018107	0.0514495	4.99732e-05	5	14	14
ENSG00000014216.11	CAPN1	-2.89429	-0.00501408	0.00380015	0.00395073	0.0192388	0.139722	4.83646e-12	8	28	28
ENSG00000164053.13	ATRIP	2.88996	0.0233139	0.0038529	0.00400515	0.000628974	0.0431483	0.000195014	1	11	11
ENSG00000127951.5	FGL2	-2.87205	-0.0398259	0.0040782	0.00423748	0.000248348	0.0368617	0.000726241	1	14	14
ENSG00000224389.4	C4B	2.86709	0.00213245	0.0041427	0.00430398	0.0804375	0.221862	1.30493e-19	28	42	42
ENSG00000102886.10	GDPD3	2.85542	0.00528498	0.00429803	0.00446408	0.0166744	0.168306	2.23267e-14	6	21	21
ENSG00000172269.12	DPAGT1	-2.84566	-0.0350871	0.0044319	0.00460203	0.000336644	0.024899	0.00472569	1	10	10
ENSG00000239642.1	AC034228.7	2.83882	0.0258942	0.00452807	0.00470111	0.000611187	0.157868	1.95447e-13	2	37	37
ENSG00000163815.5	CLEC3B	-2.8213	-0.0208811	0.004783	0.00496368	0.000897608	0.0241984	0.00637421	1	13	13
ENSG00000198015.8	MRPL42	-2.81084	-0.0233882	0.0049413	0.00512666	0.000803541	0.162072	1.04614e-13	4	22	22
ENSG00000137825.6	ITPKA	2.80804	0.0663229	0.0049844	0.00517103	0.000134092	0.0163608	0.0241864	1	29	29
ENSG00000213719.4	CLIC1	-2.79219	-0.0148357	0.00523527	0.00542924	0.00144951	0.0262306	0.00422079	3	10	10
ENSG00000254019.1	RP11-10J21.3	-2.78174	-0.00903239	0.00540692	0.00560584	0.00542064	0.0288434	0.00285026	6	21	21
ENSG00000135541.16	AHI1	2.77704	0.00563596	0.00548558	0.00568677	0.0130634	0.20094	3.01145e-17	6	19	19
ENSG00000269439.1	CTD-3131K8.2	-2.77487	-0.085948	0.00552232	0.00572456	6.14364e-05	0.0638982	6.87622e-06	2	16	16
ENSG00000048342.11	CC2D2A	-2.7716	-2.86008	0.0055782	0.00578204	5.19498e-08	0.0894506	7.12117e-08	1	26	26
ENSG00000260302.1	RP11-973H7.1	-2.76561	-0.00734101	0.00568165	0.00588843	0.00718209	0.159408	1.08613e-13	6	30	30
ENSG00000187145.10	MRPS21	-2.75909	-0.00917419	0.0057963	0.00600633	0.00519715	0.0471644	0.000117172	6	20	20
ENSG00000240403.1	KIR3DL2	2.74665	0.00557096	0.00602066	0.006237	0.0157445	0.115256	3.71178e-10	20	87	87
ENSG00000127318.6	IL22	2.73845	0.00461177	0.00617302	0.0063936	0.0206612	0.0252207	0.00517328	8	54	54
ENSG00000259803.2	SLC22A31	2.73322	0.0270871	0.00627179	0.0064951	0.00061	0.181988	2.20885e-15	3	18	18
ENSG00000269690.1	AC096677.1	2.73235	0.294818	0.0062885	0.00651227	4.91153e-06	0.0211325	0.0105607	1	20	20
ENSG00000165914.10	TTC7B	2.72542	0.0154278	0.00642201	0.00664945	0.00146736	0.0205497	0.0117756	9	67	67
ENSG00000206549.8	PRSS50	-2.72533	-0.0524231	0.00642366	0.00665115	0.000140077	0.0179023	0.018866	2	20	20
ENSG00000261652.2	C15orf65	2.71861	0.188475	0.0065557	0.0067868	1.20334e-05	0.0489785	8.88849e-05	1	31	31
ENSG00000132823.6	OSER1	-2.71733	-0.00312547	0.0065811	0.0068129	0.0425027	0.248997	1.99265e-21	2	6	6
ENSG00000168397.12	ATG4B	-2.71554	-0.0111663	0.00661683	0.0068496	0.00337733	0.0479027	9.06091e-05	7	38	38
ENSG00000267350.2	RP1-178F10.3	-2.71118	-0.00947727	0.0067045	0.00693965	0.00489034	0.0721777	8.96194e-07	2	11	11
ENSG00000267839.1	AC020956.3	2.71057	0.267567	0.0067168	0.00695228	7.01045e-06	0.0267306	0.00368034	1	21	21
ENSG00000226742.3	HSBP1L1	2.69968	0.00190842	0.00694072	0.00718224	0.108401	0.24309	4.79798e-21	9	44	44
ENSG00000168234.8	TTC39C	2.69328	0.0450058	0.0070753	0.00732042	0.000212216	0.15354	3.88605e-13	5	38	38
ENSG00000180992.5	MRPL14	2.68505	0.0131668	0.00725184	0.00750166	0.00239541	0.0249131	0.00541109	3	45	45
ENSG00000115604.6	IL18R1	-2.68396	-0.00876944	0.00727549	0.00752593	0.00508111	0.0391486	0.000424893	2	47	47
ENSG00000086102.14	NFX1	-2.66042	-0.0508078	0.00780439	0.00806869	0.000161304	0.0989107	1.69886e-08	2	21	21
ENSG00000160791.12	CCR5	2.65904	0.0118132	0.00783646	0.00810159	0.00258927	0.075925	7.92717e-07	6	38	38
ENSG00000051009.6	FAM160A2	-2.65526	-0.0140395	0.00792471	0.00819211	0.00212421	0.295543	1.13864e-26	5	13	13
ENSG00000181031.11	RPH3AL	-2.65439	-0.00577772	0.0079453	0.00821323	0.0118196	0.022497	0.00739387	8	46	46
ENSG00000236713.1	RP11-363I22.3	2.64846	0.0955422	0.0080859	0.00835745	4.89142e-05	0.0196827	0.0131382	1	17	17
ENSG00000123191.9	ATP7B	2.64721	0.0100488	0.008116	0.00838833	0.00423198	0.0331103	0.00101206	1	5	5
ENSG00000182923.12	CEP63	2.64119	0.0571139	0.0082615	0.00853755	0.000107282	0.187357	1.68545e-16	2	39	39
ENSG00000146904.4	EPHA1	2.63926	0.00861599	0.00830868	0.00858593	0.0042891	0.186775	6.02612e-16	4	22	22
ENSG00000171763.13	SPATA5L1	-2.63834	-0.0142738	0.00833125	0.00860906	0.00193237	0.258846	1.11419e-22	2	27	27
ENSG00000257017.4	HP	-2.63492	-0.0092627	0.00841576	0.00869572	0.00409097	0.117382	1.44108e-10	2	17	17
ENSG00000151327.8	FAM177A1	-2.63386	-0.0226456	0.00844193	0.00872256	0.000706233	0.127205	1.458e-11	4	27	27
ENSG00000160948.9	VPS28	-2.63224	-0.00749632	0.00848234	0.00876399	0.00688043	0.345132	1.65872e-32	9	28	28
ENSG00000086619.9	ERO1LB	-2.61902	-0.0116917	0.00881832	0.00910841	0.00269177	0.0185474	0.015727	7	40	40
ENSG00000229391.3	HLA-DRB6	2.60957	0.00197488	0.00906567	0.00936192	0.0607281	0.560793	7.40495e-65	41	80	80
ENSG00000103184.7	SEC14L5	2.59016	0.011614	0.00959318	0.00990238	0.00228009	0.153068	5.61652e-13	2	22	22
ENSG00000143437.16	ARNT	2.58839	0.0302145	0.00964256	0.00995295	0.000467573	0.167742	2.72914e-14	3	16	16
ENSG00000166278.10	C2	2.58666	0.00384968	0.00969103	0.0100026	0.0207791	0.0369827	0.00069573	41	74	74
ENSG00000124209.3	RAB22A	2.58437	0.0181124	0.00975576	0.0100689	0.00100901	0.0195936	0.0142186	5	14	14
ENSG00000254810.1	RP11-672A2.4	-2.58314	-0.00539072	0.0097906	0.0101046	0.0108051	0.0555884	2.30166e-05	9	32	32
ENSG00000143630.5	HCN3	-2.58161	-0.00987897	0.0098341	0.0101491	0.0043027	0.0135901	0.039166	1	3	3
ENSG00000213901.6	SLC23A3	-2.57516	-0.003484	0.0100193	0.0103388	0.0314168	0.228087	1.40484e-19	6	32	32
ENSG00000204580.7	DDR1	2.56255	0.00265226	0.0103907	0.0107191	0.0522743	0.166113	5.23988e-14	31	53	53
ENSG00000099968.13	BCL2L13	-2.56033	-0.0196925	0.0104573	0.0107873	0.000936854	0.027719	0.00353705	3	10	10
ENSG00000140263.9	SORD	2.56004	0.0439698	0.010466	0.0107961	0.000189457	0.0141823	0.0370057	1	4	4
ENSG00000013583.4	HEBP1	-2.55635	-0.022272	0.0105777	0.0109105	0.000709786	0.124834	1.14324e-10	2	11	11
ENSG00000169490.12	TM2D2	-2.55524	-0.0329224	0.0106116	0.0109452	0.000314588	0.100689	4.40316e-09	4	36	36
ENSG00000164308.12	ERAP2	-2.54448	-0.0142462	0.0109439	0.0112853	0.00166457	0.671161	4.6047e-91	2	41	41
ENSG00000185811.12	IKZF1	-2.53505	-0.00510015	0.011243	0.0115913	0.0140221	0.0680426	3.34895e-06	1	33	33
ENSG00000169131.6	ZNF354A	2.5309	0.011434	0.0113771	0.0117285	0.00229175	0.253034	4.5579e-22	4	24	24
ENSG00000132541.6	HRSP12	2.52719	0.00780871	0.011498	0.0118522	0.00527154	0.0125321	0.0467809	1	2	2
ENSG00000112667.8	DNPH1	2.51913	0.00476958	0.0117646	0.0121249	0.014243	0.0352262	0.000872012	3	8	8
ENSG00000139719.5	VPS33A	2.51817	0.00674746	0.0117965	0.0121575	0.00686268	0.0423895	0.000289177	7	47	47
ENSG00000159214.8	CCDC24	-2.50854	-1.281	0.012123	0.0124914	1.78074e-07	0.225896	1.21927e-19	1	8	8
ENSG00000143185.3	XCL2	2.50715	0.0190293	0.012171	0.0125405	0.000944741	0.098863	2.52475e-09	1	11	11
ENSG00000249096.2	RP11-290F5.1	2.49897	0.00606698	0.0124554	0.0128313	0.00974061	0.141869	3.5408e-12	5	26	26
ENSG00000142655.8	PEX14	2.49539	0.0458272	0.012582	0.0129607	0.000152679	0.0602064	8.71058e-06	1	10	10
ENSG00000100583.4	SAMD15	2.49097	0.0147181	0.0127395	0.0131217	0.00163791	0.0275549	0.00351817	7	26	26
ENSG00000114054.9	PCCB	2.48582	0.00507082	0.0129253	0.0133115	0.0122606	0.0424089	0.000186038	2	4	4
ENSG00000059122.12	FLYWCH1	-2.48278	-0.00121332	0.0130361	0.0134248	0.246617	0.679321	1.30412e-91	16	75	75
ENSG00000241106.2	HLA-DOB	-2.48261	-0.00128143	0.0130425	0.0134314	0.22296	0.480351	1.75227e-50	20	39	39
ENSG00000204622.6	HLA-J	2.4799	0.00403469	0.013142	0.0135331	0.020874	0.225208	2.84161e-19	15	33	33
ENSG00000139192.7	TAPBPL	-2.47611	-0.00272774	0.0132823	0.0136764	0.0445556	0.480661	4.97293e-50	4	16	16
ENSG00000062650.13	WAPAL	-2.47553	-0.0110005	0.0133038	0.0136984	0.00298326	0.0405384	0.00039661	2	13	13
ENSG00000069849.6	ATP1B3	2.47315	0.0115306	0.0133927	0.0137892	0.0020314	0.0411523	0.000325632	2	20	20
ENSG00000164398.8	ACSL6	-2.45726	-0.0178542	0.014	0.0144096	0.000927738	0.0658556	5.10138e-06	1	49	49
ENSG00000204516.5	MICB	-2.45559	-0.00246356	0.0140655	0.0144765	0.0551901	0.339203	4.06987e-31	23	46	46
ENSG00000166949.11	SMAD3	2.45355	0.00659579	0.0141453	0.014558	0.00825185	0.0316455	0.0016486	4	55	55
ENSG00000174483.15	BBS1	-2.45324	-0.00747842	0.0141575	0.0145705	0.00642409	0.0601931	1.18401e-05	4	16	16
ENSG00000145555.10	MYO10	-2.44904	-0.00994446	0.0143236	0.0147402	0.00320073	0.0877658	1.17085e-07	6	31	31
ENSG00000239736.2	CEACAMP3	-2.44834	-0.00408842	0.0143515	0.0147686	0.0204827	0.45517	4.31953e-47	15	78	78
ENSG00000166685.7	COG1	2.44563	0.04833	0.01446	0.0148794	0.00013926	0.121745	1.90318e-10	1	8	8
ENSG00000131626.11	PPFIA1	2.44092	0.00814115	0.0146498	0.0150733	0.00487467	0.038284	0.000562781	5	45	45
ENSG00000161911.7	TREML1	2.43851	0.141717	0.014748	0.0151735	2.47735e-05	0.0219929	0.00882234	1	8	8
ENSG00000141219.11	C17orf80	-2.43781	-0.0175802	0.0147767	0.0152028	0.00104571	0.163902	6.17234e-14	2	16	16
ENSG00000204642.9	HLA-F	-2.436	-0.00142492	0.0148506	0.0152783	0.14687	0.348051	6.47666e-32	21	49	49
ENSG00000143458.7	GABPB2	2.43143	0.00344884	0.0150396	0.0154712	0.0237317	0.0395283	0.00035096	12	30	30
ENSG00000101188.4	NTSR1	-2.42929	-0.00747845	0.0151283	0.0155618	0.00517791	0.246594	5.71841e-22	4	23	23
ENSG00000099804.4	CDC34	-2.42844	-0.0174135	0.0151637	0.015598	0.00102041	0.0694998	2.26488e-06	3	16	16
ENSG00000166664.9	CHRFAM7A	2.41407	0.00604935	0.0157754	0.0162223	0.00736225	0.152353	3.99139e-13	4	26	26
ENSG00000198920.5	KIAA0753	2.41142	0.00921872	0.0158905	0.0163398	0.00453429	0.189775	4.05081e-16	6	49	49
ENSG00000149922.6	TBX6	-2.4051	-0.00423869	0.0161683	0.0166232	0.0167043	0.148455	5.56492e-13	6	22	22
ENSG00000120314.14	WDR55	-2.39441	-0.0273556	0.016647	0.0171116	0.000470194	0.0222932	0.00873169	1	9	9
ENSG00000159733.9	ZFYVE28	2.38871	0.0548777	0.0169078	0.0173776	0.000108613	0.192313	3.278e-16	3	18	18
ENSG00000157315.4	TMED6	-2.38493	-0.00207732	0.0170825	0.0175558	0.0700143	0.149348	1.02219e-12	5	25	25
ENSG00000169397.3	RNASE3	2.38385	0.0202232	0.0171325	0.0176069	0.000802458	0.112825	1.16571e-09	5	17	17
ENSG00000111325.12	OGFOD2	-2.38368	-0.00936317	0.0171406	0.0176151	0.00335566	0.0131464	0.0459167	4	13	13
ENSG00000101425.8	BPI	2.38325	0.00277358	0.0171604	0.0176353	0.0389359	0.0550944	2.70474e-05	11	63	63
ENSG00000143093.10	STRIP1	2.37794	0.00726878	0.0174098	0.0178896	0.00610589	0.064795	5.71012e-06	7	26	26
ENSG00000105388.10	CEACAM5	2.37771	0.0111459	0.0174205	0.0179005	0.00348009	0.0413923	0.000312494	3	18	18
ENSG00000142606.11	MMEL1	-2.37555	-0.056619	0.017523	0.0180051	9.31065e-05	0.121953	1.20825e-10	1	15	15
ENSG00000155906.12	RMND1	2.37374	0.0370883	0.017609	0.0180927	0.000246075	0.0182047	0.0180913	7	42	42
ENSG00000100490.5	CDKL1	2.37292	0.0247321	0.017648	0.0181325	0.000542895	0.139968	7.06623e-12	2	19	19
ENSG00000100564.4	PIGH	-2.35799	-0.0211792	0.018374	0.0188728	0.000658985	0.0154511	0.0295933	6	19	19
ENSG00000243417.1	RP11-555K12.1	-2.35658	-0.00633379	0.018444	0.0189441	0.00687095	0.041931	0.000287473	1	8	8
ENSG00000183688.4	FAM101B	-2.35138	-0.0414336	0.018704	0.0192091	0.00016837	0.093114	4.07611e-08	1	16	16
ENSG00000134262.8	AP4B1	2.34597	0.00253966	0.0189777	0.019488	0.0498599	0.175814	2.1148e-15	7	27	27
ENSG00000223553.1	SMPD4P1	-2.34595	-0.00400074	0.0189785	0.0194889	0.0181368	0.246562	2.62758e-21	2	7	7
ENSG00000198933.5	TBKBP1	-2.34394	-0.00301292	0.019081	0.0195933	0.0364618	0.310721	4.72416e-28	3	24	24
ENSG00000140575.8	IQGAP1	2.33795	0.00337147	0.0193898	0.019908	0.0254174	0.159162	1.04982e-13	3	22	22
ENSG00000272573.1	MUSTN1	2.33335	0.0127158	0.0196295	0.0201523	0.0023264	0.114093	7.06416e-10	4	29	29
ENSG00000204625.6	HCG9	2.33268	0.0137788	0.0196648	0.0201882	0.00162556	0.082904	2.54891e-07	11	37	37
ENSG00000065911.7	MTHFD2	-2.32409	-0.0136865	0.0201206	0.0206525	0.00177067	0.0333827	0.00118978	3	18	18
ENSG00000154134.10	ROBO3	-2.31418	-0.0210923	0.0206576	0.0211996	0.000652958	0.247509	9.81041e-22	2	39	39
ENSG00000229453.1	SPINK8	2.31234	0.00717521	0.020759	0.0213028	0.00532156	0.135149	1.53086e-11	4	31	31
ENSG00000262877.3	RP11-1055B8.4	2.30524	0.00741381	0.021153	0.0217041	0.005732	0.122204	1.38671e-10	8	48	48
ENSG00000117595.6	IRF6	-2.30356	-0.00461921	0.0212474	0.0218002	0.0145292	0.224778	7.84533e-20	2	14	14
ENSG00000127399.10	LRRC61	2.30016	0.00569491	0.0214391	0.0219954	0.00895795	0.203057	1.40795e-17	7	42	42
ENSG00000196365.7	LONP1	2.29897	0.0292673	0.0215067	0.0220642	0.000341199	0.0561327	2.80336e-05	4	29	29
ENSG00000115255.6	REEP6	2.29705	0.0163144	0.0216158	0.0221753	0.000780007	0.035441	0.000838179	2	9	9
ENSG00000105383.10	CD33	-2.29402	-0.00801794	0.0217895	0.0223521	0.00486469	0.0925393	4.42713e-08	5	37	37
ENSG00000135835.6	KIAA1614	2.29113	0.00603459	0.021956	0.0225217	0.0066462	0.0441332	0.000217771	1	1	1
ENSG00000182134.11	TDRKH	2.29004	0.0109209	0.0220187	0.0225855	0.00241988	0.0855922	1.69148e-07	2	11	11
ENSG00000006025.7	OSBPL7	-2.2876	-0.0208695	0.022161	0.0227304	0.000646568	0.0233952	0.00746168	1	15	15
ENSG00000165752.12	STK32C	-2.28672	-0.00804611	0.0222123	0.0227826	0.00426001	0.431475	6.72599e-43	12	81	81
ENSG00000145416.9	2019-03-01	-2.28645	-0.0134537	0.0222277	0.0227983	0.00176253	0.0230298	0.00682088	3	26	26
ENSG00000054523.12	KIF1B	2.28628	0.0145842	0.0222378	0.0228085	0.00129766	0.0159989	0.0259811	2	15	15
ENSG00000185651.10	UBE2L3	-2.28492	-0.018042	0.0223173	0.0228895	0.000789091	0.0617609	9.22851e-06	5	23	23
ENSG00000262089.1	RP11-589P10.5	-2.28214	-0.166897	0.022481	0.0230561	1.08674e-05	0.0402684	0.000270215	1	10	10
ENSG00000233622.1	CYP2T2P	-2.28067	-0.0062993	0.0225679	0.0231446	0.00816845	0.0641411	5.39242e-06	3	8	8
ENSG00000101057.11	MYBL2	-2.27165	-0.0108821	0.0231077	0.023694	0.00278453	0.0681194	2.63533e-06	2	21	21
ENSG00000107020.5	PLGRKT	-2.26962	-0.00330472	0.0232307	0.0238191	0.0234346	0.0563811	1.92228e-05	9	42	42
ENSG00000131507.9	NDFIP1	-2.26914	-0.0313285	0.0232595	0.0238484	0.00027878	0.0456046	0.000163465	3	24	24
ENSG00000214113.6	LYRM4	-2.26797	-0.214948	0.023331	0.0239212	6.79109e-06	0.0493838	7.40425e-05	1	27	27
ENSG00000244731.3	C4A	-2.26781	-0.00175939	0.0233407	0.0239311	0.0628994	0.167613	1.32079e-14	8	13	13
ENSG00000104450.8	SPAG1	-2.26743	-0.00345523	0.0233638	0.0239546	0.0211368	0.151944	6.03032e-13	17	84	84
ENSG00000075275.12	CELSR1	-2.26697	-0.00470564	0.0233923	0.0239835	0.0112077	0.0455156	0.000115692	4	5	5
ENSG00000048392.7	RRM2B	-2.2661	-0.216304	0.023445	0.0240372	6.36016e-06	0.0525239	4.0562e-05	1	23	23
ENSG00000168237.13	GLYCTK	-2.26026	-0.00639559	0.0238049	0.0244033	0.00663199	0.120658	3.14154e-10	3	10	10
ENSG00000236698.1	EIF1AXP1	-2.25896	-0.0081435	0.0238857	0.0244856	0.00834614	0.0149563	0.0326233	12	65	65
ENSG00000251287.4	ALG1L2	2.25811	0.0121403	0.0239385	0.0245394	0.00163493	0.211947	9.56971e-19	4	25	25
ENSG00000204536.9	CCHCR1	2.25801	0.00300469	0.023945	0.0245459	0.0310623	0.212735	2.60908e-18	15	34	34
ENSG00000168394.9	TAP1	-2.25424	-0.0027961	0.0241813	0.0247863	0.0387391	0.0785079	3.20395e-07	29	56	56
ENSG00000140577.11	CRTC3	-2.25326	-0.016808	0.0242426	0.0248487	0.000923147	0.0323786	0.00148664	3	9	9
ENSG00000267654.1	RP11-973H7.4	-2.25266	-0.00571475	0.0242803	0.024887	0.00860882	0.257158	2.3615e-22	5	30	30
ENSG00000119899.11	SLC17A5	-2.24792	-0.0949787	0.0245814	0.0251934	4.20261e-05	0.0706784	1.13929e-06	3	41	41
ENSG00000171219.8	CDC42BPG	2.24489	0.201462	0.0247753	0.0253906	5.42692e-06	0.0161167	0.0265603	2	17	17
ENSG00000204520.8	MICA	-2.24445	-0.00386679	0.0248033	0.025419	0.0173745	0.188597	1.58315e-16	24	43	43
ENSG00000167748.6	KLK1	2.24374	0.0237936	0.0248488	0.0254654	0.000492366	0.0163063	0.0256257	2	17	17
ENSG00000131748.11	STARD3	2.24146	0.0149841	0.0249961	0.0256152	0.000857998	0.0785768	5.28291e-07	3	29	29
ENSG00000234745.5	HLA-B	2.24115	0.0123301	0.0250163	0.0256357	0.00192614	0.0297013	0.00255713	7	13	13
ENSG00000099251.10	HSD17B7P2	-2.24004	-0.0184156	0.0250884	0.025709	0.000900424	0.174764	3.9638e-15	3	37	37
ENSG00000115756.8	HPCAL1	-2.23947	-0.00503729	0.0251255	0.0257468	0.00997283	0.127977	4.37081e-11	4	13	13
ENSG00000187742.10	SECISBP2	2.2394	0.00613694	0.0251299	0.0257513	0.00931893	0.0484029	8.30059e-05	4	30	30
ENSG00000236682.1	AC068282.3	-2.23903	-0.0119244	0.0251538	0.0257755	0.00188625	0.50896	1.68277e-55	7	75	75
ENSG00000173531.11	MST1	2.23757	0.00969801	0.0252494	0.0258728	0.00261118	0.0436859	0.000224051	3	16	16
ENSG00000001460.13	STPG1	-2.23631	-0.0186619	0.0253316	0.0259564	0.000764657	0.0471117	0.000113247	3	11	11
ENSG00000178860.8	MSC	-2.23473	-0.00875999	0.0254353	0.0260618	0.00321851	0.101997	8.44409e-09	4	32	32
ENSG00000116574.4	RHOU	-2.23422	-0.00562006	0.0254685	0.0260956	0.00836653	0.0247669	0.00530747	2	21	21
ENSG00000133624.9	ZNF767	2.23273	0.0100174	0.0255669	0.0261956	0.00271056	0.122426	1.15799e-10	4	45	45
ENSG00000225851.1	HLA-S	-2.22981	-0.00217049	0.0257603	0.0263924	0.0552003	0.367504	1.80637e-34	25	60	60
ENSG00000215717.5	TMEM167B	2.22835	0.00196598	0.025857	0.0264906	0.0777603	0.132078	2.8788e-11	13	78	78
ENSG00000146007.6	ZMAT2	-2.22481	-0.0667253	0.026094	0.0267316	6.24663e-05	0.041622	0.000267027	1	15	15
ENSG00000159648.7	TEPP	-2.22329	-0.00638038	0.026196	0.0268353	0.00691126	0.0347576	0.00102394	10	53	53
ENSG00000119326.10	CTNNAL1	-2.22324	-0.00395901	0.0261995	0.0268389	0.016148	0.0418059	0.000300054	3	4	4
ENSG00000166035.6	LIPC	-2.22169	-0.00443528	0.0263045	0.0269456	0.014713	0.169963	1.96154e-14	13	66	66
ENSG00000213073.4	RP11-288H12.3	-2.21873	-0.0328727	0.026505	0.0271495	0.000256305	0.143733	8.84588e-13	1	11	11
ENSG00000176973.7	FAM89B	2.21833	0.019919	0.0265326	0.0271776	0.000737736	0.0192994	0.0147254	2	7	7
ENSG00000126746.13	ZNF384	-2.21736	-0.00729387	0.0265984	0.0272444	0.00501862	0.15145	7.62548e-13	10	41	41
ENSG00000260549.1	MT1L	-2.21398	-0.134364	0.02683	0.0274799	1.45306e-05	0.0145975	0.0339973	1	13	13
ENSG00000067221.9	STOML1	2.21231	0.00558924	0.026945	0.0275968	0.0101535	0.0834579	1.68508e-07	8	60	60
ENSG00000119203.9	CPSF3	-2.21197	-0.0124257	0.0269687	0.0276209	0.00174488	0.0399718	0.000434567	5	43	43
ENSG00000135052.12	GOLM1	-2.21185	-0.00805906	0.0269773	0.0276296	0.00434808	0.183178	1.79352e-15	5	51	51
ENSG00000197728.5	RPS26	-2.20924	-0.00140517	0.0271577	0.0278131	0.129685	0.58729	4.3355e-70	10	27	27
ENSG00000149679.7	CABLES2	-2.20511	-0.00795638	0.0274464	0.0281064	0.00377394	0.0921607	1.93255e-08	2	7	7
ENSG00000109743.6	BST1	-2.20389	-0.00498565	0.0275324	0.0281938	0.0101983	0.0484967	9.5745e-05	9	67	67
ENSG00000167633.12	KIR3DL1	-2.20208	-0.00384353	0.0276599	0.0283235	0.0180482	0.227299	1.50795e-19	2	14	14
ENSG00000108443.9	RPS6KB1	-2.19993	-0.00865111	0.0278119	0.0284779	0.00333761	0.0544182	3.33758e-05	10	30	30
ENSG00000235192.1	AC009495.2	2.19953	0.034113	0.02784	0.0285065	0.000225806	0.111267	1.78345e-09	2	26	26
ENSG00000272221.1	XXbac-BPG181B23.7	-2.19931	-0.00215781	0.027856	0.0285227	0.0615557	0.495969	2.6134e-52	9	23	23
ENSG00000072736.14	NFATC3	-2.19668	-0.0037868	0.028043	0.0287128	0.0179072	0.0486431	8.12795e-05	12	27	27
ENSG00000123737.8	EXOSC9	-2.19599	-0.00661742	0.0280925	0.0287631	0.00565769	0.0833294	2.17474e-07	3	25	25
ENSG00000233614.5	DDX11L10	-2.18985	-0.00409844	0.0285355	0.0292132	0.0118822	0.191724	1.29865e-16	9	52	52
ENSG00000136315.3	RP11-84C10.2	2.18975	0.00509673	0.0285424	0.0292203	0.0106397	0.330826	5.75351e-30	2	13	13
ENSG00000104290.6	FZD3	2.18569	0.0157408	0.0288384	0.0295211	0.00104833	0.0873353	1.08948e-07	2	14	14
ENSG00000172247.3	C1QTNF4	-2.18471	-0.0119055	0.0289101	0.0295939	0.00157947	0.207738	9.90969e-18	3	19	19
ENSG00000241732.1	RP11-38P22.2	-2.18362	-0.0311711	0.02899	0.0296751	0.000236885	0.0151449	0.0309795	3	37	37
ENSG00000075240.12	GRAMD4	2.18301	0.011997	0.029035	0.0297208	0.00196017	0.0820419	2.64683e-07	1	14	14
ENSG00000130175.5	PRKCSH	2.1822	0.0164091	0.0290951	0.0297818	0.00163026	0.0171527	0.0213714	4	16	16
ENSG00000122034.8	GTF3A	2.18208	0.0296119	0.0291035	0.0297903	0.000337116	0.0661626	4.29945e-06	2	17	17
ENSG00000113658.12	SMAD5	2.17979	0.0690437	0.029273	0.0299626	5.65682e-05	0.109148	2.05303e-09	1	21	21
ENSG00000119121.17	TRPM6	-2.17773	-0.0249595	0.029426	0.030118	0.000382713	0.121341	2.68485e-10	1	11	11
ENSG00000163823.3	CCR1	-2.17719	-0.00351397	0.0294663	0.0301589	0.0176997	0.230617	3.99144e-20	5	36	36
ENSG00000106078.13	COBL	-2.17707	-0.00872433	0.029475	0.0301678	0.00324718	0.0210594	0.0107958	1	13	13
ENSG00000167670.11	CHAF1A	2.17689	0.00525999	0.0294885	0.0301815	0.00831468	0.109265	1.60016e-09	10	34	34
ENSG00000117410.9	ATP6V0B	-2.17575	-0.0288455	0.029574	0.0302683	0.000269022	0.121951	1.39181e-10	1	5	5
ENSG00000214530.3	STARD10	-2.17539	-0.0201909	0.0296009	0.0302957	0.000613011	0.243897	3.2132e-21	4	35	35
ENSG00000197345.8	MRPL21	2.17162	0.0435707	0.0298844	0.0305836	0.000137057	0.37706	9.27633e-36	2	23	23
ENSG00000237296.5	SMG1P1	-2.17022	-0.0101729	0.02999	0.0306909	0.00300768	0.0550485	3.20934e-05	3	12	12
ENSG00000101439.4	CST3	-2.1686	-0.0829061	0.030113	0.0308158	3.61052e-05	0.0862994	9.74091e-08	1	15	15
ENSG00000139531.8	SUOX	2.16695	0.00781514	0.0302385	0.0309433	0.00400164	0.141606	4.81082e-12	4	12	12
ENSG00000178252.13	WDR6	-2.16605	-0.00572504	0.0303073	0.0310132	0.00964909	0.300144	8.39114e-27	10	56	56
ENSG00000114779.15	ABHD14B	-2.16306	-0.00384013	0.0305364	0.0312459	0.0140199	0.0586356	1.09963e-05	4	10	10
ENSG00000104714.9	ERICH1	2.16189	0.0105261	0.0306267	0.0313376	0.00223955	0.290869	3.21176e-26	6	38	38
ENSG00000132740.4	IGHMBP2	-2.16042	-0.008644	0.0307402	0.0314529	0.00348319	0.632654	1.14294e-79	3	29	29
ENSG00000119673.10	ACOT2	2.15876	0.0044555	0.0308685	0.0315831	0.0104558	0.0185318	0.0167826	7	59	59
ENSG00000204789.3	ZNF204P	2.15759	0.00545501	0.0309593	0.0316754	0.00802264	0.0577762	2.05346e-05	15	33	33
ENSG00000183396.3	TMEM89	-2.15687	-0.0044759	0.0310155	0.0317324	0.0117804	0.021026	0.0108466	3	5	5
ENSG00000204657.2	OR2H2	2.15376	0.00451588	0.031259	0.0319797	0.011414	0.0311588	0.00176372	7	15	15
ENSG00000169629.7	RGPD8	2.15362	0.00204222	0.0312699	0.0319908	0.0679723	0.331846	8.81052e-31	4	16	16
ENSG00000180353.6	HCLS1	2.15179	0.0170279	0.0314141	0.0321371	0.000911698	0.123495	1.05955e-10	4	42	42
ENSG00000026103.15	FAS	2.15167	0.286992	0.0314235	0.0321467	3.79589e-06	0.0733739	1.23628e-06	3	31	31
ENSG00000143127.8	ITGA10	2.1499	0.0289326	0.031563	0.0322884	0.000327614	0.0268466	0.00322249	1	3	3
ENSG00000205716.4	AC007248.6	2.14977	0.0454339	0.0315731	0.0322987	0.000117398	0.0245015	0.00541408	2	8	8
ENSG00000142459.4	EVI5L	2.14931	0.00343323	0.03161	0.0323361	0.0207058	0.0890913	5.22986e-08	1	2	2
ENSG00000197147.8	LRRC8B	-2.14896	-0.00493002	0.0316375	0.032364	0.0109561	0.286814	2.49874e-25	8	53	53
ENSG00000041515.11	MYO16	2.14743	0.0200141	0.031759	0.0324874	0.000637473	0.143973	1.78943e-12	1	8	8
ENSG00000187017.10	ESPN	2.14694	0.0269588	0.031798	0.032527	0.000301846	0.0765011	7.73855e-07	1	15	15
ENSG00000184923.8	NUTM2A	2.14624	0.00461158	0.0318539	0.0325838	0.00824733	0.126265	5.44132e-11	6	115	115
ENSG00000116678.14	LEPR	-2.14363	-0.0304211	0.0320624	0.0327954	0.000289242	0.137076	4.75874e-12	3	41	41
ENSG00000223779.4	RP11-403I13.4	2.14362	0.00700363	0.0320633	0.0327963	0.00571411	0.0705757	1.93031e-06	2	8	8
ENSG00000259652.1	RP11-797A18.3	2.14361	0.112174	0.032064	0.032797	1.91895e-05	0.113773	9.69545e-10	1	18	18
ENSG00000206344.6	HCG27	2.14339	0.00152948	0.032082	0.0328153	0.119673	0.205038	1.68652e-17	57	114	114
ENSG00000170128.2	GPR25	2.14186	0.00626596	0.0322051	0.0329403	0.00700641	0.0324857	0.0015412	3	11	11
ENSG00000011485.10	PPP5C	-2.13676	-0.00232972	0.0326175	0.0333589	0.0427823	0.438207	6.58505e-44	7	27	27
ENSG00000103415.7	HMOX2	-2.13548	-0.00389147	0.032722	0.033465	0.0161771	0.0268295	0.00406347	10	63	63
ENSG00000090432.5	MUL1	-2.13243	-0.00751341	0.0329715	0.0337183	0.00394639	0.127908	4.32174e-11	4	36	36
ENSG00000238142.1	RP11-108M9.4	-2.12502	-0.0166749	0.033585	0.034341	0.000864105	0.0572344	2.04301e-05	1	5	5
ENSG00000175800.4	OR52B3P	-2.12249	-0.00920518	0.0337966	0.0345557	0.0031137	0.123604	1.92415e-10	8	35	35
ENSG00000213889.6	PPM1N	2.12039	0.00254469	0.0339732	0.0347349	0.0250607	0.0412979	0.000348191	17	64	64
ENSG00000197256.6	KANK2	-2.11911	-0.00345673	0.0340815	0.0348449	0.0206527	0.161627	8.22393e-14	6	29	29
ENSG00000080345.13	RIF1	-2.11899	-0.0847922	0.034091	0.0348545	3.56181e-05	0.0192324	0.0148857	1	9	9
ENSG00000204347.3	BTBD17	2.11809	0.00823403	0.0341679	0.0349325	0.00354671	0.0682831	2.39478e-06	2	10	10
ENSG00000258273.1	RP11-370I10.4	-2.11709	-0.0196779	0.034252	0.0350179	0.000581275	0.237584	1.87353e-20	1	15	15
ENSG00000149547.10	EI24	2.11314	0.0152465	0.0345891	0.0353599	0.000932459	0.0222209	0.00885649	4	21	21
ENSG00000104388.10	RAB2A	-2.11167	-0.892253	0.034715	0.0354877	3.1727e-07	0.11225	1.44044e-09	1	35	35
ENSG00000141568.15	FOXK2	2.10869	0.133792	0.034971	0.0357474	1.50284e-05	0.0289059	0.0023819	1	6	6
ENSG00000188603.12	CLN3	2.10764	0.0088475	0.035062	0.0358398	0.00304805	0.0755534	6.52874e-07	4	17	17
ENSG00000144597.9	EAF1	2.10477	0.00741915	0.0353116	0.036093	0.00449098	0.0172734	0.0181278	5	30	30
ENSG00000196693.10	ZNF33B	2.1039	0.160316	0.035387	0.0361695	9.35251e-06	0.152936	7.01847e-13	1	30	30
ENSG00000162729.9	IGSF8	-2.10236	-0.00691783	0.035522	0.0363064	0.00622705	0.137729	8.38633e-12	9	64	64
ENSG00000197355.6	UAP1L1	-2.10215	-0.0048402	0.0355403	0.036325	0.00996505	0.423916	1.31123e-41	14	61	61
ENSG00000269983.1	RP11-497H16.9	-2.10105	-0.0131049	0.0356368	0.0364229	0.0012268	0.123017	1.62732e-10	3	18	18
ENSG00000160691.14	SHC1	2.1008	0.0108203	0.0356584	0.0364449	0.00206203	0.176325	1.39889e-15	7	38	38
ENSG00000268162.1	HBCBP	-2.10036	-0.0086681	0.0356972	0.0364842	0.00331675	0.0137642	0.0384767	7	20	20
ENSG00000253967.1	RP11-333A23.4	-2.0971	-0.0284499	0.0359849	0.036776	0.000293987	0.03647	0.000717292	2	16	16
ENSG00000134825.9	TMEM258	-2.09684	-0.00555276	0.0360075	0.0367989	0.00754093	0.0517992	5.27083e-05	8	26	26
ENSG00000128731.11	HERC2	-2.09602	-0.00568385	0.0360807	0.0368732	0.00797345	0.329202	1.15719e-30	12	54	54
ENSG00000100325.10	ASCC2	2.09077	0.00728962	0.0365487	0.0373479	0.00410132	0.0491801	8.80541e-05	4	17	17
ENSG00000145214.9	DGKQ	2.0894	0.00706553	0.0366721	0.0374731	0.00561829	0.561536	6.72281e-66	3	30	30
ENSG00000196151.6	WDSUB1	2.08924	0.00986549	0.0366863	0.0374875	0.00257377	0.0928141	2.2675e-08	2	16	16
ENSG00000255200.1	AP003068.18	2.08684	0.00768392	0.0369023	0.0377066	0.00422589	0.0660436	2.77827e-06	9	37	37
ENSG00000136144.7	RCBTB1	-2.08641	-0.00464939	0.0369411	0.0377459	0.00936478	0.321593	2.52715e-29	2	27	27
ENSG00000224557.3	HLA-DPB2	2.08589	0.00173651	0.0369885	0.037794	0.077837	0.372616	9.59861e-35	35	91	91
ENSG00000090238.7	YPEL3	-2.08516	-0.00464505	0.0370546	0.037861	0.00968593	0.14393	1.01048e-12	10	25	25
ENSG00000136045.7	PWP1	-2.08387	-0.0155477	0.0371719	0.03798	0.000970981	0.184905	1.46289e-15	2	33	33
ENSG00000215375.2	MYL5	-2.07999	-0.0057091	0.0375261	0.0383392	0.00731524	0.126972	5.18371e-11	5	26	26
ENSG00000183018.4	SPNS2	2.07851	0.00667531	0.0376622	0.0384772	0.00611479	0.0143193	0.0349942	2	4	4
ENSG00000176393.6	RNPEP	-2.0741	-0.0037395	0.03807	0.0388908	0.0153269	0.497394	8.5292e-56	6	20	20
ENSG00000055147.13	FAM114A2	2.07331	0.0986197	0.038143	0.0389648	2.33968e-05	0.0126444	0.0498546	1	37	37
ENSG00000049167.9	ERCC8	2.07169	0.102546	0.038294	0.0391179	2.02913e-05	0.0169477	0.0225368	1	15	15
ENSG00000188779.6	SKOR1	-2.06829	-0.0113773	0.0386128	0.0394411	0.00175124	0.0514921	4.79908e-05	5	31	31
ENSG00000115290.5	GRB14	-2.06421	-0.0122993	0.0389974	0.039831	0.00155703	0.0444634	0.000180677	2	17	17
ENSG00000070019.3	GUCY2C	-2.05585	-0.344383	0.039797	0.0406416	1.90209e-06	0.0283498	0.00282322	1	15	15
ENSG00000139517.6	LNX2	2.05566	0.00822264	0.0398156	0.0406605	0.00351534	0.0896669	7.6332e-08	3	31	31
ENSG00000225241.3	RP11-640M9.2	-2.05523	-0.0083651	0.0398567	0.0407022	0.00385082	0.178873	2.38875e-15	2	10	10
ENSG00000092841.14	MYL6	-2.05414	-0.00346401	0.0399618	0.0408086	0.0154984	0.0485445	9.46681e-05	19	59	59
ENSG00000130638.11	ATXN10	-2.0479	-0.00757382	0.0405697	0.0414248	0.00438612	0.122187	2.02596e-10	3	20	20
ENSG00000176731.7	C8orf59	-2.04656	-0.00480716	0.0407013	0.0415582	0.0100413	0.0999599	9.92011e-09	5	21	21
ENSG00000228570.3	NUTM2E	-2.0449	-0.0036849	0.0408645	0.0417237	0.0192546	0.328857	4.30387e-30	10	68	68
ENSG00000027847.9	B4GALT7	-2.04028	-0.00699577	0.041322	0.0421873	0.00429677	0.323034	8.58459e-30	1	10	10
ENSG00000198518.5	HIST1H4E	2.03745	0.00339907	0.0416053	0.0424743	0.0205129	0.0539592	3.93435e-05	9	20	20
ENSG00000174238.10	PITPNA	-2.03733	-0.0432273	0.041617	0.0424862	0.000105079	0.267598	2.95978e-23	1	19	19
ENSG00000116667.8	C1orf21	2.03635	0.0678905	0.041715	0.0425855	2.18124e-05	0.034491	0.00105273	1	34	34
ENSG00000172006.7	ZNF554	2.03551	0.00727295	0.0418	0.0426716	0.00427872	0.235923	7.23738e-21	3	16	16
ENSG00000170855.3	TRIAP1	-2.03453	-0.00475546	0.0418978	0.0427707	0.010322	0.0281615	0.0031729	6	24	24
ENSG00000072864.8	NDE1	2.033	0.001705	0.0420521	0.0429271	0.0706155	0.153625	6.09639e-13	2	18	18
ENSG00000254614.1	AP003068.23	2.03258	0.00295141	0.0420949	0.0429705	0.0264525	0.452148	2.15422e-45	7	34	34
ENSG00000130529.11	TRPM4	2.03226	0.00585558	0.0421277	0.0430037	0.00666314	0.0746567	1.04597e-06	7	14	14
ENSG00000134250.13	NOTCH2	2.02819	0.00467669	0.042541	0.0434225	0.0106045	0.0380665	0.000540382	3	5	5
ENSG00000163568.9	AIM2	-2.02807	-0.00838831	0.0425532	0.0434348	0.00289548	0.0441433	0.000174096	5	33	33
ENSG00000260953.1	RP11-426C22.6	2.02645	0.00681183	0.0427185	0.0436023	0.00485392	0.0209128	0.0110393	6	24	24
ENSG00000198478.6	SH3BGRL2	2.02634	0.0124837	0.0427304	0.0436144	0.00145207	0.0436081	0.000197645	4	37	37
ENSG00000250918.2	RP11-497H16.4	2.02504	0.00548514	0.0428633	0.043749	0.00688916	0.156674	3.08154e-13	2	9	9
ENSG00000206149.6	HERC2P9	-2.02444	-0.0241214	0.0429247	0.0438112	0.000370647	0.0774387	6.36775e-07	3	10	10
ENSG00000112659.9	CUL9	2.02409	0.00963546	0.0429606	0.0438476	0.0021039	0.0511192	4.35717e-05	2	8	8
ENSG00000129055.8	ANAPC13	2.02088	0.0149026	0.043292	0.0441833	0.00102073	0.268654	1.36155e-23	2	33	33
ENSG00000249741.2	RP11-673E1.3	2.01793	0.0168354	0.0435981	0.0444934	0.000714369	0.0977522	1.94019e-08	2	16	16
ENSG00000126822.11	PLEKHG3	-2.01745	-0.0317806	0.0436488	0.0445448	0.000240813	0.133501	5.83975e-12	3	24	24
ENSG00000143387.8	CTSK	2.01602	0.00782659	0.0437982	0.0446961	0.00417197	0.245163	9.14134e-22	3	24	24
ENSG00000136827.11	TOR1A	-2.01556	-0.00298296	0.043846	0.0447445	0.0258021	0.164791	5.97749e-14	10	28	28
ENSG00000228804.1	RP11-211G3.3	-2.01531	-0.00466826	0.0438718	0.0447707	0.0104381	0.288266	1.39404e-25	7	42	42
ENSG00000203747.5	FCGR3A	2.01441	0.00497271	0.043966	0.0448661	0.00849554	0.0240495	0.00583708	7	51	51
ENSG00000167535.3	CACNB3	2.01399	0.00246815	0.0440106	0.0449113	0.0423955	0.186217	7.30085e-16	2	6	6
ENSG00000173727.7	AP000769.1	2.00997	0.17943	0.0444344	0.0453405	4.94406e-06	0.0323329	0.00159818	2	28	28
ENSG00000082212.7	ME2	-2.00972	-0.00798808	0.0444612	0.0453676	0.00326444	0.233742	5.51809e-20	5	32	32
ENSG00000179750.11	APOBEC3B	-2.00909	-0.00257033	0.0445277	0.045435	0.0332089	0.296072	2.45583e-26	5	12	12
ENSG00000071242.7	RPS6KA2	2.0084	0.00485967	0.0446006	0.0455088	0.00879133	0.133532	1.46139e-11	8	68	68
ENSG00000238201.1	AC114752.3	2.00754	0.0149638	0.0446918	0.0456013	0.00108111	0.0389233	0.000486302	2	16	16
ENSG00000179855.5	GIPC3	-2.00749	-0.00449281	0.0446978	0.0456073	0.00796947	0.223208	1.85802e-19	2	8	8
ENSG00000174780.11	SRP72	-2.00379	-0.262298	0.045093	0.0460076	4.45367e-06	0.222948	5.44702e-19	1	27	27
ENSG00000271821.1	XXbac-BPG299F13.14	2.00107	0.0019489	0.0453852	0.0463035	0.0527497	0.0628658	7.03153e-06	44	76	76
ENSG00000237470.2	DCLRE1CP1	2.00005	0.00309279	0.0454946	0.0464143	0.0243088	0.0669957	3.24232e-06	15	96	96
ENSG00000149591.12	TAGLN	-1.99865	-0.00710079	0.0456464	0.046568	0.00393472	0.390033	2.03163e-38	6	29	29
ENSG00000101220.13	C20orf27	-1.99819	-0.0022081	0.0456963	0.0466186	0.0465956	0.0463968	0.000120485	12	49	49
ENSG00000184500.10	PROS1	-1.99662	-0.0190835	0.045867	0.0467914	0.000386179	0.0346363	0.000905016	1	33	33
ENSG00000260807.2	RP11-161M6.2	-1.98986	-0.00327113	0.0466064	0.0475402	0.0195243	0.111425	1.24792e-09	8	50	50
ENSG00000161243.4	FBXO27	-1.98869	-0.00720749	0.0467354	0.0476708	0.00623254	0.0925891	2.94855e-08	3	10	10
ENSG00000175193.8	PARL	1.98508	0.0324868	0.0471354	0.0480758	0.000225281	0.26692	5.31589e-24	3	15	15
ENSG00000162711.12	NLRP3	1.98474	0.0106808	0.0471731	0.0481139	0.00277642	0.0242105	0.00641037	4	39	39
ENSG00000169612.3	FAM103A1	1.98344	0.0118386	0.047318	0.0482606	0.00172605	0.0227733	0.00822392	1	4	4
ENSG00000196917.4	HCAR1	1.98322	0.00555168	0.0473424	0.0482853	0.00641363	0.0778381	4.5606e-07	6	23	23
ENSG00000112249.9	ASCC3	1.98275	0.0106223	0.0473958	0.0483394	0.00193716	0.0280658	0.00325469	9	69	69
ENSG00000169385.2	RNASE2	1.98016	0.0139534	0.047686	0.0486332	0.00106411	0.0532858	3.91442e-05	1	10	10
ENSG00000149218.4	ENDOD1	-1.97377	-0.00853429	0.0484075	0.0493636	0.00285355	0.0626814	7.97198e-06	5	19	19
ENSG00000180155.14	LYNX1	-1.97354	-0.0276285	0.048434	0.0493904	0.000259456	0.0858901	1.40173e-07	1	11	11
ENSG00000239665.4	RP11-295P9.3	1.97263	0.0495604	0.0485383	0.0494959	8.12754e-05	0.0152187	0.0285805	2	27	27
ENSG00000118507.11	AKAP7	1.97087	0.00327968	0.0487392	0.0496993	0.0167081	0.0317616	0.00159356	17	92	92
ENSG00000151470.8	C4orf33	1.97007	0.0259489	0.0488303	0.0497916	0.000272473	0.178401	4.73818e-15	2	32	32
ENSG00000125868.11	DSTN	1.97001	0.00312322	0.0488376	0.0497989	0.0200528	0.108406	1.34075e-09	6	49	49
ENSG00000170340.10	B3GNT2	1.96994	0.0117809	0.0488457	0.0498071	0.00137519	0.292478	1.70621e-26	6	23	23
ENSG00000204933.2	CD177P1	-1.96909	-0.00139814	0.0489433	0.0499059	0.102654	0.143478	2.99885e-12	6	34	34
ENSG00000145375.7	SPATA5	-1.96441	-0.0245114	0.0494827	0.0504519	0.000369934	0.0196018	0.0135719	2	43	43
ENSG00000135250.12	SRPK2	-1.96423	-0.0156116	0.0495033	0.0504727	0.000830488	0.0986691	8.84703e-09	4	32	32
ENSG00000109956.8	B3GAT1	1.96382	0.00827745	0.0495514	0.0505214	0.0029167	0.0738431	1.08607e-06	7	35	35
ENSG00000126216.8	TUBGCP3	-1.96249	-0.005343	0.0497053	0.0506772	0.00696132	0.15039	3.59028e-13	9	59	59
ENSG00000256433.1	RP1-102E24.8	-1.9623	-0.00279043	0.049728	0.0507001	0.0238882	0.0698634	1.85595e-06	4	16	16
ENSG00000235314.1	LINC00957	-1.9584	-0.0719443	0.050183	0.0511606	4.11234e-05	0.133784	2.08276e-11	2	23	23
ENSG00000117174.6	ZNHIT6	-1.95065	-0.0100063	0.0510991	0.0520876	0.00235914	0.028797	0.00282416	6	34	34
ENSG00000177706.8	FAM20C	1.95036	0.00431311	0.0511335	0.0521225	0.0114855	0.142032	7.02478e-13	6	30	30
ENSG00000124140.8	SLC12A5	-1.94829	-0.0664352	0.05138	0.0523719	4.42384e-05	0.0525645	4.41576e-05	1	10	10
ENSG00000177683.9	THAP5	1.94799	0.00742825	0.0514163	0.0524086	0.00387014	0.0755958	7.28071e-07	2	8	8
ENSG00000261701.2	HPR	-1.94572	-0.00566274	0.0516885	0.052684	0.00623246	0.0300502	0.00197476	6	39	39
ENSG00000134905.12	CARS2	1.9451	0.0166364	0.0517627	0.052759	0.000743089	0.130117	4.54925e-11	3	24	24
ENSG00000087586.13	AURKA	-1.94498	-0.0757692	0.051777	0.0527735	3.72597e-05	0.0143637	0.0363966	1	7	7
ENSG00000100726.10	TELO2	1.9435	0.0030644	0.0519554	0.052954	0.0204549	0.217629	3.40187e-19	3	12	12
ENSG00000173068.13	BNC2	1.9424	0.00517776	0.0520881	0.0530883	0.00772736	0.0528168	4.85023e-05	3	12	12
ENSG00000170638.5	TRABD	-1.94208	-0.00325178	0.0521274	0.053128	0.0194769	0.0861118	1.5886e-07	9	38	38
ENSG00000158428.3	C2orf62	-1.93813	-0.00409093	0.0526069	0.0536131	0.0115823	0.117305	5.89426e-10	6	45	45
ENSG00000267264.1	CTC-459F4.6	1.9363	0.0145281	0.052831	0.0538398	0.000935909	0.0294731	0.00258119	3	19	19
ENSG00000109452.8	INPP4B	1.93502	0.00574507	0.0529877	0.0539984	0.00456198	0.0912384	4.70537e-08	4	32	32
ENSG00000197813.4	CTC-301O7.4	-1.93471	-0.00419417	0.0530263	0.0540374	0.0106118	0.113219	1.27841e-09	6	31	31
ENSG00000124615.13	MOCS1	1.93376	0.0150074	0.0531422	0.0541547	0.000907668	0.0140742	0.0370113	3	18	18
ENSG00000146416.12	AIG1	-1.93311	-0.00313145	0.0532227	0.0542361	0.0166334	0.0307809	0.00203092	14	109	109
ENSG00000237217.1	AC008074.5	-1.93213	-0.174408	0.053343	0.0543578	6.78695e-06	0.0454201	0.000151142	1	19	19
ENSG00000184271.11	POU6F1	-1.92896	-0.0102889	0.0537359	0.0547553	0.00169667	0.0305845	0.00209832	2	7	7
ENSG00000171045.10	TSNARE1	1.92454	0.00848832	0.0542875	0.0553132	0.0027809	0.129979	5.78282e-11	5	22	22
ENSG00000188641.8	DPYD	-1.9238	-0.0193231	0.0543797	0.0554065	0.000313369	0.0788087	5.07107e-07	3	36	36
ENSG00000185523.6	C1orf227	-1.92234	-0.0335461	0.0545624	0.0555913	0.000171013	0.037987	0.000549078	3	21	21
ENSG00000144827.4	ABHD10	-1.92218	-0.00615392	0.0545832	0.0556122	0.00600916	0.126512	9.09812e-11	4	57	57
ENSG00000170085.13	SIMC1	-1.92212	-0.0197692	0.0545905	0.0556196	0.000528931	0.115603	6.80192e-10	4	20	20
ENSG00000130881.9	LRP3	-1.92168	-0.010103	0.0546454	0.0556752	0.00193285	0.0554382	2.30247e-05	8	57	57
ENSG00000262951.1	RP11-670E13.2	1.91706	0.010215	0.05523	0.0562664	0.00249621	0.0287837	0.00276531	1	4	4
ENSG00000108272.9	DHRS11	1.91641	0.00801815	0.0553128	0.0563501	0.00312697	0.0227919	0.0077476	2	10	10
ENSG00000243772.2	KIR2DL3	-1.91572	-0.00410848	0.0554014	0.0564397	0.0117263	0.21521	1.19256e-18	11	35	35
ENSG00000132622.6	HSPA12B	1.91518	0.00591196	0.0554699	0.0565091	0.00543748	0.0354011	0.000767462	8	42	42
ENSG00000269858.1	EGLN2	1.91398	0.00525421	0.0556227	0.0566635	0.00714907	0.215591	5.39452e-19	6	51	51
ENSG00000086015.16	MAST2	1.91363	0.0126645	0.0556678	0.0567091	0.00171273	0.0859311	1.61635e-07	6	60	60
ENSG00000106290.10	TAF6	-1.91333	-0.00980622	0.0557061	0.0567479	0.00203184	0.0469729	0.000110056	3	9	9
ENSG00000156261.8	CCT8	-1.91298	-0.00448671	0.0557509	0.0567932	0.00862234	0.229173	1.94283e-20	4	35	35
ENSG00000122547.6	EEPD1	1.91202	0.00284604	0.0558738	0.0569174	0.0164032	0.0540278	3.74618e-05	12	95	95
ENSG00000111554.10	MDM1	-1.90883	-0.0269514	0.056284	0.0573323	0.000295172	0.109388	2.11891e-09	1	13	13
ENSG00000062282.10	DGAT2	-1.90861	-0.00507067	0.0563121	0.0573607	0.00665004	0.0409197	0.000333326	7	77	77
ENSG00000162972.6	C2orf47	-1.90835	-0.0204226	0.056346	0.057395	0.000495873	0.0518169	5.40426e-05	1	5	5
ENSG00000253203.2	GUSBP3	-1.90705	-0.00452655	0.0565146	0.0575655	0.00926273	0.255938	3.20729e-22	4	43	43
ENSG00000185730.3	ZNF696	1.90656	0.0697929	0.0565777	0.0576293	3.90229e-05	0.0691208	1.83266e-06	3	26	26
ENSG00000178642.5	AL513477.1	-1.90509	-0.00228402	0.0567682	0.0578218	0.0440922	0.122051	1.59818e-10	13	73	73
ENSG00000054277.8	OPN3	-1.90489	-0.00534958	0.056795	0.057849	0.00735513	0.111634	1.20847e-09	7	36	36
ENSG00000258839.2	MC1R	1.90481	0.0170456	0.0568048	0.0578589	0.000675244	0.0990745	1.1203e-08	3	16	16
ENSG00000117091.5	CD48	-1.90273	-0.00347428	0.0570756	0.0581327	0.0143178	0.0202544	0.0126491	12	49	49
ENSG00000129933.16	MAU2	-1.90259	-0.00635017	0.0570938	0.058151	0.00405962	0.0496428	7.85883e-05	4	25	25
ENSG00000111666.6	CHPT1	-1.89794	-0.00337639	0.0577038	0.0587678	0.0204809	0.191514	4.1693e-16	11	88	88
ENSG00000171357.5	LURAP1	-1.89724	-0.00312472	0.0577959	0.0588609	0.0188344	0.0871889	1.17553e-07	7	34	34
ENSG00000128805.10	ARHGAP22	1.89692	0.00243421	0.0578388	0.0589043	0.0305152	0.194647	1.13506e-16	15	66	66
ENSG00000108264.12	TADA2A	1.89679	0.00713681	0.0578552	0.0589209	0.00462933	0.176749	1.42685e-15	5	51	51
ENSG00000260947.1	RP11-384P7.7	-1.89648	-0.0823644	0.0578963	0.0589624	2.05437e-05	0.0341029	0.00106191	2	17	17
ENSG00000100218.7	RTDR1	-1.89314	-0.00802134	0.0583393	0.0594103	0.00314588	0.0249823	0.00543576	6	29	29
ENSG00000166130.10	IKBIP	-1.89313	-0.0292807	0.058341	0.059412	0.000207945	0.0578193	1.58384e-05	1	20	20
ENSG00000224383.3	C17orf72	1.89229	0.00971119	0.0584518	0.059524	0.00216362	0.0623886	8.3379e-06	3	30	30
ENSG00000130758.3	MAP3K10	1.89162	0.00782091	0.0585413	0.0596145	0.00327139	0.140055	6.59474e-12	7	54	54
ENSG00000100288.15	CHKB	1.89128	0.00855381	0.058587	0.0596607	0.00289411	0.0758753	7.92806e-07	6	26	26
ENSG00000196456.4	ZNF775	1.8912	0.0870763	0.058597	0.0596708	2.72578e-05	0.0139612	0.0390782	1	4	4
ENSG00000101546.8	RBFA	1.89035	0.0228439	0.058711	0.059786	0.000378904	0.0701567	2.35646e-06	1	13	13
ENSG00000174373.11	RALGAPA1	-1.88998	-0.0156254	0.058761	0.0598366	0.000815831	0.149149	8.7691e-13	1	18	18
ENSG00000183386.5	FHL3	-1.88964	-0.000944678	0.0588064	0.0598825	0.208487	0.442002	6.76365e-45	8	56	56
ENSG00000054793.9	ATP9A	-1.88902	-0.00212157	0.0588893	0.0599663	0.0400042	0.264664	2.60582e-23	6	41	41
ENSG00000110768.7	GTF2H1	1.88666	0.0140677	0.059206	0.0602864	0.000866503	0.0601244	1.16058e-05	3	20	20
ENSG00000198755.6	RPL10A	-1.88642	-0.0161632	0.0592385	0.0603192	0.00071713	0.11572	5.9873e-10	3	28	28
ENSG00000145244.7	CORIN	-1.88577	-0.010882	0.0593261	0.0604078	0.00156671	0.261205	7.38215e-23	4	46	46
ENSG00000173327.3	MAP3K11	1.88282	0.0674011	0.0597251	0.0608111	4.44969e-05	0.278245	1.67181e-25	4	22	22
ENSG00000161036.6	LRWD1	-1.88236	-0.00694439	0.0597875	0.0608742	0.00428299	0.272987	2.86826e-24	5	19	19
ENSG00000134824.9	FADS2	-1.88058	-0.00950575	0.0600288	0.0611181	0.0020766	0.52765	1.48031e-57	3	25	25
ENSG00000103569.5	AQP9	1.87808	0.0046808	0.0603703	0.0614633	0.00804209	0.0127853	0.0468994	7	67	67
ENSG00000223510.2	CDRT15	-1.8767	-0.127895	0.0605596	0.0616546	1.10184e-05	0.208667	1.19226e-17	2	16	16
ENSG00000099940.7	SNAP29	-1.87666	-0.00349819	0.0605641	0.0616592	0.0141845	0.330453	6.82937e-30	3	26	26
ENSG00000035687.9	ADSS	-1.8761	-0.003913	0.0606411	0.0617369	0.0117719	0.192222	3.01182e-16	13	73	73
ENSG00000166359.6	WDR88	1.87557	0.00889025	0.0607149	0.0618116	0.00228281	0.0179691	0.0174531	3	9	9
ENSG00000112294.8	ALDH5A1	-1.87487	-0.0266441	0.060811	0.0619086	0.000249104	0.0506246	5.17437e-05	1	16	16
ENSG00000105352.6	CEACAM4	1.8746	0.0066257	0.0608472	0.0619452	0.00429176	0.183393	2.49161e-16	7	27	27
ENSG00000013810.14	TACC3	-1.87219	-0.0126249	0.06118	0.0622816	0.0013244	0.0407692	0.000342477	5	47	47
ENSG00000113734.13	BNIP1	-1.87158	-0.0195661	0.0612643	0.0623667	0.000478035	0.0889623	7.83606e-08	2	7	7
ENSG00000154227.9	CERS3	-1.87147	-0.00540097	0.0612805	0.0623831	0.00581773	0.0384514	0.000473288	4	21	21
ENSG00000213523.5	SRA1	1.87075	0.0365598	0.0613792	0.0624829	0.000133891	0.0265774	0.00407426	2	19	19
ENSG00000205853.6	RFPL3S	-1.86799	-0.0191207	0.0617632	0.0628709	0.000567935	0.0766228	5.94532e-07	2	23	23
ENSG00000225402.1	AC010878.3	-1.86782	-0.0122376	0.0617873	0.0628953	0.00134612	0.049964	7.13074e-05	3	24	24
ENSG00000160185.9	UBASH3A	-1.86728	-0.0121751	0.061863	0.0629718	0.00127393	0.0566585	2.30039e-05	1	7	7
ENSG00000123405.9	NFE2	1.86678	0.00292691	0.0619324	0.0630419	0.0234848	0.0234923	0.00730768	6	39	39
ENSG00000132763.10	MMACHC	-1.8628	-0.00423236	0.06249	0.0636054	0.010363	0.0258053	0.00422125	1	1	1
ENSG00000118579.7	MED28	1.86176	0.0108307	0.0626364	0.0637532	0.00122532	0.0164197	0.0218005	2	12	12
ENSG00000141627.9	DYM	1.8609	0.113749	0.062758	0.0638762	1.90725e-05	0.0381784	0.000521279	1	29	29
ENSG00000112303.9	VNN2	-1.8607	-0.00634959	0.062786	0.0639044	0.00469147	0.275183	1.77151e-24	1	13	13
ENSG00000196659.9	TTC30B	-1.85704	-0.0350114	0.063306	0.0644298	0.000150195	0.0338563	0.00125482	1	23	23
ENSG00000007129.13	CEACAM21	1.85674	0.00402424	0.0633475	0.0644717	0.0129163	0.509776	2.30196e-55	4	31	31
ENSG00000110665.7	C11orf21	-1.85583	-0.00411245	0.063478	0.0646036	0.00974197	0.329952	3.17868e-30	11	55	55
ENSG00000161016.11	RPL8	-1.85564	-0.0942902	0.063505	0.0646309	3.68763e-05	0.190357	1.95956e-16	1	16	16
ENSG00000264469.1	RP11-173M1.8	-1.85513	-0.047779	0.063577	0.0647036	8.47575e-05	0.190141	5.5404e-17	1	14	14
ENSG00000204267.9	TAP2	1.8551	0.00164932	0.0635817	0.0647083	0.0792116	0.157831	1.35911e-13	15	35	35
ENSG00000138592.9	USP8	1.85323	0.0520004	0.06385	0.0649794	9.39882e-05	0.0868276	1.32729e-07	1	14	14
ENSG00000145949.8	MYLK4	-1.85232	-0.00424045	0.0639792	0.06511	0.0105375	0.0990399	1.31357e-08	17	113	113
ENSG00000149548.10	CCDC15	-1.84958	-0.00575739	0.064374	0.0655088	0.0056308	0.113068	8.63967e-10	14	95	95
ENSG00000100290.2	BIK	-1.8471	-0.00537249	0.0647331	0.0658716	0.00634782	0.0149723	0.0308096	5	29	29
ENSG00000100461.13	RBM23	1.84523	0.022893	0.065004	0.0661453	0.000618832	0.0863024	1.24916e-07	1	11	11
ENSG00000271523.1	RP4-576H24.5	1.84434	0.00295881	0.065134	0.0662766	0.0213472	0.50432	6.03352e-54	1	8	8
ENSG00000267796.3	LIN37	-1.84327	-0.00475517	0.0652896	0.0664338	0.00658833	0.0444235	0.000198226	7	17	17
ENSG00000213713.3	PIGCP1	1.84323	0.0312087	0.0652961	0.0664403	0.00018272	0.122309	1.26612e-10	4	37	37
ENSG00000104689.5	TNFRSF10A	-1.84313	-0.00466213	0.0653106	0.0664549	0.00849053	0.158487	1.25836e-13	6	42	42
ENSG00000040487.8	PQLC2	-1.84278	-0.00675834	0.0653611	0.0665059	0.0037364	0.0546468	2.90784e-05	5	18	18
ENSG00000139832.3	RAB20	-1.84273	-0.0111863	0.0653683	0.0665132	0.00160105	0.20253	3.37341e-17	7	38	38
ENSG00000100596.2	SPTLC2	1.8425	0.0400746	0.0654022	0.0665475	0.000117638	0.0865768	9.85895e-08	2	20	20
ENSG00000258597.1	SERPINA2P	1.84102	0.0245158	0.065618	0.0667655	0.000270118	0.0434091	0.000240936	1	4	4
ENSG00000130332.10	LSM7	1.83994	0.00140441	0.0657775	0.0669266	0.0905849	0.209426	8.79866e-18	11	40	40
ENSG00000105668.3	UPK1A	1.83827	0.0822221	0.066022	0.0671736	2.79332e-05	0.12301	1.98452e-10	1	12	12
ENSG00000248780.1	RP11-632F7.1	-1.83827	-0.0315796	0.066023	0.0671746	0.000176471	0.0248163	0.00539511	1	13	13
ENSG00000170852.6	KBTBD2	-1.83606	-0.0144657	0.0663491	0.067504	0.000888684	0.0839698	1.66912e-07	11	43	43
ENSG00000101307.11	SIRPB1	1.83514	0.00263221	0.0664851	0.0676413	0.0266878	0.578556	1.58613e-67	3	18	18
ENSG00000172460.10	PRSS30P	-1.835	-0.00522286	0.066506	0.0676625	0.00650522	0.245915	3.26864e-21	6	24	24
ENSG00000131979.14	GCH1	1.83374	0.0023659	0.0666926	0.0678509	0.0322272	0.212139	1.746e-18	5	26	26
ENSG00000179979.7	CRIPAK	1.83086	0.00210361	0.0671211	0.0682836	0.0369454	0.335115	2.09762e-31	12	76	76
ENSG00000169032.5	MAP2K1	-1.82878	-0.0209948	0.0674329	0.0685986	0.000399061	0.025348	0.00481663	3	29	29
ENSG00000103381.7	CPPED1	-1.82643	-0.00841355	0.067786	0.0689551	0.00249149	0.0714762	1.57263e-06	1	6	6
ENSG00000167850.3	CD300C	1.82613	0.00431785	0.067831	0.0690006	0.00967125	0.230852	4.60501e-20	4	20	20
ENSG00000230585.2	PHBP12	-1.82608	-0.0280064	0.067838	0.0690076	0.000208226	0.0276059	0.00347991	1	15	15
ENSG00000238024.1	DDX39BP2	1.8256	0.00367807	0.0679102	0.0690805	0.0135033	0.17116	6.98068e-15	37	70	70
ENSG00000162927.9	PUS10	1.82378	0.0134832	0.0681858	0.0693588	0.000992771	0.0637897	6.42955e-06	3	16	16
ENSG00000112874.5	NUDT12	-1.82318	-0.0263622	0.0682767	0.0694507	0.00021273	0.114642	9.76057e-10	2	16	16
ENSG00000125257.9	ABCC4	1.82094	0.0120238	0.0686165	0.0697938	0.00120886	0.0850356	9.49528e-08	2	10	10
ENSG00000002919.10	SNX11	-1.82001	-0.0120114	0.0687577	0.0699364	0.00130896	0.299069	7.19295e-27	2	16	16
ENSG00000269086.2	CTC-523E23.5	-1.81969	-0.00509529	0.0688056	0.0699848	0.00728046	0.0177314	0.0194155	3	14	14
ENSG00000162383.7	SLC1A7	-1.81873	-0.00409422	0.0689526	0.0701332	0.0132322	0.115832	1.92824e-10	9	54	54
ENSG00000221995.4	TIAF1	-1.8178	-0.0389175	0.069095	0.070277	0.00011025	0.0288123	0.00267409	1	19	19
ENSG00000111011.13	RSRC2	1.81606	0.00623375	0.0693606	0.0705452	0.00491197	0.0196528	0.0138836	6	34	34
ENSG00000125107.12	CNOT1	1.81532	0.0145523	0.0694749	0.0706606	0.000951329	0.0423784	0.000267253	4	23	23
ENSG00000165795.16	NDRG2	-1.81313	-0.00405966	0.0698114	0.0710003	0.0101125	0.0165066	0.0229224	14	81	81
ENSG00000140848.12	CPNE2	-1.81132	-0.0275784	0.0700914	0.0712831	0.000224186	0.167192	1.55471e-14	5	14	14
ENSG00000157837.11	SPPL3	-1.81008	-0.00282871	0.0702833	0.0714768	0.0201746	0.0202788	0.0128961	7	40	40
ENSG00000164649.15	CDCA7L	-1.80932	-0.0309158	0.0704014	0.071596	0.000171609	0.27432	1.94506e-24	4	32	32
ENSG00000167658.11	EEF2	-1.80712	-0.00424534	0.0707435	0.0719414	0.00929313	0.0244285	0.00567305	5	21	21
ENSG00000255029.1	CTD-3012A18.1	1.80582	0.00431288	0.0709469	0.0721468	0.00655644	0.106082	3.55943e-09	3	23	23
ENSG00000181830.7	SLC35C1	-1.80561	-0.00513705	0.070979	0.0721792	0.00735897	0.0526957	4.15097e-05	1	9	9
ENSG00000078070.7	MCCC1	1.8021	0.00448657	0.0715294	0.0727348	0.0131288	0.0742291	1.05869e-06	10	75	75
ENSG00000204463.8	BAG6	-1.80131	-0.00328886	0.0716547	0.0728613	0.0137456	0.0342352	0.00113606	12	29	29
ENSG00000163527.5	STT3B	-1.79961	-0.00615559	0.0719217	0.0731308	0.00445163	0.0132853	0.044644	5	51	51
ENSG00000165271.12	NOL6	1.79879	0.011403	0.0720517	0.073262	0.0012507	0.0960174	1.99906e-08	3	13	13
ENSG00000023839.6	ABCC2	1.79786	0.0102765	0.0721998	0.0734115	0.00164085	0.028412	0.00296422	4	15	15
ENSG00000135046.9	ANXA1	-1.7966	-0.00735542	0.0723993	0.0736129	0.00334257	0.161933	6.31212e-14	2	40	40
ENSG00000144843.7	ADPRH	1.79645	0.00267339	0.0724233	0.0736371	0.0235877	0.0911995	5.22807e-08	4	15	15
ENSG00000197992.2	CLEC9A	1.79578	0.0123657	0.07253	0.0737448	0.00125878	0.0218859	0.00894825	1	5	5
ENSG00000141574.3	SECTM1	1.79404	0.0047787	0.0728072	0.0740246	0.00706578	0.072368	1.68539e-06	7	32	32
ENSG00000141664.5	ZCCHC2	1.79379	0.00990923	0.0728466	0.0740644	0.00188906	0.0610878	1.02854e-05	5	28	28
ENSG00000173801.12	JUP	1.79331	0.319402	0.072924	0.0741425	1.65457e-06	0.600134	2.47367e-72	1	11	11
ENSG00000222041.6	LINC00152	-1.79299	-0.0356331	0.072975	0.074194	0.00014419	0.113668	9.50816e-10	2	24	24
ENSG00000241043.1	GVQW1	-1.7928	-0.0147034	0.073005	0.0742243	0.000786861	0.0410751	0.000312299	1	22	22
ENSG00000181915.3	ADO	1.79124	0.00891754	0.0732554	0.0744771	0.002046	0.0376953	0.000584406	3	34	34
ENSG00000158864.8	NDUFS2	-1.7912	-0.00310448	0.0732618	0.0744835	0.0179267	0.0612504	1.03305e-05	14	77	77
ENSG00000205746.5	RP11-1212A22.1	-1.78959	-0.0117814	0.0735194	0.0747435	0.00156863	0.0783177	4.64052e-07	3	28	28
ENSG00000100083.14	GGA1	1.78953	0.0094217	0.0735295	0.0747537	0.00168195	0.13875	5.8842e-12	10	60	60
ENSG00000227766.1	HCG4P5	1.78897	0.00287914	0.0736191	0.0748442	0.0229971	0.149568	9.46271e-13	15	39	39
ENSG00000168961.12	LGALS9	1.78886	0.00324031	0.0736369	0.074862	0.0159587	0.502887	9.12575e-56	3	23	23
ENSG00000137364.4	TPMT	1.78799	0.00567892	0.0737779	0.0750044	0.00462194	0.235308	4.02345e-20	4	40	40
ENSG00000269549.1	AL031663.2	1.78661	0.00374587	0.074001	0.0752296	0.0115833	0.0406333	0.000333244	7	24	24
ENSG00000104763.13	ASAH1	1.78557	0.00400939	0.0741696	0.0753997	0.0110069	0.448992	5.95156e-46	5	38	38
ENSG00000257835.1	RP1-97G4.1	-1.78381	-0.00738385	0.0744538	0.0756866	0.00322416	0.173886	5.17474e-15	3	39	39
ENSG00000196355.2	AC021860.1	1.78103	0.0179136	0.0749075	0.0761445	0.000575742	0.0991891	5.25887e-09	3	16	16
ENSG00000204991.6	SPIRE2	-1.77939	-0.00240779	0.0751766	0.076416	0.0308322	0.132422	2.62173e-11	7	24	24
ENSG00000164082.10	GRM2	1.77926	0.0143833	0.075197	0.0764365	0.000866827	0.0503887	5.71783e-05	2	16	16
ENSG00000125485.13	DDX31	-1.77682	-0.0129149	0.075598	0.0768412	0.00102465	0.121859	1.39232e-10	1	12	12
ENSG00000183066.10	WBP2NL	-1.77558	-0.0212511	0.0758028	0.0770479	0.000329406	0.0192454	0.014817	2	15	15
ENSG00000258352.1	RP11-23J18.1	1.77317	0.00451392	0.0761999	0.0774486	0.00868371	0.055813	2.54276e-05	6	41	41
ENSG00000103472.5	RRN3P2	-1.7722	-0.00602338	0.0763611	0.0776113	0.00547161	0.101301	1.00521e-08	5	37	37
ENSG00000160781.11	PAQR6	-1.76978	-0.0064394	0.0767638	0.0780176	0.0041642	0.593809	1.20294e-71	6	53	53
ENSG00000100060.13	MFNG	-1.7692	-0.0135867	0.0768606	0.0781152	0.000847102	0.0779802	4.31985e-07	2	7	7
ENSG00000119865.4	CNRIP1	-1.76783	-0.00585133	0.0770901	0.0783469	0.00521433	0.0128031	0.0475126	7	41	41
ENSG00000178913.5	TAF7	1.76658	0.00868623	0.0772993	0.0785579	0.00212378	0.0815905	2.74903e-07	6	41	41
ENSG00000111652.5	COPS7A	1.76604	0.00321462	0.0773898	0.0786493	0.017663	0.0379581	0.000536868	7	35	35
ENSG00000184378.2	ACTRT3	-1.76595	-0.00460932	0.0774042	0.0786638	0.00699622	0.0676743	3.09488e-06	10	61	61
ENSG00000128951.9	DUT	1.7652	0.00451351	0.0775294	0.0787901	0.00871916	0.442261	5.11241e-45	3	16	16
ENSG00000026297.11	RNASET2	1.76489	0.015277	0.077583	0.0788442	0.000728484	0.402111	1.69352e-38	1	38	38
ENSG00000132481.2	TRIM47	-1.764	-0.0164216	0.0777316	0.0789941	0.000659865	0.0570486	1.39142e-05	2	11	11
ENSG00000175489.9	LRRC25	-1.76194	-0.00384871	0.0780788	0.0793444	0.0104119	0.159206	1.74473e-13	2	11	11
ENSG00000105122.8	RASAL3	-1.7619	-0.00562695	0.0780869	0.0793525	0.00527957	0.0224559	0.0084679	3	17	17
ENSG00000197847.8	SLC22A20	-1.76093	-0.00958453	0.0782494	0.0795165	0.00207271	0.0163641	0.0244426	5	21	21
ENSG00000160223.12	ICOSLG	1.76062	0.00342303	0.078303	0.0795706	0.0142384	0.0447159	0.00018476	7	45	45
ENSG00000241157.1	RP11-3K24.1	-1.76013	-0.0080779	0.078386	0.0796543	0.00198828	0.0635443	5.32532e-06	1	8	8
ENSG00000119537.11	KDSR	1.76006	0.0219572	0.0783977	0.0796661	0.000344362	0.031838	0.00164812	3	19	19
ENSG00000170458.9	CD14	1.75939	0.0034966	0.0785114	0.0797808	0.0125716	0.0304818	0.00211092	6	17	17
ENSG00000197969.7	VPS13A	-1.75885	-0.0685626	0.0786035	0.0798737	3.791e-05	0.0861067	8.0877e-08	2	44	44
ENSG00000215568.3	GAB4	-1.75871	-0.00887356	0.0786267	0.0798972	0.00209883	0.0440741	0.000195032	3	24	24
ENSG00000186399.8	GOLGA8R	1.75786	0.0052434	0.0787718	0.0800435	0.00705772	0.055251	3.09229e-05	8	44	44
ENSG00000163389.6	POGLUT1	-1.75652	-0.012283	0.0790003	0.0802741	0.00128226	0.214655	1.92843e-18	2	44	44
ENSG00000184350.8	MRGPRE	1.75533	0.111802	0.079203	0.0804785	1.18289e-05	0.0968968	1.27755e-08	1	13	13
ENSG00000131435.8	PDLIM4	-1.75411	-0.00645617	0.079412	0.0806893	0.00402038	0.0240066	0.00590841	3	11	11
ENSG00000180921.6	FAM83H	-1.75323	-0.0199123	0.0795625	0.0808412	0.000437062	0.0345001	0.00104772	4	36	36
ENSG00000110218.4	PANX1	1.75271	0.0149877	0.0796513	0.0809307	0.00086738	0.260011	7.76599e-23	2	18	18
ENSG00000254701.2	RP11-1415C14.4	1.75191	0.0550614	0.07979	0.0810707	5.21978e-05	0.0243982	0.00617431	1	5	5
ENSG00000138085.12	ATRAID	-1.75181	-0.0548815	0.079807	0.0810878	5.67826e-05	0.0938789	2.92347e-08	1	24	24
ENSG00000107593.15	PKD2L1	1.74961	0.0210955	0.0801858	0.0814699	0.000295424	0.0899882	6.09651e-08	3	26	26
ENSG00000140199.7	SLC12A6	1.74928	0.0432748	0.0802419	0.0815265	9.43281e-05	0.0677692	2.74281e-06	2	7	7
ENSG00000181135.11	ZNF707	-1.74844	-0.0082178	0.0803881	0.0816739	0.00245271	0.0185137	0.0157122	4	12	12
ENSG00000237674.1	GSTA7P	-1.74833	-0.00272729	0.0804069	0.0816929	0.0240312	0.141967	2.32683e-12	18	105	105
ENSG00000262714.1	RP11-44F14.8	-1.74808	-0.0207509	0.08045	0.0817364	0.000384448	0.309141	2.68789e-28	1	16	16
ENSG00000170906.11	NDUFA3	-1.74758	-0.00239685	0.0805374	0.0818246	0.0322227	0.107274	3.46522e-09	27	106	106
ENSG00000161944.12	ASGR2	1.7469	0.0115837	0.0806549	0.081943	0.0011427	0.112213	1.4366e-09	3	16	16
ENSG00000078319.7	PMS2P1	1.74537	0.0173682	0.0809197	0.0822102	0.000609305	0.0591087	1.5377e-05	2	10	10
ENSG00000128283.6	CDC42EP1	-1.74496	-0.0108399	0.0809917	0.0822828	0.00141164	0.183366	4.122e-16	6	23	23
ENSG00000165219.17	GAPVD1	1.74417	0.0298203	0.0811299	0.0824222	0.000185364	0.0794509	4.74488e-07	2	33	33
ENSG00000184389.8	A3GALT2	1.7441	0.00745204	0.081141	0.0824334	0.00297759	0.2662	4.05825e-23	5	42	42
ENSG00000178538.5	CA8	1.74237	0.00249892	0.0814435	0.0827385	0.0237736	0.0693919	2.43922e-06	12	90	90
ENSG00000251369.4	ZNF550	1.74115	0.0116574	0.0816574	0.0829543	0.00121436	0.0507232	5.89136e-05	2	23	23
ENSG00000178297.8	TMPRSS9	-1.73909	-0.00529089	0.0820186	0.0833185	0.00602605	0.195746	4.96047e-17	11	40	40
ENSG00000125844.11	RRBP1	1.73861	0.00185081	0.0821031	0.0834038	0.0432388	0.170333	2.16472e-14	4	29	29
ENSG00000186812.8	ZNF397	1.73828	0.00684541	0.082161	0.0834621	0.00371447	0.0174386	0.0198313	2	14	14
ENSG00000108242.8	CYP2C18	-1.73738	-0.0120034	0.08232	0.0836225	0.00104478	0.0320749	0.00157063	1	12	12
ENSG00000269120.1	AL133318.1	1.73736	0.00443289	0.0823242	0.0836267	0.00716935	0.0333553	0.00133587	3	15	15
ENSG00000188629.7	ZNF177	-1.73638	-0.00273186	0.082497	0.083801	0.0249586	0.0639489	4.83906e-06	1	16	16
ENSG00000188321.9	ZNF559	-1.73638	-0.00100366	0.082497	0.083801	0.184911	0.344248	4.74787e-32	1	1	1
ENSG00000231412.2	CTC-490G23.2	-1.7352	-0.00195871	0.0827053	0.0840111	0.041292	0.469311	7.89567e-48	12	54	54
ENSG00000005175.5	RPAP3	1.73464	0.00967126	0.0828046	0.0841113	0.00142504	0.0656645	3.46777e-06	4	45	45
ENSG00000143140.6	GJA5	-1.73376	-0.0512539	0.08296	0.0842679	6.15727e-05	0.026817	0.00395729	1	19	19
ENSG00000167637.12	ZNF283	1.7336	0.00864302	0.082989	0.0842971	0.00232371	0.0135412	0.0422507	4	22	22
ENSG00000272733.1	KB-208E9.1	1.73286	0.00402727	0.0831203	0.0844296	0.00950783	0.283521	4.94437e-25	11	50	50
ENSG00000101236.12	RNF24	1.73286	0.00497771	0.0831206	0.0844299	0.00661234	0.057441	2.09475e-05	8	49	49
ENSG00000135269.13	TES	1.73205	0.00642619	0.0832654	0.0845759	0.00351533	0.0523362	3.72773e-05	2	20	20
ENSG00000267757.1	AC006132.1	1.73198	0.00211988	0.0832764	0.084587	0.0336609	0.0819117	1.94184e-07	21	84	84
ENSG00000179837.6	RBM15B	-1.73177	-0.00817748	0.0833138	0.0846248	0.00261931	0.0477039	9.61116e-05	3	16	16
ENSG00000242498.3	C15orf38	-1.73133	-0.00152741	0.0833929	0.0847045	0.0861763	0.333286	2.86228e-30	5	24	24
ENSG00000120217.9	CD274	-1.72956	-0.0998265	0.083709	0.0850233	1.40031e-05	0.0880289	1.08344e-07	1	7	7
ENSG00000245060.2	LINC00847	1.72663	0.028215	0.084234	0.0855526	0.000163088	0.0329346	0.00134925	1	16	16
ENSG00000138018.13	EPT1	-1.72488	-0.00365908	0.0845488	0.0858701	0.0148287	0.0584201	1.39262e-05	8	71	71
ENSG00000136271.6	DDX56	-1.72412	-0.00382678	0.0846853	0.0860077	0.0103119	0.0267851	0.0031335	6	40	40
ENSG00000134198.5	TSPAN2	-1.72294	-0.0472672	0.0849	0.0862242	7.37326e-05	0.0266739	0.00414812	1	25	25
ENSG00000218510.3	LINC00339	-1.72293	-0.0279827	0.084902	0.0862262	0.00021949	0.215293	4.05742e-19	1	10	10
ENSG00000158748.3	HTR6	-1.72286	-0.0173566	0.084914	0.0862383	0.000581235	0.204191	1.02203e-17	4	31	31
ENSG00000229759.1	MRPS18AP1	1.72078	0.00237106	0.0852907	0.0866182	0.027569	0.163083	7.23328e-14	2	9	9
ENSG00000125651.9	GTF2F1	-1.72069	-0.0048575	0.0853066	0.0866342	0.00572752	0.103794	5.61329e-09	6	22	22
ENSG00000174306.17	ZHX3	-1.7204	-0.00379895	0.0853604	0.0866885	0.00954043	0.0182506	0.0176726	5	17	17
ENSG00000161905.8	ALOX15	1.71929	0.0071615	0.085561	0.0868907	0.00318541	0.0996965	6.24153e-09	1	5	5
ENSG00000214087.4	ARL16	-1.71918	-0.000711918	0.085581	0.0869108	0.287625	0.552328	3.61754e-64	3	13	13
ENSG00000166507.12	NDST2	-1.71879	-0.0039378	0.0856532	0.0869837	0.00925022	0.0242059	0.00636606	5	28	28
ENSG00000183486.8	MX2	-1.7176	-0.0026142	0.0858694	0.0872016	0.0267497	0.0901671	5.23924e-08	3	12	12
ENSG00000169554.12	ZEB2	1.71715	0.0204463	0.085952	0.0872849	0.000399036	0.051947	5.01063e-05	1	13	13
ENSG00000079277.15	MKNK1	-1.71567	-0.0194864	0.086222	0.0875571	0.000404919	0.261116	1.07598e-22	1	13	13
ENSG00000227359.1	AC017074.2	1.714	0.0413466	0.0865282	0.0878659	9.14417e-05	0.025148	0.00509999	2	10	10
ENSG00000131873.5	CHSY1	1.71387	0.0057786	0.0865532	0.0878911	0.00441258	0.119284	2.33693e-10	3	10	10
ENSG00000185128.11	TBC1D3F	1.71269	0.0156443	0.0867703	0.0881099	0.000692436	0.0438725	0.000208012	2	12	12
ENSG00000126698.6	DNAJC8	1.71238	0.0360747	0.086827	0.0881671	0.000112395	0.0916074	5.67035e-08	1	17	17
ENSG00000164404.4	GDF9	1.71092	0.00396933	0.087096	0.0884383	0.00869326	0.0391859	0.000494589	9	48	48
ENSG00000213131.3	YWHAZP4	1.70776	0.00796318	0.0876816	0.0890286	0.00179985	0.0192728	0.0144541	2	15	15
ENSG00000172922.4	RNASEH2C	-1.70735	-0.0064945	0.0877575	0.0891052	0.00393471	0.0849251	1.58227e-07	3	12	12
ENSG00000267270.1	AC139100.2	-1.70717	-0.0219335	0.0877898	0.0891377	0.000358953	0.0619992	6.2063e-06	2	22	22
ENSG00000108278.7	ZNHIT3	-1.70575	-0.00386812	0.0880543	0.0894043	0.0108844	0.181683	6.1642e-16	8	42	42
ENSG00000232388.2	LINC00493	1.70566	0.0137436	0.0880711	0.0894213	0.00121286	0.107296	3.3003e-09	2	23	23
ENSG00000155893.7	ACPL2	-1.70398	-0.171586	0.088384	0.0897367	5.06379e-06	0.193782	9.22127e-17	1	15	15
ENSG00000189325.6	C6orf222	-1.70378	-0.0181139	0.088422	0.089775	0.000469093	0.0485306	9.4341e-05	1	12	12
ENSG00000154328.11	NEIL2	-1.70299	-0.00560365	0.08857	0.0899242	0.00505271	0.113684	8.51662e-10	1	8	8
ENSG00000160410.10	SHKBP1	-1.70271	-0.00323175	0.0886223	0.0899769	0.0162411	0.378999	1.59344e-35	5	24	24
ENSG00000238078.1	RP11-295M18.2	-1.70232	-7.55145	0.088695	0.0900502	3.11154e-09	0.0615378	9.38081e-06	1	16	16
ENSG00000134324.7	LPIN1	1.70143	0.00150158	0.0888622	0.0902187	0.0704633	0.173413	7.91063e-15	2	10	10
ENSG00000145901.10	TNIP1	1.70139	0.205099	0.08887	0.0902266	4.06094e-06	0.114278	7.92709e-10	1	5	5
ENSG00000108384.10	RAD51C	-1.70124	-0.00421498	0.0888987	0.0902555	0.00740257	0.269726	6.06253e-24	5	32	32
ENSG00000106952.3	TNFSF8	1.70117	0.0235748	0.088912	0.0902689	0.000252161	0.0413634	0.000343244	1	18	18
ENSG00000113194.8	FAF2	-1.7004	-0.00680159	0.0890557	0.0904138	0.00359587	0.0161794	0.0248443	2	12	12
ENSG00000175390.8	EIF3F	-1.70016	-0.00465096	0.0891017	0.0904601	0.00741062	0.127409	7.91534e-11	2	7	7
ENSG00000247157.2	RP11-434C1.1	-1.69975	-0.00524717	0.0891781	0.0905371	0.00616092	0.292016	4.71076e-26	3	15	15
ENSG00000166913.8	YWHAB	-1.69633	-0.00725182	0.0898241	0.0911883	0.00235809	0.0833538	1.27373e-07	3	16	16
ENSG00000152767.11	FARP1	-1.69632	-0.0145986	0.089826	0.0911902	0.0006638	0.0445967	0.000193602	1	21	21
ENSG00000183150.3	GPR19	1.69565	0.00688773	0.0899513	0.0913165	0.00342604	0.0715557	1.5632e-06	3	25	25
ENSG00000147419.12	CCDC25	1.69542	0.040182	0.089995	0.0913605	0.00011074	0.14872	9.97361e-13	1	24	24
ENSG00000140688.12	C16orf58	1.69531	0.00464361	0.0900163	0.091382	0.00534388	0.0179587	0.0178189	4	15	15
ENSG00000006607.9	FARP2	-1.69527	-0.00915917	0.0900233	0.0913891	0.00213482	0.181784	2.0572e-15	2	30	30
ENSG00000184292.5	TACSTD2	-1.69526	-0.441058	0.090027	0.0913928	7.48842e-07	0.417148	1.70345e-41	1	22	22
ENSG00000185650.8	ZFP36L1	-1.69309	-0.00524671	0.0904389	0.0918079	0.00572846	0.0604579	1.29787e-05	4	31	31
ENSG00000160310.12	PRMT2	-1.69218	-0.0145505	0.090612	0.0919824	0.000785576	0.384261	1.64189e-36	1	35	35
ENSG00000155530.2	LRGUK	1.69204	0.00314941	0.0906391	0.0920097	0.0147376	0.147019	1.6498e-12	11	71	71
ENSG00000138131.3	LOXL4	-1.69164	-0.0119647	0.0907151	0.0920863	0.0011403	0.0986407	1.58702e-08	4	25	25
ENSG00000206341.6	HLA-H	1.69077	0.00130037	0.0908811	0.0922536	0.105221	0.287126	2.02935e-25	40	73	73
ENSG00000217702.1	MGC10955	1.68901	0.504745	0.0912178	0.0925929	7.53395e-07	0.142457	1.89252e-12	2	6	6
ENSG00000089063.10	TMEM230	1.68871	0.00472848	0.0912749	0.0926505	0.00703494	0.149303	1.29224e-12	4	28	28
ENSG00000198793.8	MTOR	1.68785	0.00489046	0.0914404	0.0928172	0.00646063	0.15158	5.77299e-13	4	17	17
ENSG00000181524.6	RPL24P4	1.68774	0.00401969	0.0914603	0.0928373	0.0105635	0.0221341	0.009272	12	47	47
ENSG00000073169.9	SELO	-1.68754	-0.0701541	0.091499	0.0928764	3.23328e-05	0.0602868	1.31357e-05	2	7	7
ENSG00000183250.7	C21orf67	-1.68718	-0.00235892	0.0915678	0.0929457	0.0299685	0.072157	1.25024e-06	25	89	89
ENSG00000130396.16	MLLT4	1.68558	0.0124721	0.0918758	0.0932561	0.00100181	0.176488	7.12308e-15	4	25	25
ENSG00000250312.2	ZNF718	-1.682	-0.015591	0.0925687	0.0939544	0.000572575	0.234391	2.24756e-21	2	18	18
ENSG00000150165.13	ANXA8L1	1.68086	0.00272872	0.0927897	0.094177	0.0204561	0.147052	1.6705e-12	4	35	35
ENSG00000114626.13	ABTB1	1.6788	0.00794712	0.0931906	0.0945811	0.00230467	0.081333	2.86738e-07	2	24	24
ENSG00000185019.12	UBOX5	-1.6776	-0.0178192	0.093425	0.0948172	0.000465187	0.0140883	0.0364133	1	4	4
ENSG00000259865.1	RP11-488L18.10	1.67716	0.00333172	0.093512	0.0949049	0.0159956	0.0797415	4.53307e-07	1	6	6
ENSG00000171055.10	FEZ2	1.67628	0.00290362	0.0936826	0.0950768	0.0186369	0.281452	8.03182e-25	9	76	76
ENSG00000170684.4	ZNF296	-1.67563	-0.00746442	0.0938113	0.0952065	0.00300461	0.0221282	0.00924569	6	28	28
ENSG00000166979.8	EVA1C	1.67293	0.0846534	0.094341	0.0957402	1.95853e-05	0.109263	2.47762e-09	1	20	20
ENSG00000129103.13	SUMF2	-1.67127	-0.00295583	0.0946679	0.0960696	0.0177639	0.195191	1.30875e-16	4	44	44
ENSG00000211584.9	SLC48A1	1.67042	0.00432625	0.0948367	0.0962397	0.00982251	0.0813422	3.68911e-07	4	30	30
ENSG00000184887.9	BTBD6	1.67017	0.0174067	0.094885	0.0962883	0.000449739	0.0637385	6.31616e-06	1	10	10
ENSG00000177963.8	RIC8A	-1.66926	-0.00352365	0.0950649	0.0964696	0.0128055	0.165749	2.26816e-14	8	22	22
ENSG00000163545.7	NUAK2	1.66925	0.00299818	0.0950669	0.0964716	0.0145976	0.0996612	6.56395e-09	7	22	22
ENSG00000148426.8	PROSER2	1.66873	0.00523281	0.0951716	0.0965771	0.00536359	0.104967	4.18743e-09	7	31	31
ENSG00000236320.3	SLFN14	1.66857	0.0658513	0.0952025	0.0966082	2.83001e-05	0.023316	0.00699756	3	13	13
ENSG00000272282.1	RP11-222K16.2	1.66771	3.26483	0.095373	0.09678	1.46334e-08	0.0966307	1.94442e-08	1	10	10
ENSG00000225978.2	HAR1A	-1.6676	-0.0408529	0.0953961	0.0968033	8.85697e-05	0.157397	1.12837e-13	3	32	32
ENSG00000179057.9	IGSF22	1.66545	0.00188478	0.0958236	0.097234	0.0403811	0.0705928	1.59244e-06	4	13	13
ENSG00000167034.9	NKX3-1	-1.66509	-0.00766301	0.0958945	0.0973054	0.00243355	0.0667837	3.32851e-06	3	16	16
ENSG00000104805.11	NUCB1	-1.66404	-0.00859308	0.0961052	0.0975177	0.00210895	0.16494	5.07713e-14	2	12	12
ENSG00000184898.6	RBM43	-1.66318	-0.0291306	0.0962758	0.0976896	0.000184345	0.203852	2.5818e-17	2	17	17
ENSG00000273038.1	RP11-479G22.8	1.66308	0.00332273	0.0962974	0.0977114	0.0150363	0.121917	2.46023e-10	9	74	74
ENSG00000148296.5	SURF6	-1.66222	-0.00718192	0.096469	0.0978842	0.00314401	0.357181	2.67395e-33	9	45	45
ENSG00000143420.13	ENSA	-1.66112	-0.00617742	0.0966894	0.0981063	0.00268095	0.0497429	6.47934e-05	2	14	14
ENSG00000168995.9	SIGLEC7	1.65813	0.00520474	0.0972903	0.0987116	0.00530496	0.0285123	0.00313161	2	3	3
ENSG00000232837.1	AF064858.7	1.6562	0.00818222	0.0976807	0.0991049	0.00193936	0.0519605	5.40313e-05	7	37	37
ENSG00000163961.4	RNF168	1.65558	0.0102461	0.0978074	0.0992325	0.0016699	0.0156751	0.0288949	2	11	11
ENSG00000125637.11	PSD4	-1.65345	-0.00347695	0.098239	0.0996673	0.0122479	0.484626	2.30184e-50	1	14	14
ENSG00000270127.1	RP11-526I2.5	1.65044	0.00108791	0.0988523	0.100285	0.126896	0.573331	1.85083e-66	10	40	40
ENSG00000166831.4	RBPMS2	1.65034	0.0110901	0.0988741	0.100307	0.000855563	0.281121	1.77453e-25	4	45	45
ENSG00000225783.2	MIAT	1.64969	0.0188374	0.099006	0.10044	0.000383705	0.260747	1.12367e-22	1	13	13
ENSG00000235290.1	HLA-W	1.64858	0.00181718	0.0992331	0.100669	0.0520538	0.0470296	0.000127521	27	44	44
ENSG00000239617.1	RP11-302B13.1	-1.64858	-0.00953228	0.099234	0.10067	0.0016138	0.0640895	6.81541e-06	2	18	18
ENSG00000170464.5	DNAJC18	-1.64568	-0.0028895	0.099829	0.101269	0.017559	0.0615316	8.82791e-06	5	12	12
ENSG00000213214.3	ARHGEF35	1.64514	0.00415195	0.0999407	0.101381	0.00907806	0.100166	6.22547e-09	14	52	52
ENSG00000166405.10	RIC3	-1.64514	-0.00276613	0.0999408	0.101381	0.018216	0.0516622	5.54892e-05	13	126	126
ENSG00000156735.6	BAG4	-1.6433	-0.0251143	0.10032	0.101763	0.000212541	0.0520543	4.56653e-05	1	26	26
ENSG00000149575.5	SCN2B	1.64327	0.012237	0.100328	0.101771	0.00115235	0.058585	1.71939e-05	4	27	27
ENSG00000183735.5	TBK1	-1.64229	-0.0105375	0.100531	0.101976	0.00133248	0.0271599	0.00379909	5	37	37
ENSG00000141012.8	GALNS	-1.64166	-0.0640017	0.10066	0.102106	3.54314e-05	0.117779	3.53468e-10	1	16	16
ENSG00000213626.7	LBH	1.64099	0.003734	0.1008	0.102247	0.00901456	0.0416996	0.000305286	8	43	43
ENSG00000266786.1	RP1-66C13.3	1.64047	0.00450253	0.100907	0.102354	0.00695646	0.0823376	2.49988e-07	4	27	27
ENSG00000248375.1	RP11-177B4.1	-1.64007	-0.00638878	0.10099	0.102438	0.0033126	0.0242747	0.00615888	3	13	13
ENSG00000116260.12	QSOX1	-1.6397	-0.00965884	0.101068	0.102517	0.00155992	0.396782	2.81758e-38	2	10	10
ENSG00000198642.5	KLHL9	1.63614	0.00583111	0.10181	0.103264	0.00442515	0.0356875	0.000831713	5	24	24
ENSG00000007202.10	KIAA0100	-1.63522	-0.00378041	0.102004	0.103459	0.00965963	0.0203875	0.012715	4	14	14
ENSG00000167693.12	NXN	-1.63506	-0.00641959	0.102036	0.103491	0.00326963	0.0525971	4.80461e-05	6	15	15
ENSG00000088256.4	GNA11	1.63504	0.0986695	0.10204	0.103496	1.536e-05	0.115349	8.35853e-10	1	4	4
ENSG00000138698.10	RAP1GDS1	-1.63404	-0.00614219	0.10225	0.103707	0.00347498	0.0461127	0.000135483	1	17	17
ENSG00000127483.13	HP1BP3	1.63222	0.0112252	0.102632	0.104092	0.00108935	0.159382	1.00002e-13	2	18	18
ENSG00000103356.11	EARS2	1.63189	0.0387803	0.102702	0.104162	8.49956e-05	0.0361813	0.000693982	2	14	14
ENSG00000120156.16	TEK	-1.63048	-0.00614482	0.103	0.104462	0.00367397	0.213294	1.91092e-18	4	33	33
ENSG00000180549.7	FUT7	-1.62981	-0.0026469	0.103141	0.104605	0.0217956	0.208378	5.93957e-18	4	18	18
ENSG00000159176.9	CSRP1	1.62969	0.00427595	0.103167	0.10463	0.00780413	0.014525	0.033326	8	32	32
ENSG00000254851.1	RP11-109L13.1	-1.62968	-0.00839158	0.10317	0.104634	0.00223955	0.439444	4.5651e-44	1	49	49
ENSG00000149054.10	ZNF215	-1.62954	-0.00357533	0.103199	0.104663	0.0100956	0.122702	1.91846e-10	5	20	20
ENSG00000213433.5	RP11-54C4.1	-1.62921	-0.011321	0.103268	0.104732	0.000989948	0.0955657	2.18561e-08	3	26	26
ENSG00000103269.9	RHBDL1	-1.62757	-0.0272391	0.103617	0.105083	0.000194711	0.0499008	7.58747e-05	2	25	25
ENSG00000100201.14	DDX17	-1.62751	-0.0128236	0.103629	0.105096	0.000953326	0.10343	5.89726e-09	3	40	40
ENSG00000128989.6	ARPP19	1.6274	0.00406208	0.103652	0.105119	0.0078687	0.0918154	5.53541e-08	3	35	35
ENSG00000178295.10	GEN1	-1.62703	-0.00906247	0.10373	0.105198	0.00168658	0.0495315	8.43946e-05	6	57	57
ENSG00000144021.2	CIAO1	1.62667	0.00589029	0.103806	0.105274	0.00389404	0.254961	3.57288e-22	4	21	21
ENSG00000188566.7	NDOR1	1.62459	0.00543925	0.10425	0.105721	0.00324029	0.0431998	0.000243153	1	18	18
ENSG00000266714.2	MYO15B	1.6237	0.00140688	0.104439	0.105912	0.0914419	0.174649	3.88748e-16	11	48	48
ENSG00000167768.4	KRT1	-1.62179	-0.011114	0.104849	0.106324	0.00122602	0.244902	4.20535e-21	3	35	35
ENSG00000170310.10	STX8	-1.62132	-0.00454131	0.10495	0.106425	0.0067486	0.0593176	1.34062e-05	9	63	63
ENSG00000254852.4	NPIPA2	1.62039	0.0040976	0.105149	0.106626	0.00832074	0.0240174	0.00633246	2	9	9
ENSG00000225484.2	RP11-773D16.1	1.62021	0.0124721	0.105187	0.106664	0.000876745	0.165681	1.12513e-14	2	20	20
ENSG00000134287.5	ARF3	-1.61835	-0.00583436	0.105586	0.107066	0.00414752	0.0913162	4.70891e-08	4	29	29
ENSG00000156795.2	WDYHV1	1.61817	0.0189607	0.105626	0.107106	0.000376046	0.0710869	2.04272e-06	5	39	39
ENSG00000144635.4	DYNC1LI1	1.61751	0.00246945	0.105768	0.10725	0.0243088	0.0406378	0.000302157	13	84	84
ENSG00000142961.10	MOB3C	-1.6175	-0.00315143	0.105771	0.107253	0.0137229	0.266565	1.84197e-23	2	14	14
ENSG00000243806.1	CTC-484P3.1	1.61741	0.00501276	0.105791	0.107272	0.00513794	0.204	2.59259e-17	3	31	31
ENSG00000136631.8	VPS45	1.61708	0.00434565	0.105862	0.107344	0.00786445	0.0234823	0.00635818	3	9	9
ENSG00000131591.13	C1orf159	1.61653	0.0439005	0.10598	0.107463	7.93809e-05	0.0935254	1.88474e-08	1	5	5
ENSG00000189350.8	FAM179A	1.61587	0.0158553	0.106123	0.107607	0.000534322	0.0965837	1.44088e-08	5	32	32
ENSG00000204475.5	NCR3	1.61578	0.00436858	0.106143	0.107627	0.00993302	0.0194696	0.0145099	5	7	7
ENSG00000113552.11	GNPDA1	1.61331	0.0140313	0.106677	0.108165	0.000651228	0.0297214	0.00203006	3	20	20
ENSG00000236603.1	RANP1	-1.61316	-0.00347586	0.106709	0.108197	0.0145035	0.106769	1.41023e-09	11	19	19
ENSG00000123179.9	EBPL	-1.61289	-0.0022716	0.106768	0.108256	0.0274131	0.308903	1.53651e-28	4	32	32
ENSG00000172992.7	DCAKD	1.61086	0.00985686	0.10721	0.108701	0.00154492	0.177852	4.64536e-15	1	18	18
ENSG00000215067.5	AC027763.2	-1.60984	-0.00714792	0.107434	0.108926	0.00277341	0.0218986	0.00797737	2	8	8
ENSG00000006652.9	IFRD1	1.60912	0.0177997	0.107589	0.109083	0.000578567	0.037499	0.00060854	2	18	18
ENSG00000153574.8	RPIA	1.60875	0.0594681	0.10767	0.109164	3.67081e-05	0.0467303	0.000108586	1	45	45
ENSG00000171604.7	CXXC5	-1.60824	-0.0117372	0.107782	0.109277	0.000919585	0.0127756	0.0476116	3	32	32
ENSG00000100350.10	FOXRED2	-1.6078	-0.00864068	0.107879	0.109374	0.00164365	0.21198	3.2017e-18	3	19	19
ENSG00000205426.6	KRT81	1.60735	0.0029978	0.107977	0.109474	0.0149293	0.058369	1.88321e-05	4	7	7
ENSG00000112299.7	VNN1	1.60722	0.0045875	0.108006	0.109502	0.00661069	0.471089	3.17126e-48	5	47	47
ENSG00000269845.1	RP11-420K14.6	1.60645	0.00739976	0.108176	0.109673	0.00259174	0.0568738	2.29507e-05	4	12	12
ENSG00000100422.9	CERK	1.60517	0.0119491	0.108455	0.109955	0.000990314	0.0557963	2.39236e-05	3	25	25
ENSG00000089053.8	ANAPC5	1.60516	0.0169712	0.108459	0.109959	0.000458421	0.0221791	0.0078854	3	11	11
ENSG00000135424.11	ITGA7	1.60286	0.00578639	0.108965	0.110468	0.0051626	0.310758	2.28245e-28	5	21	21
ENSG00000173436.9	MINOS1	1.6023	0.00599113	0.10909	0.110594	0.00346198	0.065788	2.75705e-06	1	11	11
ENSG00000161888.7	SPC24	1.602	0.00631807	0.109155	0.110659	0.00329248	0.0564538	1.70669e-05	6	16	16
ENSG00000241839.5	PLEKHO2	1.60188	0.00325237	0.109182	0.110686	0.0122149	0.286438	1.48901e-25	4	23	23
ENSG00000198380.8	GFPT1	-1.60135	-0.0113228	0.109299	0.110804	0.00098033	0.116279	1.71323e-10	2	23	23
ENSG00000172183.10	ISG20	1.60112	0.0257232	0.109351	0.110856	0.00022425	0.166408	4.14027e-14	3	14	14
ENSG00000163453.7	IGFBP7	1.59992	0.00421724	0.109616	0.111124	0.00764173	0.0310902	0.00187439	8	46	46
ENSG00000152291.9	TGOLN2	1.59843	0.00479714	0.109947	0.111456	0.0083054	0.0602654	7.7162e-06	4	14	14
ENSG00000035664.7	DAPK2	1.59811	0.0041666	0.110018	0.111528	0.0077969	0.0253333	0.00501378	4	41	41
ENSG00000205181.5	LINC00654	-1.59789	-0.029601	0.110068	0.111578	0.000162467	0.0992462	1.14597e-08	2	10	10
ENSG00000150045.7	KLRF1	-1.59716	-0.00607342	0.110231	0.111742	0.00348664	0.0176112	0.0181471	4	21	21
ENSG00000105248.11	CCDC94	1.59695	0.00322249	0.110277	0.111788	0.0147497	0.141694	5.00209e-12	5	16	16
ENSG00000183780.8	SLC35F3	1.59656	0.00169814	0.110364	0.111876	0.0488486	0.153702	1.15167e-13	4	7	7
ENSG00000197912.9	SPG7	-1.59623	-0.0197117	0.110438	0.111951	0.000348506	0.0976313	1.30844e-08	2	10	10
ENSG00000176783.10	RUFY1	-1.59609	-0.00942708	0.110468	0.111981	0.00161928	0.200667	1.8565e-17	2	23	23
ENSG00000090863.7	GLG1	-1.59534	-0.00417589	0.110637	0.112151	0.0075614	0.0441807	0.000216787	6	21	21
ENSG00000174607.6	UGT8	-1.59528	-0.00750791	0.11065	0.112164	0.00228532	0.0273089	0.00337108	3	26	26
ENSG00000138835.18	RGS3	-1.59419	-0.0219737	0.110894	0.11241	0.000293873	0.102842	6.24514e-09	2	15	15
ENSG00000116096.5	SPR	-1.59385	-0.00828588	0.110969	0.112485	0.00203487	0.0184416	0.0178958	7	35	35
ENSG00000261589.1	CTC-462L7.1	1.59309	0.0829772	0.11114	0.112657	2.337e-05	0.0276803	0.00314178	1	24	24
ENSG00000226259.6	GTF2H2B	-1.59296	-0.00926303	0.11117	0.112687	0.00126382	0.277991	1.0768e-24	1	14	14
ENSG00000214900.4	C14orf182	1.59287	0.0926362	0.11119	0.112707	1.73657e-05	0.145076	3.11543e-12	1	18	18
ENSG00000104093.9	DMXL2	-1.59251	-0.281276	0.11127	0.112788	1.65531e-06	0.0285337	0.0030334	1	20	20
ENSG00000131697.13	NPHP4	1.59217	0.00379121	0.111347	0.112865	0.00788148	0.0934377	3.42116e-08	9	37	37
ENSG00000168291.8	PDHB	1.59164	0.0159853	0.111466	0.112986	0.000549685	0.0396786	0.000451187	3	54	54
ENSG00000023191.12	RNH1	-1.58963	-0.00213722	0.111918	0.11344	0.0281158	0.07844	5.34936e-07	18	79	79
ENSG00000242435.1	UPK3BP1	-1.58893	-0.00432792	0.112077	0.1136	0.00712384	0.176716	3.20171e-15	6	36	36
ENSG00000135441.3	BLOC1S1	1.58877	0.0252446	0.112111	0.113635	0.000217401	0.229191	9.44947e-20	2	19	19
ENSG00000079308.12	TNS1	1.58701	0.0145547	0.11251	0.114036	0.000638223	0.0715414	1.49871e-06	1	20	20
ENSG00000170954.7	ZNF415	-1.58538	-0.00228651	0.112881	0.114409	0.0286448	0.0711988	1.2995e-06	7	29	29
ENSG00000093000.14	NUP50	1.58535	0.00232583	0.112888	0.114416	0.0230969	0.0947168	2.81218e-08	2	15	15
ENSG00000213380.9	COG8	-1.58534	-0.0212254	0.11289	0.114418	0.000297313	0.0172052	0.0220208	1	5	5
ENSG00000181789.10	COPG1	-1.58505	-0.00495354	0.112954	0.114483	0.00467399	0.0150963	0.0312253	2	36	36
ENSG00000115866.6	DARS	1.5814	0.00318057	0.113787	0.115321	0.0109641	0.0774773	6.40542e-07	8	66	66
ENSG00000010292.8	NCAPD2	-1.58087	-0.00377195	0.113908	0.115443	0.00977722	0.245768	3.90306e-21	3	23	23
ENSG00000115919.10	KYNU	1.58075	0.00870035	0.113935	0.11547	0.00179221	0.102033	3.20824e-09	8	41	41
ENSG00000163521.11	GLB1L	1.58014	0.00177545	0.114076	0.115612	0.0478612	0.38071	6.90431e-37	2	4	4
ENSG00000263142.1	LRRC37A17P	-1.57761	-0.00458063	0.114656	0.116195	0.00614364	0.072662	1.36545e-06	5	36	36
ENSG00000242622.1	RP11-18H7.1	-1.57668	-0.00246559	0.114868	0.116409	0.0237895	0.0174004	0.020876	6	90	90
ENSG00000072310.12	SREBF1	1.57576	0.0192504	0.11508	0.116622	0.000361736	0.13325	1.62566e-11	1	15	15
ENSG00000175567.4	UCP2	-1.57449	-0.0016995	0.115374	0.116918	0.0470166	0.188511	4.53013e-16	5	22	22
ENSG00000105404.6	RABAC1	-1.57394	-0.0019446	0.115501	0.117046	0.0308756	0.313745	3.48762e-28	2	4	4
ENSG00000176087.10	SLC35A4	-1.57353	-0.00312273	0.115595	0.117141	0.0119248	0.0564675	2.28071e-05	9	32	32
ENSG00000088833.13	NSFL1C	-1.57338	-0.00768931	0.115632	0.117178	0.00239381	0.316993	1.20246e-28	10	69	69
ENSG00000107331.12	ABCA2	1.57141	0.00366277	0.116087	0.117636	0.0106252	0.122456	1.59387e-10	3	9	9
ENSG00000137710.10	RDX	1.57129	0.00542755	0.116114	0.117663	0.00491313	0.0580536	1.967e-05	5	16	16
ENSG00000140264.15	SERF2	-1.57059	-0.00399133	0.116278	0.117828	0.00893281	0.0694133	2.72527e-06	12	78	78
ENSG00000143850.8	PLEKHA6	1.57052	0.0060719	0.116293	0.117843	0.00341909	0.0362647	0.000705763	4	27	27
ENSG00000120903.6	CHRNA2	-1.56989	-0.0383202	0.11644	0.117991	0.000104381	0.0629434	8.10888e-06	1	12	12
ENSG00000204264.4	PSMB8	-1.5689	-0.00207461	0.116671	0.118223	0.0353394	0.0580688	1.86373e-05	28	54	54
ENSG00000175575.8	PAAF1	1.56818	0.0218873	0.11684	0.118393	0.000271105	0.0931407	2.98193e-08	1	7	7
ENSG00000167657.7	DAPK3	-1.56642	-0.0307531	0.11725	0.118806	0.000138644	0.0189788	0.0152278	1	7	7
ENSG00000178971.9	CTC1	1.56592	0.00255134	0.117367	0.118924	0.0218944	0.180179	3.82232e-15	2	9	9
ENSG00000116688.12	MFN2	1.56589	0.00534649	0.117374	0.11893	0.00508416	0.587535	7.42229e-70	3	21	21
ENSG00000060982.10	BCAT1	1.56521	0.00471983	0.117533	0.119091	0.00491282	0.228517	1.07276e-20	6	73	73
ENSG00000230510.2	PPP5D1	-1.56391	-0.00830601	0.117839	0.119399	0.00179637	0.0190433	0.0155804	2	15	15
ENSG00000114541.10	FRMD4B	1.56329	0.00998148	0.117985	0.119545	0.00138817	0.0207973	0.0114326	3	8	8
ENSG00000146833.11	TRIM4	-1.56194	-0.0304896	0.118303	0.119865	0.00014693	0.206624	1.68603e-17	3	33	33
ENSG00000117010.11	ZNF684	-1.56109	-0.00591828	0.118501	0.120065	0.00389548	0.038987	0.000371177	4	31	31
ENSG00000052126.10	PLEKHA5	1.56102	0.00447214	0.11852	0.120083	0.00667057	0.0522381	4.66746e-05	1	7	7
ENSG00000067208.10	EVI5	-1.56074	-0.0104463	0.118586	0.12015	0.00120069	0.016278	0.0251651	3	64	64
ENSG00000167363.9	FN3K	1.56065	0.00374057	0.118607	0.120171	0.00846106	0.168003	4.38263e-14	5	13	13
ENSG00000204348.5	DXO	-1.55703	-0.00966637	0.119463	0.121033	0.00140283	0.0202692	0.0124967	4	6	6
ENSG00000183648.5	NDUFB1	1.55637	0.0179935	0.11962	0.12119	0.00040201	0.0663434	3.79905e-06	6	90	90
ENSG00000253333.1	RP11-497H16.8	-1.55482	-0.0336238	0.11999	0.121562	0.000122927	0.207194	1.8247e-18	1	5	5
ENSG00000172113.4	NME6	1.55216	0.0113203	0.120623	0.122199	0.00117677	0.16955	1.47744e-14	3	33	33
ENSG00000219626.4	FAM228B	1.55178	0.00540795	0.120716	0.122293	0.0040987	0.107644	2.2135e-09	13	93	93
ENSG00000142733.10	MAP3K6	1.55135	0.00403601	0.120818	0.122395	0.00849063	0.044934	0.000178489	6	26	26
ENSG00000174004.5	NRROS	1.55062	0.00517168	0.120994	0.122572	0.00440159	0.0566712	1.8646e-05	2	10	10
ENSG00000176978.9	DPP7	-1.55023	-0.0129428	0.121085	0.122664	0.000793598	0.0686065	2.14326e-06	2	8	8
ENSG00000089693.6	MLF2	1.54978	0.00739493	0.121195	0.122774	0.00294253	0.0155448	0.0296332	3	11	11
ENSG00000188707.4	ZBED6CL	-1.54968	-0.0176659	0.121219	0.122799	0.000378626	0.0870705	9.43765e-08	3	15	15
ENSG00000143643.8	TTC13	1.54931	0.0238697	0.121306	0.122887	0.000215644	0.0677319	3.07522e-06	2	19	19
ENSG00000120860.6	CCDC53	-1.54874	-0.00724246	0.121445	0.123026	0.00264024	0.140487	6.98961e-12	4	24	24
ENSG00000136630.11	HLX	-1.54839	-0.00223514	0.121527	0.123109	0.0298329	0.0304884	0.00187614	5	19	19
ENSG00000099203.2	TMED1	-1.54797	-0.00383443	0.121629	0.123211	0.00857875	0.103668	2.85489e-09	8	23	23
ENSG00000138764.9	CCNG2	-1.54771	-0.00311791	0.121691	0.123273	0.012163	0.0594185	9.84797e-06	3	6	6
ENSG00000134201.6	GSTM5	-1.5476	-0.00347744	0.121718	0.123301	0.0103131	0.234385	3.09666e-20	6	24	24
ENSG00000141002.14	TCF25	-1.54693	-0.00399525	0.12188	0.123463	0.00837545	0.124952	1.29798e-10	7	55	55
ENSG00000092094.6	OSGEP	1.54616	0.00413381	0.122067	0.123652	0.0074637	0.190017	3.02908e-16	5	24	24
ENSG00000225373.4	WASH5P	-1.5461	-0.00709122	0.12208	0.123665	0.00267514	0.0526724	3.73618e-05	1	9	9
ENSG00000144320.9	KIAA1715	1.54582	0.00491137	0.122148	0.123733	0.00633815	0.405339	1.18485e-39	7	65	65
ENSG00000171695.6	C20orf201	-1.54554	-0.00664775	0.122216	0.123802	0.0035597	0.0323469	0.00158299	5	19	19
ENSG00000172967.7	XKR3	-1.54492	-0.00460935	0.122364	0.123951	0.00562173	0.073112	1.31262e-06	5	26	26
ENSG00000073060.11	SCARB1	1.54434	0.00386571	0.122507	0.124094	0.00778168	0.0740575	1.10736e-06	9	67	67
ENSG00000174652.13	ZNF266	1.54407	0.00815345	0.122572	0.124159	0.00178197	0.591284	6.46039e-72	3	30	30
ENSG00000115009.7	CCL20	1.54234	0.00220544	0.12299	0.12458	0.0249246	0.136003	9.69591e-12	1	3	3
ENSG00000135341.13	MAP3K7	-1.54149	-0.00986532	0.123197	0.124788	0.00130194	0.0215582	0.0099477	2	26	26
ENSG00000155428.8	TRIM74	1.53862	0.00331697	0.123897	0.125492	0.00930723	0.0425439	0.000249286	9	32	32
ENSG00000215440.7	NPEPL1	-1.53816	-0.00574155	0.12401	0.125606	0.003482	0.0596301	1.43391e-05	1	8	8
ENSG00000110107.4	PRPF19	1.53799	0.333775	0.12405	0.125646	1.1e-06	0.022003	0.00927971	1	10	10
ENSG00000128928.4	IVD	1.53751	0.00371168	0.12417	0.125766	0.00741536	0.134767	7.21111e-12	4	28	28
ENSG00000198515.9	CNGA1	-1.53681	-0.00517729	0.12434	0.125938	0.00416677	0.0194926	0.0132778	8	46	46
ENSG00000187446.7	CHP1	1.53547	0.00909118	0.124669	0.126269	0.00150575	0.0638526	6.15759e-06	4	24	24
ENSG00000142632.12	ARHGEF19	-1.53494	-0.00174463	0.124798	0.126398	0.043829	0.274203	5.36087e-24	4	68	68
ENSG00000165066.11	NKX6-3	-1.53312	-0.00412572	0.125247	0.12685	0.00695188	0.0897031	8.32255e-08	12	80	80
ENSG00000173264.9	GPR137	-1.53236	-0.00648223	0.125433	0.127037	0.00301294	0.0477646	0.000101789	4	41	41
ENSG00000251468.2	RP11-369K16.1	1.53235	0.00899112	0.125435	0.127039	0.0017827	0.0641827	6.83931e-06	3	15	15
ENSG00000163681.10	SLMAP	1.53208	0.00908434	0.125504	0.127108	0.00158488	0.0356176	0.000761071	2	28	28
ENSG00000204632.7	HLA-G	1.53069	0.00169359	0.125845	0.127451	0.0461617	0.13004	5.75758e-11	27	43	43
ENSG00000162069.10	CCDC64B	-1.52963	-0.00222673	0.126109	0.127717	0.0241823	0.403029	2.87293e-39	4	17	17
ENSG00000256660.1	CLEC12B	1.52914	0.00109319	0.126229	0.127838	0.100987	0.5402	4.16937e-60	4	10	10
ENSG00000114405.6	C3orf14	1.52913	0.00284474	0.126233	0.127842	0.0131158	0.0895376	8.62522e-08	16	70	70
ENSG00000100284.16	TOM1	-1.52872	-0.101524	0.126334	0.127943	1.40916e-05	0.134017	2.58907e-11	2	19	19
ENSG00000160716.4	CHRNB2	-1.52848	-0.00578826	0.126392	0.128002	0.00323634	0.115732	5.11328e-10	2	11	11
ENSG00000164978.13	NUDT2	-1.52513	-0.00551743	0.127227	0.128841	0.00404581	0.458266	1.48042e-46	4	61	61
ENSG00000163435.11	ELF3	-1.525	-0.143117	0.12726	0.128874	5.36216e-06	0.0211548	0.0105827	1	18	18
ENSG00000152527.9	PLEKHH2	-1.52469	-0.0462061	0.127337	0.128952	5.77822e-05	0.0141577	0.0326149	2	28	28
ENSG00000259205.2	PRKXP1	1.52421	0.00160288	0.127457	0.129072	0.0486732	0.29164	5.87823e-26	11	41	41
ENSG00000153157.8	SYCP2L	-1.52343	-0.0138709	0.12765	0.129266	0.000682911	0.36564	4.63053e-34	1	12	12
ENSG00000104998.2	IL27RA	1.52299	0.0231539	0.12776	0.129377	0.000256388	0.0997466	1.29074e-08	1	4	4
ENSG00000169288.13	MRPL1	1.52293	0.0116581	0.127777	0.129394	0.000833567	0.0125738	0.0461862	3	18	18
ENSG00000057252.8	SOAT1	-1.52093	-0.00379683	0.128277	0.129897	0.00926715	0.196397	1.4111e-16	11	74	74
ENSG00000119844.10	AFTPH	-1.5201	-0.00463786	0.128485	0.130106	0.0048735	0.0268263	0.00411202	3	5	5
ENSG00000235821.1	IFITM4P	1.51882	0.00255571	0.128808	0.130431	0.0209977	0.137497	6.97264e-12	15	44	44
ENSG00000119638.8	NEK9	-1.5177	-0.0498085	0.12909	0.130714	4.55302e-05	0.0207946	0.0112414	1	17	17
ENSG00000155093.13	PTPRN2	-1.51698	-0.00828371	0.129272	0.130897	0.00250743	0.220438	6.94326e-19	3	22	22
ENSG00000157426.9	AASDH	1.51638	0.0180477	0.129423	0.131049	0.000413105	0.126501	3.63543e-11	4	31	31
ENSG00000237075.4	RP11-497H16.2	-1.516	-0.00275651	0.12952	0.131147	0.0130087	0.412811	2.208e-40	2	19	19
ENSG00000087365.10	SF3B2	1.5139	0.00343389	0.13005	0.13168	0.0109485	0.193739	5.94063e-17	7	33	33
ENSG00000176749.4	CDK5R1	1.51217	0.0115015	0.13049	0.132122	0.000929931	0.0645519	5.23083e-06	1	8	8
ENSG00000164171.6	ITGA2	-1.51058	-0.00189242	0.130895	0.132529	0.0341734	0.0164718	0.0246575	11	95	95
ENSG00000175538.6	KCNE3	-1.51026	-0.00515039	0.130978	0.132613	0.00455092	0.106592	3.94694e-09	4	18	18
ENSG00000198420.5	FAM115A	1.50921	0.00368322	0.131245	0.132881	0.00745525	0.0183404	0.0160098	6	30	30
ENSG00000059691.7	PET112	-1.50905	-0.00805253	0.131287	0.132923	0.00171794	0.133455	9.83748e-12	6	55	55
ENSG00000128815.13	WDFY4	1.50834	0.00203188	0.131467	0.133104	0.0324663	0.0995459	9.47867e-09	4	11	11
ENSG00000074356.12	C17orf85	1.5079	0.00492301	0.13158	0.133218	0.00510336	0.107492	3.1654e-09	1	8	8
ENSG00000111886.9	GABRR2	-1.50684	-0.00291158	0.131853	0.133492	0.0155841	0.0888482	7.10746e-08	2	18	18
ENSG00000261245.2	RP11-120K18.3	1.5063	0.0353304	0.13199	0.13363	0.000103467	0.0850823	1.68124e-07	1	11	11
ENSG00000149300.5	C11orf52	-1.50521	-0.0791084	0.13227	0.133912	1.99595e-05	0.0138959	0.0383217	1	18	18
ENSG00000167306.14	MYO5B	1.50432	0.00772084	0.132499	0.134142	0.00198331	0.0784517	5.15257e-07	2	21	21
ENSG00000078269.9	SYNJ2	-1.50422	-0.0035754	0.132525	0.134168	0.00820743	0.187453	7.62487e-16	6	67	67
ENSG00000105227.10	PRX	-1.50337	-0.00550594	0.132744	0.134388	0.00377852	0.128506	6.90589e-11	10	39	39
ENSG00000197520.6	FAM177B	1.50331	0.0087856	0.13276	0.134404	0.00154892	0.0501386	7.24613e-05	3	20	20
ENSG00000120318.11	ARAP3	-1.503	-0.0028719	0.13284	0.134484	0.0172535	0.0917925	5.02355e-08	4	18	18
ENSG00000205534.5	RP11-345J4.8	-1.50268	-0.00316046	0.132922	0.134567	0.0123921	0.0410572	0.000286532	6	20	20
ENSG00000114956.15	DGUOK	-1.50235	-0.0292235	0.133008	0.134653	0.00012744	0.0220135	0.00814063	2	9	9
ENSG00000138101.14	DTNB	-1.50133	-0.034591	0.13327	0.134917	0.000103133	0.0640062	5.54737e-06	1	5	5
ENSG00000189339.7	SLC35E2B	1.50129	0.00204532	0.13328	0.134927	0.0304427	0.103488	4.125e-09	1	1	1
ENSG00000214176.5	PLEKHM1P	-1.50091	-0.00576559	0.13338	0.135027	0.0038834	0.0502431	5.59239e-05	1	2	2
ENSG00000183431.7	SF3A3	-1.50019	-0.0010752	0.133564	0.135212	0.099987	0.38553	1.10668e-36	5	24	24
ENSG00000183955.8	SETD8	-1.49973	-0.00427954	0.133684	0.135333	0.00687046	0.0382223	0.000532923	3	14	14
ENSG00000138193.10	PLCE1	-1.49959	-0.0205643	0.13372	0.135369	0.000291897	0.015376	0.0294243	1	20	20
ENSG00000163875.11	MEAF6	1.49938	0.00679851	0.133775	0.135424	0.002552	0.149868	2.23563e-13	3	19	19
ENSG00000174705.7	SH3PXD2B	-1.49817	-0.0235795	0.13409	0.135741	0.000222913	0.0132187	0.0448819	1	18	18
ENSG00000135617.3	PRADC1	1.49726	0.00703554	0.134325	0.135977	0.00227223	0.0513051	6.34288e-05	2	15	15
ENSG00000182502.2	ABHD17AP5	1.49702	0.0106892	0.134389	0.136042	0.00162343	0.073891	8.55134e-07	4	42	42
ENSG00000125877.8	ITPA	1.49502	0.00211007	0.134909	0.136564	0.0264909	0.326369	3.82048e-30	9	37	37
ENSG00000183474.11	GTF2H2C	1.49446	0.022395	0.135055	0.136711	0.000294669	0.0682363	2.71294e-06	2	28	28
ENSG00000154553.9	PDLIM3	-1.49431	-0.0108091	0.135094	0.13675	0.00112214	0.0262408	0.00447241	4	31	31
ENSG00000162490.6	DRAXIN	-1.49358	-0.00254734	0.135286	0.136943	0.0173716	0.0467307	0.000127521	6	25	25
ENSG00000168487.13	BMP1	1.49327	0.00230875	0.135367	0.137025	0.0195236	0.164654	4.10311e-14	2	14	14
ENSG00000154978.8	VOPP1	-1.49239	-0.00923717	0.135597	0.137256	0.00125585	0.0367223	0.000719065	5	51	51
ENSG00000130203.5	APOE	-1.49166	-0.010265	0.135788	0.137448	0.0013988	0.0231599	0.00684279	5	21	21
ENSG00000168411.9	RFWD3	1.49159	0.0110165	0.135806	0.137466	0.00102415	0.273424	1.24224e-24	3	30	30
ENSG00000227775.3	RP1-283E3.4	-1.49138	-0.00258033	0.135862	0.137522	0.0188958	0.0385449	0.000490704	2	8	8
ENSG00000163633.6	C4orf36	1.48911	0.00862328	0.13646	0.138123	0.00151476	0.0292987	0.00253456	3	20	20
ENSG00000186193.7	SAPCD2	-1.4891	-0.00664084	0.13646	0.138124	0.00298436	0.287342	5.1764e-26	14	51	51
ENSG00000137675.4	MMP27	-1.48839	-0.00614647	0.136649	0.138314	0.00304644	0.108546	2.468e-09	5	31	31
ENSG00000160117.10	ANKLE1	-1.48798	-0.0206932	0.136755	0.13842	0.000363018	0.0149598	0.0309699	2	8	8
ENSG00000100473.11	COCH	-1.48725	-0.00975694	0.136948	0.138614	0.00102946	0.0882397	8.9141e-08	4	40	40
ENSG00000101639.14	CEP192	-1.48571	-0.0102263	0.137355	0.139023	0.00110301	0.383836	7.86165e-37	3	29	29
ENSG00000104228.8	TRIM35	-1.48563	-0.0138886	0.137377	0.139045	0.000584685	0.0847018	1.89514e-07	2	22	22
ENSG00000132522.11	GPS2	1.48422	0.0155489	0.137752	0.139422	0.000490008	0.0292795	0.00267193	2	14	14
ENSG00000183628.8	DGCR6	1.48171	0.00125115	0.138418	0.140092	0.0811421	0.33584	4.85309e-31	3	16	16
ENSG00000117479.8	SLC19A2	1.48024	0.016194	0.13881	0.140485	0.000559935	0.0155562	0.0296691	4	21	21
ENSG00000196284.9	SUPT3H	1.4799	0.00609632	0.1389	0.140576	0.00382026	0.0621691	7.38042e-06	4	22	22
ENSG00000044090.4	CUL7	-1.47974	-0.00451585	0.138944	0.14062	0.00522132	0.170791	1.65351e-14	5	24	24
ENSG00000141580.11	WDR45B	-1.47961	-0.00525965	0.138978	0.140655	0.00437712	0.103381	3.78267e-09	5	32	32
ENSG00000166667.8	SPDYE6	1.47848	0.0238492	0.139279	0.140957	0.000243486	0.131131	3.28574e-11	2	8	8
ENSG00000101294.12	HM13	1.47732	0.00441205	0.139591	0.14127	0.00554246	0.170166	2.75054e-14	3	23	23
ENSG00000204161.9	C10orf128	-1.47632	-0.00492417	0.139858	0.141539	0.00452697	0.263852	2.27908e-23	4	37	37
ENSG00000100804.14	PSMB5	-1.47552	-0.00269266	0.140072	0.141754	0.0207157	0.0690002	3.11124e-06	4	32	32
ENSG00000154222.10	CC2D1B	-1.4754	-0.00490483	0.140105	0.141787	0.00488026	0.255877	1.00036e-22	8	68	68
ENSG00000262370.1	RP11-473M20.9	1.47525	0.0024317	0.140146	0.141828	0.0137005	0.194595	2.64551e-17	13	51	51
ENSG00000074803.13	SLC12A1	-1.47481	-0.0152325	0.140264	0.141947	0.000456461	0.457803	2.82264e-47	2	31	31
ENSG00000109854.9	HTATIP2	1.4747	0.0340133	0.140292	0.141975	9.80788e-05	0.135729	6.27285e-12	2	16	16
ENSG00000189195.5	BTBD8	1.47254	0.00537694	0.140876	0.142561	0.00521602	0.0145986	0.0334181	3	19	19
ENSG00000108654.7	DDX5	-1.47134	-0.00188999	0.1412	0.142887	0.0309668	0.20852	3.23898e-18	1	11	11
ENSG00000176974.13	SHMT1	-1.46976	-0.00200954	0.141626	0.143315	0.0343498	0.391415	1.18422e-37	16	76	76
ENSG00000273448.1	RP11-166O4.6	-1.46717	-0.0115024	0.14233	0.144023	0.000783193	0.0889192	8.59988e-08	2	16	16
ENSG00000135318.7	NT5E	-1.46365	-0.0373267	0.14329	0.144987	7.70501e-05	0.181565	2.95192e-15	4	44	44
ENSG00000156232.6	WHAMM	-1.46237	-0.00985854	0.14364	0.145339	0.00131117	0.0884199	8.66521e-08	1	5	5
ENSG00000225872.2	AC002398.5	1.46105	0.016127	0.144002	0.145703	0.0004425	0.0349375	0.000926883	2	5	5
ENSG00000178209.10	PLEC	1.46101	0.0506226	0.144012	0.145713	9.65507e-05	0.389632	6.15378e-38	2	26	26
ENSG00000172322.9	CLEC12A	1.46062	0.000789874	0.144118	0.14582	0.174889	0.652364	6.2365e-84	8	49	49
ENSG00000140564.6	FURIN	-1.45938	-1.42727	0.14446	0.146163	5.93952e-08	0.0576079	1.92019e-05	1	3	3
ENSG00000103066.8	PLA2G15	-1.45884	-0.00404426	0.14461	0.146313	0.00603946	0.0344657	0.000901411	7	37	37
ENSG00000168090.5	COPS6	-1.45812	-0.0105218	0.144808	0.146513	0.00114513	0.0835798	1.14864e-07	3	18	18
ENSG00000110274.10	CEP164	1.45547	0.0480488	0.14554	0.147248	4.78972e-05	0.0953129	2.90802e-08	1	8	8
ENSG00000135535.10	CD164	1.45489	0.0025049	0.145699	0.147408	0.0174891	0.0574417	2.18148e-05	14	75	75
ENSG00000106683.10	LIMK1	-1.45424	-0.0121015	0.14588	0.14759	0.000592328	0.187814	3.91242e-16	1	16	16
ENSG00000236493.1	EIF2S2P3	-1.4539	-0.00690142	0.145974	0.147685	0.00239245	0.0734318	1.10295e-06	3	18	18
ENSG00000171206.9	TRIM8	1.45381	0.907938	0.146	0.14771	1.37368e-07	0.0239486	0.00653344	1	29	29
ENSG00000143515.12	ATP8B2	1.4532	0.00892887	0.146169	0.14788	0.00148461	0.0770115	4.38277e-07	2	22	22
ENSG00000218537.1	AP000350.4	-1.45248	-0.00148698	0.146367	0.148079	0.054246	0.437767	2.75273e-44	4	24	24
ENSG00000128944.9	KNSTRN	-1.45109	-0.00123616	0.146754	0.148468	0.0588468	0.344096	5.0877e-32	6	14	14
ENSG00000142599.13	RERE	-1.44996	-0.00355955	0.14707	0.148785	0.0091792	0.21553	2.17114e-18	13	65	65
ENSG00000049541.6	RFC2	-1.44947	-0.0540489	0.147206	0.148922	4.19633e-05	0.0453667	0.000147848	2	30	30
ENSG00000075568.12	TMEM131	1.44906	0.0127067	0.14732	0.149036	0.000737041	0.0384109	0.000562553	1	12	12
ENSG00000164904.11	ALDH7A1	-1.44872	-0.010005	0.147415	0.149132	0.00104459	0.0597451	1.393e-05	2	21	21
ENSG00000162437.10	RAVER2	-1.44851	-0.00241256	0.147475	0.149192	0.0197657	0.0341254	0.00113328	14	77	77
ENSG00000269973.1	RP11-95D17.1	-1.44685	-0.0193384	0.14794	0.149659	0.000339159	0.0653825	5.5425e-06	1	10	10
ENSG00000073670.9	ADAM11	1.44617	0.00722007	0.148129	0.14985	0.00196851	0.0596783	1.48839e-05	4	16	16
ENSG00000170100.9	ZNF778	-1.44608	-0.00425641	0.148154	0.149875	0.00634844	0.0202913	0.0121965	3	25	25
ENSG00000187456.9	RDM1	-1.44463	-0.00484361	0.148561	0.150283	0.0055542	0.020714	0.011719	3	12	12
ENSG00000186704.8	DTX2P1	-1.44413	-0.01087	0.148702	0.150425	0.000974889	0.230911	4.35288e-20	2	24	24
ENSG00000143442.17	POGZ	1.44378	0.0310375	0.1488	0.150523	0.000126907	0.146547	5.53368e-13	1	19	19
ENSG00000144668.7	ITGA9	1.44356	0.00437445	0.148863	0.150587	0.00535109	0.122603	1.51878e-10	3	25	25
ENSG00000106638.11	TBL2	-1.44349	-0.00201807	0.148883	0.150607	0.0281742	0.0268046	0.0034217	8	30	30
ENSG00000104835.10	SARS2	1.44332	0.00484844	0.14893	0.150654	0.00464452	0.28958	6.08854e-27	6	29	29
ENSG00000237541.3	HLA-DQA2	-1.44157	-0.00165657	0.149425	0.151151	0.0386893	0.650233	3.4983e-84	40	106	106
ENSG00000057608.12	GDI2	-1.43959	-0.00372788	0.149983	0.151711	0.00665357	0.235014	3.69687e-21	2	33	33
ENSG00000123965.12	PMS2P5	1.43929	0.00454737	0.150068	0.151797	0.00548748	0.0731244	1.07136e-06	8	40	40
ENSG00000204525.10	HLA-C	1.43927	0.00170888	0.150075	0.151804	0.0357341	0.314902	3.61447e-29	7	20	20
ENSG00000108474.12	PIGL	1.43857	0.00620489	0.150271	0.152001	0.00286625	0.0297901	0.00225496	2	15	15
ENSG00000196405.8	EVL	-1.43742	-0.00312258	0.1506	0.152331	0.0105897	0.0160346	0.0256552	1	4	4
ENSG00000178685.9	PARP10	1.43703	0.00280534	0.150708	0.15244	0.0130104	0.0647808	4.32588e-06	4	15	15
ENSG00000137285.9	TUBB2B	1.43611	0.00267867	0.150972	0.152705	0.0178725	0.100391	1.01674e-08	7	40	40
ENSG00000225101.3	OR52K3P	-1.43494	-0.0123111	0.151304	0.153038	0.000712304	0.394647	3.12764e-38	5	41	41
ENSG00000272595.1	OR10AH1P	-1.43481	-0.040036	0.151342	0.153077	7.12058e-05	0.0545643	3.26686e-05	2	30	30
ENSG00000175906.4	ARL4D	1.43268	0.013031	0.15195	0.153687	0.000687092	0.0332747	0.0011597	1	14	14
ENSG00000183655.11	KLHL25	1.43176	0.00584477	0.152211	0.15395	0.00315362	0.0227874	0.00781006	7	41	41
ENSG00000254789.1	RP11-531H8.2	1.42934	0.0158032	0.152907	0.154649	0.000395306	0.0530239	4.06791e-05	2	11	11
ENSG00000254986.3	DPP3	-1.42874	-0.00585074	0.153079	0.154821	0.0027508	0.126843	4.27196e-11	4	16	16
ENSG00000112773.11	FAM46A	1.42846	0.0351465	0.153158	0.154901	8.31872e-05	0.0294568	0.0022974	2	26	26
ENSG00000101194.13	SLC17A9	1.427	0.00956977	0.15358	0.155325	0.00131397	0.0777483	5.50959e-07	1	12	12
ENSG00000174353.13	STAG3L3	-1.42608	-0.00351824	0.153844	0.15559	0.00885509	0.0418655	0.000264388	2	16	16
ENSG00000116171.12	SCP2	1.42608	0.0238337	0.153846	0.155592	0.000259907	0.0903165	2.62323e-08	4	38	38
ENSG00000129277.9	CCL4	1.42599	0.00188169	0.15387	0.155616	0.0331089	0.103934	6.53002e-09	10	38	38
ENSG00000189050.10	RNFT1	1.42396	0.00700515	0.154458	0.156206	0.00181824	0.0323176	0.00141116	2	8	8
ENSG00000251247.5	ZNF345	-1.42331	-0.0189982	0.154646	0.156395	0.000295547	0.0135311	0.039526	2	13	13
ENSG00000111186.8	WNT5B	-1.42278	-0.0159286	0.1548	0.15655	0.000444347	0.0229684	0.00742261	1	7	7
ENSG00000114544.11	SLC41A3	1.42163	0.00601543	0.155134	0.156885	0.00314408	0.110528	1.47372e-09	3	37	37
ENSG00000172538.6	FAM170B	-1.42099	-0.0237222	0.15532	0.157072	0.000172988	0.145369	3.25311e-12	1	12	12
ENSG00000188452.9	CERKL	1.42048	0.0271527	0.155467	0.15722	0.000149408	0.192656	1.23027e-16	3	19	19
ENSG00000174516.10	PELI3	-1.42012	-0.00542982	0.155573	0.157326	0.00311267	0.0833764	2.06275e-07	2	16	16
ENSG00000112282.13	MED23	-1.4198	-0.0061908	0.155665	0.157419	0.00264843	0.0782969	4.81933e-07	8	58	58
ENSG00000112312.5	GMNN	1.41867	0.00976804	0.155994	0.157749	0.00100278	0.0678393	3.79713e-06	2	31	31
ENSG00000144218.14	AFF3	1.41846	0.00731158	0.156056	0.157811	0.00213965	0.0545012	3.76735e-05	5	13	13
ENSG00000165502.6	RPL36AL	-1.41816	-0.00938245	0.156144	0.1579	0.00119337	0.19379	9.54491e-17	3	32	32
ENSG00000148719.10	DNAJB12	-1.41799	-0.0154898	0.156193	0.157949	0.000468042	0.0958741	2.24591e-08	3	26	26
ENSG00000167986.9	DDB1	-1.41743	-0.00719776	0.156356	0.158113	0.00218217	0.0151995	0.0263755	3	18	18
ENSG00000196419.8	XRCC6	1.41666	0.00336964	0.156583	0.15834	0.00925047	0.0654226	4.63703e-06	3	10	10
ENSG00000120306.5	CYSTM1	-1.41531	-0.00423513	0.156979	0.158738	0.00534801	0.0292879	0.00257514	8	50	50
ENSG00000073578.12	SDHA	1.41499	0.0115227	0.157072	0.158832	0.000781661	0.195284	9.29676e-17	4	47	47
ENSG00000063046.13	EIF4B	1.41459	0.00408255	0.15719	0.15895	0.0062075	0.0936542	3.92152e-08	4	35	35
ENSG00000254415.3	SIGLEC14	-1.41457	-0.00176095	0.157196	0.158956	0.0317845	0.248228	5.24807e-22	21	67	67
ENSG00000065268.6	WDR18	-1.41399	-0.00525055	0.157364	0.159124	0.00394145	0.287576	1.48489e-25	3	16	16
ENSG00000133794.13	ARNTL	-1.41397	-0.0808429	0.15737	0.159131	1.68338e-05	0.156706	1.78048e-13	1	16	16
ENSG00000240972.1	MIF	-1.41198	-0.00200229	0.157956	0.159719	0.0283711	0.373192	6.57291e-35	3	23	23
ENSG00000128872.5	TMOD2	1.4119	0.526428	0.15798	0.159743	3.77135e-07	0.234668	2.15808e-20	1	23	23
ENSG00000106610.10	STAG3L4	1.40939	0.00416481	0.158721	0.160487	0.00593742	0.345196	1.01537e-31	5	43	43
ENSG00000205726.9	ITSN1	-1.40936	-0.00494362	0.158729	0.160495	0.00409791	0.0767877	5.69233e-07	5	38	38
ENSG00000264247.1	LINC00909	-1.40923	-0.00306165	0.158768	0.160534	0.0109467	0.0974668	1.72225e-08	10	69	69
ENSG00000233430.2	RP11-403I13.9	-1.40912	-0.0402245	0.1588	0.160567	6.84169e-05	0.0524921	4.49971e-05	1	4	4
ENSG00000166847.5	DCTN5	-1.40864	-0.00281494	0.158943	0.16071	0.0143631	0.603342	7.87356e-73	9	60	60
ENSG00000011105.7	TSPAN9	-1.40801	-0.00452845	0.159127	0.160895	0.0064834	0.0175702	0.0196873	4	23	23
ENSG00000146477.4	SLC22A3	-1.40728	-0.00358723	0.159344	0.161113	0.0077841	0.0613899	8.62615e-06	6	45	45
ENSG00000157322.12	CLEC18A	1.40657	0.0239857	0.159556	0.161326	0.000174909	0.549119	2.6626e-61	2	20	20
ENSG00000124942.9	AHNAK	1.40656	0.00395855	0.159558	0.161328	0.00741304	0.0248182	0.00571008	7	41	41
ENSG00000268885.1	AC026740.1	1.40587	0.00878751	0.159763	0.161534	0.0020259	0.0430499	0.000222687	2	14	14
ENSG00000137575.7	SDCBP	-1.40531	-0.0813023	0.15993	0.161701	1.55104e-05	0.0352655	0.000940628	1	5	5
ENSG00000167612.8	ANKRD33	1.4052	0.00502908	0.159963	0.161734	0.00456749	0.0255648	0.00502145	7	38	38
ENSG00000101574.10	METTL4	-1.40499	-0.00607545	0.160025	0.161797	0.00345363	0.137533	8.04715e-12	4	18	18
ENSG00000105443.9	CYTH2	-1.40498	-0.00176401	0.160029	0.1618	0.0412011	0.0702924	2.20879e-06	6	22	22
ENSG00000168275.10	COA6	-1.40488	-0.0440305	0.160056	0.161828	5.3714e-05	0.190267	1.25817e-16	2	9	9
ENSG00000224497.1	RPL36P4	1.40396	0.00412528	0.160332	0.162105	0.00775862	0.256906	3.28953e-22	2	16	16
ENSG00000112514.11	CUTA	-1.4038	-0.0113537	0.160377	0.162151	0.000817784	0.0305747	0.00197994	2	16	16
ENSG00000197766.3	CFD	-1.40322	-0.00338939	0.16055	0.162324	0.00830487	0.185262	4.63795e-16	1	10	10
ENSG00000127527.9	EPS15L1	-1.40239	-0.00344379	0.160797	0.162572	0.00973317	0.0376612	0.000648395	9	58	58
ENSG00000254396.1	RP11-56F10.3	-1.40077	-0.0121724	0.161282	0.163059	0.00053043	0.0572822	1.96119e-05	3	32	32
ENSG00000271738.1	RP11-137H2.6	1.39976	0.00236609	0.161585	0.163363	0.0160946	0.0637639	6.13528e-06	7	52	52
ENSG00000198799.7	LRIG2	-1.39955	-0.00391685	0.161647	0.163426	0.00701469	0.0247719	0.00560334	5	17	17
ENSG00000196421.3	LINC00176	-1.39941	-0.0248501	0.16169	0.163469	0.000189035	0.336027	6.76309e-31	1	12	12
ENSG00000271361.1	HTATSF1P2	-1.39804	-0.00411171	0.162101	0.163882	0.00593691	0.201557	3.05676e-17	6	32	32
ENSG00000106086.14	PLEKHA8	1.39768	0.00422837	0.16221	0.163991	0.0054008	0.0972096	1.14146e-08	1	4	4
ENSG00000171084.11	FAM86JP	1.39688	0.00634822	0.16245	0.164232	0.00270176	0.0877316	9.38495e-08	1	10	10
ENSG00000182544.8	MFSD5	1.39676	0.00705605	0.162487	0.164269	0.00211531	0.0159364	0.024945	6	53	53
ENSG00000160789.15	LMNA	1.39524	0.0194321	0.162942	0.164726	0.000286231	0.0453879	0.000126283	2	13	13
ENSG00000173818.12	ENDOV	1.39479	0.0256648	0.163081	0.164865	0.000142617	0.0254375	0.0047908	2	24	24
ENSG00000225282.1	AP000350.6	-1.3946	-0.00185836	0.163137	0.164921	0.031706	0.372554	4.72834e-35	6	41	41
ENSG00000166557.8	TMED3	1.39356	0.0032402	0.163451	0.165236	0.0100454	0.0180613	0.0181248	4	31	31
ENSG00000162302.8	RPS6KA4	1.39336	0.00655748	0.16351	0.165296	0.00252503	0.165046	1.88423e-14	1	20	20
ENSG00000157999.5	ANKRD61	-1.39221	-0.0022765	0.16386	0.165647	0.0100208	0.022844	0.00767086	5	24	24
ENSG00000103154.5	NECAB2	1.39213	0.00641044	0.163883	0.16567	0.0031179	0.043975	0.000207269	10	61	61
ENSG00000048544.5	MRPS10	-1.39204	-0.0128017	0.163911	0.165698	0.000662663	0.196402	3.98677e-17	2	28	28
ENSG00000107959.11	PITRM1	1.39186	0.00439206	0.163966	0.165754	0.00559979	0.159275	1.38138e-13	9	49	49
ENSG00000166272.12	WBP1L	1.39121	0.00418163	0.164163	0.165951	0.00566586	0.0188763	0.015885	6	20	20
ENSG00000255860.2	RP11-807H22.6	-1.38979	-0.00942895	0.164594	0.166384	0.00123108	0.310122	6.34306e-28	4	22	22
ENSG00000189068.5	VSTM1	-1.38787	-0.000834658	0.165176	0.166968	0.140844	0.293844	5.87065e-26	12	47	47
ENSG00000176476.4	CCDC101	1.38783	0.00571664	0.16519	0.166982	0.00324542	0.116017	6.79319e-10	1	11	11
ENSG00000119632.3	IFI27L2	1.3876	0.00381569	0.16526	0.167053	0.00636773	0.0626053	8.07942e-06	3	21	21
ENSG00000107551.16	RASSF4	1.38745	0.00473639	0.165304	0.167097	0.00367746	0.0663096	4.79503e-06	4	22	22
ENSG00000109046.10	WSB1	1.38628	0.00465402	0.16566	0.167454	0.00450933	0.112695	1.21658e-09	7	45	45
ENSG00000116830.7	TTF2	-1.38484	-0.00273248	0.166101	0.167897	0.0114941	0.170121	2.69538e-14	4	35	35
ENSG00000179344.12	HLA-DQB1	-1.38474	-0.0014839	0.166133	0.167929	0.0328791	0.571025	5.18786e-66	21	45	45
ENSG00000141401.7	IMPA2	-1.38419	-0.00455029	0.166299	0.168096	0.00450256	0.0610161	1.14881e-05	7	46	46
ENSG00000038945.10	MSR1	1.38371	0.0115403	0.166446	0.168243	0.000660846	0.168972	3.10857e-14	6	57	57
ENSG00000228140.1	RP3-467K16.4	1.3791	0.0033361	0.167864	0.169666	0.0100132	0.15356	4.93946e-13	10	29	29
ENSG00000240669.1	RP11-555K12.2	1.37863	0.0430374	0.16801	0.169813	5.67441e-05	0.0422599	0.0002539	1	11	11
ENSG00000139344.3	AMDHD1	1.37775	0.00589085	0.168279	0.170084	0.0026547	0.26262	6.13264e-23	5	29	29
ENSG00000212743.1	DKFZP667F0711	-1.37759	-0.160626	0.16833	0.170134	4.30568e-06	0.0183169	0.0175649	1	7	7
ENSG00000177311.6	ZBTB38	-1.37684	-0.00432017	0.168562	0.170368	0.00520046	0.077798	4.6301e-07	10	27	27
ENSG00000161551.8	ZNF577	1.37616	0.00427947	0.168774	0.17058	0.00587317	0.0483071	9.62514e-05	11	58	58
ENSG00000164039.10	BDH2	-1.3759	-0.00429205	0.168852	0.170658	0.00593484	0.103524	5.69328e-09	2	30	30
ENSG00000117090.10	SLAMF1	1.37586	0.00304549	0.168865	0.170671	0.0105159	0.0402439	0.000403053	6	19	19
ENSG00000162654.8	GBP4	1.37552	0.0259592	0.16897	0.170777	0.000162249	0.0164214	0.0237963	1	3	3
ENSG00000182919.10	C11orf54	-1.37499	-0.00506594	0.169134	0.170941	0.00423931	0.128573	5.30486e-11	3	37	37
ENSG00000068079.3	IFI35	-1.37437	-0.0125378	0.169326	0.171134	0.000649439	0.0457317	0.000136735	2	6	6
ENSG00000109047.7	RCVRN	-1.37305	-0.00460937	0.169738	0.171548	0.00453947	0.255636	1.59889e-22	4	17	17
ENSG00000272787.1	KB-226F1.2	1.37249	0.00215464	0.169912	0.171722	0.0229567	0.106732	8.80282e-10	2	8	8
ENSG00000104974.6	LILRA1	-1.37212	-0.00308391	0.170028	0.171838	0.0123639	0.12563	6.06499e-11	8	36	36
ENSG00000204277.1	RP11-219G17.4	1.37104	0.00540504	0.170363	0.172175	0.00405971	0.0615223	8.06903e-06	3	6	6
ENSG00000078687.12	TNRC6C	1.37016	0.00400783	0.170638	0.172451	0.00700199	0.0167985	0.0237242	5	35	35
ENSG00000164251.4	F2RL1	-1.37006	-0.00451164	0.170667	0.17248	0.00506036	0.314529	3.2055e-29	2	22	22
ENSG00000173517.6	PEAK1	1.36999	0.00276162	0.17069	0.172503	0.0129534	0.0465565	0.000144406	1	4	4
ENSG00000242294.2	STAG3L5P	-1.36917	-0.00282021	0.170945	0.172759	0.012307	0.166994	3.83675e-14	7	40	40
ENSG00000130489.8	SCO2	-1.36896	-0.00138214	0.17101	0.172825	0.0513627	0.357012	2.07657e-33	7	22	22
ENSG00000095303.10	PTGS1	1.36894	0.00663441	0.171018	0.172833	0.00188579	0.0142989	0.0359381	3	18	18
ENSG00000032444.11	PNPLA6	1.36839	0.00330088	0.17119	0.173005	0.0120808	0.032887	0.00144755	13	58	58
ENSG00000165792.13	METTL17	-1.36758	-0.00307026	0.171445	0.173261	0.00941874	0.0955932	1.87996e-08	20	80	80
ENSG00000125618.12	PAX8	1.3671	0.00230204	0.171595	0.173412	0.0197388	0.223034	3.27804e-19	12	126	126
ENSG00000171574.13	ZNF584	1.367	0.0400524	0.171626	0.173442	6.2906e-05	0.0270472	0.00377399	3	15	15
ENSG00000002549.8	LAP3	-1.36663	-0.0180777	0.171743	0.17356	0.000311227	0.279347	1.35388e-24	2	20	20
ENSG00000243335.4	KCTD7	-1.36507	-0.00406461	0.172232	0.174051	0.00489267	0.0632804	6.99287e-06	2	48	48
ENSG00000125952.14	MAX	1.36505	0.0139135	0.172238	0.174057	0.000639234	0.0427768	0.00025617	3	45	45
ENSG00000101654.13	RNMT	1.36407	0.00994807	0.172545	0.174365	0.00106205	0.132721	2.9312e-11	3	21	21
ENSG00000130158.9	DOCK6	1.36404	0.00399013	0.172555	0.174375	0.00465578	0.0707275	1.94795e-06	4	20	20
ENSG00000234086.2	AL391994.1	-1.36396	-0.078042	0.172579	0.174399	1.64368e-05	0.0317112	0.00161961	3	17	17
ENSG00000123643.8	SLC36A1	1.3638	0.00499578	0.172631	0.174451	0.00434074	0.342139	6.33513e-32	10	84	84
ENSG00000171603.12	CLSTN1	1.36336	0.00427433	0.17277	0.174591	0.0055804	0.030204	0.00222845	1	13	13
ENSG00000230387.1	RP4-737E23.2	-1.36145	-0.00435149	0.17337	0.175193	0.00490647	0.109931	1.75916e-09	1	11	11
ENSG00000141179.9	PCTP	-1.36127	-0.00520065	0.173428	0.175251	0.00452591	0.0743061	1.20201e-06	5	19	19
ENSG00000265752.2	RP11-403A21.1	1.36117	0.00246998	0.17346	0.175283	0.0119571	0.0517333	5.37837e-05	9	46	46
ENSG00000215244.2	RP11-563J2.2	-1.36083	-0.003794	0.173566	0.17539	0.00630021	0.0792911	4.0168e-07	8	51	51
ENSG00000189423.7	USP32P3	-1.3606	-0.0194823	0.17364	0.175464	0.000264704	0.12457	6.48617e-11	1	9	9
ENSG00000132205.6	EMILIN2	1.36013	0.00386126	0.173789	0.175614	0.00700373	0.02899	0.00287224	8	33	33
ENSG00000146083.7	RNF44	-1.3599	-0.0174143	0.173863	0.175688	0.00034391	0.0782414	4.39506e-07	2	22	22
ENSG00000105085.6	MED26	1.35895	0.0227686	0.174164	0.175989	0.00017978	0.0577614	1.9397e-05	2	14	14
ENSG00000108666.5	C17orf75	-1.35884	-0.00362778	0.174196	0.176022	0.00679026	0.0562954	2.66718e-05	4	41	41
ENSG00000047315.10	POLR2B	-1.35878	-0.00452822	0.174215	0.176041	0.00493398	0.0482277	0.000101676	11	60	60
ENSG00000213934.5	HBG1	-1.35766	-0.0184514	0.174573	0.1764	0.000271252	0.0453137	0.000159713	6	35	35
ENSG00000256128.1	LINC00944	1.35735	0.161417	0.17467	0.176498	2.61776e-06	0.104861	4.57054e-09	1	8	8
ENSG00000008516.12	MMP25	-1.35715	-0.00348927	0.174733	0.17656	0.00778906	0.195161	1.16529e-16	5	11	11
ENSG00000270164.1	AC006129.4	-1.35657	-0.00551651	0.174917	0.176745	0.00314317	0.0586569	1.58038e-05	2	14	14
ENSG00000163362.6	C1orf106	-1.35554	-0.00460309	0.175247	0.177077	0.00520673	0.0279142	0.0029273	5	23	23
ENSG00000013573.12	DDX11	-1.3544	-0.00409119	0.175609	0.17744	0.00658007	0.613469	2.24077e-75	2	33	33
ENSG00000269928.1	RP11-849F2.8	1.35301	0.0025083	0.176054	0.177886	0.0170433	0.200466	3.3026e-17	3	11	11
ENSG00000085491.11	SLC25A24	-1.35216	-0.00167	0.176324	0.178157	0.0388521	0.160297	6.76919e-14	3	38	38
ENSG00000255587.3	RAB44	-1.35214	-0.00571647	0.176329	0.178163	0.00319696	0.0477494	0.000106987	10	58	58
ENSG00000136490.4	LIMD2	1.35135	0.00759012	0.176582	0.178417	0.00178686	0.013241	0.0407814	2	20	20
ENSG00000160392.9	C19orf47	1.35082	0.0071631	0.176755	0.178589	0.00200802	0.0965574	2.05446e-08	2	27	27
ENSG00000127838.9	PNKD	1.35068	0.0061345	0.176799	0.178634	0.00274216	0.179731	1.80257e-15	4	33	33
ENSG00000092931.7	MFSD11	-1.34909	-0.00372973	0.177307	0.179143	0.00719851	0.0163404	0.023934	2	2	2
ENSG00000186496.6	ZNF396	-1.34896	-0.0246022	0.17735	0.179187	0.000171037	0.0747313	6.15126e-07	1	17	17
ENSG00000215154.2	AC141586.5	1.34892	0.0142563	0.177362	0.179199	0.000407599	0.196535	7.75564e-17	3	20	20
ENSG00000180871.3	CXCR2	1.34869	0.00789473	0.177438	0.179275	0.00138416	0.0522331	4.18794e-05	5	28	28
ENSG00000244733.4	RP11-506M13.3	-1.34762	-0.0122191	0.17778	0.179618	0.000681567	0.028315	0.00269859	1	17	17
ENSG00000234498.2	RPL13AP20	1.34696	0.00714266	0.177993	0.179832	0.00206548	0.0131397	0.0451387	4	23	23
ENSG00000100426.6	ZBED4	1.34682	0.00854295	0.178037	0.179876	0.00131208	0.0768915	7.02449e-07	3	16	16
ENSG00000049246.10	PER3	-1.34666	-0.00904287	0.178089	0.179928	0.0013197	0.0144006	0.0353902	3	17	17
ENSG00000164818.11	HEATR2	-1.34631	-0.00735564	0.178202	0.180042	0.00194479	0.0659891	4.18119e-06	3	12	12
ENSG00000111639.3	MRPL51	-1.34581	-0.00529673	0.178364	0.180204	0.00344481	0.0388113	0.000404506	2	7	7
ENSG00000152778.7	IFIT5	-1.34553	-0.00468858	0.178453	0.180294	0.00490153	0.194378	1.23767e-17	5	40	40
ENSG00000268218.1	AC137932.1	-1.34515	-0.00313076	0.178578	0.180419	0.00643	0.029449	0.00235363	7	46	46
ENSG00000204882.3	GPR20	1.34459	0.00396688	0.178756	0.180598	0.0059645	0.0204795	0.0114382	2	2	2
ENSG00000164144.10	ARFIP1	-1.3435	-0.00209405	0.179111	0.180954	0.021767	0.400451	2.62947e-40	5	28	28
ENSG00000178952.4	TUFM	-1.34282	-0.00176252	0.179331	0.181174	0.0323699	0.455213	1.38957e-46	9	28	28
ENSG00000122386.6	ZNF205	1.34276	0.00213007	0.17935	0.181193	0.0200409	0.358002	9.40057e-34	8	46	46
ENSG00000162882.10	HAAO	-1.34137	-0.243593	0.1798	0.181645	1.39774e-06	0.0383442	0.000459147	1	17	17
ENSG00000245937.3	CTC-228N24.3	1.34081	0.0187277	0.179982	0.181828	0.000294793	0.0900524	5.05129e-08	3	59	59
ENSG00000215835.2	RP11-9L18.2	-1.33977	-0.00739019	0.18032	0.182167	0.00172375	0.0133699	0.0437126	1	16	16
ENSG00000173889.11	PHC3	-1.33758	-0.0264124	0.181034	0.182883	0.000135288	0.0672485	3.04417e-06	4	38	38
ENSG00000243753.1	HLA-L	1.33737	0.000875552	0.181101	0.182951	0.139955	0.445314	1.38278e-44	51	100	100
ENSG00000125247.11	TMTC4	-1.33726	-0.0155043	0.181137	0.182987	0.00039762	0.317498	8.93278e-29	2	21	21
ENSG00000161326.8	DUSP14	-1.33674	-0.00878558	0.181308	0.183158	0.00120486	0.158542	2.24275e-13	5	34	34
ENSG00000108518.7	PFN1	1.33672	0.01886	0.181313	0.183163	0.000249859	0.0134841	0.0381085	2	8	8
ENSG00000152256.9	PDK1	1.33658	0.0442663	0.181359	0.183209	4.91458e-05	0.0573801	2.13625e-05	2	19	19
ENSG00000151353.10	TMEM18	1.33621	0.0117484	0.18148	0.183331	0.000986103	0.0170618	0.0214469	1	12	12
ENSG00000240053.8	LY6G5B	1.3357	0.0020102	0.181647	0.183498	0.0242219	0.0711015	2.12582e-06	27	37	37
ENSG00000248487.4	ABHD14A	-1.33382	-0.0145838	0.182262	0.184115	0.000499223	0.0316879	0.00161024	2	5	5
ENSG00000055955.11	ITIH4	1.33347	0.00537868	0.182377	0.184231	0.00350537	0.404657	2.84356e-39	6	31	31
ENSG00000171940.9	ZNF217	-1.33343	-0.0296705	0.18239	0.184244	0.000119949	0.0126337	0.0477899	2	11	11
ENSG00000070495.10	JMJD6	-1.33304	-0.00485758	0.182518	0.184372	0.0042618	0.198542	4.79359e-17	2	10	10
ENSG00000269524.1	CTB-83J4.1	-1.33288	-0.0141614	0.182571	0.184425	0.000511629	0.122653	1.02986e-10	2	20	20
ENSG00000249790.2	RP11-20D14.6	1.33192	0.00125416	0.182885	0.18474	0.0682219	0.133799	7.61508e-12	13	97	97
ENSG00000251474.2	RPL32P3	1.33151	0.0139097	0.18302	0.184876	0.000421708	0.0165278	0.0243571	2	17	17
ENSG00000166246.9	C16orf71	1.33081	0.00765775	0.18325	0.185107	0.00188417	0.019326	0.0141098	1	7	7
ENSG00000089847.8	ANKRD24	1.33044	0.0024346	0.183372	0.185229	0.0184677	0.0987189	1.215e-08	13	90	90
ENSG00000102710.15	SUPT20H	1.32997	0.111292	0.183527	0.185384	5.54331e-06	0.126415	7.87486e-11	2	27	27
ENSG00000003147.13	ICA1	-1.32974	-0.00987446	0.183603	0.185461	0.000926862	0.0186297	0.0165958	6	53	53
ENSG00000182472.4	CAPN12	1.32973	0.00144424	0.183606	0.185464	0.0416819	0.184003	1.65464e-15	4	33	33
ENSG00000160014.12	CALM3	-1.32933	-0.0243265	0.18374	0.185598	0.000151939	0.0482832	0.000102292	1	8	8
ENSG00000020181.13	GPR124	1.32928	0.00673278	0.183756	0.185614	0.00187169	0.0458796	0.000157702	2	21	21
ENSG00000217930.3	PAM16	-1.32926	-0.00363039	0.183761	0.185619	0.00915962	0.0769705	4.93858e-07	3	16	16
ENSG00000124275.10	MTRR	-1.3284	-0.00503354	0.184044	0.185904	0.00431183	0.025196	0.00516475	5	28	28
ENSG00000073737.12	DHRS9	1.32779	0.0106825	0.184248	0.186108	0.000822033	0.222662	1.84527e-19	3	28	28
ENSG00000025156.8	HSF2	1.3274	0.00720853	0.184376	0.186236	0.00188985	0.145929	2.10138e-12	3	23	23
ENSG00000245954.2	RP11-18H21.1	-1.32699	-0.0265965	0.184511	0.186372	0.00011622	0.524564	3.18977e-57	3	43	43
ENSG00000232653.4	GOLGA8N	1.32631	0.00336696	0.184736	0.186597	0.00719749	0.0253561	0.00532482	10	47	47
ENSG00000138050.10	THUMPD2	1.32619	0.00213187	0.184778	0.18664	0.0199611	0.0129597	0.0436884	5	22	22
ENSG00000111863.8	ADTRP	-1.32585	-0.450629	0.18489	0.186752	4.27101e-07	0.0410281	0.00031402	1	5	5
ENSG00000137168.7	PPIL1	-1.32554	-0.00294312	0.184992	0.186854	0.00887284	0.0339742	0.00107984	3	9	9
ENSG00000131943.13	C19orf12	-1.32534	-0.00304531	0.18506	0.186922	0.0116067	0.0661071	4.03697e-06	1	4	4
ENSG00000188690.8	UROS	1.32492	0.0084164	0.185199	0.187062	0.00140293	0.0331969	0.00120798	2	30	30
ENSG00000196584.2	XRCC2	1.32467	0.0335225	0.18528	0.187143	0.000135395	0.0320143	0.00170627	1	14	14
ENSG00000269468.1	AC004824.2	-1.324	-0.00554298	0.185503	0.187367	0.00330694	0.0661153	4.31104e-06	7	44	44
ENSG00000168807.12	SNTB2	-1.32398	-0.00708436	0.185509	0.187373	0.00193583	0.102865	7.12561e-09	4	16	16
ENSG00000198690.5	FAN1	1.32354	0.00479587	0.185655	0.187519	0.00382721	0.171348	7.89064e-15	4	20	20
ENSG00000108786.6	HSD17B1	-1.32333	-0.0200428	0.185727	0.187591	0.000230698	0.0817495	1.63404e-07	5	22	22
ENSG00000237988.2	OR2I1P	-1.32284	-0.00264091	0.185888	0.187753	0.016976	0.0347887	0.000761296	12	26	26
ENSG00000110717.6	NDUFS8	1.32181	0.0222052	0.186231	0.188097	0.000223317	0.144101	3.44953e-12	2	30	30
ENSG00000167085.7	PHB	-1.3216	-0.0620515	0.1863	0.188166	1.98825e-05	0.0302341	0.0021438	1	4	4
ENSG00000100852.8	ARHGAP5	-1.32149	-0.00207673	0.186337	0.188204	0.0349194	0.0523238	4.7084e-05	18	62	62
ENSG00000115107.15	STEAP3	-1.3214	-0.00149752	0.186368	0.188234	0.0418264	0.183205	1.14758e-15	3	33	33
ENSG00000085231.9	TAF9	-1.3207	-0.0447686	0.1866	0.188467	4.81505e-05	0.119264	2.70035e-10	1	9	9
ENSG00000176472.6	ZNF575	-1.32056	-0.00367316	0.186647	0.188514	0.00601212	0.0235198	0.00718167	5	23	23
ENSG00000137507.7	LRRC32	-1.32025	-0.0315461	0.18675	0.188618	0.000107024	0.0141605	0.0367265	1	13	13
ENSG00000137942.12	FNBP1L	1.3196	0.0139105	0.18697	0.188838	0.000456736	0.0655315	4.76332e-06	1	9	9
ENSG00000139433.5	GLTP	-1.31947	-0.033533	0.18701	0.188879	7.18657e-05	0.030679	0.00200228	3	20	20
ENSG00000173930.8	SLCO4C1	1.31931	0.00493991	0.187066	0.188934	0.00346448	0.040789	0.000349749	4	43	43
ENSG00000228049.5	POLR2J2	-1.31913	-0.00180719	0.187125	0.188994	0.0272807	0.274135	3.31664e-24	5	40	40
ENSG00000124233.10	SEMG1	1.31864	0.0854394	0.187291	0.189161	1.41757e-05	0.0269867	0.00296144	2	19	19
ENSG00000010165.15	METTL13	1.31695	0.0072394	0.187854	0.189726	0.00187862	0.107694	1.29601e-09	4	45	45
ENSG00000105669.8	COPE	1.31618	0.00419585	0.188112	0.189984	0.0047542	0.0368792	0.000728657	7	20	20
ENSG00000128604.14	IRF5	-1.31568	-0.00135351	0.18828	0.190152	0.0484634	0.334902	5.30305e-31	4	14	14
ENSG00000204070.5	SYS1	1.31484	0.0127845	0.188565	0.190438	0.000526083	0.107541	2.30201e-09	3	18	18
ENSG00000115687.9	PASK	-1.31394	-0.00549994	0.188865	0.190739	0.00294106	0.12065	2.22109e-10	2	18	18
ENSG00000139629.11	GALNT6	1.31304	0.00117583	0.18917	0.191045	0.0642629	0.188014	4.13713e-16	5	11	11
ENSG00000139323.9	POC1B	1.31239	0.072639	0.18939	0.191266	1.87367e-05	0.017037	0.0227473	1	8	8
ENSG00000138496.12	PARP9	-1.31234	-0.0106068	0.189404	0.19128	0.000681563	0.0480226	0.000111683	5	32	32
ENSG00000143801.12	PSEN2	1.31173	0.0113662	0.189611	0.191488	0.000737117	0.0237877	0.00632426	3	56	56
ENSG00000197272.2	IL27	1.31037	0.0401963	0.19007	0.191948	5.60955e-05	0.0526663	4.1236e-05	1	13	13
ENSG00000166341.6	DCHS1	1.31025	0.0325072	0.19011	0.191988	8.62723e-05	0.068019	2.63026e-06	1	11	11
ENSG00000233297.4	RASA4DP	1.30987	0.00376943	0.19024	0.192118	0.00753125	0.213612	2.96622e-18	6	35	35
ENSG00000136425.8	CIB2	1.30862	0.00144147	0.190665	0.192544	0.0417687	0.127946	6.28837e-11	9	37	37
ENSG00000118777.6	ABCG2	1.30832	0.0111245	0.190766	0.192646	0.000652088	0.092221	5.04812e-08	3	16	16
ENSG00000064687.8	ABCA7	1.30681	0.00663358	0.191279	0.19316	0.00217455	0.284599	1.60771e-26	3	34	34
ENSG00000165806.15	CASP7	-1.30662	-0.00360051	0.191342	0.193224	0.00750061	0.234677	2.39103e-20	8	74	74
ENSG00000257103.4	LSM14A	-1.30633	-0.0137343	0.19144	0.193322	0.000433241	0.0289168	0.00278658	1	4	4
ENSG00000166928.6	MS4A14	-1.30586	-0.0202238	0.191601	0.193483	0.000247946	0.284357	5.43185e-26	3	22	22
ENSG00000198890.6	PRMT6	-1.30482	-0.00863977	0.191956	0.193839	0.00117706	0.250263	2.7626e-22	2	22	22
ENSG00000172346.10	CSDC2	-1.30475	-0.00333375	0.191977	0.193861	0.00798061	0.043803	0.000205308	6	30	30
ENSG00000100023.13	PPIL2	1.30442	0.0148069	0.19209	0.193974	0.000468355	0.0466212	9.53958e-05	1	9	9
ENSG00000140623.9	SEPT12	-1.30416	-0.00287666	0.19218	0.194065	0.00656473	0.164928	2.87351e-14	5	48	48
ENSG00000179253.3	RP11-429E11.3	1.30261	0.00558441	0.192706	0.194592	0.00269788	0.0865991	1.30051e-07	2	49	49
ENSG00000221923.4	ZNF880	-1.30193	-0.0137781	0.192941	0.194828	0.000486239	0.0173167	0.0207725	3	12	12
ENSG00000231039.2	RP11-445P17.3	-1.3013	-0.00250335	0.193156	0.195043	0.0154468	0.0334467	0.00129419	18	112	112
ENSG00000230006.3	ANKRD36BP2	-1.30121	-0.00681211	0.193187	0.195074	0.00162924	0.226485	9.56391e-20	4	72	72
ENSG00000117899.6	MESDC2	-1.29909	-0.00388983	0.193912	0.195802	0.00587462	0.0634926	5.38356e-06	7	43	43
ENSG00000197119.8	SLC25A29	1.29904	0.00175267	0.193931	0.19582	0.0330383	0.453595	1.37067e-46	3	33	33
ENSG00000204237.4	OXLD1	1.29825	0.00918672	0.1942	0.19609	0.00126933	0.114058	8.68445e-10	1	8	8
ENSG00000260075.1	NSFP1	-1.2981	-0.00110576	0.194252	0.196142	0.0623564	0.405722	1.37158e-39	4	45	45
ENSG00000217075.1	AC007401.2	1.29806	0.010565	0.194265	0.196156	0.00080333	0.0348808	0.00101961	3	15	15
ENSG00000196209.8	SIRPB2	-1.29696	-0.0146325	0.194646	0.196538	0.000446373	0.40737	1.22453e-39	3	22	22
ENSG00000111275.8	ALDH2	1.29668	0.00290167	0.19474	0.196632	0.0104133	0.0468152	0.000121826	1	2	2
ENSG00000161533.7	ACOX1	1.29658	0.00207699	0.194776	0.196668	0.0186621	0.271804	5.20759e-24	6	30	30
ENSG00000122378.9	FAM213A	-1.29625	-0.00354858	0.194891	0.196783	0.00713613	0.0492507	8.38472e-05	4	57	57
ENSG00000101191.12	DIDO1	-1.29598	-0.0028718	0.194981	0.196873	0.0107099	0.0449821	0.000164042	4	13	13
ENSG00000130590.9	SAMD10	1.29596	0.00320468	0.194988	0.196881	0.00710598	0.0491247	7.89522e-05	11	45	45
ENSG00000028116.12	VRK2	-1.29504	-0.0024804	0.195305	0.197198	0.0102387	0.0733791	1.15691e-06	9	88	88
ENSG00000198829.5	SUCNR1	-1.29449	-0.0101744	0.195497	0.197391	0.000713901	0.024799	0.0055381	7	58	58
ENSG00000138293.15	NCOA4	1.29407	0.00302043	0.19564	0.197534	0.0107224	0.107286	1.80043e-09	7	21	21
ENSG00000144815.10	NXPE3	1.29387	0.00417917	0.195712	0.197606	0.00490018	0.230997	3.21309e-20	6	38	38
ENSG00000141526.10	SLC16A3	1.29196	0.00986553	0.19637	0.198266	0.00105084	0.104546	3.36193e-09	1	38	38
ENSG00000167136.6	ENDOG	1.29193	0.00812421	0.196383	0.198279	0.00130451	0.0599214	1.04671e-05	2	13	13
ENSG00000068097.10	HEATR6	1.29155	0.00547533	0.196514	0.198411	0.00354311	0.204907	1.61324e-17	2	18	18
ENSG00000130414.7	NDUFA10	1.2914	0.0013427	0.196567	0.198463	0.0549815	0.37647	2.35122e-36	8	62	62
ENSG00000168297.11	PXK	-1.29093	-0.119123	0.196727	0.198624	6.34627e-06	0.125699	9.17167e-11	2	75	75
ENSG00000196782.8	MAML3	-1.29078	-0.00555614	0.19678	0.198677	0.00307616	0.311453	6.1918e-28	2	10	10
ENSG00000160161.5	CILP2	-1.2906	-0.00640639	0.196844	0.198741	0.00198616	0.0168233	0.0229948	6	30	30
ENSG00000143126.7	CELSR2	-1.29033	-0.00540521	0.196936	0.198833	0.00370098	0.0372817	0.000652151	8	56	56
ENSG00000139190.12	VAMP1	1.29015	0.00640762	0.197	0.198898	0.0024571	0.309479	4.57561e-28	1	17	17
ENSG00000261584.1	RP11-457M11.5	1.28996	0.00546616	0.197065	0.198964	0.00271681	0.368121	1.05294e-34	7	33	33
ENSG00000128482.11	RNF112	-1.28969	-14.4041	0.19716	0.199058	3.3784e-10	0.185596	8.62541e-16	1	15	15
ENSG00000165682.10	CLEC1B	1.28946	0.00200251	0.19724	0.199139	0.0213143	0.196189	1.00769e-16	3	8	8
ENSG00000186831.7	KRT17P2	-1.28895	-0.0165723	0.197415	0.199315	0.000378083	0.145749	1.97146e-12	2	13	13
ENSG00000181409.7	AATK	1.28855	0.000826978	0.197556	0.199455	0.122405	0.213773	1.1447e-18	2	5	5
ENSG00000185298.8	CCDC137	1.28797	0.0234156	0.197757	0.199657	0.000184907	0.041416	0.000262792	2	17	17
ENSG00000100991.7	TRPC4AP	1.28726	0.0028294	0.198003	0.199904	0.0109893	0.114607	8.35309e-10	11	71	71
ENSG00000135956.4	TMEM127	-1.28714	-0.0129847	0.198044	0.199945	0.000475337	0.0174712	0.0208942	2	14	14
ENSG00000160284.10	SPATC1L	1.28682	0.00106728	0.198157	0.200058	0.0874833	0.468484	1.22284e-48	7	31	31
ENSG00000136943.6	CTSV	-1.28673	-0.00770422	0.19819	0.200091	0.00140833	0.0168229	0.0216546	1	4	4
ENSG00000204001.5	LCN8	1.28631	0.00574756	0.198335	0.200236	0.00258165	0.415507	5.64586e-41	3	18	18
ENSG00000198805.7	PNP	-1.2861	-0.00116251	0.198409	0.200311	0.0685751	0.136961	1.27914e-11	3	18	18
ENSG00000160746.8	ANO10	1.28564	0.00395205	0.198569	0.200471	0.00491536	0.111893	1.57291e-09	5	47	47
ENSG00000112053.9	SLC26A8	-1.28555	-0.00258925	0.198602	0.200504	0.00941669	0.0715383	1.29414e-06	5	50	50
ENSG00000164967.5	RPP25L	-1.28534	-0.00520507	0.198672	0.200574	0.003221	0.0346241	0.00106509	3	28	28
ENSG00000203871.4	C6orf164	-1.28522	-0.00302856	0.198715	0.200617	0.00963816	0.0730051	1.37547e-06	10	101	101
ENSG00000135426.10	TESPA1	-1.28384	-0.0056965	0.199198	0.201102	0.0026631	0.120202	2.5304e-10	5	21	21
ENSG00000186166.4	CCDC84	1.28354	0.00346809	0.199304	0.201208	0.00714696	0.0743893	1.00843e-06	2	15	15
ENSG00000089163.4	SIRT4	1.28292	0.00258957	0.199518	0.201423	0.0134118	0.0254682	0.00458681	6	22	22
ENSG00000179528.11	LBX2	-1.28257	-0.00338115	0.199642	0.201547	0.00686045	0.0354777	0.000912937	7	31	31
ENSG00000176945.12	MUC20	-1.28169	-0.00984027	0.19995	0.201857	0.000889788	0.441139	2.19172e-44	2	17	17
ENSG00000270346.1	RP1-90J20.12	-1.28064	-0.00363627	0.20032	0.202227	0.00637826	0.483686	1.24389e-50	1	17	17
ENSG00000110917.3	MLEC	-1.28013	-0.0110066	0.2005	0.202408	0.000743716	0.0378016	0.000466802	1	9	9
ENSG00000176024.12	ZNF613	-1.28007	-0.00298661	0.20052	0.202428	0.00926629	0.0259708	0.00443049	1	2	2
ENSG00000260787.1	RP11-797A18.4	1.27992	0.00430958	0.200572	0.20248	0.00439306	0.304187	4.61676e-27	4	34	34
ENSG00000237989.1	AP001046.5	1.27971	0.00390981	0.200648	0.202556	0.00582468	0.0167286	0.0233455	3	33	33
ENSG00000241058.1	NSUN6	1.27922	0.0116017	0.20082	0.202728	0.000586509	0.134499	2.05598e-11	1	11	11
ENSG00000232325.3	AC093627.7	-1.27868	-0.00744546	0.201008	0.202917	0.00153075	0.0272055	0.00302765	2	16	16
ENSG00000143847.11	PPFIA4	1.27779	0.00492072	0.201322	0.203232	0.0035542	0.131384	2.75709e-11	2	18	18
ENSG00000213533.7	TMEM110	1.27745	0.017156	0.201442	0.203352	0.000321031	0.0710518	1.71571e-06	2	22	22
ENSG00000141956.9	PRDM15	-1.27408	-0.00807846	0.202636	0.204549	0.0013377	0.1377	8.95932e-12	3	22	22
ENSG00000137460.4	FHDC1	-1.27347	-0.0086978	0.20285	0.204764	0.00114299	0.0563379	1.90179e-05	1	4	4
ENSG00000197362.9	ZNF786	-1.27333	-0.0691584	0.2029	0.204814	2.00937e-05	0.0865965	8.23604e-08	1	22	22
ENSG00000121410.7	A1BG	1.27226	0.00453042	0.20328	0.205195	0.00472823	0.103597	3.85432e-09	1	8	8
ENSG00000176715.11	ACSF3	1.27219	0.00410486	0.203304	0.205219	0.00554706	0.0211566	0.0102938	2	11	11
ENSG00000170412.12	GPRC5C	1.2718	0.00153069	0.203444	0.205359	0.0344456	0.194674	7.1419e-17	2	10	10
ENSG00000117115.8	PADI2	-1.27166	-0.0226835	0.203494	0.20541	0.000186298	0.662811	1.1121e-87	3	24	24
ENSG00000173535.9	TNFRSF10C	1.27152	0.00515149	0.203544	0.20546	0.00350605	0.0707791	1.74972e-06	3	18	18
ENSG00000235641.3	LINC00484	1.27119	0.00575979	0.20366	0.205576	0.00271811	0.0534878	3.41746e-05	1	24	24
ENSG00000186480.8	INSIG1	-1.27119	-0.00289151	0.203662	0.205578	0.00734139	0.0327413	0.00131805	14	76	76
ENSG00000104812.10	GYS1	1.27087	0.0106813	0.203776	0.205693	0.000656272	0.109061	1.61229e-09	3	12	12
ENSG00000179299.12	NSUN7	1.2699	0.00748147	0.204121	0.206038	0.00124101	0.0595027	1.44564e-05	2	34	34
ENSG00000251301.2	RP11-81H14.2	-1.26914	-0.0222464	0.20439	0.206308	0.000169026	0.345614	1.58921e-32	1	12	12
ENSG00000226091.3	LINC00937	-1.26894	-0.00183285	0.204462	0.20638	0.0199969	0.0458476	0.000146193	15	131	131
ENSG00000007933.8	FMO3	-1.26873	-0.00788277	0.204539	0.206457	0.00150233	0.0224953	0.00722715	4	23	23
ENSG00000164430.11	MB21D1	-1.2687	-0.00512595	0.204547	0.206465	0.00426417	0.0143185	0.035247	8	53	53
ENSG00000105287.8	PRKD2	1.26859	0.00241784	0.204586	0.206505	0.0138551	0.235273	2.7871e-20	6	22	22
ENSG00000232637.3	WI2-3658N16.1	1.26845	0.0057018	0.204636	0.206554	0.00268255	0.247448	3.88112e-22	4	22	22
ENSG00000184640.13	SEPT9	1.26806	0.00685404	0.204778	0.206697	0.00194668	0.0574058	1.86122e-05	4	30	30
ENSG00000108106.9	UBE2S	-1.26737	-0.00526403	0.205023	0.206942	0.00347934	0.0312319	0.00185863	8	42	42
ENSG00000105186.10	ANKRD27	1.26675	0.00297111	0.205245	0.207165	0.0088145	0.155538	2.58188e-13	13	50	50
ENSG00000172260.9	NEGR1	-1.26658	-0.00323046	0.205307	0.207227	0.00866372	0.115159	8.23446e-10	5	32	32
ENSG00000088448.10	ANKRD10	-1.26582	-0.00468493	0.205579	0.2075	0.00383291	0.0425799	0.000263424	3	11	11
ENSG00000049860.9	HEXB	1.26563	0.00201875	0.205645	0.207566	0.0181878	0.154069	3.93618e-13	14	68	68
ENSG00000132376.15	INPP5K	1.26305	0.0378763	0.206572	0.208495	5.89525e-05	0.140674	6.21321e-12	2	25	25
ENSG00000137513.5	NARS2	1.26222	0.0177621	0.20687	0.208794	0.000244055	0.0489536	8.61992e-05	1	20	20
ENSG00000124784.4	RIOK1	-1.26189	-0.0117537	0.20699	0.208914	0.000614076	0.176584	1.93883e-15	1	13	13
ENSG00000243323.1	PTPRVP	1.26161	0.00519371	0.20709	0.209015	0.00319772	0.0744496	6.98325e-07	1	16	16
ENSG00000106799.8	TGFBR1	-1.26033	-0.0891606	0.20755	0.209476	1.37565e-05	0.0868157	8.97645e-08	1	12	12
ENSG00000254999.2	BRK1	-1.26025	-0.00838703	0.20758	0.209506	0.00113062	0.140234	2.51696e-12	3	22	22
ENSG00000161328.10	LRRC56	1.25916	0.0136346	0.207973	0.2099	0.000510398	0.0737465	9.92694e-07	2	12	12
ENSG00000215252.7	GOLGA8B	1.25913	0.0277223	0.207983	0.20991	0.000105915	0.0546732	2.48551e-05	2	23	23
ENSG00000105341.14	ATP5SL	-1.25715	-0.00627885	0.208699	0.210628	0.00152604	0.020384	0.0117018	4	20	20
ENSG00000100580.7	TMED8	1.25655	0.0149274	0.208918	0.210847	0.000397491	0.075752	6.79988e-07	2	22	22
ENSG00000258818.2	RNASE4	-1.25646	-0.0549097	0.20895	0.210879	2.81802e-05	0.25535	4.07805e-22	1	10	10
ENSG00000128683.9	GAD1	1.25642	0.00896011	0.208965	0.210894	0.00102189	0.168058	4.76431e-15	3	19	19
ENSG00000204228.3	HSD17B8	-1.25614	-0.00468158	0.209064	0.210994	0.00342953	0.0205115	0.01202	5	13	13
ENSG00000226380.3	MIR29B1	1.25456	0.0073899	0.20964	0.21157	0.00176747	0.0559306	2.01729e-05	7	41	41
ENSG00000165417.7	GTF2A1	1.25447	0.0450381	0.20967	0.211601	4.11312e-05	0.0409353	0.000304268	1	6	6
ENSG00000205021.9	CCL3L1	-1.25318	-0.0590027	0.21014	0.212072	2.73026e-05	0.0775746	6.63558e-07	1	13	13
ENSG00000176927.10	EFCAB5	1.25209	0.00427703	0.210536	0.212469	0.00559783	0.0738904	8.84441e-07	9	57	57
ENSG00000122687.13	FTSJ2	-1.25189	-0.0253305	0.21061	0.212543	0.000129986	0.0638737	5.96713e-06	1	8	8
ENSG00000103064.9	SLC7A6	-1.25185	-0.00673581	0.210624	0.212557	0.00185243	0.131438	2.70542e-11	3	28	28
ENSG00000145390.7	USP53	-1.25162	-0.0030191	0.210707	0.21264	0.00919844	0.305866	1.01701e-27	4	46	46
ENSG00000188647.8	PTAR1	1.25118	0.0121901	0.21087	0.212804	0.00045622	0.048252	9.46428e-05	2	36	36
ENSG00000196417.8	ZNF765	-1.25055	-0.0161566	0.2111	0.213034	0.000415434	0.0217741	0.0092929	1	5	5
ENSG00000244071.1	RPL9P33	-1.24992	-0.00351431	0.211328	0.213262	0.00614434	0.0345616	0.000992725	9	49	49
ENSG00000183762.8	KREMEN1	1.24885	0.0108402	0.211719	0.213655	0.000717553	0.158108	2.15933e-13	4	25	25
ENSG00000137757.6	CASP5	-1.24884	-0.00456279	0.211724	0.21366	0.0022178	0.047528	6.14392e-05	3	22	22
ENSG00000128271.15	ADORA2A	-1.24869	-0.0154312	0.21178	0.213716	0.000386904	0.0633597	4.46825e-06	1	8	8
ENSG00000159063.8	ALG8	1.24847	0.0330579	0.21186	0.213796	7.38941e-05	0.0719696	1.80745e-06	1	7	7
ENSG00000170949.13	ZNF160	1.24822	0.0378581	0.21195	0.213886	5.2773e-05	0.0844351	1.86279e-07	1	18	18
ENSG00000117748.5	RPA2	-1.24804	-0.0118294	0.212018	0.213954	0.000557509	0.504028	1.73501e-53	3	18	18
ENSG00000071894.10	CPSF1	-1.24639	-0.00515084	0.21262	0.214558	0.00334539	0.615635	3.57309e-76	1	13	13
ENSG00000123219.8	CENPK	1.24572	0.00957643	0.212869	0.214807	0.000923136	0.265763	1.91786e-23	3	48	48
ENSG00000111215.7	PRR4	1.24564	0.00431852	0.212896	0.214835	0.00285814	0.140902	6.7353e-12	2	34	34
ENSG00000172661.13	FAM21C	1.24563	0.0045926	0.212899	0.214838	0.00367187	0.18556	2.41882e-16	5	34	34
ENSG00000226328.2	CTA-217C2.1	1.24495	0.00153351	0.213152	0.215091	0.0325237	0.242189	1.00108e-21	2	14	14
ENSG00000147912.8	FBXO10	1.24454	0.015488	0.213299	0.215239	0.000357285	0.0734557	1.20171e-06	4	18	18
ENSG00000164209.12	SLC25A46	-1.24411	-7.32327e+08	0.21346	0.2154	1.72393e-25	0.064637	5.35967e-06	1	29	29
ENSG00000237927.1	RP3-393E18.2	1.2441	0.00379949	0.213464	0.215404	0.00591436	0.109591	1.91169e-09	6	57	57
ENSG00000139572.3	GPR84	1.24399	0.00290078	0.213503	0.215443	0.00904602	0.0853455	1.21226e-07	2	6	6
ENSG00000170873.14	MTSS1	-1.24394	-0.00481682	0.213523	0.215463	0.0040524	0.0153671	0.0289512	2	19	19
ENSG00000118785.9	SPP1	1.24382	0.00386682	0.213565	0.215505	0.00491034	0.113804	7.69993e-10	6	22	22
ENSG00000269119.1	HNRNPA1P52	1.24313	0.0442324	0.213819	0.215759	4.21239e-05	0.112844	6.05023e-10	2	24	24
ENSG00000142784.11	WDTC1	-1.2429	-0.0055846	0.213904	0.215845	0.0022511	0.0228558	0.00758132	3	15	15
ENSG00000144118.9	RALB	-1.24267	-0.0238634	0.21399	0.215931	0.00016405	0.0737998	8.77031e-07	1	22	22
ENSG00000137764.15	MAP2K5	-1.24137	-0.00418875	0.21447	0.216412	0.00463387	0.193209	1.61053e-16	1	11	11
ENSG00000179242.11	CDH4	1.24126	0.105059	0.21451	0.216452	8.00448e-06	0.0491612	8.46905e-05	1	15	15
ENSG00000143578.11	CREB3L4	-1.24118	-0.0234162	0.21454	0.216482	0.000154161	0.0235893	0.00717679	1	4	4
ENSG00000254521.2	SIGLEC12	1.24064	0.00121315	0.214738	0.216681	0.0618566	0.469741	4.96907e-49	8	27	27
ENSG00000170955.9	PRKCDBP	1.24064	0.00359368	0.21474	0.216683	0.0065512	0.0692588	1.38471e-06	8	35	35
ENSG00000183307.3	CECR6	1.23974	0.00621841	0.215071	0.217014	0.00196713	0.0668252	4.26616e-06	4	15	15
ENSG00000198171.8	DDRGK1	-1.23969	-0.0107611	0.21509	0.217033	0.000813995	0.105543	2.03989e-09	1	7	7
ENSG00000184056.10	VPS33B	1.23849	0.00488828	0.215535	0.217479	0.00357904	0.116416	6.74053e-10	3	21	21
ENSG00000013306.11	SLC25A39	1.23777	0.0044162	0.215802	0.217747	0.004012	0.0354939	0.000894471	2	7	7
ENSG00000196313.7	POM121	1.23708	0.00573355	0.216059	0.218005	0.00268073	0.0163892	0.0248519	4	21	21
ENSG00000246898.1	LINC00920	1.23706	0.0111495	0.216064	0.21801	0.000729242	0.244334	3.05228e-21	2	9	9
ENSG00000185009.8	AP3M1	-1.23696	-0.0035949	0.216103	0.218049	0.00669661	0.152409	4.62887e-13	4	22	22
ENSG00000100100.8	PIK3IP1	1.23616	0.0308223	0.2164	0.218346	7.69947e-05	0.0573161	1.855e-05	1	9	9
ENSG00000232022.2	RP5-1109J22.1	1.23264	0.016978	0.217712	0.219661	0.000280195	0.0182219	0.0182844	2	9	9
ENSG00000087253.7	LPCAT2	1.23205	0.105255	0.21793	0.21988	6.85196e-06	0.021593	0.00967319	1	14	14
ENSG00000262758.1	CTD-3195I5.1	1.23198	0.00800302	0.217958	0.219908	0.00136121	0.0855082	1.2427e-07	3	24	24
ENSG00000158747.9	NBL1	1.2311	0.00867692	0.218287	0.220237	0.00118111	0.0683724	3.09778e-06	3	20	20
ENSG00000185591.5	SP1	-1.23023	-0.00826255	0.21861	0.220561	0.00134507	0.066661	4.49581e-06	1	10	10
ENSG00000152404.11	CWF19L2	-1.23023	-0.00186593	0.21861	0.220561	0.0229586	0.134439	1.44367e-11	1	27	27
ENSG00000103313.7	MEFV	-1.23013	-0.00263696	0.218648	0.220599	0.0115976	0.199004	3.90939e-17	4	12	12
ENSG00000204387.8	C6orf48	1.23012	0.00392471	0.218652	0.220603	0.00544745	0.0542263	3.78243e-05	4	5	5
ENSG00000167395.10	ZNF646	1.22946	0.0029246	0.2189	0.220852	0.00679608	0.0286692	0.00292769	10	49	49
ENSG00000173442.7	EHBP1L1	-1.22885	-0.00917432	0.219129	0.221081	0.000937109	0.0157399	0.0285995	4	15	15
ENSG00000090661.7	CERS4	1.2285	0.0420293	0.21926	0.221213	4.84728e-05	0.14735	1.08612e-12	1	7	7
ENSG00000087258.9	GNAO1	-1.22849	-0.00574653	0.219264	0.221216	0.00224077	0.0128359	0.0460215	3	20	20
ENSG00000103199.9	ZNF500	-1.22779	-0.00332104	0.219525	0.221479	0.00733608	0.122032	1.61915e-10	5	26	26
ENSG00000118804.7	FAM47E-STBD1	1.2276	0.011487	0.219597	0.221551	0.00058152	0.0791707	4.12481e-07	3	22	22
ENSG00000259807.1	RP11-426C22.4	1.22713	0.00652263	0.219772	0.221726	0.00199002	0.0143529	0.0351891	4	14	14
ENSG00000268535.1	RP11-420K14.3	1.227	0.0014371	0.219824	0.221777	0.0375963	0.344911	2.31647e-32	2	25	25
ENSG00000185198.7	PRSS57	1.2262	0.00522533	0.220125	0.222079	0.00298132	0.0265096	0.003877	3	13	13
ENSG00000090061.13	CCNK	1.22609	0.0034749	0.220167	0.222121	0.0060822	0.041593	0.000311167	13	135	135
ENSG00000184840.7	TMED9	1.22557	0.00345079	0.220361	0.222315	0.00615389	0.198122	8.7233e-17	3	13	13
ENSG00000196655.5	TRAPPC4	1.22543	0.0018313	0.220414	0.222369	0.0245521	0.368106	1.04245e-34	6	22	22
ENSG00000164663.9	USP49	-1.22485	-0.00332432	0.220632	0.222588	0.00725323	0.110902	1.66415e-09	5	25	25
ENSG00000225171.2	DUTP6	-1.22454	-0.0561433	0.220748	0.222703	2.12133e-05	0.0577108	2.03668e-05	3	29	29
ENSG00000167447.8	SMG8	1.22427	0.0464228	0.22085	0.222806	3.93675e-05	0.0354041	0.000785998	1	20	20
ENSG00000183048.7	SLC25A10	-1.22421	-0.00742558	0.220873	0.222829	0.00148862	0.03037	0.00186597	4	18	18
ENSG00000272016.1	RP11-215G15.5	-1.22399	-0.00407095	0.220957	0.222914	0.00502542	0.042404	0.000272468	2	6	6
ENSG00000263606.1	RP11-737O24.3	-1.22354	-0.0155641	0.221127	0.223083	0.000362909	0.0192239	0.015428	3	12	12
ENSG00000251532.1	CTD-2245E15.3	1.22315	0.00744786	0.221273	0.223229	0.00143318	0.0683524	2.13207e-06	3	15	15
ENSG00000136147.12	PHF11	-1.22297	-0.0148748	0.22134	0.223297	0.00035945	0.194408	1.34145e-16	1	23	23
ENSG00000132405.14	TBC1D14	-1.22284	-0.00763143	0.221388	0.223345	0.00195282	0.0460985	0.0001157	4	23	23
ENSG00000125457.9	MIF4GD	1.22278	0.0123136	0.221411	0.223368	0.000540518	0.13822	5.26931e-12	2	12	12
ENSG00000146409.6	SLC18B1	1.22249	0.00433551	0.221524	0.223481	0.00477445	0.332344	1.96051e-31	3	38	38
ENSG00000213240.7	NOTCH2NL	-1.22224	-0.00494938	0.221617	0.223574	0.00405446	0.0553279	2.73762e-05	2	12	12
ENSG00000149262.12	INTS4	-1.22188	-0.00308711	0.221752	0.22371	0.00845505	0.0652067	4.31803e-06	9	63	63
ENSG00000136235.11	GPNMB	-1.22134	-0.0131788	0.221956	0.223914	0.000454142	0.0292945	0.00257839	4	16	16
ENSG00000146386.7	ABRACL	-1.21825	-0.00155687	0.22313	0.225091	0.0368068	0.233608	6.07964e-20	10	57	57
ENSG00000162627.12	SNX7	1.2181	0.00306854	0.223185	0.225146	0.011821	0.0268572	0.00359996	6	67	67
ENSG00000233236.1	AP001171.1	-1.21785	-0.00174839	0.22328	0.22524	0.0274832	0.0562269	1.94789e-05	5	36	36
ENSG00000167291.11	TBC1D16	1.21725	0.00294906	0.223508	0.22547	0.00944638	0.0625451	8.52741e-06	15	53	53
ENSG00000160932.6	LY6E	1.21708	0.00703816	0.223573	0.225535	0.00190341	0.0468078	0.000130066	4	22	22
ENSG00000175416.8	CLTB	-1.21618	-0.00417938	0.223916	0.225878	0.00481656	0.133544	2.71207e-11	5	34	34
ENSG00000063438.12	AHRR	-1.21569	-0.0050254	0.224104	0.226066	0.00346009	0.0301696	0.00212115	2	7	7
ENSG00000189337.11	KAZN	1.21512	0.0020506	0.22432	0.226283	0.0215481	0.425361	1.08504e-43	9	52	52
ENSG00000127328.17	RAB3IP	1.2144	0.00190524	0.224595	0.226559	0.0206492	0.140109	5.05049e-12	3	32	32
ENSG00000184277.8	TM2D3	-1.21405	-0.0314921	0.22473	0.226694	9.94356e-05	0.091246	3.53549e-08	1	11	11
ENSG00000121691.4	CAT	-1.21339	-0.00777466	0.22498	0.226944	0.00142968	0.347703	3.69331e-32	2	21	21
ENSG00000105676.9	ARMC6	1.21317	0.0049206	0.225065	0.227029	0.00309098	0.0212729	0.0105522	3	17	17
ENSG00000087274.12	ADD1	1.21224	0.00864032	0.225419	0.227384	0.00121988	0.0256251	0.00414372	4	20	20
ENSG00000261218.1	RP11-960L18.1	-1.21196	-0.00138195	0.225528	0.227493	0.0411723	0.164925	2.67677e-14	9	14	14
ENSG00000176438.8	SYNE3	1.21151	0.0547863	0.2257	0.227666	2.49257e-05	0.0553311	3.03892e-05	2	18	18
ENSG00000101400.5	SNTA1	1.2112	0.0057494	0.22582	0.227786	0.00244853	0.0143101	0.0359309	2	10	10
ENSG00000129315.5	CCNT1	-1.21071	-0.00249062	0.226007	0.227973	0.0103138	0.01611	0.0263259	5	28	28
ENSG00000106133.13	NSUN5P2	-1.209	-0.00146986	0.226662	0.228629	0.0353351	0.115756	3.26289e-10	13	54	54
ENSG00000118217.5	ATF6	1.20856	0.00836791	0.22683	0.228798	0.00131796	0.0671104	3.47028e-06	1	17	17
ENSG00000185627.13	PSMD13	-1.20761	-0.00180104	0.227199	0.229167	0.0249806	0.166417	3.44109e-14	14	47	47
ENSG00000197506.6	SLC28A3	-1.20606	-0.00652601	0.227794	0.229764	0.00163403	0.0887907	5.30606e-08	5	32	32
ENSG00000171469.6	ZNF561	1.20603	0.00255715	0.227807	0.229777	0.013107	0.112159	6.51903e-10	10	56	56
ENSG00000231360.2	AL592284.1	-1.20602	-0.0325031	0.22781	0.22978	7.75488e-05	0.104633	4.18647e-09	1	7	7
ENSG00000128185.5	DGCR6L	-1.20563	-0.00420112	0.227961	0.229931	0.0044677	0.168204	2.96556e-14	4	11	11
ENSG00000204390.8	HSPA1L	-1.20487	-0.00424675	0.228255	0.230226	0.00479011	0.0187175	0.0158451	5	6	6
ENSG00000109084.9	TMEM97	1.20435	0.0277004	0.228454	0.230425	0.000121098	0.0503723	6.84744e-05	2	36	36
ENSG00000189430.8	NCR1	-1.20434	-0.00296188	0.228458	0.230429	0.00926921	0.0692853	2.73877e-06	5	21	21
ENSG00000110719.5	TCIRG1	-1.20358	-0.0114679	0.228753	0.230725	0.000645473	0.20228	7.90512e-18	3	27	27
ENSG00000269501.1	RP11-353N4.6	-1.20302	-0.00422064	0.228969	0.230941	0.00483837	0.0452724	0.000152325	4	23	23
ENSG00000172613.3	RAD9A	-1.20248	-0.00380215	0.229179	0.231151	0.00550555	0.0148593	0.0275946	4	19	19
ENSG00000186470.9	BTN3A2	1.20221	0.000943598	0.229282	0.231255	0.061478	0.578342	2.66465e-68	15	46	46
ENSG00000250334.1	LINC00989	-1.20214	-0.010135	0.229311	0.231284	0.000764761	0.280692	6.13704e-25	3	52	52
ENSG00000119718.6	EIF2B2	-1.20113	-0.014867	0.2297	0.231673	0.00031457	0.173885	9.61439e-15	2	11	11
ENSG00000078674.13	PCM1	-1.20083	-0.00685297	0.229816	0.23179	0.00136343	0.0453608	0.000134303	2	25	25
ENSG00000178927.12	C17orf62	-1.20005	-0.00306177	0.230121	0.232095	0.00887896	0.0818493	3.27464e-07	8	27	27
ENSG00000260907.1	AC008088.4	1.19782	0.00899785	0.230988	0.232963	0.000982633	0.0223318	0.00786187	2	14	14
ENSG00000177212.2	OR2T33	-1.19758	-0.00840154	0.23108	0.233056	0.00107918	0.0604434	1.22444e-05	6	44	44
ENSG00000107968.5	MAP3K8	-1.19726	-0.00184109	0.231206	0.233182	0.0240207	0.0332615	0.00116973	6	21	21
ENSG00000066230.6	SLC9A3	-1.19717	-0.00730127	0.231241	0.233217	0.00149749	0.134963	1.82355e-11	3	18	18
ENSG00000241484.5	ARHGAP8	-1.19684	-0.0108298	0.23137	0.233346	0.000646949	0.0754039	6.65632e-07	1	4	4
ENSG00000164124.6	TMEM144	1.19654	0.0159123	0.231484	0.233461	0.000273556	0.124976	5.97409e-11	2	28	28
ENSG00000243896.3	OR2A7	-1.19622	-0.00342556	0.231612	0.233588	0.00738874	0.0419309	0.000275976	4	34	34
ENSG00000185615.11	PDIA2	1.19556	0.0138616	0.231867	0.233844	0.000410157	0.017795	0.017236	2	10	10
ENSG00000137310.7	TCF19	1.19553	0.00269202	0.231881	0.233858	0.0107673	0.0719051	1.81479e-06	6	18	18
ENSG00000106392.6	C1GALT1	-1.19488	-0.00962438	0.232133	0.234111	0.000855828	0.224629	2.36738e-19	3	25	25
ENSG00000156869.8	FRRS1	1.19408	0.00505358	0.232448	0.234426	0.00317892	0.0900937	5.90456e-08	2	16	16
ENSG00000197110.4	IFNL3	-1.19175	-0.0037665	0.233361	0.235341	0.00484657	0.0221199	0.00821221	3	4	4
ENSG00000131558.10	EXOC4	1.19161	0.00819338	0.233415	0.235395	0.00114537	0.0704157	2.04978e-06	2	22	22
ENSG00000150457.7	LATS2	-1.19037	-0.0186395	0.2339	0.235881	0.000228991	0.032761	0.00120869	1	10	10
ENSG00000171792.6	RHNO1	-1.19025	-0.00917508	0.23395	0.235931	0.000951587	0.0819331	2.74173e-07	1	7	7
ENSG00000180739.12	S1PR5	-1.18935	-0.00601054	0.234301	0.236283	0.0017156	0.0665753	4.12375e-06	4	12	12
ENSG00000138111.10	TMEM180	-1.18907	-0.0045386	0.234412	0.236394	0.00358043	0.034632	0.00107305	2	12	12
ENSG00000116062.10	MSH6	1.18897	0.00868802	0.23445	0.236432	0.00124374	0.0937732	3.46594e-08	1	12	12
ENSG00000196981.2	WDR5B	1.18754	0.0120653	0.235016	0.236999	0.000586797	0.0402487	0.000301322	2	15	15
ENSG00000146555.14	SDK1	-1.18737	-0.00447614	0.235082	0.237065	0.00343428	0.15987	1.00891e-13	8	38	38
ENSG00000137094.10	DNAJB5	-1.18717	-0.00543006	0.23516	0.237144	0.00244826	0.100087	9.89534e-09	2	20	20
ENSG00000100055.16	CYTH4	-1.18694	-0.0177583	0.23525	0.237233	0.000225364	0.100203	1.28358e-08	1	14	14
ENSG00000272864.1	RP11-17E13.2	-1.18619	-0.00409913	0.235549	0.237533	0.00440588	0.152759	2.95192e-13	7	46	46
ENSG00000198715.7	C1orf85	-1.18618	-0.00684089	0.235551	0.237535	0.00140593	0.592075	3.22563e-70	9	57	57
ENSG00000246548.3	RP11-7F17.5	1.18579	0.00294791	0.235707	0.237691	0.00932983	0.0791472	4.6766e-07	6	33	33
ENSG00000012660.9	ELOVL5	-1.1856	-0.00627357	0.235779	0.237763	0.00191983	0.0387058	0.000522608	5	28	28
ENSG00000106034.13	CPED1	-1.18538	-0.0159671	0.235867	0.237851	0.000298501	0.0825092	2.67325e-07	2	15	15
ENSG00000185215.4	TNFAIP2	1.18464	0.0215674	0.236162	0.238147	0.00029975	0.0582831	6.48999e-06	2	23	23
ENSG00000100092.16	SH3BP1	-1.18438	-0.0141639	0.236264	0.238248	0.000380382	0.438003	1.1901e-43	3	16	16
ENSG00000234630.1	LL22NC03-2H8.4	-1.18326	-0.00482307	0.236707	0.238692	0.00328186	0.243401	1.63081e-21	6	56	56
ENSG00000004809.9	SLC22A16	-1.18265	-0.00301944	0.236948	0.238934	0.00908034	0.176107	8.57569e-15	2	15	15
ENSG00000182511.7	FES	-1.18189	-0.00479866	0.237248	0.239234	0.00351525	0.121845	1.16711e-10	3	31	31
ENSG00000111671.5	SPSB2	-1.18151	-0.0283713	0.2374	0.239387	8.86107e-05	0.117523	3.78734e-10	1	12	12
ENSG00000232926.1	AC000078.5	1.1815	0.00400381	0.237405	0.239392	0.00461626	0.0468797	8.88968e-05	4	24	24
ENSG00000150054.14	MPP7	1.18102	0.0245535	0.237594	0.239582	0.000120972	0.062884	7.74665e-06	3	25	25
ENSG00000118961.10	C2orf43	-1.18093	-0.00549197	0.237632	0.239619	0.00256902	0.0379427	0.000489651	3	7	7
ENSG00000271581.1	XXbac-BPG248L24.12	1.18083	0.00268746	0.237672	0.239659	0.0103488	0.255445	2.72692e-22	16	33	33
ENSG00000225720.2	RP4-742C19.12	1.17899	0.00626507	0.238401	0.24039	0.0016966	0.0295159	0.00258617	6	26	26
ENSG00000177535.6	OR2B11	-1.17786	-0.0107774	0.238853	0.240842	0.000628888	0.038595	0.000539789	3	25	25
ENSG00000123609.6	NMI	1.17754	0.0248435	0.23898	0.240969	0.000123396	0.106574	3.90913e-09	1	13	13
ENSG00000174038.8	C9orf131	-1.17721	-0.0273131	0.239111	0.2411	0.000103983	0.0491393	8.80224e-05	2	39	39
ENSG00000114738.6	MAPKAPK3	1.17716	0.012456	0.23913	0.241119	0.000579182	0.109154	1.82218e-09	3	30	30
ENSG00000002587.5	HS3ST1	-1.17692	-0.0521228	0.239227	0.241216	2.64958e-05	0.0153842	0.029466	2	47	47
ENSG00000203757.1	OR6K3	1.17571	0.0134027	0.239709	0.2417	0.000433151	0.0258305	0.00492639	2	62	62
ENSG00000101421.3	CHMP4B	-1.17571	-0.00361832	0.239712	0.241703	0.00548714	0.138131	9.23312e-12	5	32	32
ENSG00000167528.8	ZNF641	1.17564	0.0293435	0.23974	0.241731	8.52903e-05	0.397217	4.38637e-38	3	26	26
ENSG00000232559.2	GS1-124K5.12	-1.17563	-0.0014008	0.239744	0.241734	0.042216	0.0892129	8.01903e-08	15	107	107
ENSG00000166529.10	ZSCAN21	-1.17562	-0.00553939	0.239747	0.241737	0.00225508	0.0442021	0.000210663	3	11	11
ENSG00000158406.2	HIST1H4H	1.17556	0.00507695	0.23977	0.241761	0.00295062	0.0508303	5.80242e-05	9	27	27
ENSG00000138411.6	HECW2	-1.17543	-0.0136475	0.239823	0.241813	0.000407377	0.0275296	0.00356355	2	51	51
ENSG00000122642.6	FKBP9	-1.17534	-0.00434862	0.239857	0.241848	0.00410727	0.0400004	0.000399468	4	44	44
ENSG00000101347.7	SAMHD1	-1.17497	-0.0175965	0.240006	0.241997	0.000255974	0.0846346	1.55359e-07	5	24	24
ENSG00000156535.9	CD109	1.17467	0.00276178	0.240129	0.24212	0.00981502	0.0399631	0.000355984	11	47	47
ENSG00000111328.2	CDK2AP1	1.17442	0.00483602	0.240225	0.242217	0.00445527	0.18786	4.88981e-16	5	31	31
ENSG00000238083.3	LRRC37A2	-1.17427	-0.00221346	0.240285	0.242277	0.0144756	0.49711	2.3874e-53	9	440	440
ENSG00000262708.1	RP11-411G7.2	-1.17359	-0.0499207	0.24056	0.242552	3.09637e-05	0.0477818	0.000112148	1	10	10
ENSG00000146700.8	SRCRB4D	1.17331	0.0122081	0.24067	0.242662	0.000438717	0.099697	1.21053e-08	1	10	10
ENSG00000111321.6	LTBR	1.17273	0.00391841	0.240904	0.242896	0.00482203	0.0422858	0.000281459	3	4	4
ENSG00000166147.9	FBN1	-1.17272	-0.00400572	0.240907	0.242899	0.00450718	0.148025	1.31598e-12	2	23	23
ENSG00000177646.13	ACAD9	1.17216	0.0152094	0.241134	0.243127	0.000533844	0.0476976	4.6997e-05	2	29	29
ENSG00000128266.7	GNAZ	-1.17175	-0.0036193	0.241296	0.243289	0.0042854	0.0291211	0.00242111	3	22	22
ENSG00000122359.13	ANXA11	1.17153	0.00476138	0.241387	0.243381	0.00282279	0.0341048	0.00114538	4	31	31
ENSG00000156113.16	KCNMA1	-1.17096	-0.00250265	0.241616	0.243609	0.0117428	0.330903	1.45994e-30	5	34	34
ENSG00000134852.10	CLOCK	1.17094	0.00422544	0.241622	0.243615	0.00306457	0.0167339	0.0234566	10	57	57
ENSG00000108528.9	SLC25A11	1.17012	0.00321359	0.241954	0.243948	0.00662518	0.0340805	0.00108163	2	14	14
ENSG00000105497.3	ZNF175	-1.16982	-0.00428447	0.242073	0.244067	0.00357659	0.102634	6.9867e-09	6	55	55
ENSG00000176490.4	DIRAS1	1.16944	0.00161443	0.242226	0.244221	0.0267741	0.12239	1.50989e-10	3	16	16
ENSG00000115457.5	IGFBP2	-1.16909	-0.000701907	0.242368	0.244362	0.150433	0.32022	2.16462e-29	5	26	26
ENSG00000163125.11	RPRD2	-1.1677	-0.00193263	0.242926	0.244922	0.020849	0.0122863	0.0462025	6	22	22
ENSG00000196502.7	SULT1A1	1.16652	0.00396144	0.243402	0.245399	0.0046651	0.227384	1.07818e-19	4	37	37
ENSG00000093167.13	LRRFIP2	-1.16643	-0.0208397	0.24344	0.245436	0.00016506	0.0629427	8.81224e-06	1	35	35
ENSG00000263874.1	LINC00672	1.16616	0.00303998	0.243552	0.245548	0.00715944	0.0375684	0.000667244	6	33	33
ENSG00000166562.4	SEC11C	-1.16579	-0.0126025	0.2437	0.245697	0.000442724	0.025736	0.00470354	5	35	35
ENSG00000224081.3	LINC01057	-1.16562	-0.00633625	0.243767	0.245764	0.00179435	0.0162331	0.0251547	3	44	44
ENSG00000256069.3	A2MP1	1.1655	0.00612692	0.243817	0.245813	0.00178737	0.0386518	0.000499684	2	15	15
ENSG00000172594.8	SMPDL3A	1.16521	0.00288176	0.243934	0.245931	0.00699351	0.109193	1.89417e-09	6	50	50
ENSG00000176358.11	TAC4	1.16496	0.00737696	0.244035	0.246033	0.00133839	0.0166235	0.0225153	2	10	10
ENSG00000198792.8	TMEM184B	1.16248	0.00248794	0.245039	0.247038	0.0120537	0.0279642	0.00298865	11	51	51
ENSG00000088854.11	C20orf194	-1.1618	-0.00603776	0.245315	0.247314	0.0018672	0.127	1.05503e-10	6	66	66
ENSG00000168005.4	C11orf84	1.15974	0.00319969	0.246156	0.248156	0.00707201	0.03393	0.000971274	2	11	11
ENSG00000145016.9	KIAA0226	1.15883	0.0134039	0.246525	0.248526	0.000390616	0.0234458	0.00695882	3	41	41
ENSG00000238227.3	C9orf69	1.15867	0.00687272	0.24659	0.248591	0.00143151	0.0496455	8.06122e-05	1	15	15
ENSG00000102595.14	UGGT2	-1.15809	-0.0165054	0.246827	0.248828	0.000239305	0.0654724	3.95922e-06	2	29	29
ENSG00000136856.13	SLC2A8	-1.15806	-0.032504	0.246839	0.248841	6.60202e-05	0.0526576	5.04684e-05	3	27	27
ENSG00000119969.10	HELLS	1.1579	0.00833869	0.246906	0.248907	0.00104889	0.0446874	0.000170711	2	18	18
ENSG00000037637.6	FBXO42	-1.15774	-0.00844865	0.246969	0.248971	0.00102955	0.0434598	0.000239761	3	20	20
ENSG00000145384.3	FABP2	1.1574	0.0391321	0.24711	0.249112	4.66029e-05	0.268193	1.32572e-23	1	26	26
ENSG00000113269.9	RNF130	1.15726	0.00843401	0.247166	0.249168	0.00119943	0.0495185	8.2867e-05	3	16	16
ENSG00000196743.4	GM2A	1.15724	0.000449259	0.247174	0.249175	0.336378	0.539328	7.67757e-61	8	48	48
ENSG00000105808.13	RASA4	1.15661	0.00224634	0.247432	0.249434	0.0173041	0.0365645	0.000786073	11	59	59
ENSG00000223638.3	RFPL4A	-1.15612	-0.00344651	0.247632	0.249634	0.00596967	0.0879196	1.1548e-07	5	16	16
ENSG00000036448.5	MYOM2	1.15556	0.00400599	0.247859	0.249862	0.0039558	0.474247	1.21581e-48	10	70	70
ENSG00000169062.10	UPF3A	-1.15554	-0.0662716	0.24787	0.249873	1.67331e-05	0.0938652	3.29077e-08	1	28	28
ENSG00000176108.5	CHMP6	1.15542	0.00510831	0.247918	0.249921	0.00290124	0.0503891	7.04106e-05	9	28	28
ENSG00000105793.11	GTPBP10	-1.15454	-0.00478986	0.24828	0.250283	0.00358071	0.151116	9.88808e-13	12	71	71
ENSG00000112787.8	FBRSL1	1.15422	0.00132282	0.248411	0.250414	0.0406116	0.151321	5.96035e-13	12	53	53
ENSG00000156599.6	ZDHHC5	1.15318	0.00249357	0.248837	0.250841	0.0115181	0.0478323	9.86573e-05	4	25	25
ENSG00000123473.11	STIL	-1.15306	-0.00616973	0.248885	0.25089	0.00200887	0.0227195	0.00677853	4	26	26
ENSG00000104728.11	ARHGEF10	1.15299	0.0209343	0.248913	0.250917	0.000143848	0.0776045	5.87079e-07	2	19	19
ENSG00000068615.12	REEP1	-1.15234	-0.0123367	0.24918	0.251185	0.000590768	0.0623416	9.45033e-06	1	11	11
ENSG00000181404.13	XXyac-YRM2039.2	1.15229	0.0187895	0.2492	0.251205	0.000171166	0.378923	7.63221e-36	1	15	15
ENSG00000126231.9	PROZ	-1.15033	-0.0071254	0.250006	0.252012	0.00125767	0.147494	4.48045e-13	4	18	18
ENSG00000040633.8	PHF23	1.14989	0.00484921	0.25019	0.252196	0.00283307	0.0182231	0.0182469	3	23	23
ENSG00000154027.14	AK5	-1.14904	-0.0109183	0.25054	0.252546	0.000544469	0.202742	4.02043e-18	4	38	38
ENSG00000215811.3	BTNL10	1.1489	0.0394877	0.250598	0.252605	5.16855e-05	0.0186595	0.0160551	2	9	9
ENSG00000174839.8	DENND6A	-1.14866	-0.00858798	0.250698	0.252704	0.00103768	0.0549618	3.06523e-05	4	26	26
ENSG00000271862.1	RP11-343L5.2	-1.14843	-0.00379099	0.250789	0.252796	0.00498547	0.0156389	0.0291357	3	22	22
ENSG00000143297.14	FCRL5	1.14802	0.00254808	0.25096	0.252967	0.0108043	0.300259	1.04477e-27	4	20	20
ENSG00000111877.13	MCM9	1.14775	0.0102233	0.251071	0.253078	0.000716952	0.0130399	0.0461408	3	22	22
ENSG00000168734.9	PKIG	-1.14728	-0.00882336	0.251268	0.253275	0.000971727	0.0375077	0.000470787	2	9	9
ENSG00000165458.9	INPPL1	1.14715	0.0265913	0.251321	0.253329	0.000107543	0.0159426	0.0260742	2	28	28
ENSG00000105583.5	WDR83OS	-1.14712	-0.00353727	0.251331	0.253338	0.00545219	0.0842358	1.75954e-07	10	56	56
ENSG00000273295.1	AP000350.5	-1.14682	-0.00117593	0.251455	0.253463	0.0549674	0.530307	1.94831e-58	6	57	57
ENSG00000120889.8	TNFRSF10B	-1.14679	-0.0017548	0.25147	0.253478	0.0252907	0.115581	5.25738e-10	1	7	7
ENSG00000171806.7	METTL18	-1.14662	-0.00265708	0.25154	0.253548	0.00957661	0.157998	2.17067e-13	1	18	18
ENSG00000115956.9	PLEK	1.14575	0.0091325	0.251897	0.253905	0.000866292	0.0619968	9.42869e-06	3	36	36
ENSG00000170122.4	FOXD4	1.14565	0.00658352	0.251942	0.25395	0.00152295	0.0455545	0.000157953	4	58	58
ENSG00000197020.6	ZNF100	1.14489	0.00128161	0.252257	0.254265	0.0416913	0.494697	1.57229e-52	3	36	36
ENSG00000121236.15	TRIM6	-1.14411	-0.00774623	0.252578	0.254587	0.00124725	0.0275708	0.00333202	7	28	28
ENSG00000260359.1	RP11-4F5.2	-1.14388	-0.0381974	0.252673	0.254682	5.71304e-05	0.118634	3.80961e-10	2	12	12
ENSG00000058729.6	RIOK2	-1.14382	-0.00448044	0.252696	0.254706	0.00354194	0.0279186	0.00267099	3	22	22
ENSG00000165959.7	CLMN	-1.1436	-0.011873	0.25279	0.254799	0.000498547	0.0648675	6.00552e-06	1	21	21
ENSG00000127952.12	STYXL1	-1.14332	-0.00498075	0.252905	0.254915	0.00325185	0.470759	3.65677e-49	5	38	38
ENSG00000131848.5	ZSCAN5A	-1.14286	-0.00184726	0.253095	0.255105	0.0207429	0.0320574	0.00151568	13	59	59
ENSG00000089177.13	KIF16B	-1.14254	-0.00470511	0.25323	0.25524	0.00341387	0.445875	6.99722e-46	1	18	18
ENSG00000228261.1	RP11-127L20.3	1.14188	0.0100724	0.253504	0.255514	0.000689316	0.0207537	0.0114226	2	24	24
ENSG00000069011.11	PITX1	1.14179	0.00159409	0.253543	0.255553	0.0417042	0.101866	3.91643e-09	2	16	16
ENSG00000160993.3	ALKBH4	-1.14155	-0.00979629	0.253641	0.255651	0.000763709	0.107772	1.83856e-09	4	18	18
ENSG00000259715.1	CTD-3110H11.1	-1.14114	-0.00191392	0.25381	0.255821	0.0218748	0.14363	3.97139e-12	1	12	12
ENSG00000117481.6	NSUN4	1.14095	0.00250062	0.253889	0.2559	0.0117405	0.483781	3.05986e-51	4	51	51
ENSG00000221890.2	NPTXR	1.14087	0.00287221	0.253926	0.255936	0.0117185	0.192021	1.81554e-16	10	42	42
ENSG00000005955.8	GGNBP2	-1.14008	-0.0027559	0.254251	0.256263	0.00765132	0.100666	7.94728e-09	6	35	35
ENSG00000163138.14	PACRGL	1.13994	0.00475748	0.25431	0.256321	0.00336976	0.019763	0.0138116	1	2	2
ENSG00000108771.8	DHX58	-1.13975	-0.0059524	0.254389	0.2564	0.00178844	0.156011	3.8254e-13	4	21	21
ENSG00000253326.2	RP11-261C10.7	1.13893	0.00346088	0.254734	0.256746	0.0046257	0.0469495	0.000114506	3	16	16
ENSG00000184110.10	EIF3C	-1.13891	-0.00407602	0.254741	0.256752	0.0041851	0.0613703	1.03842e-05	5	13	13
ENSG00000050405.9	LIMA1	1.13775	0.00436753	0.255224	0.257237	0.00319185	0.0849874	1.88112e-07	3	33	33
ENSG00000258890.2	CEP95	1.13713	0.0056449	0.255485	0.257498	0.00202338	0.055728	2.33934e-05	2	4	4
ENSG00000229186.3	ADAM1A	1.13656	0.00491547	0.255724	0.257737	0.00283471	0.0704234	2.35959e-06	6	62	62
ENSG00000143924.14	EML4	1.13582	0.00266755	0.25603	0.258043	0.01025	0.142599	3.41608e-12	1	13	13
ENSG00000136819.10	C9orf78	-1.13538	-0.00309934	0.256217	0.258231	0.00794982	0.368712	2.36665e-36	6	48	48
ENSG00000105726.12	ATP13A1	-1.13476	-0.00269202	0.256476	0.25849	0.0102919	0.0568386	2.0751e-05	4	16	16
ENSG00000253954.2	HMGN1P38	-1.13396	-0.00485815	0.25681	0.258824	0.00401862	0.0144851	0.0346242	1	1	1
ENSG00000259374.2	RP11-736N17.4	1.13372	0.05826	0.25691	0.258924	2.61353e-05	0.0204204	0.0120874	1	3	3
ENSG00000154768.4	C17orf50	-1.13289	-0.00932618	0.257262	0.259277	0.000574291	0.100268	1.2423e-08	2	8	8
ENSG00000136634.5	IL10	1.13259	0.00741115	0.257385	0.2594	0.00120946	0.110389	1.62563e-09	2	18	18
ENSG00000166896.3	XRCC6BP1	1.13215	0.0106091	0.25757	0.259585	0.000649967	0.41113	2.15691e-40	1	17	17
ENSG00000070759.12	TESK2	-1.13167	-0.00181439	0.257774	0.259789	0.0169373	0.0891802	5.21127e-08	7	37	37
ENSG00000165280.11	VCP	1.13125	0.0136445	0.257949	0.259965	0.000408007	0.296886	5.46728e-27	2	25	25
ENSG00000066379.10	ZNRD1	-1.1312	-0.00999661	0.257969	0.259985	0.000717161	0.0921215	3.06375e-08	9	41	41
ENSG00000134759.9	ELP2	1.12908	0.0197166	0.258866	0.260882	0.000198023	0.11851	2.17076e-10	3	32	32
ENSG00000121417.9	ZNF211	-1.12899	-0.0110645	0.258904	0.26092	0.000590485	0.140585	4.71712e-12	5	38	38
ENSG00000107537.9	PHYH	-1.12873	-0.00294466	0.259011	0.261028	0.0073037	0.03083	0.0021153	4	5	5
ENSG00000135862.5	LAMC1	1.12831	0.0350493	0.25919	0.261207	5.70821e-05	0.196233	1.0909e-16	1	30	30
ENSG00000165637.9	VDAC2	1.12804	0.0104269	0.259305	0.261322	0.000718837	0.0758498	8.04741e-07	2	17	17
ENSG00000214274.5	ANG	1.128	0.0453951	0.25932	0.261337	3.25508e-05	0.131467	3.66619e-11	1	8	8
ENSG00000171621.9	SPSB1	1.1277	0.00460252	0.259447	0.261464	0.00365205	0.156948	2.41117e-13	5	15	15
ENSG00000103047.3	TANGO6	-1.12727	-0.00557426	0.25963	0.261648	0.00208386	0.0594983	1.51062e-05	1	9	9
ENSG00000099977.9	DDT	-1.12693	-0.000967163	0.25977	0.261788	0.0766114	0.345928	9.59448e-32	18	76	76
ENSG00000136111.8	TBC1D4	1.12683	0.00565835	0.259812	0.26183	0.00313898	0.177278	5.23632e-15	5	45	45
ENSG00000168386.14	FILIP1L	1.12661	0.00875664	0.259906	0.261924	0.000900033	0.0857443	1.4451e-07	2	41	41
ENSG00000234506.1	RP11-274B18.2	-1.12646	-0.0166927	0.25997	0.261988	0.000203409	0.164997	6.06611e-14	1	24	24
ENSG00000144485.6	HES6	1.12611	0.0299508	0.26012	0.262138	7.50963e-05	0.0135717	0.0416559	1	16	16
ENSG00000136824.14	SMC2	1.12602	0.00341864	0.260158	0.262176	0.00571613	0.0417079	0.000325744	2	27	27
ENSG00000182986.8	ZNF320	-1.12571	-0.00175343	0.26029	0.262308	0.0218748	0.0847107	1.5326e-07	1	1	1
ENSG00000125863.13	MKKS	-1.12567	-0.00537148	0.260307	0.262325	0.00208034	0.124744	1.44859e-10	6	23	23
ENSG00000231793.4	DOC2GP	1.12495	0.0103166	0.26061	0.262629	0.000637257	0.185207	7.68648e-16	1	14	14
ENSG00000089012.10	SIRPG	-1.12462	-0.13723	0.26075	0.262769	4.3992e-06	0.0448186	0.000170251	1	24	24
ENSG00000166164.11	BRD7	1.12351	0.0361704	0.26122	0.263239	4.94831e-05	0.299026	3.72011e-27	1	19	19
ENSG00000183793.9	NPIPA5	1.12199	0.000724751	0.261867	0.263887	0.116825	0.297513	1.95111e-26	13	72	72
ENSG00000173960.8	UBXN2A	1.12177	0.0155283	0.26196	0.26398	0.000397619	0.184315	6.93193e-16	1	11	11
ENSG00000137404.10	NRM	-1.1216	-0.00267332	0.262031	0.264051	0.0204024	0.0439915	0.000192651	20	55	55
ENSG00000030582.12	GRN	-1.12146	-0.00323146	0.262093	0.264113	0.00850009	0.0274572	0.00357182	14	59	59
ENSG00000173200.8	PARP15	1.12092	0.00267963	0.26232	0.264341	0.00889376	0.14823	7.89521e-13	6	40	40
ENSG00000223629.1	DEFA8P	-1.12092	-0.00610171	0.262322	0.264342	0.00186484	0.0504883	6.88921e-05	4	30	30
ENSG00000139998.10	RAB15	1.12061	0.00156236	0.262456	0.264476	0.0261018	0.046152	0.000138571	8	63	63
ENSG00000173193.9	PARP14	1.1205	0.135884	0.2625	0.264521	3.54235e-06	0.173997	9.8642e-15	1	15	15
ENSG00000077238.9	IL4R	-1.11992	-0.0727844	0.26275	0.264771	1.09686e-05	0.0890572	5.85752e-08	1	9	9
ENSG00000095739.7	BAMBI	1.11982	0.434056	0.26279	0.264811	3.87293e-07	0.163836	6.63188e-14	1	8	8
ENSG00000188002.6	RP11-43F13.1	1.11973	0.00422503	0.26283	0.264851	0.00377976	0.294027	7.20222e-27	3	29	29
ENSG00000115073.6	ACTR1B	-1.11785	-0.00389966	0.263631	0.265653	0.00478226	0.173747	1.14198e-14	5	24	24
ENSG00000180357.5	ZNF609	1.11783	0.011811	0.26364	0.265662	0.000519296	0.0203899	0.0119217	1	6	6
ENSG00000076003.4	MCM6	-1.11721	-0.00242975	0.263906	0.265928	0.0151349	0.0370777	0.000701162	6	45	45
ENSG00000099949.14	LZTR1	1.11626	0.0315022	0.264312	0.266335	6.84259e-05	0.276337	2.73072e-25	2	26	26
ENSG00000205269.4	TMEM170B	-1.11603	-1.309	0.26441	0.266433	3.98081e-08	0.182539	8.85062e-16	1	29	29
ENSG00000166986.8	MARS	1.11584	0.00408133	0.264491	0.266513	0.00414234	0.0381295	0.000489296	2	8	8
ENSG00000198624.8	CCDC69	-1.11578	-0.00191596	0.264516	0.266539	0.0171313	0.0446965	0.000149773	6	18	18
ENSG00000177239.10	MAN1B1	-1.11568	-0.00311439	0.26456	0.266583	0.00746454	0.340454	2.04111e-32	5	22	22
ENSG00000145743.11	FBXL17	1.11561	0.00882368	0.26459	0.266613	0.000799801	0.0141944	0.0349869	1	9	9
ENSG00000041802.6	LSG1	1.11477	0.000921	0.264949	0.266972	0.0709382	0.394363	1.29957e-37	7	39	39
ENSG00000180104.11	EXOC3	-1.11437	-0.001924	0.265119	0.267142	0.0134808	0.353865	3.4737e-33	8	30	30
ENSG00000141698.12	NT5C3B	1.11424	0.00139449	0.265177	0.267201	0.0354894	0.632309	3.45342e-79	11	60	60
ENSG00000153113.19	CAST	-1.11423	-0.0021501	0.26518	0.267203	0.0167871	0.464543	7.54195e-48	1	14	14
ENSG00000079950.9	STX7	-1.11404	-0.00522761	0.26526	0.267284	0.00265224	0.0706609	2.06683e-06	8	65	65
ENSG00000242689.1	CNTF	1.11275	0.00299057	0.265816	0.26784	0.0078582	0.013618	0.0415309	5	36	36
ENSG00000104626.10	ERI1	1.11266	0.023925	0.265852	0.267877	6.58492e-05	0.0958081	7.08741e-09	2	20	20
ENSG00000124767.6	GLO1	1.11196	0.0136681	0.266154	0.268178	0.000394707	0.0873071	9.01737e-08	4	24	24
ENSG00000245532.4	NEAT1	1.11134	0.00393274	0.26642	0.268445	0.00476481	0.144721	2.45349e-12	1	10	10
ENSG00000163682.11	RPL9	1.111	0.00166369	0.266568	0.268593	0.0229734	0.182454	1.83952e-15	2	14	14
ENSG00000183873.11	SCN5A	-1.1108	-0.00149572	0.266655	0.26868	0.0293237	0.274223	4.64545e-24	2	19	19
ENSG00000166444.13	ST5	-1.11057	-0.00360119	0.266752	0.268777	0.004792	0.0351011	0.000853152	2	11	11
ENSG00000205309.9	NT5M	-1.11051	-0.00391872	0.26678	0.268805	0.00434819	0.414399	6.7078e-42	4	16	16
ENSG00000121068.9	TBX2	1.11029	0.00465906	0.266876	0.268901	0.00314932	0.0126354	0.0472169	2	5	5
ENSG00000205571.8	SMN2	-1.1099	-0.00121669	0.267044	0.269069	0.0403614	0.10234	5.97425e-09	9	31	31
ENSG00000157349.11	DDX19B	-1.10971	-0.00242358	0.267125	0.26915	0.0109992	0.0178678	0.0194516	8	21	21
ENSG00000203872.6	C6orf163	1.10959	0.0112443	0.267177	0.269203	0.000428342	0.113365	1.09051e-09	3	33	33
ENSG00000126934.9	MAP2K2	1.10923	0.00542896	0.267331	0.269357	0.00209282	0.0793944	4.47545e-07	2	18	18
ENSG00000108878.3	CACNG1	1.10826	0.00770701	0.26775	0.269776	0.0013815	0.0127124	0.0476143	1	4	4
ENSG00000065060.12	UHRF1BP1	1.10656	0.000962661	0.268483	0.27051	0.0700131	0.349934	2.66436e-32	6	43	43
ENSG00000126226.17	PCID2	1.10618	0.00880783	0.26865	0.270677	0.000926481	0.0267098	0.00378395	1	4	4
ENSG00000169683.3	LRRC45	-1.10602	-0.00509642	0.268717	0.270744	0.00272523	0.0772668	3.67139e-07	6	32	32
ENSG00000213513.3	RP13-39P12.2	-1.10491	-0.026175	0.2692	0.271227	0.000153081	0.0469239	0.000120941	1	12	12
ENSG00000241015.2	TPM3P9	1.10483	0.00735709	0.269233	0.27126	0.00114474	0.351184	3.14034e-32	2	16	16
ENSG00000264695.1	RP11-178F10.2	-1.10417	-0.0107321	0.26952	0.271547	0.00055744	0.155744	2.23908e-13	2	17	17
ENSG00000260054.1	RP11-611L7.1	1.10297	0.0179865	0.270041	0.272069	0.00013405	0.119829	1.70328e-10	2	11	11
ENSG00000258289.3	CHURC1	-1.10233	-0.00930413	0.27032	0.272348	0.000717493	0.66612	2.6286e-88	1	44	44
ENSG00000255328.1	RP11-326C3.12	1.10217	0.00113632	0.270388	0.272416	0.0448837	0.435487	1.62072e-43	7	30	30
ENSG00000139668.7	WDFY2	-1.10128	-0.0125482	0.270777	0.272806	0.000366706	0.0319199	0.0015492	2	9	9
ENSG00000131351.10	HAUS8	1.10088	0.0123692	0.27095	0.272979	0.000432799	0.0791201	4.51079e-07	2	10	10
ENSG00000188554.9	NBR1	1.1006	0.00566997	0.271072	0.273101	0.00197698	0.0131161	0.0432607	5	14	14
ENSG00000155974.7	GRIP1	-1.10044	-0.0378074	0.27114	0.273169	4.73351e-05	0.0206789	0.012041	1	19	19
ENSG00000157191.15	NECAP2	-1.09981	-0.0109265	0.271415	0.273444	0.000765154	0.134582	2.33846e-11	2	22	22
ENSG00000170425.3	ADORA2B	-1.09932	-0.00295271	0.27163	0.273659	0.00786049	0.116047	2.07351e-10	6	31	31
ENSG00000213689.5	TREX1	-1.0992	-0.00202983	0.271683	0.273712	0.0132468	0.150755	6.01124e-13	3	16	16
ENSG00000184983.5	NDUFA6	-1.09848	-0.000559566	0.271997	0.274027	0.201972	0.345531	3.70672e-32	2	11	11
ENSG00000272823.1	RP11-295M18.6	1.09847	0.0065166	0.271997	0.274027	0.00156347	0.147384	5.68851e-13	2	32	32
ENSG00000196683.6	TOMM7	1.09645	0.00387157	0.272881	0.274912	0.00455446	0.217632	1.49359e-18	8	36	36
ENSG00000084072.12	PPIE	1.09552	0.00188579	0.273287	0.275318	0.018902	0.451571	2.93305e-45	3	15	15
ENSG00000159720.7	ATP6V0D1	1.09534	0.00970226	0.273368	0.275399	0.000707283	0.0556143	2.2795e-05	6	16	16
ENSG00000160551.5	TAOK1	-1.09533	-0.016908	0.27337	0.275401	0.000228403	0.0130957	0.0452942	1	16	16
ENSG00000101605.8	MYOM1	1.09496	0.00312371	0.273536	0.275567	0.00647399	0.115707	5.75514e-10	6	29	29
ENSG00000043591.4	ADRB1	-1.09439	-0.0111535	0.273786	0.275817	0.000342421	0.0485433	8.78654e-05	3	16	16
ENSG00000170185.5	USP38	1.09266	0.00404298	0.274543	0.276575	0.00388408	0.0845903	1.90367e-07	2	47	47
ENSG00000120210.6	INSL6	1.09207	0.00414205	0.274801	0.276833	0.00341972	0.0172985	0.0203754	5	26	26
ENSG00000243566.2	UPK3B	1.09195	0.00413538	0.274854	0.276886	0.00356216	0.273289	7.53475e-24	11	82	82
ENSG00000127561.10	SYNGR3	1.09193	0.00967856	0.274865	0.276897	0.000713387	0.0458139	0.000153462	2	12	12
ENSG00000100814.13	CCNB1IP1	1.09178	0.00476809	0.274932	0.276964	0.0025435	0.0280251	0.00313821	5	18	18
ENSG00000166471.6	TMEM41B	1.09134	0.0277906	0.275125	0.277157	8.52449e-05	0.161966	9.0411e-14	2	13	13
ENSG00000176658.12	MYO1D	-1.09102	-0.00350625	0.275264	0.277297	0.0050595	0.132281	3.50222e-11	7	30	30
ENSG00000164938.9	TP53INP1	1.09062	0.0149306	0.27544	0.277473	0.000299858	0.0657437	4.71261e-06	1	21	21
ENSG00000151348.9	EXT2	1.09023	0.00127936	0.275611	0.277644	0.0517557	0.344139	2.6469e-32	2	19	19
ENSG00000123892.7	RAB38	1.0901	0.0128129	0.27567	0.277703	0.00054062	0.0422705	0.000269512	2	13	13
ENSG00000188986.4	NELFB	1.08972	0.00710484	0.275837	0.27787	0.00106403	0.0332005	0.00124921	2	21	21
ENSG00000177426.16	TGIF1	-1.08949	-0.00414615	0.27594	0.277973	0.00364962	0.0378708	0.000572981	1	7	7
ENSG00000268836.1	LA16c-OS12.2	1.0893	0.0132409	0.27602	0.278053	0.000346998	0.0594964	1.43681e-05	1	14	14
ENSG00000206527.5	PTPLB	-1.08869	-0.0623536	0.27629	0.278323	1.56761e-05	0.0365614	0.000659968	1	11	11
ENSG00000128923.6	FAM63B	1.08861	0.0184849	0.276324	0.278358	0.000143904	0.0299451	0.00241916	2	21	21
ENSG00000254685.2	FPGT	1.08861	0.00784242	0.276326	0.278359	0.00114273	0.114528	5.48162e-10	3	47	47
ENSG00000121653.7	MAPK8IP1	1.08851	0.00362562	0.27637	0.278403	0.00524695	0.237035	1.46363e-20	1	10	10
ENSG00000161929.10	SCIMP	-1.08774	-0.00455502	0.276709	0.278743	0.0034892	0.0898467	7.60693e-08	7	33	33
ENSG00000124357.8	NAGK	-1.08704	-0.00218192	0.27702	0.279053	0.0137372	0.407444	1.04725e-39	2	13	13
ENSG00000164620.4	RELL2	-1.08672	-0.00377825	0.27716	0.279194	0.0042091	0.0216139	0.00983544	2	10	10
ENSG00000092929.7	UNC13D	-1.08668	-0.0020145	0.277178	0.279212	0.0145034	0.0835769	2.16232e-07	4	15	15
ENSG00000159228.8	CBR1	-1.08658	-0.0100358	0.277223	0.279257	0.000653249	0.154701	1.61856e-13	3	26	26
ENSG00000104863.7	LIN7B	-1.08595	-0.00345564	0.277501	0.279536	0.00550444	0.0143597	0.0341178	4	10	10
ENSG00000171853.11	TRAPPC12	1.08582	0.00555765	0.27756	0.279594	0.00214788	0.062381	9.80153e-06	1	14	14
ENSG00000175756.9	AURKAIP1	1.08573	0.00691793	0.277598	0.279632	0.00146764	0.012709	0.0476782	2	19	19
ENSG00000163832.11	ELP6	1.08528	0.00620701	0.277798	0.279832	0.0016926	0.0530524	3.99879e-05	2	11	11
ENSG00000197150.8	ABCB8	-1.08438	-0.00214444	0.278198	0.280232	0.0113316	0.0535922	4.29438e-05	2	5	5
ENSG00000129204.12	USP6	1.08387	0.00107698	0.278421	0.280456	0.040739	0.112856	1.17784e-09	11	45	45
ENSG00000255046.1	RP11-297N6.4	1.0834	0.0607631	0.27863	0.280665	1.6929e-05	0.0417537	0.000299314	1	5	5
ENSG00000117868.11	ESYT2	1.083	0.0953944	0.27881	0.280845	7.12929e-06	0.163835	8.05293e-14	1	22	22
ENSG00000110455.9	ACCS	1.08262	0.000576256	0.278979	0.281014	0.246353	0.615729	5.77207e-76	6	42	42
ENSG00000168903.8	BTNL3	1.08194	0.00230889	0.27928	0.281316	0.0129944	0.489441	1.98412e-51	4	14	14
ENSG00000225231.1	AC091814.2	1.08191	0.000685769	0.279291	0.281327	0.136645	0.300554	4.62917e-27	7	36	36
ENSG00000117020.12	AKT3	1.08111	0.00886584	0.27965	0.281686	0.000819965	0.0128604	0.0469653	1	10	10
ENSG00000131634.9	TMEM204	-1.08015	-0.0026389	0.280074	0.28211	0.00892732	0.449439	4.9434e-45	3	18	18
ENSG00000115523.12	GNLY	1.07991	0.00509706	0.280181	0.282217	0.00276191	0.33044	1.11087e-30	2	21	21
ENSG00000123360.7	PDE1B	1.07941	0.00386924	0.280403	0.282439	0.0047007	0.125807	5.13053e-11	7	43	43
ENSG00000135932.6	CAB39	1.07898	0.00431941	0.280595	0.282632	0.00290532	0.0651236	5.57976e-06	4	16	16
ENSG00000213906.5	LTB4R2	1.07887	0.00400172	0.280647	0.282683	0.00403504	0.0856452	1.01114e-07	9	34	34
ENSG00000065802.7	ASB1	1.07779	0.00220262	0.281129	0.283166	0.0123063	0.19646	4.16999e-17	2	13	13
ENSG00000196526.6	AFAP1	1.07736	0.00181775	0.28132	0.283357	0.0197947	0.503191	5.28171e-55	1	9	9
ENSG00000196704.7	AMZ2	-1.07651	-0.0091749	0.281701	0.283738	0.000738675	0.0798748	3.48758e-07	3	10	10
ENSG00000186715.6	MST1L	1.0765	0.00209632	0.281705	0.283742	0.0151623	0.157339	1.97471e-13	5	38	38
ENSG00000123453.12	SARDH	1.07647	0.00262055	0.281718	0.283755	0.00949204	0.0761971	7.425e-07	13	51	51
ENSG00000136816.11	TOR1B	-1.07637	-0.00166615	0.281764	0.283801	0.0247849	0.295356	1.75022e-26	3	16	16
ENSG00000085377.9	PREP	-1.07635	-0.0788692	0.28177	0.283807	9.67425e-06	0.0363587	0.000760526	1	6	6
ENSG00000174529.6	TMEM81	-1.07593	-0.00306223	0.281958	0.283995	0.00713111	0.0400788	0.000351994	8	29	29
ENSG00000109790.12	KLHL5	1.07544	0.00387003	0.282176	0.284213	0.00417858	0.0907693	5.65491e-08	2	26	26
ENSG00000173757.5	STAT5B	1.07528	0.0042865	0.28225	0.284287	0.00283497	0.0179613	0.0169744	1	8	8
ENSG00000029725.12	RABEP1	-1.07487	-0.00396985	0.282431	0.284468	0.00452214	0.141253	3.54644e-12	3	27	27
ENSG00000158062.16	UBXN11	1.07384	0.00381885	0.282894	0.284932	0.00532652	0.0402609	0.000353659	5	45	45
ENSG00000182154.7	MRPL41	1.07359	0.00212631	0.283005	0.285043	0.0116158	0.0127201	0.0479015	5	21	21
ENSG00000263164.1	RP11-333E1.2	-1.07193	-0.00817229	0.283753	0.285791	0.000921744	0.0242684	0.00563837	5	22	22
ENSG00000161664.2	ASB16	1.07162	0.00656625	0.28389	0.285929	0.00155358	0.0507717	7.06887e-05	8	33	33
ENSG00000188897.4	CTD-3088G3.8	1.07159	0.00177026	0.283903	0.285942	0.0285701	0.0890554	8.87011e-08	15	55	55
ENSG00000186153.12	WWOX	1.07115	0.00259115	0.2841	0.286139	0.00936902	0.0509195	6.91006e-05	6	49	49
ENSG00000124205.11	EDN3	1.07076	0.00656317	0.284276	0.286315	0.00151489	0.0158283	0.0271231	3	14	14
ENSG00000154122.8	ANKH	-1.07017	-0.00088516	0.284544	0.286583	0.0825543	0.213468	5.87555e-19	13	50	50
ENSG00000182379.9	NXPH4	-1.06971	-0.00436104	0.28475	0.286789	0.00329607	0.0162205	0.024857	1	1	1
ENSG00000102858.8	MGRN1	-1.0694	-0.00277853	0.284889	0.286928	0.00852314	0.394916	2.89652e-38	3	12	12
ENSG00000172687.9	ZNF738	-1.06812	-0.0109535	0.285465	0.287504	0.000481713	0.146886	1.33425e-12	2	30	30
ENSG00000170209.4	ANKK1	1.06676	0.00216744	0.286081	0.288121	0.0131609	0.172627	5.37655e-15	5	31	31
ENSG00000142224.11	IL19	1.0663	0.0814674	0.28629	0.28833	9.12807e-06	0.0428388	0.000267685	1	6	6
ENSG00000065183.11	WDR3	-1.06615	-0.00241761	0.286355	0.288395	0.011221	0.0433709	0.000199248	7	27	27
ENSG00000268865.1	AC026310.1	-1.06609	-0.00669557	0.286384	0.288424	0.00132716	0.0675282	2.52704e-06	4	36	36
ENSG00000236624.4	CCDC163P	1.06593	0.00402949	0.286454	0.288493	0.00368537	0.654205	3.09778e-86	3	35	35
ENSG00000110203.4	FOLR3	-1.06592	-0.00178214	0.286459	0.288499	0.0223646	0.463183	1.75092e-50	15	70	70
ENSG00000101290.9	CDS2	1.06479	0.0329091	0.28697	0.28901	5.69349e-05	0.12703	5.47411e-11	1	23	23
ENSG00000143390.13	RFX5	-1.06444	-0.0096182	0.28713	0.28917	0.000986	0.0144919	0.0350675	1	15	15
ENSG00000188959.9	C9orf152	1.06417	0.00819404	0.287254	0.289294	0.000846375	0.0598991	1.2672e-05	2	9	9
ENSG00000165487.9	MICU2	1.06415	0.0158412	0.287262	0.289303	0.000240964	0.0227884	0.00790149	2	6	6
ENSG00000107281.5	NPDC1	-1.06414	-0.00182183	0.287267	0.289308	0.0167649	0.134014	1.93455e-11	12	53	53
ENSG00000168385.13	SEPT2	1.06383	0.00369625	0.287407	0.289447	0.00508644	0.441487	4.36995e-44	7	34	34
ENSG00000055957.6	ITIH1	1.06378	0.0308736	0.287428	0.289468	5.42632e-05	0.0149697	0.0328036	4	10	10
ENSG00000146530.7	VWDE	-1.06362	-0.0057553	0.287501	0.289541	0.00138333	0.143229	3.48113e-12	9	72	72
ENSG00000152332.11	UHMK1	-1.06328	-0.00347017	0.287656	0.289697	0.00528401	0.0184925	0.0162749	6	46	46
ENSG00000135999.7	EPC2	1.06248	0.00429559	0.288019	0.29006	0.00317976	0.0456493	0.000152834	5	10	10
ENSG00000239961.2	LILRA4	1.06238	0.00768524	0.288064	0.290105	0.00131388	0.357102	9.70756e-34	2	18	18
ENSG00000064703.7	DDX20	-1.06184	-0.00552729	0.288309	0.29035	0.00197119	0.0968521	1.21245e-08	6	42	42
ENSG00000254479.1	SLC25A1P1	1.06111	0.00444962	0.28864	0.290681	0.00306799	0.0213062	0.00956617	1	22	22
ENSG00000157823.12	AP3S2	1.06098	0.00353779	0.2887	0.290741	0.00455202	0.336904	5.01494e-31	6	33	33
ENSG00000218739.5	AC007390.5	-1.06089	-0.130527	0.28874	0.290781	2.93093e-06	0.0415301	0.000288929	1	10	10
ENSG00000167202.7	TBC1D2B	-1.06058	-0.60167	0.28888	0.290921	1.82041e-07	0.13072	1.46842e-11	1	24	24
ENSG00000175711.4	B3GNTL1	1.05901	0.0104963	0.289595	0.291636	0.000534306	0.10926	2.24106e-09	5	36	36
ENSG00000113971.14	NPHP3	1.05792	0.00059109	0.290093	0.292135	0.179138	0.39759	2.57545e-38	5	17	17
ENSG00000136270.9	TBRG4	-1.05782	-0.0161002	0.290137	0.292179	0.000221486	0.0732281	1.20235e-06	3	12	12
ENSG00000234231.2	AC093616.4	1.05731	0.0053447	0.290368	0.29241	0.00191825	0.124932	1.15493e-10	5	31	31
ENSG00000110446.5	SLC15A3	-1.05666	-0.00198495	0.290668	0.292711	0.0128664	0.0389787	0.000487779	8	31	31
ENSG00000175550.3	DRAP1	-1.05643	-0.00181012	0.290772	0.292814	0.0109204	0.0202137	0.0117351	12	53	53
ENSG00000178922.12	HYI	-1.05642	-0.00443048	0.290778	0.29282	0.00322243	0.0318583	0.00159319	5	28	28
ENSG00000102699.5	PARP4	-1.05629	-0.00666134	0.290836	0.292878	0.0013255	0.0989718	1.35608e-08	5	21	21
ENSG00000113303.7	BTNL8	-1.05559	-0.00163219	0.291154	0.293197	0.0245857	0.454898	1.69141e-46	3	28	28
ENSG00000111679.12	PTPN6	-1.05391	-0.0067754	0.291922	0.293965	0.00120288	0.0336916	0.00118291	4	21	21
ENSG00000134222.12	PSRC1	1.05355	0.00318075	0.292087	0.29413	0.00537993	0.0417875	0.000263998	2	12	12
ENSG00000267368.1	UPK3BL	1.05342	0.00221545	0.29215	0.294193	0.0203408	0.29547	1.48744e-26	10	80	80
ENSG00000121671.7	CRY2	1.05333	0.0105406	0.292191	0.294234	0.000802292	0.0360617	0.000812065	5	18	18
ENSG00000086288.7	NME8	-1.05319	-0.0206017	0.292252	0.294295	0.000213691	0.156503	3.29138e-13	3	39	39
ENSG00000237641.1	RP11-690I21.1	-1.05311	-0.013272	0.29229	0.294333	0.00036187	0.0141152	0.0376687	1	10	10
ENSG00000104936.13	DMPK	1.05281	0.0084803	0.292426	0.294469	0.000967814	0.0840648	1.58442e-07	3	22	22
ENSG00000162366.3	PDZK1IP1	-1.0528	-0.0127232	0.292434	0.294477	0.000362984	0.143079	4.09857e-12	2	9	9
ENSG00000061676.10	NCKAP1	-1.05263	-0.0133194	0.292513	0.294556	0.000346029	0.043871	0.000197816	3	11	11
ENSG00000160949.12	TONSL	-1.05258	-0.0099276	0.292534	0.294577	0.000649053	0.134286	2.03728e-11	2	9	9
ENSG00000113318.9	MSH3	1.05253	0.00291344	0.292555	0.294598	0.00669871	0.397212	3.82723e-39	8	63	63
ENSG00000122026.6	RPL21	1.05191	0.0099849	0.29284	0.294883	0.000668612	0.0537251	2.30513e-05	1	8	8
ENSG00000197563.5	PIGN	-1.05111	-0.00448825	0.293207	0.295251	0.00350438	0.138954	7.11703e-12	4	49	49
ENSG00000259321.1	RP11-468E2.5	-1.05084	-0.00307352	0.293333	0.295377	0.00611618	0.0805871	2.89353e-07	2	6	6
ENSG00000153391.11	INO80C	-1.05067	-0.0013545	0.293411	0.295454	0.0367637	0.0802842	3.60373e-07	2	12	12
ENSG00000160255.12	ITGB2	1.05062	0.00103173	0.293432	0.295475	0.0561445	0.222405	4.16255e-19	3	7	7
ENSG00000160180.14	TFF3	1.0506	0.00286881	0.293442	0.295485	0.00728003	0.0245534	0.00567212	4	17	17
ENSG00000171522.5	PTGER4	1.04936	0.00165012	0.294011	0.296054	0.0200004	0.0583343	1.75416e-05	5	81	81
ENSG00000170956.12	CEACAM3	1.04899	0.0024615	0.294183	0.296227	0.0102029	0.0246097	0.00480101	6	40	40
ENSG00000176170.9	SPHK1	-1.04889	-0.00923534	0.294228	0.296272	0.000669601	0.0483565	0.000104238	2	22	22
ENSG00000119686.5	FLVCR2	-1.04821	-0.0104611	0.294542	0.296585	0.000528636	0.0362017	0.000804422	2	13	13
ENSG00000184602.5	SNN	1.04807	0.00320154	0.294605	0.296649	0.00353527	0.0125179	0.0499445	6	29	29
ENSG00000133317.10	LGALS12	1.04764	0.00196376	0.294803	0.296847	0.0144114	0.0489495	9.2656e-05	2	5	5
ENSG00000205047.3	FLJ00104	1.04669	0.00362282	0.295244	0.297288	0.00568797	0.0275113	0.0036472	2	5	5
ENSG00000214870.4	AC004540.5	1.04622	0.00247214	0.295457	0.297501	0.0109911	0.040325	0.000362738	7	73	73
ENSG00000008018.8	PSMB1	1.04481	0.0024085	0.296109	0.298153	0.0102722	0.108049	1.93061e-09	6	49	49
ENSG00000010626.10	LRRC23	1.04442	0.0032418	0.296289	0.298334	0.00596793	0.1746	5.52219e-15	2	9	9
ENSG00000152229.14	PSTPIP2	1.04436	0.00243936	0.29632	0.298365	0.00909369	0.106124	3.41366e-09	4	22	22
ENSG00000232615.4	CTD-2012J19.1	1.04341	0.00844512	0.296757	0.298802	0.000763037	0.107831	2.78192e-09	3	23	23
ENSG00000235081.1	AC010492.2	-1.04335	-0.0165849	0.296788	0.298832	0.00021433	0.149845	7.54131e-13	4	18	18
ENSG00000101019.17	UQCC1	-1.04229	-0.00225721	0.297279	0.299324	0.0119372	0.0439848	0.000192993	5	17	17
ENSG00000140950.11	TLDC1	-1.04214	-0.00806623	0.297346	0.299391	0.000941105	0.130184	4.33678e-11	3	21	21
ENSG00000176623.7	RMDN1	-1.04184	-0.00161644	0.297485	0.29953	0.0237517	0.271264	1.28494e-23	8	58	58
ENSG00000141028.6	CDRT15P1	1.04162	0.00351787	0.29759	0.299635	0.00456825	0.13883	8.60249e-12	1	10	10
ENSG00000164010.9	ERMAP	1.0416	0.00169446	0.297597	0.299642	0.0166441	0.0423736	0.000262897	12	48	48
ENSG00000233214.1	AC002511.2	-1.04116	-0.00187103	0.2978	0.299845	0.0235279	0.0569868	2.30649e-05	20	94	94
ENSG00000172243.13	CLEC7A	1.04113	0.00304719	0.297815	0.29986	0.00580011	0.109363	2.43732e-09	5	40	40
ENSG00000229590.2	MSX2P1	1.04083	0.00423325	0.297954	0.299999	0.00301937	0.0139522	0.0379347	6	34	34
ENSG00000178074.5	C2orf69	1.04077	0.0454084	0.29798	0.300025	2.6759e-05	0.0166519	0.0237031	1	6	6
ENSG00000270972.1	RP11-326C3.15	1.03968	0.00106663	0.298489	0.300535	0.04647	0.361606	2.97121e-34	8	25	25
ENSG00000109861.11	CTSC	1.0396	0.00512444	0.298527	0.300572	0.00215578	0.246881	9.91395e-22	3	22	22
ENSG00000138463.8	DIRC2	-1.03929	-0.0920851	0.298668	0.300713	5.85444e-06	0.116057	3.24353e-10	2	26	26
ENSG00000087589.12	CASS4	1.03849	0.00304186	0.299044	0.30109	0.00861803	0.0301612	0.00232754	3	8	8
ENSG00000105447.8	GRWD1	-1.03835	-0.00373226	0.299109	0.301154	0.00498661	0.0676484	3.54992e-06	4	8	8
ENSG00000172785.14	CBWD1	1.03722	0.00276864	0.299635	0.301681	0.00702895	0.190577	2.40795e-16	2	9	9
ENSG00000112308.8	C6orf62	1.03611	3.04673	0.30015	0.302196	5.83213e-09	0.174838	9.33778e-15	1	11	11
ENSG00000104427.7	ZC2HC1A	1.03602	0.00633713	0.300192	0.302238	0.00159314	0.132712	1.88113e-11	2	17	17
ENSG00000223466.1	AC064834.2	-1.03585	-0.0035734	0.300272	0.302317	0.00305099	0.019486	0.0139145	5	33	33
ENSG00000272555.1	RP11-459I19.1	-1.0356	-0.00231056	0.300391	0.302436	0.00935774	0.088529	6.73557e-08	6	15	15
ENSG00000138376.6	BARD1	-1.03515	-0.00563146	0.300598	0.302644	0.00188002	0.149046	1.24983e-12	2	33	33
ENSG00000248508.2	SRP14-AS1	-1.03483	-0.000924241	0.300746	0.302792	0.0663196	0.136101	6.06911e-12	4	31	31
ENSG00000235602.4	POU5F1P3	-1.03463	-0.00277465	0.300844	0.30289	0.00730604	0.0191037	0.0149051	11	39	39
ENSG00000106565.13	TMEM176B	1.03431	0.00150355	0.300993	0.303039	0.0264257	0.541881	5.09057e-61	4	22	22
ENSG00000157992.8	KRTCAP3	-1.03427	-0.00510492	0.301011	0.303057	0.00216339	0.0936911	2.02785e-08	3	18	18
ENSG00000104899.4	AMH	1.03424	0.00958608	0.301023	0.303069	0.000638058	0.164236	5.91274e-14	2	8	8
ENSG00000144712.7	CAND2	-1.03417	-0.00486485	0.301057	0.303103	0.00245778	0.0242587	0.00571587	2	9	9
ENSG00000076555.11	ACACB	-1.03407	-0.00561541	0.301105	0.303151	0.00176147	0.14401	1.07319e-12	3	28	28
ENSG00000100376.7	FAM118A	1.03392	0.00302966	0.301173	0.303219	0.00736591	0.644789	3.06034e-84	8	66	66
ENSG00000188687.11	SLC4A5	-1.03365	-0.00515637	0.301297	0.303344	0.00196852	0.0775495	6.38327e-07	4	24	24
ENSG00000151500.10	THYN1	-1.033	-0.00703383	0.301606	0.303652	0.00104409	0.0323034	0.00108908	7	36	36
ENSG00000066827.11	ZFAT	-1.0327	-0.0028694	0.301743	0.303789	0.00756156	0.0144854	0.0342713	3	34	34
ENSG00000242276.2	RPL5P3	1.03235	0.00838964	0.30191	0.303956	0.000780695	0.0441317	0.000197691	1	7	7
ENSG00000262870.1	CYCSP40	1.03112	0.0112248	0.302483	0.30453	0.000451976	0.0292438	0.00249311	3	19	19
ENSG00000171234.9	UGT2B7	-1.03099	-0.00845404	0.302544	0.30459	0.000734446	0.0304923	0.001817	2	32	32
ENSG00000078902.11	TOLLIP	-1.02998	-0.00532425	0.303019	0.305066	0.00317494	0.0249439	0.00554201	5	28	28
ENSG00000197006.9	METTL9	-1.02992	-0.0399816	0.303049	0.305096	3.9896e-05	0.201561	1.341e-17	3	8	8
ENSG00000163931.11	TKT	-1.02987	-0.00257055	0.303071	0.305118	0.00933049	0.164177	4.84119e-14	5	11	11
ENSG00000227345.4	PARG	1.02913	0.00398855	0.303421	0.305467	0.00330158	0.0454988	0.000169824	3	23	23
ENSG00000003249.9	DBNDD1	1.02903	0.00791291	0.303467	0.305513	0.000688224	0.0949315	2.93129e-08	2	7	7
ENSG00000140678.12	ITGAX	1.02865	0.00157793	0.303646	0.305693	0.0249841	0.187084	8.47622e-16	4	32	32
ENSG00000184164.10	CRELD2	-1.02827	-0.0408855	0.303821	0.305868	3.21929e-05	0.221959	1.43113e-19	2	15	15
ENSG00000196396.5	PTPN1	-1.02753	-0.0160226	0.30417	0.306217	0.000204723	0.0458602	0.000142769	1	10	10
ENSG00000166436.11	TRIM66	-1.02746	-0.000532056	0.304203	0.30625	0.187675	0.383572	2.11635e-36	4	22	22
ENSG00000090054.9	SPTLC1	1.02685	0.00207091	0.304491	0.306538	0.0110449	0.0556548	2.60719e-05	8	69	69
ENSG00000047579.15	DTNBP1	1.02674	0.00345846	0.304541	0.306588	0.00449425	0.160995	1.06612e-13	6	34	34
ENSG00000163382.7	APOA1BP	-1.02668	-0.00474761	0.304571	0.306618	0.00257459	0.0790917	4.51396e-07	6	36	36
ENSG00000165389.6	SPTSSA	1.02656	0.0187646	0.304628	0.306675	0.000154397	0.0139753	0.0363669	3	28	28
ENSG00000260382.1	RP11-540B6.2	-1.02651	-0.0146402	0.30465	0.306697	0.000286176	0.227687	2.18554e-19	1	20	20
ENSG00000213262.3	AL365331.2	-1.02553	-0.0147079	0.305111	0.307158	0.000273466	0.016668	0.023414	2	16	16
ENSG00000189298.9	ZKSCAN3	1.02548	0.00156758	0.305138	0.307185	0.018831	0.0333099	0.00136261	10	21	21
ENSG00000176994.9	SMCR8	-1.02532	-0.00266582	0.305212	0.307259	0.00710106	0.026398	0.0040744	8	47	47
ENSG00000206561.8	COLQ	-1.02518	-0.149524	0.30528	0.307327	2.50232e-06	0.0716561	1.29925e-06	1	20	20
ENSG00000135776.4	ABCB10	-1.02512	-0.00194121	0.305308	0.307355	0.0153651	0.01916	0.0155022	6	28	28
ENSG00000189171.9	S100A13	1.025	0.00471734	0.305361	0.307408	0.00288368	0.135159	1.66624e-11	4	22	22
ENSG00000237276.4	ANO7P1	-1.02498	-0.00557456	0.305371	0.307418	0.00202991	0.237098	2.87811e-20	5	39	39
ENSG00000162877.8	PM20D1	-1.02308	-0.0643027	0.30627	0.308317	1.39216e-05	0.371904	2.20136e-35	1	10	10
ENSG00000137449.11	CPEB2	-1.02278	-0.00345172	0.306411	0.308458	0.005347	0.0373011	0.000561412	12	53	53
ENSG00000152642.6	GPD1L	-1.02242	-0.31713	0.30658	0.308627	5.54069e-07	0.0539878	3.1586e-05	1	9	9
ENSG00000163660.7	CCNL1	1.02239	0.0148155	0.306597	0.308644	0.00023688	0.108978	1.59469e-09	2	36	36
ENSG00000163704.7	PRRT3	-1.02204	-0.00468013	0.30676	0.308807	0.00234854	0.0209751	0.0108925	1	8	8
ENSG00000144554.6	FANCD2	-1.02204	-0.0322701	0.30676	0.308807	4.93983e-05	0.06381	6.69803e-06	1	8	8
ENSG00000204052.4	LRRC73	1.02195	0.00190902	0.306805	0.308852	0.0144692	0.0341225	0.00115437	4	29	29
ENSG00000228998.3	RP11-697E2.7	1.02148	0.00217993	0.307028	0.309075	0.0119506	0.0854752	1.15407e-07	5	15	15
ENSG00000066739.7	ATG2B	1.02111	0.0512053	0.3072	0.309247	2.01636e-05	0.0138267	0.0385226	1	17	17
ENSG00000267681.1	CTD-3199J23.6	-1.02043	-0.0065982	0.307527	0.309574	0.0014882	0.0211247	0.0104372	4	20	20
ENSG00000167004.8	PDIA3	-1.02042	-0.00428221	0.307531	0.309579	0.00325153	0.0213854	0.0101406	2	8	8
ENSG00000137522.13	RNF121	1.01936	0.00341845	0.30803	0.310077	0.00510876	0.0524311	4.32616e-05	8	49	49
ENSG00000189269.8	C22orf43	1.01824	0.0370826	0.308564	0.310612	6.50512e-05	0.453325	2.12668e-46	2	16	16
ENSG00000122679.4	RAMP3	1.0182	0.00332939	0.308584	0.310631	0.00601175	0.118124	2.83237e-10	2	16	16
ENSG00000140323.4	DISP2	1.01793	0.00296092	0.30871	0.310758	0.00519122	0.0990896	1.34356e-08	6	28	28
ENSG00000164331.5	ANKRA2	-1.01762	-0.0179089	0.308858	0.310906	0.000176192	0.0403944	0.000386594	3	17	17
ENSG00000100014.15	SPECC1L	1.01758	0.0124102	0.308875	0.310923	0.000468434	0.0147683	0.0334958	2	33	33
ENSG00000173566.9	NUDT18	1.01684	0.00608857	0.309229	0.311276	0.00122762	0.2695	2.25036e-24	3	17	17
ENSG00000145545.7	SRD5A1	-1.0167	-0.004276	0.309294	0.311342	0.0027197	0.224751	2.35062e-19	5	63	63
ENSG00000172375.8	C2CD2L	1.01664	0.00959102	0.309325	0.311373	0.000639428	0.312538	3.88852e-28	4	23	23
ENSG00000155970.7	MICU3	1.01633	0.25523	0.30947	0.311518	7.09094e-07	0.0131281	0.043332	1	10	10
ENSG00000171135.10	JAGN1	1.0157	0.00505368	0.309771	0.311819	0.00218551	0.0297252	0.00247835	2	9	9
ENSG00000256875.2	RP11-503G7.2	-1.01535	-0.006065	0.30994	0.311987	0.00152371	0.262373	3.13392e-23	3	27	27
ENSG00000112977.11	DAP	-1.01469	-0.000844237	0.310255	0.312302	0.0720511	0.270197	2.4188e-24	12	72	72
ENSG00000081277.7	PKP1	-1.01434	-0.00988498	0.310419	0.312467	0.000514234	0.0243494	0.00591995	2	21	21
ENSG00000124222.17	STX16	1.01398	0.0246897	0.31059	0.312638	0.000126688	0.0225456	0.0084069	1	14	14
ENSG00000167904.10	TMEM68	1.01398	0.0323184	0.310591	0.312639	5.3794e-05	0.0497627	7.55995e-05	3	25	25
ENSG00000161202.13	DVL3	1.01372	0.00234775	0.310716	0.312764	0.0090482	0.0355452	0.000889293	10	57	57
ENSG00000151292.13	CSNK1G3	1.01334	0.0120845	0.3109	0.312948	0.000385076	0.0141964	0.0352234	1	8	8
ENSG00000132879.9	FBXO44	-1.01257	-0.00159432	0.311266	0.313314	0.0211312	0.0510717	5.73e-05	2	7	7
ENSG00000140853.11	NLRC5	1.01253	0.00159708	0.311285	0.313333	0.023366	0.200042	6.29635e-17	2	5	5
ENSG00000167460.10	TPM4	1.0123	0.00108208	0.311393	0.313441	0.0534402	0.106435	3.77839e-09	11	44	44
ENSG00000163933.5	RFT1	-1.01208	-0.00572598	0.311499	0.313547	0.00166829	0.0470255	7.87392e-05	5	21	21
ENSG00000100167.15	SEPT3	-1.01105	-0.00366937	0.311994	0.314042	0.00368339	0.0422463	0.00030048	8	39	39
ENSG00000271538.1	RP11-326I11.4	1.0109	0.00496065	0.312064	0.314112	0.00231943	0.0468303	0.000123993	5	25	25
ENSG00000121297.6	TSHZ3	-1.01063	-0.00418691	0.312194	0.314241	0.00291983	0.0606607	1.06607e-05	7	56	56
ENSG00000215012.4	C22orf29	-1.01004	-0.00696735	0.312475	0.314523	0.00108926	0.0620282	8.84157e-06	2	12	12
ENSG00000116882.10	HAO2	1.00968	0.0293136	0.31265	0.314698	5.95027e-05	0.032651	0.00142886	2	9	9
ENSG00000124570.13	SERPINB6	-1.00891	-0.00257268	0.313016	0.315064	0.00832382	0.316051	4.37786e-29	6	35	35
ENSG00000173218.10	VANGL1	-1.00846	-0.0121931	0.313236	0.315284	0.000288417	0.0898552	7.74537e-08	2	40	40
ENSG00000123933.10	MXD4	1.00832	0.0035017	0.3133	0.315348	0.00663996	0.012579	0.0472657	2	14	14
ENSG00000129988.5	LBP	1.00832	0.127858	0.3133	0.315348	3.43653e-06	0.0365488	0.000680815	1	9	9
ENSG00000061337.11	LZTS1	1.00825	0.00102668	0.313336	0.315384	0.0461278	0.130846	2.40308e-11	2	12	12
ENSG00000076067.7	RBMS2	1.00784	0.00176924	0.313534	0.315582	0.0166244	0.426626	6.69769e-42	3	16	16
ENSG00000163738.14	MTHFD2L	1.00774	0.00220133	0.313578	0.315626	0.0118083	0.0260721	0.00407143	6	22	22
ENSG00000178773.10	CPNE7	1.00734	0.00584622	0.313771	0.315819	0.00155229	0.013587	0.0397546	5	26	26
ENSG00000205937.7	RNPS1	1.00732	0.00190835	0.313783	0.315831	0.0136433	0.163592	9.73617e-14	2	18	18
ENSG00000155366.12	RHOC	-1.00597	-0.00271137	0.314428	0.316476	0.0058439	0.0287786	0.0025182	4	25	25
ENSG00000157881.9	PANK4	1.00568	0.00460685	0.31457	0.316618	0.00432864	0.0305083	0.001929	1	14	14
ENSG00000235169.3	SMIM1	-1.00568	-0.00556897	0.31457	0.316618	0.00296216	0.384092	1.07171e-36	1	6	6
ENSG00000180481.6	GLIPR1L2	1.00543	0.0962624	0.31469	0.316738	5.79168e-06	0.0502073	6.49777e-05	1	35	35
ENSG00000172830.8	SSH3	-1.00534	-0.00723755	0.314732	0.31678	0.00101474	0.106607	2.02755e-09	4	23	23
ENSG00000162881.5	OXER1	1.0053	0.0116295	0.314752	0.3168	0.000398092	0.114638	7.05371e-10	2	20	20
ENSG00000142794.14	NBPF3	1.00472	0.00185667	0.315032	0.31708	0.0161366	0.682686	2.50001e-93	2	25	25
ENSG00000125510.11	OPRL1	1.00381	0.00103103	0.315471	0.317519	0.0375717	0.148442	9.55022e-13	10	55	55
ENSG00000147471.7	PROSC	1.00376	0.000928311	0.315494	0.317542	0.0606799	0.109108	9.72266e-10	8	25	25
ENSG00000228252.4	COL6A4P2	-1.0035	-0.00329185	0.315619	0.317667	0.00505568	0.126775	7.61238e-11	2	21	21
ENSG00000154803.8	FLCN	1.00202	0.019996	0.316334	0.318383	0.000121798	0.0235306	0.00722671	2	22	22
ENSG00000188026.7	RILPL1	-1.00104	-0.0211222	0.316807	0.318855	0.000107168	0.0981856	1.27067e-08	2	20	20
ENSG00000141519.10	CCDC40	-1.00093	-0.00547074	0.316861	0.318909	0.00177674	0.186825	2.15844e-16	7	44	44
ENSG00000119403.9	PHF19	1.00057	0.00351737	0.317037	0.319085	0.00436591	0.0518132	3.52459e-05	4	24	24
ENSG00000130770.13	ATPIF1	1.00006	0.0035163	0.31728	0.319328	0.00408425	0.128069	7.17296e-11	1	20	20
ENSG00000162694.9	EXTL2	0.99991	0.00456316	0.317354	0.319402	0.00230762	0.0236186	0.0068826	8	42	42
ENSG00000258819.1	RP11-7F17.3	0.999794	0.00289326	0.31741	0.319458	0.00683103	0.109543	2.0682e-09	1	4	4
ENSG00000251615.3	RP11-774O3.3	-0.999732	-0.00313136	0.31744	0.319488	0.00558508	0.0419164	0.000298514	6	26	26
ENSG00000147804.5	SLC39A4	0.999616	0.00382056	0.317496	0.319544	0.00416756	0.0473109	0.000108729	3	15	15
ENSG00000185033.10	SEMA4B	0.998717	0.0061746	0.317932	0.31998	0.00194429	0.155531	2.06282e-13	5	24	24
ENSG00000248334.2	WHAMMP2	0.997483	0.12151	0.31853	0.320578	3.30051e-06	0.0951744	2.25046e-08	1	8	8
ENSG00000106605.6	BLVRA	0.997124	0.00490154	0.318704	0.320752	0.00236643	0.220856	6.62314e-19	5	42	42
ENSG00000197870.8	PRB3	0.996229	0.00455402	0.319139	0.321187	0.00257145	0.0272353	0.00357698	2	16	16
ENSG00000106144.15	CASP2	0.996164	0.0137616	0.31917	0.321218	0.000331864	0.0742579	9.54883e-07	3	7	7
ENSG00000158764.6	ITLN2	-0.995794	-0.00347512	0.31935	0.321398	0.00321373	0.0379702	0.000590573	6	27	27
ENSG00000157045.4	NTAN1	-0.995761	-0.00140708	0.319367	0.321414	0.0260343	0.0282187	0.00274623	5	20	20
ENSG00000002822.11	MAD1L1	0.995734	0.00343721	0.31938	0.321428	0.0054997	0.10215	5.5126e-09	7	72	72
ENSG00000230521.1	HCG4P7	-0.995686	-0.0010544	0.319403	0.321451	0.0417923	0.153099	5.97325e-13	56	116	116
ENSG00000109920.8	FNBP4	0.995096	0.00129368	0.319689	0.321737	0.0222694	0.0474052	9.92605e-05	9	42	42
ENSG00000116857.12	TMEM9	-0.994871	-0.00070592	0.319799	0.321847	0.0989137	0.490046	6.36494e-52	3	19	19
ENSG00000268322.1	CTD-3030D20.2	0.994624	0.00248694	0.319919	0.321967	0.00734593	0.0925315	3.89301e-08	2	7	7
ENSG00000198848.8	CES1	-0.994434	-0.00563145	0.320011	0.322059	0.00182767	0.269067	5.01208e-24	6	57	57
ENSG00000213186.3	TRIM59	0.994279	0.00476649	0.320087	0.322135	0.00309852	0.0330497	0.00136163	8	65	65
ENSG00000175581.9	MRPL48	-0.993531	-0.00217135	0.320451	0.322499	0.0119743	0.250435	2.29231e-22	8	88	88
ENSG00000145730.16	PAM	0.993508	0.00344986	0.320463	0.32251	0.00386294	0.341101	9.53456e-32	2	23	23
ENSG00000197948.6	FCHSD1	-0.993479	-0.00564605	0.320477	0.322525	0.0016689	0.0200889	0.0130622	3	17	17
ENSG00000246575.2	AC093162.5	0.993405	0.00390527	0.320513	0.322561	0.00391604	0.105994	2.18588e-09	3	22	22
ENSG00000066084.8	DIP2B	0.993253	0.000889745	0.320587	0.322635	0.0590757	0.107642	2.41986e-09	9	39	39
ENSG00000124613.4	ZNF391	0.992587	0.0016809	0.320911	0.322959	0.0187878	0.0900067	6.19311e-08	28	56	56
ENSG00000139505.10	MTMR6	-0.992306	-0.00424659	0.321048	0.323096	0.00337539	0.072611	6.69397e-07	2	17	17
ENSG00000103326.6	CAPN15	-0.992288	-0.00145019	0.321057	0.323105	0.0264503	0.0883479	1.02918e-07	5	21	21
ENSG00000213995.7	CARKD	-0.9922	-0.0260756	0.3211	0.323148	7.94789e-05	0.220472	7.54963e-19	1	31	31
ENSG00000132329.6	RAMP1	0.99114	0.00241726	0.321617	0.323665	0.00920983	0.0838505	1.39946e-07	4	21	21
ENSG00000141506.9	PIK3R5	0.990515	0.00654368	0.321923	0.32397	0.00122669	0.0422877	0.000278262	2	7	7
ENSG00000136040.4	PLXNC1	0.989968	0.0301695	0.32219	0.324238	5.8157e-05	0.0300096	0.002094	1	9	9
ENSG00000145979.13	TBC1D7	0.98957	0.0051411	0.322384	0.324432	0.00199531	0.28817	1.93566e-26	5	77	77
ENSG00000163161.8	ERCC3	0.988898	0.00574296	0.322713	0.324761	0.00138885	0.128007	3.00365e-11	2	20	20
ENSG00000065809.9	FAM107B	-0.988854	-0.00546203	0.322734	0.324782	0.00186666	0.087438	1.01772e-07	3	23	23
ENSG00000132256.14	TRIM5	0.988695	0.0020921	0.322812	0.32486	0.0116935	0.0218727	0.00943076	12	39	39
ENSG00000196453.7	ZNF777	0.988516	0.00429713	0.3229	0.324948	0.00321053	0.0281459	0.00258957	2	19	19
ENSG00000115091.7	ACTR3	0.988115	0.00478414	0.323096	0.325144	0.00284093	0.087632	5.5266e-08	3	33	33
ENSG00000089486.12	CDIP1	0.988005	0.0462241	0.32315	0.325198	2.54433e-05	0.0176181	0.016844	1	7	7
ENSG00000159023.14	EPB41	0.987984	0.00717884	0.323161	0.325208	0.0014591	0.0168206	0.0211185	3	31	31
ENSG00000108039.13	XPNPEP1	-0.987271	-0.0110782	0.32351	0.325558	0.000447417	0.0609947	1.14136e-05	1	14	14
ENSG00000120093.7	HOXB3	-0.987026	-0.013981	0.32363	0.325678	0.00026739	0.145493	2.24288e-12	2	25	25
ENSG00000231584.4	FAHD2CP	-0.986864	-0.00321178	0.323709	0.325757	0.00537551	0.0162084	0.024937	5	25	25
ENSG00000266709.1	RP11-214O1.2	-0.986579	-0.00338769	0.323849	0.325897	0.00439743	0.0716158	1.57415e-06	4	22	22
ENSG00000198168.4	SVIP	0.986496	0.100812	0.32389	0.325938	5.32387e-06	0.0310379	0.00183403	1	58	58
ENSG00000187862.7	TTC24	0.984956	0.00151224	0.324646	0.326693	0.0233943	0.178976	3.93551e-15	3	14	14
ENSG00000204859.7	ZBTB48	-0.984745	-0.00276746	0.324749	0.326797	0.00724272	0.117096	3.73695e-10	4	26	26
ENSG00000237840.2	FAM21FP	-0.983361	-0.00896203	0.32543	0.327477	0.000590392	0.116531	1.83014e-10	1	16	16
ENSG00000188487.7	INSC	-0.98244	-0.00432292	0.325883	0.32793	0.00281693	0.16359	7.7011e-14	3	37	37
ENSG00000198646.9	NCOA6	-0.982369	-0.00734344	0.325918	0.327965	0.00093886	0.0152737	0.0305165	2	34	34
ENSG00000158717.6	RNF166	-0.980768	-0.00148744	0.326707	0.328754	0.0206903	0.166105	3.92808e-14	3	21	21
ENSG00000153406.9	NMRAL1	-0.980757	-0.00336825	0.326713	0.32876	0.00471446	0.415396	6.46136e-41	2	29	29
ENSG00000198837.5	DENND4B	0.980525	0.00513395	0.326827	0.328874	0.00165353	0.0204244	0.0122772	2	19	19
ENSG00000109819.4	PPARGC1A	0.980468	0.00641787	0.326855	0.328902	0.00110096	0.0410503	0.000251284	2	9	9
ENSG00000205565.6	RP11-497H16.6	0.980419	0.000802565	0.32688	0.328927	0.0688084	0.13626	8.94668e-12	3	15	15
ENSG00000162591.11	MEGF6	-0.979741	-0.00480228	0.327214	0.329261	0.00180688	0.0397247	0.0003808	4	16	16
ENSG00000196204.7	RNF216P1	0.979303	0.0167965	0.32743	0.329477	0.000128309	0.450913	1.78605e-46	2	21	21
ENSG00000256576.1	RP13-977J11.2	0.977514	0.00241494	0.328315	0.330361	0.00846444	0.158668	1.733e-13	4	23	23
ENSG00000118620.8	ZNF430	-0.977262	-0.00822978	0.328439	0.330486	0.000772812	0.136192	1.885e-11	9	58	58
ENSG00000198961.5	PJA2	0.976977	0.0118205	0.328581	0.330627	0.000400811	0.097993	1.13279e-08	2	12	12
ENSG00000129083.8	COPB1	-0.976447	-0.00301718	0.328843	0.33089	0.00587682	0.112533	1.2468e-09	5	35	35
ENSG00000147459.13	DOCK5	0.975801	0.00695293	0.329163	0.33121	0.000960748	0.0269669	0.00380938	2	34	34
ENSG00000188290.6	HES4	-0.975404	-0.0171915	0.32936	0.331407	0.000213617	0.102544	6.87555e-09	1	7	7
ENSG00000257704.2	PRR24	-0.974689	-0.00208021	0.329715	0.331761	0.0117922	0.144136	2.11048e-12	3	8	8
ENSG00000174482.6	LINGO2	-0.974452	-0.00546153	0.329832	0.331879	0.00198356	0.0418271	0.000238594	5	31	31
ENSG00000107201.5	DDX58	-0.974416	-0.00160894	0.32985	0.331896	0.0195593	0.0893472	6.10902e-08	1	12	12
ENSG00000085721.8	RRN3	-0.973245	-0.00355425	0.330432	0.332478	0.00413369	0.0219675	0.00926903	5	26	26
ENSG00000030110.8	BAK1	0.972318	0.000951946	0.330892	0.332938	0.0579086	0.510176	1.22156e-54	8	23	23
ENSG00000120733.9	KDM3B	0.971963	0.00381106	0.331069	0.333115	0.00432138	0.0665286	4.62816e-06	6	33	33
ENSG00000117528.7	ABCD3	0.971184	0.00432108	0.331457	0.333503	0.00359839	0.0404017	0.000379058	7	72	72
ENSG00000166002.2	SMCO4	0.971017	0.00302349	0.33154	0.333586	0.00577452	0.310351	4.54668e-28	1	12	12
ENSG00000155749.8	ALS2CR12	0.970962	0.0071406	0.331567	0.333613	0.00103458	0.0280741	0.00338632	2	10	10
ENSG00000247373.2	RP11-486O12.2	0.970796	0.0260811	0.33165	0.333696	6.65209e-05	0.0460984	0.000144742	1	16	16
ENSG00000259005.1	RP3-449M8.6	-0.969371	-0.0593838	0.33236	0.334406	1.32051e-05	0.0255391	0.00506763	1	17	17
ENSG00000103966.5	EHD4	-0.969191	-0.00205723	0.33245	0.334496	0.0133331	0.0687063	2.91908e-06	13	65	65
ENSG00000135929.4	CYP27A1	-0.96916	-0.00338489	0.332465	0.334511	0.0038116	0.241115	2.59532e-21	6	54	54
ENSG00000149311.13	ATM	0.968955	0.00576081	0.332567	0.334613	0.00147739	0.104264	4.45155e-09	8	40	40
ENSG00000271529.1	CICP14	0.968621	0.00766725	0.332734	0.33478	0.00123566	0.140478	5.02681e-12	2	21	21
ENSG00000188895.7	MSL1	0.968343	0.00145706	0.332873	0.334919	0.0227083	0.0393845	0.00048461	5	28	28
ENSG00000067533.5	RRP15	0.968161	0.00619929	0.332964	0.33501	0.00146163	0.0363602	0.000789745	2	12	12
ENSG00000133460.15	SLC2A11	0.967252	0.00483985	0.333418	0.335464	0.00230821	0.201784	2.47579e-17	6	18	18
ENSG00000169609.9	C15orf40	-0.966983	-0.00221771	0.333552	0.335598	0.00976816	0.14821	1.58857e-12	8	35	35
ENSG00000130270.12	ATP8B3	-0.965488	-0.00118535	0.334301	0.336346	0.0316606	0.122267	1.3064e-10	6	17	17
ENSG00000064012.17	CASP8	-0.964811	-0.00300709	0.33464	0.336685	0.00621676	0.355417	9.64598e-33	5	26	26
ENSG00000100395.10	L3MBTL2	-0.96428	-0.0170035	0.334906	0.336951	0.000169598	0.0420269	0.000290795	2	12	12
ENSG00000248538.2	RP11-10A14.5	-0.964218	-0.00204789	0.334937	0.336982	0.00876345	0.251216	7.8605e-22	6	78	78
ENSG00000268758.1	EMR4P	-0.963887	-0.00779498	0.335102	0.337148	0.000807564	0.155958	3.53814e-13	2	21	21
ENSG00000158792.11	SPATA2L	-0.963255	-0.00356353	0.335419	0.337464	0.0027531	0.176625	5.94087e-15	7	42	42
ENSG00000013288.4	MAN2B2	-0.962838	-0.00397627	0.335629	0.337674	0.00275317	0.190098	1.26039e-16	2	10	10
ENSG00000115486.7	GGCX	0.962627	0.00254929	0.335735	0.33778	0.0070651	0.277044	6.33477e-25	3	14	14
ENSG00000172469.10	MANEA	-0.962601	-0.00522204	0.335748	0.337793	0.00177973	0.235227	3.25788e-20	3	57	57
ENSG00000177335.6	C8orf31	-0.962582	-0.00198186	0.335757	0.337802	0.0111409	0.234542	1.91803e-20	3	20	20
ENSG00000106211.8	HSPB1	0.962537	0.0124558	0.33578	0.337825	0.000346637	0.0267305	0.00394956	1	8	8
ENSG00000188372.10	ZP3	0.962013	0.00225146	0.336043	0.338088	0.00987925	0.284762	4.82923e-25	7	52	52
ENSG00000249092.1	CTD-2325A15.3	0.961963	0.00967886	0.336068	0.338113	0.00054796	0.0220061	0.00843336	3	33	33
ENSG00000151632.12	AKR1C2	-0.961561	-0.154904	0.33627	0.338315	2.0978e-06	0.0910594	6.04161e-08	1	11	11
ENSG00000108852.10	MPP2	-0.961534	-0.0237093	0.336284	0.338328	9.53923e-05	0.0134319	0.0421521	2	17	17
ENSG00000100890.11	KIAA0391	0.961362	0.0372428	0.33637	0.338415	2.92636e-05	0.122433	1.67554e-10	1	9	9
ENSG00000160766.10	GBAP1	-0.961142	-0.00214263	0.336481	0.338525	0.0125964	0.142588	2.92083e-12	3	13	13
ENSG00000171368.10	TPPP	0.961044	0.00604898	0.33653	0.338575	0.00132815	0.0183885	0.0173518	1	4	4
ENSG00000153975.5	ZUFSP	-0.960958	-0.00498705	0.336573	0.338618	0.00200503	0.0230838	0.00764546	4	42	42
ENSG00000177294.6	FBXO39	0.960865	0.0110602	0.33662	0.338665	0.000391603	0.0560251	2.51164e-05	1	4	4
ENSG00000123268.4	ATF1	-0.959653	-0.00628935	0.33723	0.339274	0.00128676	0.0825898	2.40348e-07	1	5	5
ENSG00000076641.4	PAG1	-0.959633	-0.0200867	0.33724	0.339284	0.000119436	0.114593	4.31601e-10	1	23	23
ENSG00000259687.1	RP11-293M10.5	0.959593	0.00470924	0.33726	0.339304	0.00222884	0.0638891	5.33354e-06	1	3	3
ENSG00000136870.6	ZNF189	-0.959037	-0.0828738	0.33754	0.339584	5.67962e-06	0.0262095	0.00412261	1	9	9
ENSG00000073849.10	ST6GAL1	0.958866	0.0033408	0.337626	0.33967	0.004419	0.0472803	0.000104999	4	15	15
ENSG00000119411.10	BSPRY	-0.958795	-0.00323816	0.337662	0.339706	0.00523527	0.09316	4.51211e-08	2	16	16
ENSG00000131849.10	ZNF132	0.958722	0.00368332	0.337699	0.339743	0.0039223	0.243766	5.87346e-21	7	31	31
ENSG00000159069.9	FBXW5	-0.958601	-0.00947487	0.33776	0.339804	0.000557039	0.0366035	0.000688385	1	15	15
ENSG00000111536.4	IL26	0.958595	0.00228007	0.337763	0.339807	0.00983192	0.0438792	0.000211341	3	56	56
ENSG00000254901.3	MEF2BNB	-0.958561	-0.00591962	0.33778	0.339824	0.00180636	0.0539377	3.17457e-05	1	7	7
ENSG00000108561.4	C1QBP	0.9584	0.0095657	0.337861	0.339905	0.000424464	0.0480307	0.000109689	3	26	26
ENSG00000164111.10	ANXA5	-0.958302	-0.00216232	0.337911	0.339955	0.0100968	0.405328	4.56433e-41	5	70	70
ENSG00000142694.6	EVA1B	-0.958087	-0.0190369	0.338019	0.340063	0.000131167	0.0690336	2.07957e-06	3	13	13
ENSG00000170442.7	KRT86	0.957753	0.00409394	0.338187	0.340231	0.00286304	0.0187981	0.0164665	5	11	11
ENSG00000082397.11	EPB41L3	-0.95747	-0.012972	0.33833	0.340374	0.000375361	0.0900415	5.71605e-08	1	22	22
[truncated: 3,520 more rows]

## Sheet: Lung
gene	gene_name	zscore	effect_size	pvalue	adjusted_pvalue	var_g	pred_perf_r2	pred_perf_pval	n_snps_used	n_snps_in_cov	n_snps_in_model
ENSG00000143434.11	SEMA6C	10.2625	0.019996	1.0397e-24	1.62731e-24	0.0109256	0.126911	1.87938e-11	4	19	19
ENSG00000213171.2	LINGO4	-9.36348	-0.0111428	7.715e-21	1.12097e-20	0.0409174	0.0797535	1.36251e-07	9	44	44
ENSG00000204308.6	RNF5	-6.57556	-0.00787263	4.84715e-11	5.83958e-11	0.0327439	0.0817994	1.10971e-07	16	23	23
ENSG00000143631.10	FLG	6.18343	0.0170768	6.27217e-10	7.39856e-10	0.00665538	0.219991	9.14989e-20	2	17	17
ENSG00000196126.6	HLA-DRB1	-5.79997	-0.0175305	6.63249e-09	7.67337e-09	0.00519306	0.360126	2.73009e-35	11	32	32
ENSG00000256166.1	XXbac-BPG248L24.13	-5.74987	-0.00675118	8.93101e-09	1.03074e-08	0.0275739	0.235849	5.21147e-22	22	36	36
ENSG00000115607.5	IL18RAP	5.6428	0.208483	1.6731e-08	1.92103e-08	4.25168e-05	0.0899148	2.06131e-08	1	21	21
ENSG00000204301.5	NOTCH4	-5.57515	-0.00327514	2.4731e-08	2.8305e-08	0.146659	0.235257	1.23387e-21	34	66	66
ENSG00000255468.2	RP11-867G23.8	5.26617	0.121714	1.393e-07	1.57192e-07	0.000102439	0.0181269	0.0145486	1	7	7
ENSG00000244731.3	C4A	-5.10848	-0.00355661	3.24754e-07	3.63944e-07	0.0915627	0.328294	6.63121e-32	31	52	52
ENSG00000197915.5	HRNR	4.87234	0.00505212	1.10283e-06	1.22367e-06	0.0520187	0.332439	4.43649e-32	12	52	52
ENSG00000163221.7	S100A12	4.79503	0.0413496	1.6265e-06	1.79903e-06	0.000583098	0.0137918	0.0315472	3	40	40
ENSG00000197375.8	SLC22A5	-4.63841	-0.0057767	3.51098e-06	3.85924e-06	0.0342747	0.125949	2.37796e-11	3	11	11
ENSG00000204536.9	CCHCR1	4.49916	0.00583183	6.82234e-06	7.45882e-06	0.0316811	0.265794	8.76751e-25	13	24	24
ENSG00000231389.3	HLA-DPA1	-4.33478	-0.00977051	1.45904e-05	1.5854e-05	0.0099575	0.0496936	4.91053e-05	10	37	37
ENSG00000198563.9	DDX39B	4.31416	0.0104029	1.6021e-05	1.73953e-05	0.00788639	0.0316234	0.00125937	1	4	4
ENSG00000168002.7	POLR2G	4.18759	0.506565	2.81932e-05	3.04725e-05	3.52945e-06	0.0353659	0.000589568	2	29	29
ENSG00000085415.11	SEH1L	-4.18673	-0.0189191	2.82998e-05	3.05869e-05	0.00236831	0.0881335	3.42827e-08	4	27	27
ENSG00000101161.6	PRPF6	4.07959	0.0295789	4.51161e-05	4.85797e-05	0.000924005	0.0180898	0.0144049	2	15	15
ENSG00000204305.9	AGER	4.00275	0.00461163	6.26107e-05	6.72404e-05	0.0228865	0.0625936	3.37062e-06	10	18	18
ENSG00000108797.7	CNTNAP1	3.94976	0.00505847	7.82282e-05	8.38629e-05	0.0293313	0.129088	7.49275e-12	10	39	39
ENSG00000134452.15	FBXO18	3.84915	0.00645677	0.000118526	0.000126642	0.0210327	0.0339561	0.00086872	12	53	53
ENSG00000175643.7	RMI2	3.84574	0.00833746	0.000120187	0.000128402	0.0122255	0.165124	1.10227e-14	2	17	17
ENSG00000119899.11	SLC17A5	-3.83704	-0.0110111	0.000124525	0.000132999	0.00684387	0.181434	1.65253e-16	11	77	77
ENSG00000271581.1	XXbac-BPG248L24.12	-3.75628	-0.00354363	0.000172459	0.000183717	0.0497981	0.311422	1.59089e-29	33	70	70
ENSG00000198502.5	HLA-DRB5	-3.75115	-0.00209465	0.000176026	0.000187486	0.160753	0.626716	3.57404e-82	25	48	48
ENSG00000224228.2	RP1-15D23.2	3.72086	0.0116149	0.000198547	0.00021127	0.00594256	0.334406	1.49406e-32	5	46	46
ENSG00000179344.12	HLA-DQB1	-3.71461	-0.00335135	0.000203521	0.00021652	0.0574044	0.633759	2.59103e-86	17	40	40
ENSG00000188389.6	PDCD1	-3.71396	-0.0163706	0.000204042	0.000217071	0.0029784	0.11196	3.11298e-10	3	25	25
ENSG00000231852.2	CYP21A2	3.56693	0.00360692	0.000361188	0.000382509	0.0450538	0.0671646	1.62666e-06	20	30	30
ENSG00000108786.6	HSD17B1	3.55558	0.0327361	0.000377149	0.000399275	0.000589813	0.162143	1.70015e-14	2	15	15
ENSG00000159352.11	PSMD4	-3.54514	-0.0113157	0.0003924	0.00041529	0.00499739	0.0140279	0.0295416	9	49	49
ENSG00000173992.4	CCS	-3.53142	-0.00949502	0.000413331	0.000437262	0.00731054	0.0987022	5.32698e-09	7	40	40
ENSG00000108443.9	RPS6KB1	-3.53033	-0.011361	0.000415039	0.000439055	0.00506673	0.0290818	0.00181158	6	16	16
ENSG00000254319.1	RP11-134O21.1	3.51168	0.241578	0.00044528	0.000470783	1.13241e-05	0.10339	1.58064e-09	1	6	6
ENSG00000115363.9	EVA1A	-3.43498	-0.0174897	0.000592598	0.000625122	0.0019843	0.127882	1.42968e-11	2	10	10
ENSG00000083067.18	TRPM3	-3.40939	-0.0292072	0.000651075	0.000686298	0.000681166	0.0166192	0.0194433	3	33	33
ENSG00000143452.11	HORMAD1	3.39329	0.0269577	0.000690596	0.000727618	0.000904953	0.0760962	2.74835e-07	2	12	12
ENSG00000175575.8	PAAF1	3.37377	0.0175938	0.000741455	0.000780765	0.00188214	0.113179	1.7565e-10	3	28	28
ENSG00000164924.13	YWHAZ	3.37229	0.00668321	0.000745472	0.000784962	0.0143959	0.282245	3.81915e-26	5	29	29
ENSG00000204351.7	SKIV2L	3.37077	0.00207703	0.000749591	0.000789265	0.128314	0.457199	1.39289e-49	29	38	38
ENSG00000255557.1	RP11-770G2.2	3.35313	0.00768119	0.000799036	0.000840903	0.0119352	0.0347598	0.000637875	2	12	12
ENSG00000214659.4	KRT8P26	3.33854	0.00746538	0.00084221	0.000885971	0.0125606	0.138895	2.43229e-12	1	4	4
ENSG00000214331.4	RP11-252A24.2	3.31506	0.00691	0.000916238	0.000963206	0.0142234	0.015653	0.0242346	8	45	45
ENSG00000078295.11	ADCY2	-3.26957	-0.0839471	0.0010771	0.00113087	8.44179e-05	0.045906	0.000103584	2	57	57
ENSG00000234745.5	HLA-B	3.25787	0.00790926	0.00112251	0.00117817	0.00957589	0.0321905	0.00107468	13	26	26
ENSG00000148672.7	GLUD1	-3.23825	-0.0127269	0.00120264	0.00126158	0.00370302	0.0173121	0.0175352	5	29	29
ENSG00000179588.4	ZFPM1	3.2238	0.0643557	0.001265	0.00132647	0.000133336	0.0338431	0.000861079	1	8	8
ENSG00000172935.8	MRGPRF	-3.2196	-0.0194383	0.0012837	0.00134592	0.00163059	0.0450374	0.000107878	2	9	9
ENSG00000110711.5	AIP	-3.20132	-0.00889374	0.00136798	0.00143358	0.00676847	0.0227204	0.00565172	7	26	26
ENSG00000272221.1	XXbac-BPG181B23.7	-3.19874	-0.0024486	0.0013803	0.00144638	0.0839062	0.598628	2.09003e-78	29	53	53
ENSG00000268849.1	SIGLEC22P	3.1808	0.00642761	0.00146869	0.00153826	0.0141569	0.0431724	0.000151517	4	9	9
ENSG00000108244.12	KRT23	3.15782	0.0205726	0.00158953	0.00166379	0.00118633	0.155399	5.97489e-14	2	9	9
ENSG00000108352.7	RAPGEFL1	-3.13788	-0.0142358	0.00170173	0.00178029	0.00281929	0.10938	2.45995e-10	7	42	42
ENSG00000198711.4	SSBP3-AS1	-3.11234	-0.0134243	0.0018561	0.00194046	0.0031028	0.0261185	0.00315526	5	32	32
ENSG00000001460.13	STPG1	-3.09204	-0.0110997	0.00198785	0.00207708	0.00412681	0.0667272	1.43255e-06	6	26	26
ENSG00000075142.9	SRI	-3.08428	-0.0645705	0.00204043	0.00213159	0.000119325	0.0414577	0.000197042	5	39	39
ENSG00000140265.8	ZSCAN29	3.07458	0.00950309	0.00210796	0.00220157	0.00533453	0.0665103	1.66757e-06	3	16	16
ENSG00000137265.10	IRF4	3.06744	0.00415678	0.002159	0.00225446	0.019335	0.0536577	2.29836e-05	1	6	6
ENSG00000167799.5	NUDT8	3.05881	0.0159334	0.00222215	0.00231988	0.00199865	0.114872	1.50324e-10	3	26	26
ENSG00000204356.7	NELFE	3.04852	0.005403	0.00229974	0.00240023	0.0186702	0.0284911	0.00209748	14	33	33
ENSG00000273009.1	RP11-352G9.1	3.03288	0.00969243	0.0024223	0.00252713	0.00455898	0.0298549	0.00168683	5	17	17
ENSG00000143436.6	MRPL9	3.01133	0.0210233	0.00260102	0.00271208	0.00115366	0.0439956	0.000128787	3	9	9
ENSG00000131437.11	KIF3A	3.00672	0.0451268	0.0026408	0.00275323	0.00025948	0.0160729	0.0205456	1	8	8
ENSG00000183696.9	UPP1	2.99685	0.0399106	0.00272784	0.00284326	0.000289055	0.0471548	7.10653e-05	3	17	17
ENSG00000181126.9	HLA-V	-2.98228	-0.00482816	0.00286109	0.00298104	0.0252307	0.302758	4.98484e-29	32	86	86
ENSG00000143578.11	CREB3L4	-2.97554	-0.0125821	0.00292469	0.00304678	0.00305439	0.123801	3.30257e-11	8	34	34
ENSG00000175634.10	RPS6KB2	-2.96697	-0.00740369	0.00300754	0.00313241	0.00834364	0.0187249	0.0122355	2	7	7
ENSG00000018408.10	WWTR1	2.9575	0.0510748	0.0031014	0.00322939	0.000180959	0.0139392	0.0329585	2	42	42
ENSG00000136104.14	RNASEH2B	-2.9572	-0.00481528	0.00310443	0.00323252	0.0197174	0.122998	2.22611e-11	12	68	68
ENSG00000225851.1	HLA-S	-2.95266	-0.00215291	0.00315046	0.00328008	0.0906059	0.411602	1.88841e-42	38	91	91
ENSG00000241106.2	HLA-DOB	-2.92804	-0.00149728	0.0034111	0.00354925	0.226321	0.526877	1.3558e-60	24	48	48
ENSG00000169220.13	RGS14	2.91708	0.00308521	0.00353323	0.00367531	0.0521278	0.138326	2.63205e-12	2	8	8
ENSG00000100196.6	KDELR3	-2.9064	-0.00337842	0.00365616	0.00380218	0.0419454	0.0829644	1.08168e-07	9	48	48
ENSG00000121690.5	DEPDC7	2.90012	0.00856596	0.00373018	0.00387855	0.00564366	0.0267187	0.00317181	11	50	50
ENSG00000135040.11	NAA35	-2.89888	-0.0138362	0.00374494	0.00389378	0.00233071	0.0527624	1.73122e-05	4	36	36
ENSG00000139190.12	VAMP1	2.88965	0.00432833	0.00385665	0.00400902	0.0250423	0.195627	1.05345e-17	5	22	22
ENSG00000204463.8	BAG6	-2.8857	-0.00559852	0.00390541	0.0040593	0.0170185	0.0494547	4.96567e-05	9	19	19
ENSG00000204338.4	CYP21A1P	-2.86795	-0.00218395	0.00413142	0.00429235	0.0900955	0.214354	6.14416e-20	43	75	75
ENSG00000142599.13	RERE	-2.86777	-0.0336781	0.0041338	0.0042948	0.000432714	0.013106	0.03882	1	20	20
ENSG00000167792.7	NDUFV1	2.86254	0.00895938	0.00420265	0.00436577	0.00544223	0.148377	3.03876e-13	4	14	14
ENSG00000223861.1	RP11-74C1.2	-2.85119	-0.0189126	0.00435563	0.00452344	0.00114384	0.0122118	0.0463877	5	33	33
ENSG00000110717.6	NDUFS8	2.84372	0.00638193	0.00445896	0.00462991	0.0107844	0.143882	7.18799e-13	12	57	57
ENSG00000065000.11	AP3D1	-2.83495	-0.0474266	0.0045833	0.004758	0.00020286	0.133908	6.89185e-12	1	16	16
ENSG00000150510.11	FAM124A	-2.83458	-0.0235211	0.00458862	0.00476349	0.000784153	0.137788	1.54072e-12	2	25	25
ENSG00000133059.12	DSTYK	2.83068	0.0115046	0.00464498	0.00482153	0.00332646	0.0475572	7.48547e-05	2	6	6
ENSG00000146094.9	DOK3	2.82886	0.0480014	0.0046714	0.00484874	0.0001652	0.0608996	4.55023e-06	1	18	18
ENSG00000089063.10	TMEM230	2.8288	0.00714644	0.00467227	0.00484964	0.00855157	0.216074	4.47829e-20	17	63	63
ENSG00000256323.1	AL049542.1	2.82676	0.00875579	0.00470214	0.0048804	0.00519937	0.128257	1.7253e-11	3	22	22
ENSG00000250261.1	AC007050.18	-2.80977	-0.00665714	0.00495776	0.00514361	0.00909276	0.0878377	4.20965e-08	6	31	31
ENSG00000164576.7	SAP30L	-2.80716	-0.0370492	0.00499808	0.00518511	0.000290692	0.116655	7.86166e-11	2	13	13
ENSG00000147650.7	LRP12	-2.80006	-0.00675499	0.00510928	0.00529957	0.0106729	0.0172999	0.0181383	7	39	39
ENSG00000064012.17	CASP8	-2.79853	-0.00670781	0.00513362	0.00532463	0.00952916	0.384873	2.87706e-39	5	50	50
ENSG00000213402.2	PTPRCAP	-2.78812	-0.0178257	0.00530149	0.00549737	0.00127335	0.0739038	5.12234e-07	3	16	16
ENSG00000174791.6	RIN1	2.77373	0.0149013	0.00554184	0.00574464	0.00163867	0.0568265	9.81739e-06	3	31	31
ENSG00000155760.1	FZD7	-2.77332	-0.127056	0.00554874	0.00575173	2.43073e-05	0.034847	0.000743723	2	16	16
ENSG00000104921.10	FCER2	2.77327	0.0289847	0.00554955	0.00575257	0.000468133	0.0345134	0.000557396	2	8	8
ENSG00000084207.11	GSTP1	2.74973	0.00789374	0.00596446	0.00617922	0.00629128	0.146817	3.12993e-13	4	28	28
ENSG00000180626.9	ZNF594	2.74525	0.0107574	0.00604644	0.00626349	0.00322323	0.0306203	0.00156086	7	29	29
ENSG00000010292.8	NCAPD2	-2.74494	-0.0197594	0.00605219	0.0062694	0.00119756	0.0190372	0.012253	2	10	10
ENSG00000126804.9	ZBTB1	2.73565	0.0378638	0.00622566	0.00644769	0.000313425	0.0281578	0.00241012	2	20	20
ENSG00000120915.9	EPHX2	2.73477	0.025567	0.0062423	0.0064648	0.000539744	0.20814	5.86064e-19	2	32	32
ENSG00000131979.14	GCH1	2.72954	0.0172865	0.00634227	0.00656752	0.00135048	0.0961075	8.67474e-09	4	15	15
ENSG00000253816.2	RP11-1415C14.3	2.71566	0.00367167	0.0066144	0.0068471	0.0308466	0.061036	5.73364e-06	6	18	18
ENSG00000213901.6	SLC23A3	-2.71148	-0.00534957	0.00669828	0.00693326	0.0149248	0.043888	0.000138562	2	7	7
ENSG00000180353.6	HCLS1	2.70439	0.0178546	0.0068429	0.00708179	0.00131021	0.146542	2.79155e-13	1	15	15
ENSG00000260302.1	RP11-973H7.1	-2.70397	-0.00303315	0.00685174	0.00709086	0.0381841	0.175942	4.53014e-16	6	22	22
ENSG00000064225.8	ST3GAL6	2.70088	0.0550906	0.00691559	0.00715643	0.000144688	0.0415126	0.000206389	2	23	23
ENSG00000087053.14	MTMR2	2.69522	0.0322154	0.0070343	0.00727833	0.00037699	0.0154458	0.0245654	2	21	21
ENSG00000154813.5	DPH3	-2.6854	-0.040313	0.00724429	0.0074939	0.00024166	0.0931427	1.4987e-08	4	35	35
ENSG00000132823.6	OSER1	-2.67613	-0.00403013	0.00744781	0.0077028	0.0243224	0.0984211	5.30485e-09	11	55	55
ENSG00000107165.8	TYRP1	2.67565	0.00971146	0.00745848	0.00771375	0.00404741	0.122504	5.29334e-11	3	28	28
ENSG00000171840.7	NINJ2	2.67508	0.0207721	0.00747119	0.00772679	0.000866434	0.0730596	5.83239e-07	2	13	13
ENSG00000130518.12	KIAA1683	2.67029	0.00734434	0.0075785	0.00783691	0.00749739	0.175238	1.38198e-15	5	12	12
ENSG00000164736.5	SOX17	-2.66457	-0.00459328	0.00770878	0.00797059	0.0177608	0.0190341	0.0109501	3	9	9
ENSG00000123191.9	ATP7B	2.66163	0.00422859	0.00777643	0.00804	0.0210985	0.166167	4.59802e-15	3	15	15
ENSG00000133195.7	SLC39A11	-2.65916	-0.00635958	0.00783367	0.00809873	0.00948334	0.0169002	0.0188631	10	54	54
ENSG00000254614.1	AP003068.23	2.65858	0.00199531	0.00784704	0.00811244	0.101135	0.463949	6.43602e-50	5	21	21
ENSG00000105397.9	TYK2	2.65855	0.00548974	0.00784787	0.00811329	0.0126081	0.0467466	7.71888e-05	5	10	10
ENSG00000171763.13	SPATA5L1	-2.65655	-0.0541747	0.00789458	0.00816121	0.000135184	0.113179	2.68846e-10	3	40	40
ENSG00000204653.5	ASPDH	-2.65309	-0.0644584	0.00797574	0.00824447	9.10369e-05	0.131827	9.41486e-12	2	13	13
ENSG00000158815.6	FGF17	2.65093	0.00454441	0.00802711	0.00829716	0.014694	0.0649925	2.24931e-06	2	16	16
ENSG00000181381.9	DDX60L	2.64758	0.0273062	0.0081069	0.00837899	0.000501545	0.136296	2.78586e-12	1	17	17
ENSG00000164124.6	TMEM144	-2.64698	-0.0145351	0.00812149	0.00839396	0.00116636	0.110115	5.01878e-10	2	27	27
ENSG00000196365.7	LONP1	2.64503	0.0048736	0.00816847	0.00844214	0.0152634	0.235461	2.09569e-21	10	49	49
ENSG00000059122.12	FLYWCH1	-2.64348	-0.00154916	0.0082058	0.00848042	0.166229	0.709997	9.42396e-108	6	37	37
ENSG00000099290.11	FAM21A	2.64113	0.0183236	0.00826299	0.00853908	0.0012221	0.471746	4.99296e-52	5	31	31
ENSG00000137331.11	IER3	-2.63155	-0.00574187	0.00849958	0.00878166	0.0116103	0.069757	1.31496e-06	14	25	25
ENSG00000259925.1	CTA-363E6.2	-2.62913	-0.0117184	0.00856032	0.00884394	0.00276974	0.151398	1.27475e-13	6	45	45
ENSG00000073584.14	SMARCE1	2.6252	0.00911508	0.00865991	0.00894604	0.0040287	0.164902	1.11651e-14	5	39	39
ENSG00000175395.11	ZNF25	-2.62142	-0.00719505	0.00875637	0.00904491	0.0079141	0.0957861	4.73352e-09	3	109	109
ENSG00000073008.10	PVR	2.62061	0.00995067	0.00877717	0.00906623	0.00401453	0.0837674	9.66409e-08	3	34	34
ENSG00000112667.8	DNPH1	2.61752	0.00452729	0.00885702	0.00914808	0.0160344	0.132651	6.5007e-12	2	7	7
ENSG00000100079.5	LGALS2	-2.61173	-0.00546939	0.00900855	0.00930338	0.0125558	0.312767	9.92431e-30	2	11	11
ENSG00000178573.6	MAF	2.60947	0.0117878	0.00906826	0.00936457	0.00270263	0.0275054	0.00265611	5	66	66
ENSG00000125534.5	PPDPF	-2.60899	-0.00600431	0.00908098	0.0093776	0.00904531	0.220819	1.29533e-20	8	43	43
ENSG00000162927.9	PUS10	2.6004	0.02275	0.0093115	0.00961381	0.000720431	0.0221912	0.00707976	1	10	10
ENSG00000259915.1	RP11-410E4.1	-2.59663	-0.0495384	0.00941443	0.00971927	0.000163544	0.128335	1.53185e-11	2	64	64
ENSG00000161896.6	IP6K3	2.59634	0.0123494	0.0094222	0.00972722	0.00240785	0.0613331	5.28401e-06	7	40	40
ENSG00000107175.6	CREB3	-2.59563	-0.0251018	0.0094419	0.00974741	0.000568913	0.047713	7.40298e-05	1	9	9
ENSG00000112992.12	NNT	2.58949	0.0783868	0.0096118	0.00992145	6.06321e-05	0.092452	1.75557e-08	1	19	19
ENSG00000160539.4	PPAPDC3	-2.58912	-0.00863197	0.00962216	0.00993206	0.003746	0.0309047	0.00126544	3	29	29
ENSG00000009950.11	MLXIPL	2.5848	0.00215263	0.00974352	0.0100564	0.0778187	0.192237	3.52172e-17	3	10	10
ENSG00000253143.2	Metazoa_SRP	2.583	0.0103976	0.0097946	0.0101087	0.00337849	0.0312148	0.00135839	1	3	3
ENSG00000259652.1	RP11-797A18.3	2.5815	0.157806	0.00983717	0.0101523	1.54408e-05	0.0754653	3.63592e-07	2	22	22
ENSG00000156411.5	C14orf2	-2.57722	-0.0123653	0.00995998	0.010278	0.00230776	0.084211	7.60354e-08	3	30	30
ENSG00000101574.10	METTL4	-2.57353	-0.00879731	0.0100666	0.0103873	0.00478321	0.0701543	1.00333e-06	2	17	17
ENSG00000175279.17	APITD1	-2.57297	-0.0133325	0.010083	0.010404	0.00205126	0.0885291	3.63348e-08	2	15	15
ENSG00000174996.7	KLC2	-2.57227	-0.00882503	0.0101034	0.0104249	0.0039004	0.0122929	0.0434231	5	37	37
ENSG00000254153.1	CTA-398F10.2	2.56956	0.00667124	0.0101828	0.0105062	0.00825042	0.0439368	0.000109593	11	77	77
ENSG00000273456.1	RP11-686O6.2	-2.56477	-0.00623466	0.0103245	0.0106513	0.00898092	0.0861824	2.95723e-08	11	95	95
ENSG00000160185.9	UBASH3A	-2.55081	-0.00864252	0.0107472	0.0110839	0.00454999	0.0609557	6.27447e-06	12	80	80
ENSG00000026103.15	FAS	-2.54865	-0.022349	0.010814	0.0111523	0.000568465	0.070828	7.85838e-07	2	20	20
ENSG00000196260.3	SFTA2	2.54349	0.00197865	0.0109751	0.0113172	0.0921443	0.237805	9.05897e-22	37	55	55
ENSG00000127241.12	MASP1	2.52647	0.0602271	0.0115214	0.0118761	9.74337e-05	0.238338	1.10046e-21	2	21	21
ENSG00000166359.6	WDR88	2.52291	0.0292917	0.0116388	0.0119962	0.000471539	0.04052	0.000254988	3	28	28
ENSG00000135643.4	KCNMB4	2.5228	0.010849	0.0116423	0.0119998	0.00285119	0.111868	3.30054e-10	5	60	60
ENSG00000167914.6	GSDMA	2.51772	0.0124063	0.0118117	0.012173	0.00221209	0.375482	6.41475e-38	5	41	41
ENSG00000183336.7	BOLA2	2.51436	0.00312119	0.0119248	0.0122887	0.0347124	0.0242567	0.00454624	15	40	40
ENSG00000129484.9	PARP2	-2.51367	-0.0120441	0.0119483	0.0123128	0.00271179	0.106441	1.08022e-09	3	16	16
ENSG00000168661.10	ZNF30	-2.51315	-0.00351142	0.0119659	0.0123308	0.0262947	0.136042	4.05219e-12	5	21	21
ENSG00000088035.11	ALG6	2.51062	0.0191579	0.012052	0.0124188	0.000942732	0.0387467	0.000349587	2	11	11
ENSG00000176732.6	PFN4	2.51018	0.00657334	0.012067	0.0124341	0.00852669	0.206409	1.15574e-18	1	24	24
ENSG00000171467.11	ZNF318	-2.51002	-0.0726202	0.0120724	0.0124397	6.64617e-05	0.0596893	8.37576e-06	2	5	5
ENSG00000171557.12	FGG	2.50389	0.00380189	0.0122835	0.0126555	0.0207068	0.0764777	3.27224e-07	4	28	28
ENSG00000101546.8	RBFA	2.50261	0.00487352	0.0123282	0.0127012	0.0136077	0.0521499	2.71634e-05	2	5	5
ENSG00000123352.13	SPATS2	-2.49804	-0.0107963	0.0124882	0.0128647	0.00291813	0.0386651	0.000370314	4	25	25
ENSG00000169621.5	APLF	2.49329	0.0133814	0.0126564	0.0130367	0.00163792	0.0536318	2.21273e-05	6	77	77
ENSG00000157014.6	TATDN2	-2.49254	-0.00639436	0.0126832	0.0130642	0.00821879	0.0150681	0.0269991	7	62	62
ENSG00000104738.12	MCM4	-2.49125	-0.00973317	0.0127296	0.0131115	0.00264534	0.0715507	7.49521e-07	3	21	21
ENSG00000105383.10	CD33	-2.48651	-0.062629	0.0129003	0.013286	8.64433e-05	0.0149568	0.0264825	2	6	6
ENSG00000113296.10	THBS4	-2.48374	-0.0508109	0.013001	0.0133889	0.000109715	0.132517	8.92674e-12	1	23	23
ENSG00000262089.1	RP11-589P10.5	-2.48341	-0.0379102	0.013013	0.0134012	0.000239443	0.0691145	1.24048e-06	5	26	26
ENSG00000102967.7	DHODH	2.47693	0.0101821	0.0132519	0.0136453	0.00334631	0.0491183	5.27156e-05	3	21	21
ENSG00000136315.3	RP11-84C10.2	2.4755	0.00723953	0.013305	0.0136996	0.00647008	0.0721868	7.47895e-07	3	17	17
ENSG00000115750.12	TAF1B	-2.47351	-0.0856571	0.0133792	0.0137754	4.51889e-05	0.378854	5.24146e-38	2	57	57
ENSG00000133519.8	ZDHHC8P1	-2.4701	-0.0109014	0.0135076	0.0139067	0.00281508	0.369183	6.49689e-37	4	34	34
ENSG00000177575.8	CD163	2.46962	0.00417626	0.0135258	0.0139253	0.0163055	0.0299588	0.00149202	10	49	49
ENSG00000187569.2	DPPA3	-2.46607	-0.0140897	0.0136603	0.0140626	0.00157302	0.0136709	0.0337948	4	12	12
ENSG00000103245.9	NARFL	-2.46257	-0.00964836	0.0137947	0.0141999	0.00314564	0.387462	5.94716e-39	9	34	34
ENSG00000163293.7	NIPAL1	-2.45741	-0.00824003	0.0139944	0.0144039	0.00485786	0.20816	1.02776e-18	2	11	11
ENSG00000077420.11	APBB1IP	2.45137	0.00629499	0.0142315	0.0146461	0.00815295	0.0275472	0.00260171	3	28	28
ENSG00000141219.11	C17orf80	-2.44563	-0.0338336	0.01446	0.0148794	0.000274901	0.106833	7.52378e-10	1	13	13
ENSG00000196301.3	HLA-DRB9	-2.44003	-0.00218093	0.0146861	0.0151103	0.0761212	0.294122	1.77326e-27	70	136	136
ENSG00000253669.3	KB-1732A1.1	-2.43665	-0.13204	0.014824	0.0152511	1.74144e-05	0.0397844	0.000239013	2	28	28
ENSG00000100941.4	PNN	-2.43626	-0.024652	0.0148399	0.0152673	0.000611589	0.0167445	0.0186131	3	12	12
ENSG00000187676.7	B3GALTL	-2.43026	-0.00691247	0.015088	0.0155206	0.00738564	0.0975694	6.25064e-09	4	21	21
ENSG00000241984.2	RPL7AP2	2.42715	0.197002	0.015218	0.0156534	9.97322e-06	0.015068	0.0263692	1	8	8
ENSG00000198171.8	DDRGK1	-2.42494	-0.0267475	0.015311	0.0157483	0.000396978	0.0201712	0.00936273	2	15	15
ENSG00000240654.2	C1QTNF9	2.41913	0.0233866	0.0155575	0.0159999	0.000699062	0.020191	0.0101324	2	3	3
ENSG00000228221.1	LINC00578	2.41816	0.0628825	0.015599	0.0160423	9.11348e-05	0.07589	2.20439e-07	1	36	36
ENSG00000196151.6	WDSUB1	2.41813	0.00321869	0.0156007	0.016044	0.0324056	0.183981	1.15859e-16	9	56	56
ENSG00000168092.9	PAFAH1B2	-2.41726	-0.0861	0.015638	0.0160821	3.87497e-05	0.0758121	3.80635e-07	1	20	20
ENSG00000121410.7	A1BG	-2.41182	-0.0172937	0.015873	0.0163219	0.00109861	0.19001	1.60836e-17	1	22	22
ENSG00000172954.9	LCLAT1	2.41166	0.0230597	0.01588	0.016329	0.000537949	0.102276	1.19529e-09	1	13	13
ENSG00000179299.12	NSUN7	-2.41038	-0.0541777	0.015936	0.0163862	0.000102939	0.164873	1.29891e-14	1	12	12
ENSG00000140575.8	IQGAP1	2.40671	0.00219696	0.0160969	0.0165503	0.066519	0.410304	2.56148e-42	6	43	43
ENSG00000176472.6	ZNF575	2.40466	0.0134125	0.0161876	0.0166429	0.00182671	0.29755	7.34736e-28	2	17	17
ENSG00000023572.4	GLRX2	-2.39303	-0.137637	0.01671	0.0171759	1.96426e-05	0.0128139	0.0417009	1	6	6
ENSG00000234232.2	RP11-353N4.5	2.38775	0.0792854	0.0169518	0.0174225	4.82657e-05	0.332124	2.60826e-32	2	15	15
ENSG00000126803.8	HSPA2	2.38753	0.0243284	0.016962	0.0174329	0.000533049	0.123736	4.86397e-11	1	17	17
ENSG00000183090.5	FREM3	2.38529	0.0111317	0.0170658	0.0175388	0.00192733	0.0138164	0.0330394	3	28	28
ENSG00000204778.4	RP11-15J10.1	-2.38474	-0.00720467	0.0170912	0.0175647	0.00593599	0.0475862	6.96454e-05	4	23	23
ENSG00000157796.13	WDR19	-2.38159	-0.0129952	0.0172383	0.0177147	0.00187076	0.0897999	7.16265e-09	2	43	43
ENSG00000117507.4	FMO6P	2.3745	0.011508	0.0175727	0.0180557	0.00215249	0.0511515	2.66757e-05	4	31	31
ENSG00000069431.6	ABCC9	-2.3712	-0.0174638	0.0177305	0.0182167	0.00106875	0.0235061	0.00580818	4	25	25
ENSG00000229900.1	HSPD1P21	2.36911	0.00643276	0.017831	0.0183191	0.00854257	0.0336129	0.000867745	8	32	32
ENSG00000205361.4	MT1DP	-2.3667	-0.00458256	0.0179473	0.0184377	0.0124108	0.0633994	4.18291e-06	9	21	21
ENSG00000107020.5	PLGRKT	-2.36509	-0.0029985	0.0180259	0.0185178	0.0314494	0.210746	1.37844e-19	8	51	51
ENSG00000111666.6	CHPT1	-2.36469	-0.00725393	0.0180452	0.0185375	0.00531903	0.190123	2.36505e-17	5	50	50
ENSG00000154027.14	AK5	-2.36269	-0.0608577	0.018143	0.0186372	9.23699e-05	0.0733304	3.73148e-07	1	3	3
ENSG00000204642.9	HLA-F	-2.36125	-0.00358702	0.0182134	0.018709	0.0221624	0.0443567	8.32925e-05	15	30	30
ENSG00000206503.7	HLA-A	-2.35986	-0.00316414	0.0182816	0.0187785	0.0298145	0.232273	1.95408e-21	18	50	50
ENSG00000197444.5	OGDHL	-2.35449	-0.00596484	0.018548	0.0190501	0.00958842	0.0407274	0.000219638	1	3	3
ENSG00000141622.9	RNF165	-2.35306	-0.0284483	0.0186197	0.0191231	0.000420767	0.0239423	0.0047632	2	40	40
ENSG00000197119.8	SLC25A29	2.34951	0.0115202	0.018798	0.0193049	0.00231933	0.022049	0.00743958	1	5	5
ENSG00000170381.8	SEMA3E	2.34899	0.012087	0.0188243	0.0193317	0.0018563	0.056371	1.18582e-05	2	22	22
ENSG00000151327.8	FAM177A1	-2.34773	-0.0431807	0.0188881	0.0193968	0.000171974	0.199124	6.16343e-18	2	16	16
ENSG00000176933.4	TOB2P1	-2.34551	-0.00306655	0.0190008	0.0195116	0.0314533	0.0373781	0.000459596	15	27	27
ENSG00000261098.1	RP11-819C21.1	2.34442	0.0127661	0.0190567	0.0195686	0.00167302	0.101832	2.99489e-09	4	39	39
ENSG00000182544.8	MFSD5	2.3419	0.538516	0.019186	0.0197003	1.13694e-06	0.0286215	0.00226108	1	23	23
ENSG00000145569.5	FAM105A	2.33677	0.061462	0.0194511	0.0199705	4.54246e-05	0.0128262	0.0424921	2	7	7
ENSG00000223553.1	SMPD4P1	-2.33568	-0.0024372	0.019508	0.0200284	0.0483277	0.397785	1.12907e-41	1	10	10
ENSG00000213676.6	ATF6B	-2.33181	-0.00171668	0.0197107	0.0202349	0.109167	0.152744	1.52077e-13	18	27	27
ENSG00000259129.1	LINC00648	2.32239	0.0184977	0.0202117	0.0207453	0.000875645	0.070194	1.09923e-06	3	23	23
ENSG00000196150.9	ZNF250	2.31575	0.0255836	0.0205719	0.0211122	0.000459675	0.0504334	3.88681e-05	3	14	14
ENSG00000067596.6	DHX8	2.30789	0.00675364	0.021005	0.0215534	0.00589184	0.0191666	0.0126497	9	44	44
ENSG00000003137.4	CYP26B1	2.29834	0.0176418	0.0215426	0.0221007	0.000955621	0.032736	0.00105714	5	28	28
ENSG00000203668.1	CHML	-2.29382	-0.0159664	0.0218009	0.0223637	0.00117726	0.0588321	7.99567e-06	5	27	27
ENSG00000189433.5	GJB4	-2.29189	-151.034	0.021912	0.0224769	1.82283e-11	0.013651	0.0354876	1	17	17
ENSG00000147874.6	HAUS6	-2.2878	-0.0549317	0.022149	0.0227182	9.35752e-05	0.0159302	0.0221155	1	18	18
ENSG00000273091.1	AP000255.6	2.28674	0.00879615	0.0222111	0.0227814	0.00368093	0.0118649	0.0457781	3	10	10
ENSG00000204444.6	APOM	-2.283	-0.016618	0.0224303	0.0230045	0.00106123	0.0120031	0.0489256	2	3	3
ENSG00000251359.3	WWC2-AS2	-2.28109	-0.00412755	0.022543	0.0231192	0.0149883	0.0722686	6.4584e-07	1	4	4
ENSG00000134897.9	BIVM	2.28034	0.00992986	0.0225874	0.0231644	0.00301855	0.0620019	5.01678e-06	4	25	25
ENSG00000184012.7	TMPRSS2	-2.27766	-0.100115	0.022747	0.0233269	2.47257e-05	0.0452493	9.70343e-05	1	10	10
ENSG00000090238.7	YPEL3	-2.27308	-0.00223408	0.0230212	0.0236059	0.0488327	0.240165	6.25264e-22	8	25	25
ENSG00000204538.3	PSORS1C2	2.27217	0.00141868	0.0230764	0.0236621	0.130689	0.504146	5.70919e-57	20	49	49
ENSG00000135063.13	FAM189A2	2.26516	0.00914543	0.0235029	0.0240961	0.0034309	0.0665757	1.95998e-06	8	54	54
ENSG00000140009.14	ESR2	2.26462	0.0115761	0.0235359	0.0241297	0.00204971	0.0328231	0.000991768	5	14	14
ENSG00000100601.5	ALKBH1	2.26309	0.017278	0.02363	0.0242254	0.00100811	0.0457109	0.000103859	1	41	41
ENSG00000143575.10	HAX1	-2.25942	-0.0142368	0.0238574	0.0244568	0.0012042	0.0140668	0.0320004	3	13	13
ENSG00000119231.6	SENP5	-2.25938	-0.00646495	0.0238599	0.0244593	0.00651128	0.0268303	0.00260131	4	23	23
ENSG00000138759.13	FRAS1	-2.25901	-0.00381723	0.0238831	0.0244829	0.0225902	0.0992374	5.03772e-09	16	68	68
ENSG00000139192.7	TAPBPL	-2.25807	-0.00218817	0.0239414	0.0245423	0.0569173	0.519125	1.07185e-60	6	22	22
ENSG00000163131.6	CTSS	-2.25772	-0.00374059	0.0239631	0.0245643	0.0238062	0.0941106	7.72127e-09	13	42	42
ENSG00000248333.3	CDK11B	2.25423	0.0147823	0.0241815	0.0247865	0.00122846	0.0440992	0.000138289	5	34	34
ENSG00000186907.3	RTN4RL2	2.25306	0.135594	0.0242556	0.024862	1.64898e-05	0.0143489	0.0303706	2	27	27
ENSG00000259031.1	CTD-2062F14.3	-2.25266	-0.00575819	0.0242806	0.0248873	0.00658114	0.0236811	0.00518549	11	61	61
ENSG00000087510.5	TFAP2C	2.25016	0.0042015	0.024439	0.0250485	0.0128024	0.0333725	0.000966872	1	6	6
ENSG00000064195.7	DLX3	-2.24957	-0.0151717	0.0244765	0.0250867	0.00123807	0.0302166	0.0014992	4	35	35
ENSG00000254634.3	RP11-231C14.3	2.24423	0.00371078	0.0248179	0.0254339	0.0191687	0.0819975	1.28804e-07	4	11	11
ENSG00000228300.9	C19orf24	-2.24385	-0.00404661	0.0248422	0.0254587	0.0130672	0.126427	2.32759e-11	14	68	68
ENSG00000075234.12	TTC38	-2.23938	-0.0127512	0.0251315	0.0257528	0.00153322	0.178831	1.6274e-16	6	33	33
ENSG00000168237.13	GLYCTK	-2.23743	-0.00494808	0.0252581	0.0258816	0.0102099	0.0961798	7.25421e-09	6	21	21
ENSG00000242551.2	POU5F1P6	-2.23163	-0.0083258	0.0256396	0.0262696	0.00423436	0.0386634	0.000373315	2	15	15
ENSG00000105668.3	UPK1A	-2.22902	-0.0151622	0.0258126	0.0264455	0.00110811	0.101716	2.87292e-09	5	28	28
ENSG00000255200.1	AP003068.18	2.22788	0.00216845	0.0258885	0.0265227	0.0623537	0.225078	2.41844e-20	8	17	17
ENSG00000143466.9	IKBKE	2.22698	0.00483588	0.0259485	0.0265837	0.011623	0.0147257	0.0275457	5	10	10
ENSG00000243284.1	VSIG8	2.22597	0.00365248	0.0260161	0.0266524	0.0221567	0.0273451	0.00253104	10	29	29
ENSG00000133103.12	COG6	-2.2257	-0.0307249	0.0260342	0.0266709	0.000225679	0.115729	1.78522e-10	4	38	38
ENSG00000162999.8	DUSP19	2.2214	0.0563877	0.026324	0.0269655	8.09065e-05	0.0390266	0.000326438	1	7	7
ENSG00000135773.8	CAPN9	2.21977	0.00314097	0.0264343	0.0270777	0.0256511	0.364771	3.98848e-36	10	58	58
ENSG00000119688.16	ABCD4	2.21865	0.00711362	0.0265106	0.0271552	0.00837255	0.04448	0.000122598	3	5	5
ENSG00000134489.6	HRH4	-2.21769	-0.0170598	0.0265761	0.0272218	0.000821891	0.185297	6.05958e-17	3	34	34
ENSG00000163141.14	BNIPL	2.21719	0.0039685	0.0266098	0.0272561	0.0185233	0.333784	4.04112e-32	5	33	33
ENSG00000143740.10	SNAP47	-2.21291	-0.0110426	0.026904	0.0275551	0.00221564	0.0823762	1.30425e-07	2	27	27
ENSG00000269837.1	RP11-15H20.5	-2.21221	-774.167	0.026952	0.0276039	4.38044e-13	0.0150319	0.0277264	1	23	23
ENSG00000235616.1	ST13P2	2.21183	0.0171209	0.0269782	0.0276306	0.00077959	0.0244004	0.00484847	2	37	37
ENSG00000261568.1	RP11-524C21.2	-2.21063	-0.00467617	0.0270613	0.027715	0.0139372	0.0336082	0.000812929	5	30	30
ENSG00000182446.9	NPLOC4	-2.20884	-0.0106942	0.0271859	0.0278417	0.0025024	0.171559	3.68555e-15	5	35	35
ENSG00000118518.11	RNF146	2.20881	0.053103	0.0271876	0.0278434	9.73042e-05	0.0120039	0.0484254	2	22	22
ENSG00000142655.8	PEX14	2.20493	0.010702	0.0274589	0.0281191	0.00217426	0.129063	1.93384e-11	3	17	17
ENSG00000104863.7	LIN7B	-2.20387	-0.203611	0.0275333	0.0281947	6.00881e-06	0.0809537	1.683e-07	3	10	10
ENSG00000006071.7	ABCC8	2.20247	0.246482	0.027632	0.0282951	4.22927e-06	0.109147	7.53651e-10	1	5	5
ENSG00000171806.7	METTL18	-2.20185	-0.0204306	0.0276759	0.0283397	0.00067316	0.325192	4.92031e-31	4	67	67
ENSG00000101224.13	CDC25B	2.19533	0.0162825	0.0281401	0.0288115	0.00103126	0.050019	3.51358e-05	4	10	10
ENSG00000139505.10	MTMR6	-2.19353	-0.0452063	0.028269	0.0289425	0.000104213	0.088895	2.27763e-08	1	8	8
ENSG00000204084.8	INPP5B	-2.19088	-0.00866489	0.0284605	0.0291371	0.00386178	0.339517	8.0562e-33	4	23	23
ENSG00000196683.6	TOMM7	2.18986	0.0196763	0.0285345	0.0292123	0.000695271	0.373605	3.02293e-37	5	43	43
ENSG00000163945.11	UVSSA	2.18632	0.00220307	0.0287919	0.0294737	0.0491702	0.330999	2.92097e-32	14	77	77
ENSG00000234506.1	RP11-274B18.2	2.18262	0.0274834	0.0290636	0.0297498	0.000377724	0.0285647	0.00225811	3	48	48
ENSG00000131037.10	EPS8L1	2.18213	0.907892	0.0291	0.0297868	3.43627e-07	0.124101	4.92031e-11	1	16	16
ENSG00000173876.9	TUBB8	-2.17828	-0.00578408	0.029385	0.0300763	0.00556839	0.0780707	2.1581e-07	1	10	10
ENSG00000226632.1	UBE2V1P1	2.17588	0.00764604	0.0295639	0.0302581	0.00421323	0.0538859	1.88442e-05	4	25	25
ENSG00000010072.11	SPRTN	-2.17502	-0.0168082	0.0296283	0.0303235	0.000785053	0.0295901	0.00187937	3	33	33
ENSG00000155906.12	RMND1	2.17487	0.00812222	0.0296401	0.0303355	0.00405035	0.122037	6.54394e-11	7	19	19
ENSG00000165271.12	NOL6	2.17481	0.0173971	0.0296445	0.03034	0.000874506	0.078181	1.64791e-07	3	43	43
ENSG00000135049.11	AGTPBP1	2.1731	0.0124992	0.029773	0.0304705	0.00260148	0.0120912	0.0459254	1	24	24
ENSG00000123610.3	TNFAIP6	-2.1729	-0.0331711	0.029788	0.0304857	0.000277018	0.0258567	0.00367982	1	28	28
ENSG00000269343.2	ZNF587B	2.17231	0.146084	0.0298325	0.0305309	1.22149e-05	0.086624	4.6413e-08	2	25	25
ENSG00000204438.6	GPANK1	-2.17227	-0.00366253	0.0298356	0.030534	0.0174623	0.0334245	0.000951331	12	18	18
ENSG00000100288.15	CHKB	2.17144	0.00361471	0.0298983	0.0305977	0.0213019	0.235463	1.96045e-21	5	25	25
ENSG00000164045.7	CDC25A	2.17043	0.0147551	0.0299743	0.030675	0.000989083	0.0980878	5.95674e-09	2	13	13
ENSG00000198515.9	CNGA1	-2.17009	-0.0525737	0.03	0.0307011	9.23011e-05	0.184864	1.62518e-16	1	28	28
ENSG00000110660.10	SLC35F2	-2.16929	-0.0211597	0.0300606	0.0307626	0.000449282	0.0494149	3.96752e-05	3	26	26
ENSG00000172780.12	RAB43	-2.16712	-0.022003	0.030226	0.0309306	0.000570724	0.108169	6.28976e-10	1	18	18
ENSG00000273014.1	RP11-225B17.2	2.16672	0.00672532	0.0302565	0.0309616	0.00522543	0.0487736	5.64332e-05	3	32	32
ENSG00000129993.10	CBFA2T3	-2.16664	-0.0128337	0.030262	0.0309672	0.00155586	0.0304083	0.0014351	1	29	29
ENSG00000124257.6	NEURL2	-2.16643	-0.211054	0.030278	0.0309834	5.71614e-06	0.0334867	0.000883084	1	18	18
ENSG00000114771.9	AADAC	-2.16608	-0.00426608	0.0303051	0.031011	0.0143001	0.0626465	3.2884e-06	2	25	25
ENSG00000138363.10	ATIC	-2.1657	-0.00578504	0.030334	0.0310403	0.00825612	0.114955	2.36051e-10	5	42	42
ENSG00000198729.4	PPP1R14C	-2.16307	-0.0336434	0.030536	0.0312455	0.000208911	0.0188753	0.012859	1	16	16
ENSG00000008516.12	MMP25	-2.16239	-0.00402604	0.0305883	0.0312986	0.0145659	0.135878	1.96077e-12	12	59	59
ENSG00000100106.15	TRIOBP	2.16121	0.0117654	0.0306789	0.0313906	0.00170725	0.0513997	1.90307e-05	3	21	21
ENSG00000223345.3	HIST2H2BA	2.15687	0.00710644	0.0310158	0.0317327	0.00521057	0.0604345	4.22551e-06	3	26	26
ENSG00000122034.8	GTF3A	2.15589	0.044949	0.0310925	0.0318106	0.000123326	0.0366785	0.000356972	2	26	26
ENSG00000272482.1	RP11-474O21.5	2.15462	0.0226157	0.0311913	0.031911	0.000490928	0.0154777	0.0226001	2	24	24
ENSG00000235076.2	GAPDHP52	2.15027	0.0197609	0.031534	0.0322589	0.000585715	0.0534744	1.98914e-05	1	3	3
ENSG00000197345.8	MRPL21	2.14976	0.00977623	0.031574	0.0322995	0.00280707	0.484412	2.01778e-53	1	22	22
ENSG00000089127.8	OAS1	-2.14745	-0.012645	0.0317572	0.0324856	0.00153161	0.0364447	0.000539707	4	20	20
ENSG00000205269.4	TMEM170B	-2.14471	-0.00892835	0.0319761	0.0327078	0.00280342	0.0231137	0.00497848	5	45	45
ENSG00000145040.3	UCN2	-2.14435	-0.0175055	0.032005	0.0327371	0.000683251	0.0156961	0.0240025	1	4	4
ENSG00000244291.1	C7orf13	2.1438	0.00628381	0.0320486	0.0327814	0.00608904	0.203032	2.05532e-18	7	42	42
ENSG00000113522.9	RAD50	2.13934	0.00654133	0.0324078	0.0331461	0.00626023	0.176393	7.41841e-16	3	31	31
ENSG00000163803.8	PLB1	2.13865	0.00562873	0.0324643	0.0332034	0.00789004	0.0410557	0.000227563	9	64	64
ENSG00000136273.7	HUS1	2.13666	0.0134947	0.0326255	0.0333671	0.00108558	0.133283	7.48229e-12	4	34	34
ENSG00000140548.5	ZNF710	2.1365	0.009326	0.0326384	0.0333802	0.00351967	0.0380104	0.000407152	5	30	30
ENSG00000164308.12	ERAP2	-2.1364	-0.0136353	0.0326465	0.0333884	0.00129072	0.748403	9.78531e-122	4	42	42
ENSG00000256771.2	ZNF253	-2.1342	-0.0291448	0.0328261	0.0335707	0.000308924	0.112956	3.84459e-10	2	26	26
ENSG00000188735.8	TMEM120B	2.12835	0.0179603	0.0333079	0.0340597	0.000782297	0.0367023	0.000508897	2	41	41
ENSG00000143390.13	RFX5	2.12789	0.182407	0.033346	0.0340984	7.02034e-06	0.0558217	1.69449e-05	2	8	8
ENSG00000054277.8	OPN3	-2.12736	-0.00551137	0.0333902	0.0341432	0.00881506	0.112224	2.11627e-10	3	23	23
ENSG00000237854.3	LINC00674	-2.12708	-0.0079819	0.0334133	0.0341667	0.00398224	0.109328	5.0769e-10	3	18	18
ENSG00000175264.3	CHST1	2.12701	0.00320009	0.0334194	0.0341729	0.0232335	0.0764674	3.55251e-07	4	22	22
ENSG00000204954.5	C12orf73	2.12672	0.0104712	0.033443	0.0341968	0.00266521	0.0839633	9.41752e-08	2	19	19
ENSG00000105552.10	BCAT2	2.12606	0.00546464	0.0334985	0.0342532	0.00788989	0.0575897	1.00042e-05	7	31	31
ENSG00000169629.7	RGPD8	2.12592	0.00125915	0.0335099	0.0342647	0.176253	0.592155	1.32768e-77	5	19	19
ENSG00000166801.11	FAM111A	2.12526	0.00174233	0.0335649	0.0343206	0.0769839	0.072082	7.25749e-07	16	70	70
ENSG00000172215.5	CXCR6	-2.12472	-0.0194945	0.03361	0.0343663	0.000697908	0.0219856	0.00713364	1	16	16
ENSG00000160791.12	CCR5	-2.12472	-0.331093	0.03361	0.0343663	2.41949e-06	0.0425971	0.000149214	1	19	19
ENSG00000251396.2	RP11-163N6.2	2.12201	0.0133485	0.0338368	0.0345966	0.00139437	0.039176	0.000335157	2	20	20
ENSG00000077238.9	IL4R	2.12123	0.0841871	0.0339025	0.0346631	4.7922e-05	0.107402	8.29351e-10	2	40	40
ENSG00000039123.11	SKIV2L2	-2.12042	-0.0180559	0.0339708	0.0347325	0.000987053	0.0133908	0.0355371	2	2	2
ENSG00000104998.2	IL27RA	-2.1177	-0.00567031	0.0342005	0.0349656	0.00780269	0.0493658	5.17376e-05	5	16	16
ENSG00000260259.1	RP11-368I7.4	2.11731	0.0110297	0.0342334	0.034999	0.00189779	0.0795904	1.03945e-07	3	12	12
ENSG00000176903.3	PNMA1	2.11712	0.0322334	0.03425	0.0350158	0.000205711	0.0222457	0.00632997	1	9	9
ENSG00000090432.5	MUL1	-2.11663	-0.00322783	0.0342909	0.0350573	0.0190265	0.385718	8.25361e-39	4	39	39
ENSG00000253214.1	RP11-1149M10.2	2.11625	0.0442258	0.0343237	0.0350906	0.000130933	0.121579	5.85019e-11	2	17	17
ENSG00000174177.8	CTU2	2.11232	0.00278478	0.0346591	0.035431	0.0293121	0.0600734	7.05937e-06	6	26	26
ENSG00000163389.6	POGLUT1	-2.11162	-0.00756605	0.0347194	0.0354921	0.00412821	0.359846	5.52319e-36	3	27	27
ENSG00000087301.4	TXNDC16	-2.11115	-0.00776017	0.0347591	0.0355324	0.00336329	0.107363	9.68316e-10	8	66	66
ENSG00000220392.1	FCF1P5	2.11072	0.00409191	0.0347962	0.0355701	0.0144299	0.0640391	3.27448e-06	8	33	33
ENSG00000181016.5	LSMEM1	2.10778	0.0169191	0.0350501	0.0358277	0.000851861	0.0398446	0.000257284	4	42	42
ENSG00000170500.8	LONRF2	2.10775	0.00712533	0.0350528	0.0358304	0.0044197	0.0163557	0.019284	6	48	48
ENSG00000245937.3	CTC-228N24.3	2.10531	0.00441224	0.0352647	0.0360454	0.0126409	0.335538	2.33412e-32	5	31	31
ENSG00000125089.12	SH3TC1	2.10452	0.00382916	0.0353335	0.0361152	0.0169368	0.0843294	5.84763e-08	11	31	31
ENSG00000149262.12	INTS4	2.10335	0.0148368	0.0354353	0.0362185	0.0010388	0.0677126	1.88144e-06	3	18	18
ENSG00000227370.1	RP4-669P10.19	2.10325	0.0111494	0.0354442	0.0362275	0.00246396	0.0840218	8.10774e-08	5	20	20
ENSG00000248923.1	MTND5P11	2.10102	0.00528752	0.0356396	0.0364258	0.00896989	0.0134644	0.0336431	3	12	12
ENSG00000026297.11	RNASET2	2.10055	0.00486001	0.0356806	0.0364674	0.0097133	0.190968	3.80044e-17	9	62	62
ENSG00000177302.10	TOP3A	2.09966	0.00608508	0.0357592	0.036547	0.00687368	0.11098	5.82762e-10	4	18	18
ENSG00000172006.7	ZNF554	2.09893	0.00869829	0.0358227	0.0366115	0.00306881	0.0755797	3.36887e-07	5	23	23
ENSG00000135406.9	PRPH	2.09879	0.004063	0.0358355	0.0366245	0.0134934	0.0308282	0.00142585	10	54	54
ENSG00000165568.13	AKR1E2	-2.09833	-0.0240762	0.035876	0.0366656	0.000370327	0.0323044	0.00119104	3	31	31
ENSG00000272732.1	RP5-1159O4.2	-2.09775	-0.0136091	0.0359271	0.0367174	0.0013205	0.094847	8.1796e-09	2	22	22
ENSG00000187720.10	THSD4	2.09714	0.00672321	0.0359809	0.036772	0.00541737	0.0142144	0.0313829	5	16	16
ENSG00000188388.9	GOLGA6L3	2.09514	0.00353493	0.0361585	0.0369521	0.0187252	0.291761	1.97603e-27	6	32	32
ENSG00000100360.10	IFT27	-2.09476	-0.0200274	0.0361928	0.0369869	0.000675696	0.115818	2.31291e-10	2	12	12
ENSG00000104936.13	DMPK	2.09402	0.013153	0.0362584	0.0370535	0.00127739	0.138628	1.75844e-12	6	26	26
ENSG00000176155.14	CCDC57	2.09218	0.0109156	0.0364228	0.0372202	0.00196293	0.352341	1.6516e-34	6	47	47
ENSG00000184635.9	ZNF93	-2.09201	-0.00555619	0.036438	0.0372357	0.00753602	0.0231628	0.00529452	4	28	28
ENSG00000271579.1	RP11-116D17.3	-2.09057	-0.431457	0.036567	0.0373665	8.47882e-07	0.0579232	7.66108e-06	1	11	11
ENSG00000135052.12	GOLM1	-2.0898	-0.00635715	0.036636	0.0374365	0.00870564	0.0296189	0.00181197	4	28	28
ENSG00000169242.7	EFNA1	-2.08902	-0.00999475	0.0367057	0.0375072	0.00231454	0.0616604	6.08092e-06	4	14	14
ENSG00000106392.6	C1GALT1	2.08842	0.132259	0.03676	0.0375622	1.38378e-05	0.215799	2.1856e-19	1	14	14
ENSG00000175322.7	ZNF519	-2.08607	-0.137199	0.036972	0.0377772	1.23272e-05	0.318541	2.29382e-30	1	10	10
ENSG00000006611.11	USH1C	2.08444	0.00630917	0.03712	0.0379273	0.00581249	0.373984	3.60856e-37	4	25	25
ENSG00000197083.7	ZNF300P1	-2.08401	-0.0145003	0.0371594	0.0379673	0.000995334	0.563943	5.5791e-68	4	53	53
ENSG00000100197.16	CYP2D6	2.08001	0.0141389	0.0375244	0.0383375	0.00135665	0.477261	1.75325e-52	9	47	47
ENSG00000136883.8	KIF12	-2.07868	-0.0152207	0.0376472	0.038462	0.000990461	0.0142617	0.03029	5	40	40
ENSG00000168275.10	COA6	-2.07831	-0.0143415	0.037681	0.0384963	0.00163993	0.186631	2.29252e-17	1	20	20
ENSG00000149679.7	CABLES2	-2.07686	-0.00943929	0.0378142	0.0386314	0.00237139	0.343381	3.8543e-33	2	10	10
ENSG00000167508.6	MVD	-2.07406	-0.0127913	0.0380736	0.0388944	0.00144181	0.014724	0.0292726	2	2	2
ENSG00000101220.13	C20orf27	-2.07356	-0.00323266	0.0381206	0.0389421	0.0247044	0.0509035	3.32482e-05	11	51	51
ENSG00000159648.7	TEPP	-2.07276	-0.00281089	0.0381946	0.0390171	0.0302477	0.280285	2.39708e-28	2	16	16
ENSG00000179979.7	CRIPAK	2.07208	0.00189943	0.0382581	0.0390815	0.0572312	0.457643	1.93602e-50	10	48	48
ENSG00000105556.6	MIER2	2.0719	0.0365558	0.0382748	0.0390984	0.000172429	0.181206	3.07391e-16	2	14	14
ENSG00000111331.8	OAS3	-2.0714	-0.00731964	0.0383215	0.0391457	0.00390722	0.0133442	0.0361088	3	15	15
ENSG00000174446.8	SNAPC5	2.07003	0.0166744	0.0384497	0.0392758	0.000790591	0.0524598	2.96212e-05	2	20	20
ENSG00000198933.5	TBKBP1	-2.06902	-0.0109072	0.038544	0.0393714	0.00217371	0.341789	3.84415e-33	1	11	11
ENSG00000229391.3	HLA-DRB6	2.06784	0.00163052	0.038655	0.0394839	0.0829712	0.671196	2.21906e-94	21	54	54
ENSG00000153574.8	RPIA	-2.06567	-0.00633442	0.0388594	0.0396911	0.00587665	0.0409154	0.000179676	5	89	89
ENSG00000214309.3	MBLAC1	2.06524	0.00694671	0.0389004	0.0397327	0.0044011	0.1008	2.21022e-09	3	17	17
ENSG00000162669.11	HFM1	2.06487	0.00806051	0.0389351	0.0397679	0.00395956	0.229335	1.81746e-21	6	65	65
ENSG00000101596.10	SMCHD1	-2.06427	-0.0496162	0.038992	0.0398256	9.41784e-05	0.101202	3.75529e-09	1	12	12
ENSG00000157315.4	TMED6	-2.0617	-0.00146067	0.0392362	0.0400731	0.11549	0.246997	4.38982e-23	4	20	20
ENSG00000236998.2	RP11-203L2.3	-2.05761	-0.101463	0.039628	0.0404703	2.09108e-05	0.0242747	0.0043139	1	5	5
ENSG00000112964.9	GHR	2.05739	0.0125376	0.0396484	0.040491	0.00150337	0.046674	7.77938e-05	2	35	35
ENSG00000153147.5	SMARCA5	2.05565	0.00649412	0.0398163	0.0406612	0.00420079	0.0251359	0.00405279	4	21	21
ENSG00000141404.11	GNAL	2.05411	0.0115042	0.0399651	0.040812	0.00154307	0.134553	4.06716e-12	4	33	33
ENSG00000229358.3	DPY19L1P1	2.05201	0.00583024	0.0401683	0.041018	0.00588068	0.238437	1.08702e-21	3	46	46
ENSG00000267654.1	RP11-973H7.4	-2.05053	-0.00547966	0.0403127	0.0411643	0.00724599	0.148337	2.84808e-13	5	41	41
ENSG00000183722.7	LHFP	2.05007	0.00465038	0.0403577	0.0412099	0.00969973	0.138462	2.09431e-12	2	16	16
ENSG00000107164.15	FUBP3	-2.04862	-0.00801034	0.0404994	0.0413536	0.00539811	0.0306968	0.00141457	7	57	57
ENSG00000122644.8	ARL4A	2.04578	0.00803445	0.0407776	0.0416355	0.00398227	0.0181174	0.0145331	2	27	27
ENSG00000160679.8	CHTOP	-2.04085	-0.0113734	0.0412659	0.0421304	0.00258486	0.0629897	4.01113e-06	3	12	12
ENSG00000229390.1	MICD	2.03904	0.00556738	0.0414461	0.042313	0.00700104	0.115742	1.09815e-10	21	44	44
ENSG00000164587.7	RPS14	2.03859	0.0114194	0.0414911	0.0423586	0.0017578	0.0672767	1.55602e-06	3	24	24
ENSG00000197747.4	S100A10	2.03544	0.0361772	0.0418063	0.042678	0.000213429	0.0256963	0.00366508	4	14	14
ENSG00000233558.1	RP3-486I3.4	-2.03456	-0.00984136	0.0418954	0.0427683	0.00214996	0.0165202	0.0206129	7	51	51
ENSG00000167384.6	ZNF180	2.03399	0.446873	0.0419531	0.0428267	1.0679e-06	0.0844629	7.36737e-08	2	20	20
ENSG00000240089.2	BMS1P3	-2.03372	-0.0927038	0.04198	0.042854	3.93645e-05	0.0207751	0.0093591	1	9	9
ENSG00000112799.4	LY86	-2.03159	-0.149371	0.042195	0.0430719	1.01964e-05	0.31999	1.98787e-31	1	18	18
ENSG00000204104.7	TRAF3IP1	-2.03154	-0.00792636	0.0422007	0.0430777	0.0046042	0.0280452	0.00231968	2	19	19
ENSG00000166260.6	COX11	2.03126	0.164111	0.042229	0.0431063	7.59786e-06	0.0594747	5.94135e-06	1	40	40
ENSG00000078043.11	PIAS2	-2.0312	-0.00387334	0.0422349	0.0431123	0.0156177	0.0581767	1.05705e-05	11	78	78
ENSG00000182179.6	UBA7	2.03089	0.00706206	0.0422664	0.0431442	0.00382913	0.0508836	3.53126e-05	6	32	32
ENSG00000228804.1	RP11-211G3.3	-2.02959	-0.00670884	0.042398	0.0432776	0.00492311	0.0732537	3.69569e-07	1	4	4
ENSG00000115946.3	PNO1	2.0281	0.0277098	0.04255	0.0434316	0.000286916	0.0493542	4.32399e-05	1	13	13
ENSG00000128563.9	PRKRIP1	2.02377	0.00621311	0.0429936	0.043881	0.00660343	0.077168	2.77297e-07	5	33	33
ENSG00000129055.8	ANAPC13	2.02091	0.0161329	0.0432888	0.0441801	0.000832012	0.510209	1.53542e-57	2	48	48
ENSG00000104320.9	NBN	-2.02072	-0.353676	0.043309	0.0442006	1.87865e-06	0.0561313	1.38549e-05	1	33	33
ENSG00000100147.9	CCDC134	-2.02038	-0.0041861	0.043344	0.0442361	0.0128416	0.223272	2.68759e-20	4	17	17
ENSG00000125485.13	DDX31	-2.01777	-0.00774364	0.0436154	0.044511	0.00350478	0.140565	1.26337e-12	4	30	30
ENSG00000007171.12	NOS2	2.01742	0.00662755	0.0436519	0.0445479	0.00564684	0.0293704	0.00193025	4	26	26
ENSG00000142494.9	SLC47A1	-2.01427	-0.00804239	0.043981	0.0448813	0.00292198	0.0335101	0.000909343	1	5	5
ENSG00000271401.1	RP11-171I2.3	2.014	0.00601544	0.0440093	0.04491	0.00558005	0.0423189	0.000182938	3	75	75
ENSG00000158552.8	ZFAND2B	2.01298	0.00809853	0.044117	0.0450191	0.00312703	0.0162094	0.0219937	1	3	3
ENSG00000140326.8	CDAN1	-2.01264	-0.087104	0.044153	0.0450555	2.89889e-05	0.0271069	0.00262585	1	9	9
ENSG00000168676.6	KCTD19	-2.00983	-0.0242367	0.0444488	0.0453551	0.000336715	0.0176757	0.0157208	3	25	25
ENSG00000175414.6	ARL10	2.0098	0.0130704	0.0444524	0.0453588	0.00139244	0.0572398	1.08423e-05	2	16	16
ENSG00000160948.9	VPS28	-2.00951	-0.00329938	0.0444829	0.0453897	0.02038	0.338931	1.16091e-35	11	41	41
ENSG00000130940.10	CASZ1	-2.00923	-0.00736292	0.0445124	0.0454195	0.00439475	0.0271269	0.00199873	6	20	20
ENSG00000152487.6	ARL5B-AS1	2.00917	0.0128414	0.0445194	0.0454266	0.00132822	0.035697	0.000576475	4	13	13
ENSG00000158717.6	RNF166	-2.00905	-0.00364819	0.0445318	0.0454392	0.0196645	0.137427	1.65884e-12	10	79	79
ENSG00000168528.7	SERINC2	2.00869	0.0053087	0.0445697	0.0454775	0.00733207	0.0907529	1.74358e-08	5	36	36
ENSG00000197728.5	RPS26	-2.00844	-0.00143411	0.0445967	0.0455049	0.109507	0.674671	7.72478e-96	8	31	31
ENSG00000088538.12	DOCK3	-2.00735	-0.00471271	0.0447123	0.045622	0.00744972	0.0516084	3.18753e-05	10	27	27
ENSG00000261455.1	LINC01003	2.00731	0.0174036	0.0447169	0.0456267	0.000979487	0.110403	2.03093e-10	4	27	27
ENSG00000100344.6	PNPLA3	-2.00695	-0.0223224	0.0447545	0.0456647	0.000427597	0.0192811	0.0105624	3	15	15
ENSG00000175283.7	DOLK	2.00681	0.00260206	0.0447694	0.0456799	0.0262206	0.0264209	0.0033528	15	46	46
ENSG00000266490.1	CTD-2349P21.9	-1.99991	-0.175713	0.0455103	0.0464302	8.4671e-06	0.0477634	6.66632e-05	2	16	16
ENSG00000180902.12	D2HGDH	-1.99947	-0.0058767	0.045557	0.0464775	0.00551176	0.365707	1.26718e-36	1	9	9
ENSG00000081853.13	PCDHGA2	1.99773	0.0194948	0.0457459	0.0466687	0.000423279	0.0437623	0.000145206	3	19	19
ENSG00000196391.6	ZNF774	1.99578	0.00481445	0.0459583	0.0468839	0.00930133	0.0927754	1.71083e-08	5	22	22
ENSG00000155275.14	TRMT44	-1.99556	-0.00611005	0.0459822	0.0469081	0.00563055	0.115441	2.40926e-10	2	29	29
ENSG00000204209.6	DAXX	1.99552	0.00324727	0.0459865	0.0469125	0.0199372	0.068474	1.46565e-06	12	18	18
ENSG00000161180.6	CCDC116	1.99382	0.00800629	0.0461717	0.0470999	0.00319921	0.118297	1.39485e-10	2	15	15
ENSG00000180104.11	EXOC3	-1.99238	-0.0101078	0.046329	0.0472592	0.00208376	0.244671	2.35692e-22	1	13	13
ENSG00000237248.3	LINC00987	-1.99165	-0.00357322	0.0464094	0.0473407	0.0138574	0.0231755	0.00603987	10	41	41
ENSG00000168397.12	ATG4B	-1.9899	-0.00506086	0.0466019	0.0475355	0.00759959	0.0819944	1.34165e-07	5	39	39
ENSG00000214439.3	FAM185BP	1.98881	0.00728443	0.0467226	0.0476578	0.00464745	0.0187378	0.0126259	4	19	19
ENSG00000051009.6	FAM160A2	-1.98786	-0.0131795	0.0468276	0.0477641	0.00119407	0.186848	3.19378e-17	3	40	40
ENSG00000272236.1	XXbac-BPG170G13.32	1.98552	0.00632168	0.0470869	0.0480266	0.00521973	0.0902467	1.4127e-08	10	25	25
ENSG00000204713.6	TRIM27	1.98472	0.00188857	0.0471753	0.0481161	0.0614597	0.114805	2.35008e-10	29	54	54
ENSG00000049449.4	RCN1	-1.9844	-0.0023917	0.0472116	0.0481529	0.0383322	0.130621	5.8395e-12	6	37	37
ENSG00000154822.11	PLCL2	1.98434	0.118594	0.047218	0.0481594	1.53424e-05	0.0743121	5.35678e-07	1	36	36
ENSG00000100483.9	VCPKMT	-1.98406	-0.00738165	0.0472487	0.0481905	0.00386425	0.0362202	0.000567544	3	22	22
ENSG00000269783.1	GOLGA7B	-1.98357	-0.793711	0.0473037	0.0482462	3.73515e-07	0.0473646	5.73851e-05	2	11	11
ENSG00000164035.5	EMCN	1.98263	0.00987771	0.0474086	0.0483524	0.00214361	0.0162264	0.0215352	3	19	19
ENSG00000232453.1	RP4-794H19.1	1.97946	0.00530034	0.0477638	0.0487119	0.00784888	0.0353645	0.000667938	2	5	5
ENSG00000154252.11	GAL3ST2	1.97853	0.010261	0.047869	0.0488185	0.00220321	0.0957147	9.32368e-09	5	25	25
ENSG00000239736.2	CEACAMP3	-1.97769	-0.00594883	0.0479639	0.0489145	0.00628253	0.304081	1.24755e-28	2	16	16
ENSG00000182568.12	SATB1	-1.97721	-0.144403	0.048018	0.0489693	1.05197e-05	0.0123617	0.0449615	1	25	25
ENSG00000164307.8	ERAP1	1.97421	0.00860489	0.0483581	0.0493135	0.00304543	0.507638	4.42922e-58	6	37	37
ENSG00000238145.2	RP11-346M5.1	1.97128	0.0624475	0.048692	0.0496515	5.66894e-05	0.057742	1.11272e-05	1	7	7
ENSG00000228561.2	RP11-114M1.1	1.97048	0.0244614	0.0487829	0.0497435	0.000212583	0.10515	1.94711e-09	2	18	18
ENSG00000154518.5	ATP5G3	-1.96965	-0.0127656	0.048879	0.0498408	0.00125916	0.118541	7.00032e-11	1	14	14
ENSG00000205746.5	RP11-1212A22.1	-1.96954	-0.0117491	0.048891	0.049853	0.00173665	0.144437	3.5814e-13	5	31	31
ENSG00000134545.9	KLRC1	1.96945	0.0416204	0.048901	0.0498631	0.000120128	0.0509292	2.70665e-05	1	24	24
ENSG00000171067.6	C11orf24	1.96809	0.00997389	0.0490571	0.0500211	0.00236441	0.0743956	4.7558e-07	2	11	11
ENSG00000101751.6	POLI	-1.96771	-0.00702479	0.049102	0.0500665	0.00421586	0.530974	6.34002e-62	2	43	43
ENSG00000145428.10	RNF175	-1.96696	-0.00391344	0.0491873	0.0501529	0.0158742	0.0171322	0.018378	15	76	76
ENSG00000175749.11	EIF3KP1	1.96604	0.0119107	0.0492943	0.0502612	0.00132332	0.236225	4.28562e-22	2	45	45
ENSG00000205086.5	C2orf91	1.96567	0.0637694	0.049337	0.0503044	5.58216e-05	0.32654	7.28245e-32	1	15	15
ENSG00000182512.4	GLRX5	-1.96547	-0.00998077	0.0493594	0.0503271	0.00212678	0.222228	1.37168e-20	5	31	31
ENSG00000172460.10	PRSS30P	-1.96192	-0.00870418	0.049772	0.0507447	0.00258474	0.216079	1.90888e-19	2	11	11
ENSG00000146425.6	DYNLT1	-1.95854	-0.0231117	0.0501664	0.0511438	0.000386484	0.0229312	0.0064533	3	23	23
ENSG00000137731.9	FXYD2	-1.95623	-0.02331	0.050438	0.0514187	0.000357032	0.0795106	1.67596e-07	1	11	11
ENSG00000164978.13	NUDT2	-1.95616	-0.00887071	0.0504465	0.0514272	0.00271559	0.564136	1.66867e-68	6	48	48
ENSG00000217442.3	SYCE3	-1.95596	-0.0999483	0.0504695	0.0514505	2.24887e-05	0.0332597	0.0009654	2	9	9
ENSG00000156096.8	UGT2B4	-1.95596	-0.00660735	0.0504704	0.0514514	0.0040211	0.523833	2.32294e-61	8	156	156
ENSG00000130638.11	ATXN10	-1.95553	-0.018004	0.05052	0.0515016	0.000689691	0.0124279	0.0451139	1	9	9
ENSG00000250271.1	RP11-64D22.5	1.95536	0.0353456	0.0505409	0.0515228	0.000185236	0.160073	1.60996e-14	2	33	33
ENSG00000198130.10	HIBCH	-1.95437	-0.00873791	0.050658	0.0516413	0.00266412	0.296227	2.57516e-28	1	18	18
ENSG00000184923.8	NUTM2A	-1.9542	-0.059131	0.0506781	0.0516616	6.62733e-05	0.292673	9.50497e-28	3	27	27
ENSG00000229654.1	RP1-60O19.2	1.9529	0.00706984	0.050831	0.0518163	0.00378138	0.0952583	1.06826e-08	1	26	26
ENSG00000102780.12	DGKH	1.95263	0.0348487	0.050863	0.0518487	0.000163908	0.0165829	0.0205715	1	15	15
ENSG00000258301.2	RP11-488C13.5	1.9521	0.0176257	0.0509266	0.051913	0.000645213	0.0145822	0.0289649	2	11	11
ENSG00000196072.7	BLOC1S2	-1.95197	-0.0137027	0.0509422	0.0519288	0.00120737	0.116132	9.49189e-11	2	15	15
ENSG00000234906.4	APOC2	-1.95192	-0.0217062	0.0509478	0.0519345	0.000408	0.129422	2.85484e-12	3	11	11
ENSG00000137075.13	RNF38	-1.95145	-0.223092	0.051003	0.0519904	3.84977e-06	0.0214328	0.0080906	1	15	15
ENSG00000164663.9	USP49	1.95045	0.0307092	0.0511224	0.0521112	0.000203845	0.133559	3.76407e-12	3	15	15
ENSG00000115520.4	COQ10B	-1.9504	-0.038281	0.051129	0.0521179	0.000138597	0.0250679	0.00428128	1	5	5
ENSG00000104856.9	RELB	1.94846	0.0100116	0.0513599	0.0523515	0.00219991	0.0119216	0.0497102	6	24	24
ENSG00000266521.1	RP11-650P15.1	1.94834	0.00761214	0.0513746	0.0523664	0.00382682	0.208254	1.18219e-18	4	51	51
ENSG00000188372.10	ZP3	-1.94695	-0.00287782	0.0515403	0.052534	0.0258183	0.555429	4.64261e-68	19	120	120
ENSG00000270127.1	RP11-526I2.5	1.94642	0.000988276	0.0516043	0.0525988	0.221631	0.58501	2.44621e-74	9	60	60
ENSG00000011485.10	PPP5C	-1.94538	-0.00536737	0.0517298	0.0527258	0.00649057	0.0122684	0.0464823	3	22	22
ENSG00000130528.7	HRC	1.94419	0.0102598	0.051872	0.0528697	0.00203709	0.0177767	0.0162141	1	6	6
ENSG00000100053.5	CRYBB3	1.94407	0.0204444	0.0518872	0.052885	0.000528485	0.0116759	0.0486697	2	18	18
ENSG00000168268.6	NT5DC2	1.94317	0.0088048	0.0519962	0.0529953	0.00229601	0.0673284	1.69556e-06	3	36	36
ENSG00000141140.12	MYO19	1.94315	0.00404384	0.051998	0.0529972	0.0121683	0.185385	9.93804e-17	8	27	27
ENSG00000129595.8	EPB41L4A	-1.94117	-0.0138362	0.052238	0.05324	0.00101746	0.231718	4.67881e-21	1	18	18
ENSG00000134248.9	LAMTOR5	1.93273	0.0320633	0.05327	0.054284	0.000213124	0.0685503	1.31263e-06	1	4	4
ENSG00000101307.11	SIRPB1	1.93262	0.00233565	0.0532835	0.0542976	0.0358715	0.584092	1.54075e-73	4	24	24
ENSG00000179902.8	C1orf194	-1.93048	-0.00326383	0.053548	0.0545652	0.0220624	0.0633361	2.53199e-06	1	4	4
ENSG00000144161.8	ZC3H8	-1.92931	-0.0033346	0.0536918	0.0547107	0.0179444	0.0855561	3.32042e-08	13	60	60
ENSG00000104980.3	TIMM44	1.92894	0.00855534	0.0537387	0.0547581	0.00287093	0.215021	1.57836e-19	6	29	29
ENSG00000084444.9	KIAA1467	1.92714	0.00831485	0.0539619	0.0549838	0.00291219	0.09996	3.81363e-09	2	6	6
ENSG00000259205.2	PRKXP1	1.92697	0.00109897	0.0539829	0.0550051	0.173897	0.464655	1.73429e-52	3	28	28
ENSG00000149294.12	NCAM1	1.9269	0.165648	0.0539919	0.0550142	7.12107e-06	0.0346634	0.000736096	2	26	26
ENSG00000251411.1	RP11-397E7.4	1.92675	0.00522554	0.0540109	0.0550334	0.00686608	0.0454082	9.76242e-05	4	28	28
ENSG00000095321.12	CRAT	-1.9264	-0.0285671	0.054054	0.055077	0.000268703	0.312328	7.82348e-30	1	14	14
ENSG00000130332.10	LSM7	1.9247	0.00231444	0.054267	0.0552925	0.0372527	0.26427	2.38554e-24	2	14	14
ENSG00000121578.8	B4GALT4	1.92417	0.00532814	0.0543336	0.0553598	0.00759692	0.080013	1.47738e-07	9	57	57
ENSG00000259683.1	RP11-182J1.14	-1.92329	-0.00363966	0.0544438	0.0554713	0.0151466	0.0540118	1.92422e-05	11	53	53
ENSG00000006607.9	FARP2	-1.9231	-0.0125319	0.054467	0.0554947	0.00129889	0.133782	4.68994e-12	1	19	19
ENSG00000075790.6	BCAP29	-1.92302	-0.0106376	0.0544777	0.0555056	0.00138891	0.0371925	0.000434466	2	9	9
ENSG00000170367.4	CST5	1.92281	0.00695135	0.0545043	0.0555324	0.00380764	0.175428	3.88422e-16	2	12	12
ENSG00000180044.3	C3orf80	1.92198	0.0187059	0.0546085	0.0556379	0.000704438	0.0366745	0.000539503	3	27	27
ENSG00000047188.11	YTHDC2	-1.92146	-0.0181593	0.0546735	0.0557036	0.000628586	0.232046	3.02531e-21	6	73	73
ENSG00000138175.8	ARL3	1.92121	0.00595789	0.0547055	0.055736	0.00560066	0.0694274	1.30647e-06	5	30	30
ENSG00000140406.2	MESDC1	-1.92076	-0.0366763	0.054762	0.0557931	0.000145273	0.0327688	0.00101923	1	6	6
ENSG00000108771.8	DHX58	-1.92033	-0.124321	0.054816	0.0558477	1.06274e-05	0.153073	1.17628e-13	1	23	23
ENSG00000196154.7	S100A4	-1.9201	-0.00173215	0.0548452	0.0558772	0.0704787	0.0723461	6.16276e-07	11	56	56
ENSG00000149054.10	ZNF215	-1.91984	-0.00293063	0.0548779	0.0559103	0.0217232	0.254195	7.15255e-24	3	24	24
ENSG00000187098.10	MITF	1.91924	0.0187589	0.054954	0.0559873	0.000571723	0.0343153	0.000758898	1	9	9
ENSG00000196735.7	HLA-DQA1	-1.91796	-0.00236545	0.0551158	0.0561509	0.0279823	0.51913	8.28189e-60	9	32	32
ENSG00000095787.17	WAC	-1.9161	-0.00616339	0.0553526	0.0563904	0.00489271	0.0548199	1.83099e-05	2	13	13
ENSG00000168385.13	SEPT2	-1.91531	-0.0181824	0.0554535	0.0564924	0.000653501	0.428096	4.2546e-46	4	26	26
ENSG00000187583.6	PLEKHN1	1.91355	0.0117039	0.0556779	0.0567194	0.00146183	0.0257961	0.00336337	5	20	20
ENSG00000182264.4	IZUMO1	1.91253	0.00548377	0.0558086	0.0568515	0.00628337	0.385961	6.70071e-40	4	26	26
ENSG00000196927.4	AC009093.1	-1.91098	-0.00534215	0.0560074	0.0570525	0.00663051	0.0490979	5.40889e-05	5	23	23
ENSG00000188321.9	ZNF559	-1.90935	-0.000796969	0.0562167	0.0572642	0.372818	0.496334	1.84442e-55	8	33	33
ENSG00000236264.3	RPL26P30	-1.90835	-0.0552812	0.056346	0.057395	6.51244e-05	0.0569776	1.25891e-05	2	12	12
ENSG00000101639.14	CEP192	-1.90761	-0.00947774	0.0564415	0.0574915	0.00228558	0.526239	8.05312e-62	4	52	52
ENSG00000102580.10	DNAJC3	-1.90456	-0.0038065	0.0568367	0.0578911	0.0138586	0.0435976	0.000137836	7	58	58
ENSG00000145990.6	GFOD1	1.90425	0.0057114	0.0568775	0.0579324	0.00648215	0.0654446	1.48779e-06	6	20	20
ENSG00000204933.2	CD177P1	-1.9037	-0.00136695	0.0569495	0.0580052	0.101541	0.105081	1.45737e-09	16	62	62
ENSG00000170153.6	RNF150	1.90333	0.00753052	0.0569974	0.0580536	0.00333339	0.0130079	0.0396681	6	56	56
ENSG00000160949.12	TONSL	-1.90223	-0.00653702	0.0571409	0.0581987	0.00469875	0.13175	5.1965e-12	5	18	18
ENSG00000143512.8	HHIPL2	1.89733	0.0024287	0.0577841	0.058849	0.0341403	0.0303755	0.00151632	13	82	82
ENSG00000108654.7	DDX5	-1.89608	-0.310448	0.05795	0.0590167	2.9654e-06	0.068088	1.33087e-06	1	7	7
ENSG00000235271.1	RP1-90L6.3	1.89354	0.0138229	0.0582867	0.0593571	0.00099058	0.0514046	3.16749e-05	2	11	11
ENSG00000178201.3	VN1R1	-1.89338	-0.00268179	0.058307	0.0593777	0.0265268	0.139831	1.57258e-12	13	57	57
ENSG00000131791.6	PRKAB2	-1.89184	-0.022737	0.0585127	0.0595856	0.000299156	0.0248827	0.0037192	3	29	29
ENSG00000215146.4	RP11-313J2.1	1.89136	0.0116458	0.0585764	0.05965	0.00145029	0.456547	9.0965e-50	3	38	38
ENSG00000138669.5	PRKG2	1.89017	0.00865045	0.058735	0.0598103	0.00319687	0.0811988	1.34313e-07	1	12	12
ENSG00000116039.7	ATP6V1B1	1.88934	0.0079963	0.058846	0.0599225	0.00302782	0.101065	3.40405e-09	1	23	23
ENSG00000230847.4	RP11-195E2.1	1.88921	0.0730653	0.058864	0.0599407	3.83684e-05	0.266372	1.14616e-24	1	17	17
ENSG00000204070.5	SYS1	1.88839	0.0212288	0.0589734	0.0600514	0.00040977	0.0392273	0.000296353	2	15	15
ENSG00000110768.7	GTF2H1	1.88779	0.00647917	0.059054	0.0601327	0.00400849	0.182077	2.03896e-16	6	47	47
ENSG00000023171.10	GRAMD1B	-1.88707	-0.00379496	0.0591509	0.0602308	0.0128867	0.158605	1.92916e-14	7	39	39
ENSG00000262539.1	RP11-259G18.3	1.88691	0.029048	0.0591727	0.0602528	0.000256009	0.512417	8.4924e-59	2	38	38
ENSG00000164627.13	KIF6	-1.8843	-0.0127716	0.059524	0.0606079	0.00133771	0.122564	4.9355e-11	1	10	10
ENSG00000260947.1	RP11-384P7.7	-1.88392	-0.0118919	0.0595755	0.06066	0.00102127	0.159216	2.37323e-14	3	53	53
ENSG00000226742.3	HSBP1L1	1.88343	0.00916155	0.0596417	0.0607269	0.00233127	0.037564	0.000423355	2	21	21
ENSG00000117528.7	ABCD3	-1.88328	-0.373326	0.059663	0.0607484	1.12675e-06	0.120075	7.88257e-11	1	22	22
ENSG00000141452.5	C18orf8	-1.88289	-0.00390309	0.0597154	0.0608013	0.0114886	0.0781794	2.66962e-07	4	29	29
ENSG00000145685.9	LHFPL2	1.88221	0.0186811	0.0598078	0.0608947	0.000630613	0.0266941	0.00327006	2	15	15
ENSG00000172318.4	B3GALT1	1.88134	0.0109741	0.059925	0.0610132	0.00148967	0.052694	2.68042e-05	6	39	39
ENSG00000140527.10	WDR93	1.88053	0.00549462	0.060036	0.0611254	0.00473213	0.0356347	0.00061365	1	3	3
ENSG00000112357.8	PEX7	-1.88043	-0.00892844	0.0600497	0.0611392	0.00258933	0.190645	5.25375e-17	8	38	38
ENSG00000148229.8	POLE3	1.88026	0.0386487	0.060072	0.0611618	0.000122412	0.0660633	2.04575e-06	1	7	7
ENSG00000215375.2	MYL5	-1.88023	-0.00929385	0.0600772	0.061167	0.00210415	0.0472769	6.81952e-05	2	12	12
ENSG00000180817.7	PPA1	-1.87995	-0.00806759	0.0601152	0.0612054	0.00329789	0.221288	1.06133e-20	5	21	21
ENSG00000110435.7	PDHX	-1.87908	-0.0246962	0.0602342	0.0613257	0.000288076	0.28854	1.4437e-28	4	65	65
ENSG00000180263.9	FGD6	1.87856	0.015001	0.0603049	0.0613971	0.0007855	0.0808464	1.47731e-07	6	25	25
ENSG00000161653.6	NAGS	1.87779	0.00561918	0.0604098	0.0615031	0.0080153	0.0798392	2.05248e-07	7	33	33
ENSG00000166024.9	R3HCC1L	1.8763	0.00649915	0.0606146	0.0617102	0.00441589	0.0622284	5.49302e-06	7	50	50
ENSG00000236279.2	CLEC2L	1.8751	0.0107582	0.0607788	0.0618761	0.00127197	0.0204578	0.00969672	3	10	10
ENSG00000012061.11	ERCC1	-1.87229	-0.00433918	0.0611667	0.0622681	0.0104213	0.122763	5.15939e-11	12	48	48
ENSG00000146205.9	ANO7	1.8719	0.0306749	0.061221	0.062323	0.000163419	0.160601	2.33467e-14	1	29	29
ENSG00000164574.11	GALNT10	1.87121	0.0149838	0.0613162	0.0624192	0.000820367	0.0364609	0.000454198	3	36	36
ENSG00000145780.6	FEM1C	1.86995	0.0152082	0.0614912	0.0625961	0.000843716	0.0542906	2.17337e-05	2	8	8
ENSG00000197580.7	BCO2	1.8687	0.0380641	0.0616653	0.062772	0.000140438	0.0176308	0.0166816	2	11	11
ENSG00000163106.6	HPGDS	-1.86769	-0.0137875	0.0618046	0.0629128	0.00113794	0.0182351	0.0145258	3	66	66
ENSG00000119440.7	LCN1P1	1.86633	0.0222758	0.0619952	0.0631053	0.000608396	0.0913782	2.38371e-08	3	19	19
ENSG00000134463.10	ECHDC3	-1.86517	-0.003639	0.0621574	0.0632693	0.0264844	0.138244	1.01048e-12	15	77	77
ENSG00000256436.1	TAS2R31	1.86498	0.00586649	0.0621843	0.0632965	0.00521638	0.0896176	3.45143e-08	2	8	8
ENSG00000113734.13	BNIP1	-1.86429	-0.00887297	0.0622815	0.0633947	0.00221895	0.218685	6.525e-20	3	30	30
ENSG00000231028.4	LINC00271	1.86267	0.0136595	0.062509	0.0636246	0.000919595	0.0542044	1.97133e-05	3	38	38
ENSG00000085514.11	PILRA	-1.86242	-0.0433804	0.0625445	0.0636604	0.000114596	0.111226	5.0252e-10	2	14	14
ENSG00000264247.1	LINC00909	-1.8624	-0.00856889	0.062547	0.063663	0.00244945	0.138501	2.3024e-12	1	4	4
ENSG00000225399.3	RP11-3B7.1	1.86175	0.0039957	0.0626382	0.0637551	0.0110149	0.114178	3.1285e-10	5	27	27
ENSG00000167535.3	CACNB3	1.86092	0.00558014	0.0627558	0.063874	0.00680278	0.0909065	1.90464e-08	3	16	16
ENSG00000171502.10	COL24A1	-1.86034	-0.0146828	0.062837	0.063956	0.00118703	0.0565403	1.33053e-05	2	10	10
ENSG00000004142.7	POLDIP2	1.85912	0.0200571	0.06301	0.0641308	0.000467363	0.013443	0.0351969	2	14	14
ENSG00000050426.11	LETMD1	1.8579	0.0234195	0.0631825	0.0643051	0.000382516	0.0151947	0.025356	3	11	11
ENSG00000158869.6	FCER1G	-1.85778	-0.00854474	0.0631999	0.0643226	0.00288644	0.106155	1.45481e-09	2	24	24
ENSG00000173486.8	FKBP2	-1.85552	-0.0073125	0.0635221	0.0646482	0.00289387	0.0172847	0.0179505	6	27	27
ENSG00000152475.6	ZNF837	1.85439	0.0149139	0.0636832	0.0648109	0.00085257	0.0555752	1.60869e-05	3	12	12
ENSG00000111321.6	LTBR	1.85362	0.00392719	0.063794	0.0649229	0.0111462	0.288408	2.96395e-27	1	8	8
ENSG00000124243.13	BCAS4	-1.8523	-0.00836911	0.063983	0.0651138	0.0027321	0.0543856	2.13294e-05	4	16	16
ENSG00000144671.6	SLC22A14	-1.85153	-0.224399	0.064093	0.065225	3.73548e-06	0.012334	0.0455836	1	8	8
ENSG00000270020.1	RP11-463O9.9	1.84996	0.0134323	0.0643199	0.0654542	0.0010132	0.319576	2.66448e-30	6	29	29
ENSG00000258770.1	CTD-2007A10.1	1.84986	0.0149973	0.0643337	0.0654681	0.000933441	0.0135985	0.0339479	5	27	27
ENSG00000086570.8	FAT2	1.84967	0.00845316	0.0643604	0.0654951	0.00263929	0.07675	3.35049e-07	7	41	41
ENSG00000135424.11	ITGA7	-1.84944	-0.00925026	0.0643945	0.0655295	0.00180614	0.122442	2.85899e-11	7	23	23
ENSG00000153066.8	TXNDC11	1.8485	0.00935213	0.0645302	0.0656666	0.00162131	0.0377731	0.000393533	5	27	27
ENSG00000185565.7	LSAMP	-1.84661	-0.0151616	0.0648037	0.065943	0.000816126	0.0133404	0.0365632	2	18	18
ENSG00000198898.8	CAPZA2	1.84659	0.00772913	0.064806	0.0659452	0.00285483	0.0651683	2.39118e-06	5	38	38
ENSG00000197935.6	ZNF311	1.84596	0.00777387	0.0648981	0.0660383	0.00315688	0.0279417	0.00226544	7	16	16
ENSG00000165684.3	SNAPC4	-1.84412	-0.00422768	0.0651653	0.0663082	0.0107447	0.221233	4.81797e-20	2	12	12
ENSG00000221947.3	XKR9	1.84395	0.0198474	0.0651899	0.066333	0.000477116	0.578549	5.01423e-71	2	39	39
ENSG00000204267.9	TAP2	1.84388	0.00174118	0.0652012	0.0663444	0.0757176	0.129845	3.4799e-12	13	21	21
ENSG00000168961.12	LGALS9	1.8428	0.00240888	0.065358	0.0665029	0.0293853	0.189877	3.73096e-17	1	15	15
ENSG00000125122.10	LRRC29	-1.84158	-0.00818752	0.0655361	0.0666827	0.00387259	0.087873	4.28893e-08	6	21	21
ENSG00000197847.8	SLC22A20	-1.84083	-0.00247459	0.0656461	0.0667939	0.0338487	0.132065	7.70921e-12	2	8	8
ENSG00000272327.1	RP11-1002K11.1	1.84069	0.0104441	0.0656677	0.0668156	0.00165148	0.0332465	0.000946313	2	12	12
ENSG00000242110.3	AMACR	1.84052	0.00134669	0.0656916	0.0668398	0.104284	0.397189	1.82001e-40	5	35	35
ENSG00000132740.4	IGHMBP2	-1.84	-0.00530737	0.065768	0.066917	0.00689578	0.554865	3.56975e-67	6	46	46
ENSG00000165899.6	OTOGL	-1.83721	-0.0355349	0.0661794	0.0673326	0.000148903	0.124339	4.58445e-11	2	44	44
ENSG00000108061.7	SHOC2	1.8371	0.111127	0.0661944	0.0673477	1.70925e-05	0.0210333	0.00840334	3	24	24
ENSG00000130511.11	SSBP4	-1.83617	-0.00566696	0.0663326	0.0674873	0.00569366	0.0204595	0.0101906	2	17	17
ENSG00000268442.1	HAVCR1P1	-1.836	-0.0180797	0.066358	0.0675129	0.000562876	0.0455645	9.8688e-05	1	11	11
ENSG00000105146.8	AURKC	1.83568	0.00319629	0.0664054	0.0675608	0.0169157	0.0787951	1.81485e-07	4	13	13
ENSG00000109501.9	WFS1	1.83501	0.0204405	0.0665041	0.0676605	0.000423438	0.0316396	0.00127527	2	11	11
ENSG00000243554.1	AC004967.7	1.83453	0.0255318	0.0665747	0.0677318	0.00027224	0.139791	1.70598e-12	2	15	15
ENSG00000133028.6	SCO1	1.83218	0.0106456	0.066924	0.0680846	0.00160991	0.0136336	0.0349171	1	13	13
ENSG00000180543.3	TSPYL5	-1.83173	-0.0162569	0.066991	0.0681522	0.000687451	0.0754039	4.34618e-07	5	46	46
ENSG00000124177.10	CHD6	-1.82843	-0.0085224	0.0674847	0.0686509	0.0024409	0.0273593	0.00277706	3	18	18
ENSG00000075151.15	EIF4G3	1.82645	0.044647	0.067782	0.0689511	0.000247956	0.137524	1.5167e-12	1	27	27
ENSG00000111671.5	SPSB2	-1.82622	-0.0064711	0.0678174	0.0689868	0.00378587	0.324836	2.89913e-31	2	21	21
ENSG00000163125.11	RPRD2	-1.8261	-0.00409552	0.0678356	0.0690052	0.0108425	0.0610536	4.75534e-06	8	46	46
ENSG00000171747.4	LGALS4	-1.82355	-0.0287575	0.0682198	0.0693932	0.000201427	0.0412547	0.000195451	2	9	9
ENSG00000102886.10	GDPD3	1.82306	0.00253285	0.0682941	0.0694682	0.0304663	0.0744391	5.84127e-07	7	20	20
ENSG00000228672.2	PROB1	1.81964	0.00359909	0.0688144	0.0699937	0.0126856	0.179383	7.13739e-16	5	22	22
ENSG00000101109.7	STK4	1.81962	0.00537062	0.0688171	0.0699964	0.00613661	0.0161074	0.0210931	4	28	28
ENSG00000266912.1	CTC-325H20.2	-1.81908	-0.00400656	0.0688994	0.0700795	0.0133195	0.0608365	6.0466e-06	3	9	9
ENSG00000270074.1	RP11-351I21.11	1.81883	0.022085	0.0689378	0.0701182	0.000396363	0.100703	4.26945e-09	2	13	13
ENSG00000152439.8	ZNF773	-1.81755	-0.0161212	0.0691322	0.0703145	0.000696975	0.159198	3.80494e-14	2	23	23
ENSG00000235602.4	POU5F1P3	-1.81746	-0.00652323	0.0691475	0.07033	0.00412849	0.073233	6.14037e-07	4	12	12
ENSG00000205565.6	RP11-497H16.6	1.81676	0.00161895	0.0692532	0.0704367	0.062071	0.0893057	2.94472e-08	4	26	26
ENSG00000146109.3	ABT1	1.81676	0.0048611	0.0692533	0.0704368	0.00683679	0.108268	7.17286e-10	9	21	21
ENSG00000163873.5	GRIK3	-1.81558	-0.105119	0.069435	0.0706203	1.57026e-05	0.120761	2.37378e-11	1	21	21
ENSG00000165714.6	LOH12CR1	-1.81505	-0.0201533	0.0695169	0.0707029	0.00043526	0.0527692	2.88075e-05	4	20	20
ENSG00000100461.13	RBM23	1.81471	0.00259554	0.0695688	0.0707554	0.0448186	0.143039	4.53092e-13	7	52	52
ENSG00000177058.7	SLC38A9	-1.81412	-0.00414113	0.0696598	0.0708473	0.0107895	0.0317999	0.00126657	7	77	77
ENSG00000141934.5	PPAP2C	1.81366	0.00254609	0.0697308	0.0709189	0.027058	0.0387931	0.000251122	13	35	35
ENSG00000229205.2	LINC00200	-1.81302	-0.00329844	0.069828	0.0710171	0.0139256	0.0682767	1.11377e-06	16	82	82
ENSG00000179399.9	GPC5	-1.81277	-0.0124518	0.069867	0.0710565	0.000960732	0.195126	1.13376e-17	5	58	58
ENSG00000179314.9	WSCD1	1.81225	0.00504114	0.069947	0.0711372	0.00699839	0.100222	3.41012e-09	1	7	7
ENSG00000178397.8	FAM220A	-1.81057	-0.0155235	0.0702081	0.0714009	0.000766253	0.0153828	0.0251018	3	8	8
ENSG00000259865.1	RP11-488L18.10	1.81013	0.0474683	0.0702749	0.0714683	9.79605e-05	0.256012	2.15723e-23	2	25	25
ENSG00000264695.1	RP11-178F10.2	1.80907	0.0136187	0.0704406	0.0716356	0.00146845	0.0635022	3.87998e-06	4	37	37
ENSG00000272447.1	RP11-182L21.6	-1.80661	-0.0183575	0.0708231	0.0720217	0.000472594	0.0704627	9.72553e-07	6	45	45
ENSG00000248159.1	HSPA8P11	-1.80399	-0.00606373	0.071233	0.0724356	0.00513623	0.0381831	0.000344214	1	9	9
ENSG00000100325.10	ASCC2	1.80373	0.00658806	0.0712738	0.0724768	0.00392439	0.0561984	1.50813e-05	4	21	21
ENSG00000166912.12	MTMR10	1.80214	0.00656695	0.0715228	0.0727281	0.00401167	0.132922	6.98809e-12	2	36	36
ENSG00000230076.1	AC016708.2	1.80209	0.0343713	0.071531	0.0727364	0.000136853	0.0156148	0.0230951	1	5	5
ENSG00000104219.8	ZDHHC2	1.80174	0.00346253	0.0715866	0.0727925	0.01225	0.127385	1.8097e-11	3	21	21
ENSG00000091640.3	SPAG7	-1.80158	-0.0101902	0.0716113	0.0728174	0.00187806	0.321272	3.43379e-31	3	22	22
ENSG00000101079.16	NDRG3	1.801	0.00377792	0.0717029	0.0729099	0.00954825	0.0670293	1.96803e-06	2	6	6
ENSG00000084090.9	STARD7	1.80063	0.00429511	0.071762	0.0729696	0.00883732	0.0194416	0.0115046	3	5	5
ENSG00000251615.3	RP11-774O3.3	-1.80049	-0.0127693	0.071783	0.0729908	0.00104873	0.187539	7.98142e-17	1	32	32
ENSG00000234093.2	RPS15AP11	-1.79807	-0.0144631	0.072166	0.0733774	0.000859205	0.0247854	0.00413464	1	10	10
ENSG00000128917.5	DLL4	1.79378	0.0231236	0.0728489	0.0740668	0.000441384	0.0257239	0.00361984	2	9	9
ENSG00000256092.2	hsa-mir-8072	1.79343	0.0107489	0.0729036	0.0741219	0.00155602	0.0884288	3.72029e-08	4	24	24
ENSG00000115464.10	USP34	1.79216	0.0225406	0.073108	0.0743283	0.000352296	0.068887	1.42202e-06	1	9	9
ENSG00000164082.10	GRM2	1.79177	0.00528325	0.0731695	0.0743903	0.00648863	0.0481908	6.44412e-05	4	12	12
ENSG00000226453.1	RP11-379B8.1	-1.79037	-0.0431587	0.073395	0.0746179	0.000100988	0.044994	9.91799e-05	1	11	11
ENSG00000186275.7	NBPF12	1.78996	0.0146037	0.0734607	0.0746842	0.000804086	0.168267	5.24259e-15	6	50	50
ENSG00000167633.12	KIR3DL1	-1.78977	-0.00339688	0.0734908	0.0747146	0.0155879	0.104889	1.25253e-09	4	11	11
ENSG00000055955.11	ITIH4	1.78836	0.00270329	0.073718	0.0749439	0.0241816	0.371183	2.03497e-37	3	15	15
ENSG00000161036.6	LRWD1	-1.78666	-0.00483347	0.073992	0.0752205	0.0074788	0.235713	4.83256e-22	1	7	7
ENSG00000198056.9	PRIM1	-1.78371	-0.00215403	0.0744707	0.0757036	0.0349798	0.062281	4.39664e-06	4	13	13
ENSG00000106258.9	CYP3A5	1.78291	0.0225593	0.074601	0.0758352	0.000420158	0.110885	1.11849e-10	5	35	35
ENSG00000222020.2	AC062017.1	1.78228	0.0167394	0.074703	0.0759381	0.0005444	0.0429163	0.00016813	1	9	9
ENSG00000180806.4	HOXC9	1.78228	0.00562462	0.0747042	0.0759393	0.00539509	0.076479	3.91515e-07	5	22	22
ENSG00000183323.8	CCDC125	1.78113	0.00606794	0.0748914	0.0761282	0.00539773	0.285556	1.27247e-26	4	36	36
ENSG00000125651.9	GTF2F1	-1.78039	-0.0133681	0.0750117	0.0762496	0.000930551	0.0640949	3.39266e-06	2	9	9
ENSG00000204520.8	MICA	-1.78026	-0.00158987	0.0750331	0.0762712	0.069487	0.504765	1.17085e-57	25	53	53
ENSG00000176476.4	CCDC101	-1.77867	-0.00427264	0.0752935	0.076534	0.00918236	0.055139	1.88292e-05	5	37	37
ENSG00000167969.8	ECI1	-1.77782	-0.00645636	0.075434	0.0766757	0.00412236	0.0512009	3.33899e-05	1	2	2
ENSG00000183638.5	RP1L1	1.77662	0.0320523	0.0756311	0.0768747	0.000194648	0.0141555	0.0320488	2	19	19
ENSG00000186377.6	CYP4X1	1.77397	0.00925035	0.0760684	0.0773159	0.00191867	0.0415478	0.000216617	8	49	49
ENSG00000007129.13	CEACAM21	1.77365	0.00405069	0.076121	0.077369	0.0104816	0.229218	7.66151e-21	5	37	37
ENSG00000198089.10	SFI1	-1.7724	-0.0294553	0.076328	0.0775779	0.000146969	0.130772	5.51326e-12	1	35	35
ENSG00000186104.6	CYP2R1	-1.77224	-0.035438	0.076355	0.0776051	0.000128579	0.0149645	0.0265452	1	7	7
ENSG00000167083.2	GNGT2	-1.76988	-0.0060541	0.076747	0.0780007	0.00440702	0.0471518	7.71111e-05	5	34	34
ENSG00000204252.8	HLA-DOA	1.76969	0.0026512	0.0767787	0.0780327	0.0222085	0.0669361	9.32449e-07	18	34	34
ENSG00000214212.4	C19orf38	-1.76935	-0.00829808	0.0768362	0.0780907	0.00241215	0.0120097	0.0483502	4	13	13
ENSG00000104894.7	CD37	1.7692	0.00813919	0.076861	0.0781157	0.00245927	0.262885	4.46821e-24	4	26	26
ENSG00000176974.13	SHMT1	-1.76853	-0.0024791	0.0769726	0.0782283	0.0292001	0.236109	1.30383e-21	7	31	31
ENSG00000258839.2	MC1R	1.76777	0.010409	0.0770992	0.078356	0.00168581	0.0206306	0.00918035	2	15	15
ENSG00000157326.14	DHRS4	-1.7669	-0.00927486	0.0772443	0.0785024	0.00192257	0.056523	1.07697e-05	4	44	44
ENSG00000168398.5	BDKRB2	1.7666	0.0125498	0.0772958	0.0785544	0.00103555	0.117908	1.24373e-10	3	20	20
ENSG00000100368.9	CSF2RB	-1.76577	-0.00401675	0.0774337	0.0786935	0.010839	0.0902402	2.81482e-08	6	39	39
ENSG00000183723.8	CMTM4	-1.76572	-0.00364303	0.0774424	0.0787023	0.0127286	0.0306428	0.00118959	2	6	6
ENSG00000162885.8	B3GALNT2	1.76461	0.01752	0.077629	0.0788906	0.000538561	0.168899	4.88902e-15	1	13	13
ENSG00000122035.6	RASL11A	1.76384	0.00407318	0.0777596	0.0790223	0.00956262	0.0261289	0.00342634	5	29	29
ENSG00000005955.8	GGNBP2	-1.76366	-0.00369129	0.0777886	0.0790516	0.0129057	0.0564822	1.31003e-05	17	56	56
ENSG00000075884.8	ARHGAP15	-1.76351	-0.00991436	0.077815	0.0790782	0.00209568	0.0163959	0.0207659	1	3	3
ENSG00000125247.11	TMTC4	-1.76284	-0.00896608	0.077927	0.0791912	0.00204665	0.338205	1.33225e-33	1	18	18
ENSG00000243772.2	KIR2DL3	-1.76276	-0.0522592	0.0779417	0.079206	6.47319e-05	0.0314951	0.00120567	2	9	9
ENSG00000100296.9	THOC5	-1.76088	-0.00541588	0.0782579	0.0795251	0.0061154	0.438743	1.31769e-46	5	29	29
ENSG00000198756.6	COLGALT2	-1.76006	-0.00289224	0.0783969	0.0796653	0.0173334	0.0918539	8.30752e-09	14	131	131
ENSG00000093134.9	VNN3	-1.75997	-0.00500228	0.0784134	0.0796819	0.00737483	0.0520817	2.53803e-05	5	29	29
ENSG00000171714.10	ANO5	1.75856	0.0256006	0.0786516	0.0799222	0.000222359	0.385557	2.01878e-39	2	49	49
ENSG00000108342.8	CSF3	1.75817	0.014632	0.078718	0.0799892	0.000755879	0.016536	0.0203873	1	8	8
ENSG00000160213.5	CSTB	1.75761	0.00965983	0.0788142	0.0800863	0.00181437	0.0224723	0.0061684	5	14	14
ENSG00000177103.9	DSCAML1	-1.75571	-0.00977248	0.0791372	0.0804122	0.00174755	0.0365839	0.000521983	5	43	43
ENSG00000138074.10	SLC5A6	1.75181	0.0398157	0.079807	0.0810878	0.000100252	0.0921482	2.04417e-08	1	19	19
ENSG00000105464.3	GRIN2D	1.7518	0.0126485	0.0798083	0.0810891	0.000968484	0.102525	2.64122e-09	3	7	7
ENSG00000164244.16	PRRC1	1.75144	0.0190622	0.07987	0.0811514	0.000438178	0.0328763	0.000881128	1	10	10
ENSG00000227403.1	AC009299.3	1.75061	0.0303147	0.0800133	0.0812959	0.00018074	0.136857	1.44824e-12	4	49	49
ENSG00000117450.9	PRDX1	1.75008	0.346766	0.080105	0.0813884	1.34451e-06	0.047238	7.58553e-05	1	39	39
ENSG00000109854.9	HTATIP2	1.74824	0.00494368	0.0804224	0.0817086	0.00668048	0.0725036	6.9271e-07	7	21	21
ENSG00000242405.2	RP11-267J23.1	1.74746	0.00766015	0.0805567	0.0818441	0.00274639	0.0245611	0.00475438	2	15	15
ENSG00000089876.7	DHX32	1.7465	0.00509368	0.0807238	0.0820126	0.00648966	0.111482	5.57369e-10	5	35	35
ENSG00000152778.7	IFIT5	-1.74641	-0.00393534	0.0807394	0.0820283	0.0114589	0.287324	8.87219e-27	2	35	35
ENSG00000165997.4	ARL5B	-1.74628	-0.127505	0.080762	0.0820511	1.02626e-05	0.0817364	1.44056e-07	1	13	13
ENSG00000133488.10	SEC14L4	1.74356	0.0342925	0.0812352	0.0825284	0.00012568	0.19375	2.38126e-17	3	28	28
ENSG00000196326.6	AKR1CL1	1.74335	0.0340079	0.0812725	0.082566	0.000147562	0.0318121	0.00124402	3	16	16
ENSG00000235109.3	ZSCAN31	1.74108	0.000945046	0.0816687	0.0829657	0.169804	0.146509	2.16765e-13	52	105	105
ENSG00000197734.4	C14orf178	-1.74088	-0.0114482	0.081704	0.0830012	0.00127997	0.0573714	1.02532e-05	9	45	45
ENSG00000006704.6	GTF2IRD1	1.74084	0.00488102	0.0817118	0.0830091	0.00640777	0.0221445	0.00708732	2	6	6
ENSG00000213123.6	TCTEX1D2	-1.74072	-0.0495914	0.081732	0.0830295	5.90362e-05	0.0173839	0.0167693	1	6	6
ENSG00000177674.11	AGTRAP	-1.74056	-0.00484535	0.081761	0.0830587	0.00656725	0.0573058	1.09252e-05	2	5	5
ENSG00000198535.5	C2CD4A	-1.74037	-0.0157007	0.0817933	0.0830913	0.00063589	0.166725	8.88662e-15	4	47	47
ENSG00000146453.8	PNLDC1	1.73972	0.627168	0.081909	0.083208	4.48847e-07	0.0410067	0.000229812	1	6	6
ENSG00000166377.15	ATP9B	1.73916	0.0195077	0.0820064	0.0833063	0.000419769	0.0601517	4.774e-06	3	18	18
ENSG00000231925.7	TAPBP	1.73897	0.00259888	0.0820408	0.0833409	0.023419	0.0809615	9.09536e-08	9	13	13
ENSG00000122490.14	PQLC1	1.73883	0.00335124	0.0820653	0.0833656	0.0148908	0.242439	1.35819e-22	3	11	11
ENSG00000136875.8	PRPF4	-1.73815	-0.00876415	0.082184	0.0834853	0.00212746	0.338264	7.38841e-33	2	15	15
ENSG00000225697.6	SLC26A6	-1.73814	-0.0215987	0.0821856	0.0834869	0.000323638	0.128516	1.32242e-11	3	21	21
ENSG00000163239.8	TDRD10	-1.7369	-0.00594936	0.0824056	0.0837088	0.00569876	0.326741	8.29747e-32	4	36	36
ENSG00000161594.6	KLHL10	1.73585	0.0105268	0.0825905	0.0838953	0.00126569	0.0268191	0.00247124	2	14	14
ENSG00000149927.13	DOC2A	1.73543	0.00763407	0.0826654	0.0839709	0.00218691	0.017668	0.0164016	6	23	23
ENSG00000144566.6	RAB5A	1.73483	0.0351205	0.0827705	0.0840768	0.000122127	0.0168209	0.019664	3	23	23
ENSG00000177239.10	MAN1B1	-1.73308	-0.00373286	0.0830823	0.0843913	0.0115794	0.360179	2.66428e-35	8	33	33
ENSG00000188659.5	FAM154B	-1.73298	-0.00480179	0.083099	0.0844081	0.00504856	0.0544773	1.58021e-05	1	8	8
ENSG00000184182.14	UBE2F	1.73295	0.00626002	0.0831047	0.0844138	0.00409524	0.116368	1.28642e-10	4	25	25
ENSG00000182472.4	CAPN12	-1.7329	-0.00367994	0.0831134	0.0844227	0.0109445	0.109015	8.55504e-10	4	20	20
ENSG00000136937.8	NCBP1	1.73286	0.0187798	0.08312	0.0844293	0.000446591	0.0305043	0.0015947	1	16	16
ENSG00000081087.10	OSTM1	-1.73189	-0.00421684	0.0832923	0.084603	0.00961013	0.0252238	0.0035043	11	66	66
ENSG00000123178.10	SPRYD7	-1.73189	-0.0186653	0.0832937	0.0846045	0.000531489	0.0413279	0.000199233	7	47	47
ENSG00000158286.8	RNF207	-1.73161	-0.0480587	0.0833432	0.0846544	5.93075e-05	0.152779	1.12589e-13	2	18	18
ENSG00000089356.12	FXYD3	-1.73071	-0.0416024	0.083504	0.0848165	8.64166e-05	0.0408961	0.00018888	1	8	8
ENSG00000231107.1	RP11-389K14.3	1.73062	0.00592091	0.0835191	0.0848318	0.00469283	0.340467	2.61039e-33	4	39	39
ENSG00000156414.14	TDRD9	1.7296	0.00475278	0.0837021	0.0850163	0.00650173	0.0860759	5.2318e-08	8	41	41
ENSG00000178338.6	ZNF354B	-1.72569	-0.0112331	0.0844024	0.0857225	0.0013375	0.0214235	0.00731316	5	35	35
ENSG00000101049.10	SGK2	1.72562	0.010798	0.084415	0.0857352	0.00152361	0.044309	0.000106071	1	6	6
ENSG00000163412.8	EIF4E3	1.72562	0.00402951	0.0844158	0.085736	0.00929456	0.017135	0.0171009	5	31	31
ENSG00000259511.1	RP11-182J1.16	1.72479	0.00329509	0.0845662	0.0858876	0.0137807	0.165783	3.21068e-15	8	56	56
ENSG00000217094.2	PPIAP31	1.72377	0.021654	0.0847502	0.0860732	0.000402579	0.0147733	0.0283988	5	22	22
ENSG00000135541.16	AHI1	1.72311	0.00126801	0.084869	0.086193	0.105153	0.34671	1.22296e-33	1	7	7
ENSG00000129187.10	DCTD	1.72254	0.00299071	0.0849725	0.0862973	0.0171448	0.20812	1.06983e-18	4	47	47
ENSG00000127311.5	HELB	-1.72247	-0.0035002	0.0849837	0.0863086	0.012517	0.177676	1.01901e-15	6	41	41
ENSG00000164128.2	NPY1R	-1.72093	-0.0102301	0.0852639	0.0865912	0.00157958	0.053773	1.82373e-05	2	29	29
ENSG00000270346.1	RP1-90J20.12	-1.71935	-0.0053348	0.0855514	0.086881	0.00513373	0.500016	7.35264e-57	8	40	40
ENSG00000175873.3	AC004840.9	1.71929	0.00843952	0.085561	0.0868907	0.00240779	0.0726171	8.01711e-07	1	9	9
ENSG00000172548.10	NIPAL4	-1.71908	-0.0271315	0.085599	0.086929	0.000167198	0.121048	4.05867e-11	1	12	12
ENSG00000175489.9	LRRC25	-1.71842	-0.00395228	0.0857191	0.0870501	0.00976281	0.0211726	0.00800794	7	34	34
ENSG00000188483.6	IER5L	1.71739	0.0233566	0.0859083	0.0872409	0.000287742	0.0248405	0.00420187	2	17	17
ENSG00000160991.11	ORAI2	-1.71737	-0.0182446	0.0859115	0.0872441	0.0011166	0.0703465	1.03479e-06	4	28	28
ENSG00000152117.13	AC093838.4	-1.71636	-0.0155532	0.0860967	0.0874308	0.000922879	0.47701	7.08713e-53	2	62	62
ENSG00000123892.7	RAB38	1.71628	0.0129649	0.086111	0.0874452	0.00104899	0.101174	2.14838e-09	2	35	35
ENSG00000157837.11	SPPL3	-1.71601	-0.0428823	0.08616	0.0874946	8.69451e-05	0.123856	3.50806e-11	1	12	12
ENSG00000255693.1	RP11-766N7.3	-1.7155	-0.00717349	0.0862544	0.0875898	0.00297289	0.130995	3.74122e-12	5	14	14
ENSG00000214087.4	ARL16	-1.71486	-0.00101689	0.0863704	0.0877068	0.142641	0.585862	2.0126e-74	2	13	13
ENSG00000204187.5	LINC00619	-1.71477	-0.021055	0.0863879	0.0877244	0.000373621	0.121329	4.64322e-11	2	24	24
ENSG00000167526.9	RPL13	-1.71401	-0.678397	0.086527	0.0878646	3.36781e-07	0.063301	2.503e-06	1	11	11
ENSG00000176386.4	CDC26	1.71274	0.00536853	0.0867609	0.0881004	0.0055293	0.239809	2.10279e-22	2	9	9
ENSG00000106290.10	TAF6	-1.71143	-0.00747078	0.0870021	0.0883436	0.00281508	0.0288513	0.0021867	4	23	23
ENSG00000151575.10	TEX9	-1.71129	-0.00389396	0.087028	0.0883697	0.00822455	0.0224373	0.00653111	1	24	24
ENSG00000050405.9	LIMA1	1.71096	0.0247991	0.087089	0.0884312	0.000247028	0.0327884	0.000931104	1	10	10
ENSG00000231412.2	CTC-490G23.2	-1.70978	-0.00171537	0.0873057	0.0886497	0.0503002	0.289388	8.84796e-28	10	44	44
ENSG00000089220.4	PEBP1	-1.70897	-0.0175198	0.0874567	0.0888019	0.000480304	0.0240145	0.00483088	3	10	10
ENSG00000178081.8	ULK4P3	1.7057	0.0037237	0.088063	0.0894131	0.0107121	0.169885	3.66937e-15	12	46	46
ENSG00000129317.10	PUS7L	1.70519	0.0981788	0.0881598	0.0895107	1.80204e-05	0.0295066	0.0018207	2	19	19
ENSG00000169174.9	PCSK9	-1.70516	-0.0171583	0.0881637	0.0895146	0.00054525	0.0612976	5.28035e-06	5	20	20
ENSG00000270441.1	RP11-694I15.7	1.70516	0.00766378	0.088164	0.0895149	0.00293245	0.0217032	0.00694319	4	26	26
ENSG00000178718.5	RPP25	1.70507	0.00369498	0.0881811	0.0895322	0.0111317	0.316602	3.89607e-30	8	33	33
ENSG00000213363.4	RPS3P6	1.70498	0.11625	0.088199	0.0895502	1.1567e-05	0.0569988	1.11681e-05	1	13	13
ENSG00000174808.7	BTC	1.70264	0.0710461	0.088636	0.0899907	2.99347e-05	0.054791	1.57943e-05	1	13	13
ENSG00000257261.1	RP11-96H19.1	-1.70194	-0.0421391	0.0887672	0.090123	8.12331e-05	0.094316	9.4384e-09	2	20	20
ENSG00000127947.11	PTPN12	-1.70179	-0.00316386	0.0887945	0.0901504	0.0149339	0.193304	2.28957e-17	10	80	80
ENSG00000155530.2	LRGUK	1.70177	0.0058524	0.0887987	0.0901547	0.00489389	0.129923	7.49424e-12	2	18	18
ENSG00000243244.1	STON1	-1.70176	-0.0033921	0.0887995	0.0901555	0.0133886	0.0724298	6.79519e-07	3	24	24
ENSG00000260482.1	CTD-2196E14.9	-1.6987	-0.00570613	0.0893758	0.0907364	0.00400173	0.11615	1.17029e-10	4	27	27
ENSG00000111581.5	NUP107	1.69838	0.0144431	0.089436	0.0907971	0.000793264	0.270329	3.3942e-25	1	39	39
ENSG00000231367.1	AC016995.3	1.69783	0.00550928	0.0895399	0.0909019	0.00526218	0.0949658	6.64056e-09	5	40	40
ENSG00000134324.7	LPIN1	1.69513	0.00120588	0.090051	0.091417	0.100391	0.225963	9.79678e-21	1	2	2
ENSG00000159674.7	SPON2	-1.69369	-0.0154431	0.090325	0.0916932	0.000675201	0.0316331	0.00131194	5	47	47
ENSG00000235677.1	NPM1P26	1.69362	0.00356766	0.0903377	0.0917059	0.0132314	0.051794	2.09039e-05	8	27	27
ENSG00000103227.14	LMF1	1.6934	0.140805	0.09038	0.0917486	7.00039e-06	0.144707	3.15548e-13	1	5	5
ENSG00000007376.3	RPUSD1	-1.6932	-0.00685726	0.0904166	0.0917855	0.00291847	0.0649516	2.9808e-06	4	12	12
ENSG00000161654.5	LSM12	1.69302	0.00669392	0.0904509	0.09182	0.00305523	0.0279921	0.00246204	4	20	20
ENSG00000076344.11	RGS11	1.69265	0.00494465	0.0905223	0.091892	0.00640282	0.165212	5.56139e-15	5	32	32
ENSG00000100804.14	PSMB5	-1.69245	-0.00241884	0.0905598	0.0919298	0.0266427	0.0667607	2.03302e-06	10	60	60
ENSG00000152240.8	HAUS1	1.69234	0.00230499	0.0905813	0.0919514	0.0286638	0.0880538	3.48256e-08	20	125	125
ENSG00000230911.1	PPIHP1	-1.69	-0.0069929	0.0910275	0.0924012	0.00322287	0.0686883	1.47097e-06	4	62	62
ENSG00000136098.12	NEK3	1.68977	0.00925003	0.091072	0.092446	0.00183726	0.0956652	9.08519e-09	3	24	24
ENSG00000231574.1	RP11-91K9.1	1.68958	0.0118922	0.0911079	0.0924822	0.000666826	0.014749	0.0290988	2	17	17
ENSG00000184470.15	TXNRD2	-1.68875	-0.00193311	0.0912664	0.0926419	0.0420574	0.177457	4.68019e-16	7	36	36
ENSG00000133243.4	BTBD2	1.68862	0.0131778	0.0912917	0.0926674	0.000877893	0.0985617	4.06375e-09	4	21	21
ENSG00000188629.7	ZNF177	-1.68858	-0.00136579	0.0913005	0.0926763	0.101329	0.168272	2.68144e-15	3	6	6
ENSG00000260563.2	RP13-516M14.1	-1.68797	-0.0196234	0.0914171	0.0927938	0.000355444	0.0250131	0.0043474	4	28	28
ENSG00000127995.12	CASD1	1.68725	0.0241785	0.091555	0.0929328	0.000241693	0.0287692	0.00197714	1	6	6
ENSG00000261839.1	RP1-265C24.8	-1.68702	-0.00449294	0.0915989	0.0929771	0.00841628	0.0228178	0.00643588	7	29	29
ENSG00000235584.2	AC008268.1	1.68699	0.0162349	0.091606	0.0929842	0.000590428	0.265974	1.60499e-24	1	14	14
ENSG00000141570.6	CBX8	1.68659	0.00683497	0.0916827	0.0930614	0.00333142	0.246887	9.16909e-23	4	11	11
ENSG00000040487.8	PQLC2	-1.68558	-0.00637147	0.0918767	0.093257	0.00303319	0.143494	8.29203e-13	4	27	27
ENSG00000228022.1	HCG20	-1.68476	-0.00288757	0.092035	0.0934165	0.0197525	0.107002	1.15205e-09	17	37	37
ENSG00000264070.1	DND1P1	1.68449	0.00926078	0.0920876	0.0934696	0.0018226	0.536844	5.55826e-63	4	54	54
ENSG00000115295.15	CLIP4	-1.68414	-0.00674463	0.092155	0.0935375	0.0037248	0.0516129	3.32095e-05	3	26	26
ENSG00000108384.10	RAD51C	-1.68299	-0.0123502	0.0923762	0.0937603	0.000998402	0.111879	1.75584e-10	2	13	13
ENSG00000248290.1	TNXA	1.6826	0.0011964	0.0924533	0.093838	0.124674	0.149591	2.14225e-13	76	140	140
ENSG00000198931.6	APRT	1.6821	0.120534	0.09255	0.0939355	1.07563e-05	0.0699039	1.20529e-06	1	28	28
ENSG00000204622.6	HLA-J	1.68154	0.00309115	0.0926585	0.0940448	0.0136746	0.203056	2.22753e-18	18	50	50
ENSG00000272065.1	U91328.20	-1.68145	-0.00953702	0.0926762	0.0940627	0.00163182	0.0149143	0.0282467	3	6	6
ENSG00000258346.1	RP11-148B3.2	1.68061	0.005924	0.092838	0.0942257	0.00437535	0.014583	0.0296906	2	3	3
ENSG00000164344.11	KLKB1	-1.68016	-0.0059478	0.0929259	0.0943143	0.00430888	0.212543	3.07924e-19	7	83	83
ENSG00000080709.10	KCNN2	1.67896	0.0139922	0.0931596	0.0945498	0.000716599	0.050094	4.33706e-05	5	37	37
ENSG00000117222.9	RBBP5	1.67878	0.00625485	0.0931944	0.0945849	0.00343526	0.0685399	1.66283e-06	3	23	23
ENSG00000160886.9	LY6K	-1.67837	-0.00512746	0.0932746	0.0946657	0.0057139	0.066114	2.16086e-06	5	37	37
ENSG00000259884.1	RP11-1100L3.8	1.67659	0.0118724	0.093623	0.0950167	0.000866144	0.0347016	0.000711239	1	10	10
ENSG00000180979.5	LRRC57	-1.67648	-0.634332	0.093645	0.0950389	3.19788e-07	0.186674	1.11631e-16	1	49	49
ENSG00000256053.3	APOPT1	1.67583	0.00829234	0.0937714	0.0951663	0.00229833	0.0228514	0.00609978	3	15	15
ENSG00000196961.8	AP2A1	-1.67496	-0.00671471	0.0939423	0.0953385	0.0037064	0.0264815	0.00316705	3	5	5
ENSG00000197465.9	GYPE	1.67445	0.00761999	0.094043	0.09544	0.00223267	0.0147145	0.0282608	1	7	7
ENSG00000171943.7	SRGAP2C	-1.67293	-0.00891704	0.094341	0.0957402	0.00188099	0.184187	1.5145e-16	2	13	13
ENSG00000015532.5	XYLT2	1.67249	0.00437538	0.0944277	0.0958275	0.00694691	0.0493867	4.49494e-05	4	24	24
ENSG00000198077.6	CYP2A7	1.67192	0.00540316	0.0945401	0.0959408	0.00522824	0.17937	3.99841e-16	7	31	31
ENSG00000240356.2	RPL23AP7	1.66994	0.346824	0.094932	0.0963357	1.45017e-06	0.303893	4.70383e-29	1	15	15
ENSG00000141698.12	NT5C3B	1.66876	0.00391123	0.0951649	0.0965703	0.00846581	0.513152	1.64144e-59	3	27	27
ENSG00000198399.10	ITSN2	1.66764	0.00777151	0.0953862	0.0967934	0.00236898	0.0809963	1.58987e-07	5	120	120
ENSG00000075089.5	ACTR6	1.66687	0.00403681	0.0955399	0.0969482	0.00672061	0.0186216	0.012686	3	3	3
ENSG00000189007.11	ADAT2	-1.66543	-0.0052577	0.095828	0.0972384	0.00498474	0.170446	1.10233e-15	5	44	44
ENSG00000161798.6	AQP5	1.66335	0.00217463	0.0962433	0.0976568	0.028462	0.0915397	2.39036e-08	2	4	4
ENSG00000155926.9	SLA	1.6629	0.0155774	0.0963328	0.097747	0.000607133	0.0255393	0.0036809	3	22	22
ENSG00000008838.13	MED24	-1.66255	-0.024087	0.0964016	0.0978163	0.000328389	0.0934742	1.62685e-08	2	25	25
ENSG00000157184.5	CPT2	1.66229	0.00500663	0.0964546	0.0978697	0.00559352	0.0506354	4.18261e-05	5	35	35
ENSG00000182534.9	MXRA7	-1.66164	-0.0090976	0.0965843	0.0980004	0.00195936	0.599314	4.35415e-77	2	25	25
ENSG00000273355.1	RP11-672L10.6	-1.65882	-0.0307041	0.097152	0.0985723	0.000154938	0.0290691	0.00201107	1	5	5
ENSG00000165731.13	RET	-1.65733	-0.0580341	0.0974532	0.0988757	4.93895e-05	0.0858408	6.6155e-08	2	18	18
ENSG00000086619.9	ERO1LB	-1.65667	-0.00665646	0.097586	0.0990095	0.00300505	0.114218	2.08856e-10	1	20	20
ENSG00000138028.10	CGREF1	1.65634	0.010294	0.0976533	0.0990772	0.00238103	0.0408986	0.000206603	6	33	33
ENSG00000253245.2	MTND1P36	1.65482	0.00645542	0.097962	0.0993882	0.00350598	0.024	0.00522894	2	47	47
ENSG00000065320.4	NTN1	1.65471	0.00211638	0.0979841	0.0994105	0.0334173	0.0791595	1.94353e-07	2	13	13
ENSG00000270761.1	RP11-385F7.1	-1.65463	-0.0131376	0.0979988	0.0994253	0.000868884	0.104363	6.16882e-10	2	35	35
ENSG00000203993.3	C9orf37	1.65384	0.00880028	0.0981607	0.0995884	0.00235166	0.0621832	4.43454e-06	3	17	17
ENSG00000205853.6	RFPL3S	-1.65359	-0.00608415	0.0982118	0.0996399	0.0037924	0.133521	3.35885e-12	4	31	31
ENSG00000212125.2	TAS2R15	1.6532	0.00392776	0.0982895	0.0997181	0.010223	0.095586	8.22047e-09	10	44	44
ENSG00000254810.1	RP11-672A2.4	-1.6527	-0.0081081	0.0983923	0.0998217	0.0023223	0.0840947	5.38312e-08	4	26	26
ENSG00000184117.7	NIPSNAP1	1.65218	0.00605388	0.0984972	0.0999273	0.00376915	0.10942	6.31864e-10	3	17	17
ENSG00000258818.2	RNASE4	-1.65167	-0.00897291	0.0986012	0.100032	0.00171697	0.116946	1.69374e-10	4	31	31
ENSG00000170889.9	RPS9	1.65127	0.00371053	0.0986826	0.100114	0.0106298	0.401501	1.72346e-41	4	28	28
ENSG00000223572.5	CKMT1A	1.64956	0.0257103	0.0990331	0.100467	0.000256976	0.0139249	0.0340647	3	25	25
ENSG00000232859.5	LYRM9	-1.64871	-0.029829	0.099207	0.100642	0.000225893	0.195415	1.50397e-17	1	18	18
ENSG00000137094.10	DNAJB5	-1.64784	-0.00189046	0.0993861	0.100823	0.0399061	0.0409509	0.000247381	14	72	72
ENSG00000114744.4	COMMD2	1.64668	0.00679747	0.0996243	0.101063	0.0030011	0.0606508	5.06344e-06	6	29	29
ENSG00000171246.5	NPTX1	1.64663	0.00246024	0.0996348	0.101073	0.0205244	0.0383325	0.000383671	17	82	82
ENSG00000100055.16	CYTH4	-1.64642	-0.0084838	0.0996763	0.101115	0.00204492	0.0582769	4.71401e-06	5	38	38
ENSG00000205106.2	CTD-2210P24.4	1.6434	0.0556913	0.1003	0.101743	5.36307e-05	0.0943642	1.23121e-08	1	7	7
ENSG00000204387.8	C6orf48	1.64313	0.002432	0.100356	0.101799	0.0258603	0.0452348	0.000103219	25	38	38
ENSG00000237575.4	PYY2	-1.64227	-0.00334211	0.100533	0.101978	0.0133425	0.0377803	0.000409794	3	7	7
ENSG00000224570.1	RP11-430H12.2	1.64214	0.0202825	0.10056	0.102005	0.000351308	0.0392798	0.000323743	1	6	6
ENSG00000172785.14	CBWD1	1.64195	0.00780168	0.1006	0.102045	0.00230835	0.299117	1.68728e-28	1	14	14
ENSG00000198093.6	ZNF649	1.6419	0.00179678	0.10061	0.102055	0.0451541	0.112444	3.35689e-10	6	40	40
ENSG00000166529.10	ZSCAN21	-1.6412	-0.0027123	0.100755	0.102201	0.0205376	0.106694	9.36939e-10	5	15	15
ENSG00000068097.10	HEATR6	1.64073	0.00980194	0.100854	0.102301	0.00187084	0.151577	9.95315e-14	5	42	42
ENSG00000135930.9	EIF4E2	-1.64041	-0.22813	0.10092	0.102368	3.55654e-06	0.0575032	1.21027e-05	1	20	20
ENSG00000028203.13	VEZT	1.63799	0.0705813	0.101425	0.102876	2.83569e-05	0.172625	3.41434e-16	2	19	19
ENSG00000196655.5	TRAPPC4	1.63774	0.00242119	0.101476	0.102928	0.0221115	0.470544	4.30458e-52	6	31	31
ENSG00000223779.4	RP11-403I13.4	1.63743	0.261101	0.10154	0.102992	2.07474e-06	0.0475457	5.15433e-05	1	7	7
ENSG00000241549.4	GUSBP2	-1.63724	-0.176492	0.10158	0.103032	4.91656e-06	0.304223	1.07324e-29	1	14	14
ENSG00000133983.10	COX16	-1.63574	-0.00362087	0.101894	0.103349	0.00984077	0.197578	1.19451e-17	3	40	40
ENSG00000272087.1	RP11-379F4.7	-1.63344	-0.00715578	0.102376	0.103834	0.00313459	0.024157	0.00451928	4	45	45
ENSG00000169359.9	SLC33A1	1.63267	0.00424619	0.102539	0.103998	0.00875	0.072365	8.1977e-07	11	127	127
ENSG00000243678.7	NME1-NME2	1.63232	0.00372292	0.102613	0.104073	0.00961965	0.154673	1.12689e-13	10	101	101
ENSG00000183011.9	LSMD1	1.6313	0.00282082	0.102827	0.104288	0.0156798	0.0484221	5.74467e-05	5	17	17
ENSG00000100211.6	CBY1	1.63	0.0107132	0.103101	0.104564	0.00132374	0.0499494	4.63754e-05	2	15	15
ENSG00000104324.11	CPQ	-1.62991	-0.00512946	0.103119	0.104583	0.0063323	0.0125867	0.0445762	8	45	45
ENSG00000115977.14	AAK1	-1.62968	-0.0058009	0.10317	0.104634	0.00525544	0.0144238	0.0302061	3	17	17
ENSG00000149591.12	TAGLN	1.62968	0.0207624	0.10317	0.104634	0.000364948	0.0451446	9.7431e-05	1	7	7
ENSG00000248886.2	UGT2A3P7	1.62931	0.0310398	0.103248	0.104712	0.000168081	0.0889853	3.31997e-08	2	46	46
ENSG00000120798.12	NR2C1	1.6286	0.0091752	0.103398	0.104863	0.00154789	0.0124084	0.0446101	4	26	26
ENSG00000244623.1	OR2AE1	1.62713	0.017983	0.10371	0.105177	0.000469284	0.115941	1.39592e-10	1	17	17
ENSG00000117983.13	MUC5B	1.62685	0.0121686	0.10377	0.105238	0.00102431	0.0144743	0.029919	1	19	19
ENSG00000228704.1	RP11-138M12.1	1.62651	0.0101855	0.103841	0.105309	0.00154916	0.0181064	0.0148096	4	17	17
ENSG00000134285.6	FKBP11	1.62454	0.457624	0.10426	0.105731	6.37116e-07	0.0921652	1.24142e-08	1	21	21
ENSG00000006015.13	C19orf60	1.62334	0.0038925	0.104517	0.10599	0.00808183	0.0179669	0.0158229	12	61	61
ENSG00000178538.5	CA8	-1.62316	-0.0188	0.104555	0.106028	0.00039104	0.256561	9.19032e-24	3	26	26
ENSG00000250519.2	RP11-680H20.2	-1.62311	-0.00537814	0.104567	0.10604	0.00518889	0.147563	1.92689e-13	2	25	25
ENSG00000156795.2	WDYHV1	1.62214	0.00527045	0.104773	0.106247	0.00510758	0.248368	6.93496e-23	6	51	51
ENSG00000170369.3	CST2	-1.62151	-0.0119999	0.104907	0.106383	0.00119582	0.117332	1.80545e-10	4	43	43
ENSG00000100364.14	KIAA0930	-1.62141	-0.010327	0.104931	0.106406	0.00130846	0.0170225	0.0175596	2	11	11
ENSG00000116032.5	GRIN3B	-1.6205	-0.00213302	0.105125	0.106602	0.0286892	0.0310872	0.001299	10	21	21
ENSG00000272563.1	RP11-480C16.1	1.62015	0.00445851	0.1052	0.106678	0.0061807	0.0977187	6.45887e-09	1	2	2
ENSG00000115274.10	INO80B	1.62003	0.0219891	0.105225	0.106703	0.000340484	0.10505	1.25005e-09	2	20	20
ENSG00000159905.10	ZNF221	1.62001	0.0625714	0.10523	0.106708	3.6606e-05	0.0174012	0.0176731	1	22	22
ENSG00000090487.6	SPG21	1.61985	0.00251217	0.105265	0.106743	0.0228837	0.355459	6.06562e-35	7	19	19
ENSG00000137509.6	PRCP	1.61956	0.0147491	0.105328	0.106806	0.000630029	0.0132752	0.0363365	2	11	11
ENSG00000166321.9	NUDT13	1.61932	0.00497328	0.105378	0.106857	0.00580587	0.276271	5.82625e-26	6	97	97
ENSG00000136999.4	NOV	-1.61859	-0.0148783	0.105535	0.107014	0.000697383	0.167412	1.83358e-15	3	50	50
ENSG00000132016.7	C19orf57	1.61708	0.00415372	0.10586	0.107342	0.00867895	0.0341204	0.000831711	1	2	2
ENSG00000188662.5	HILS1	-1.61685	-0.00251339	0.10591	0.107392	0.0202842	0.187488	3.36017e-17	1	4	4
ENSG00000244693.1	CTAGE8	-1.61674	-0.0129499	0.105934	0.107416	0.000907493	0.105436	1.60088e-09	4	34	34
ENSG00000124588.15	NQO2	-1.61668	-0.0113598	0.105947	0.10743	0.0010788	0.511735	6.51848e-58	2	20	20
ENSG00000144843.7	ADPRH	1.61618	0.00274695	0.106056	0.107539	0.021867	0.0456185	0.000101103	4	52	52
ENSG00000240053.8	LY6G5B	1.61567	0.00102913	0.106166	0.10765	0.132147	0.260631	2.99901e-24	35	55	55
ENSG00000115541.6	HSPE1	-1.61556	-0.0313802	0.10619	0.107674	0.000162552	0.0159464	0.0233923	1	4	4
ENSG00000165916.4	PSMC3	1.61477	0.145543	0.10636	0.107845	6.40181e-06	0.0413867	0.000180322	1	28	28
ENSG00000184492.5	FOXD4L1	1.6139	0.010375	0.106549	0.108036	0.00113233	0.187071	3.54095e-17	3	36	36
ENSG00000197815.3	AC122129.1	1.61389	0.0241193	0.106551	0.108037	0.00024917	0.0523038	2.85337e-05	2	23	23
ENSG00000183793.9	NPIPA5	1.61335	0.00100385	0.106669	0.108157	0.138423	0.414337	1.31045e-42	25	106	106
ENSG00000100416.8	TRMU	-1.61195	-0.00443598	0.106973	0.108463	0.00671369	0.0295471	0.00179098	11	46	46
ENSG00000019169.9	MARCO	-1.61128	-0.0350894	0.107118	0.108609	0.000119573	0.0749539	4.95648e-07	2	42	42
ENSG00000146833.11	TRIM4	-1.61061	-0.00593756	0.107266	0.108757	0.00421045	0.477966	4.09148e-52	4	24	24
ENSG00000196839.8	ADA	-1.61038	-0.00730555	0.107316	0.108808	0.00231258	0.0564145	1.3526e-05	2	3	3
ENSG00000092094.6	OSGEP	1.60951	0.00276728	0.107505	0.108999	0.0180516	0.432626	6.30963e-46	6	17	17
ENSG00000130175.5	PRKCSH	1.60818	0.0147992	0.107797	0.109292	0.00106146	0.0411455	0.000214552	6	16	16
ENSG00000249816.2	LINC00964	-1.60707	-0.021132	0.10804	0.109537	0.000294102	0.189018	3.58058e-17	1	33	33
ENSG00000091972.14	CD200	-1.60707	-0.0794094	0.10804	0.109537	2.26244e-05	0.107098	9.0923e-10	1	72	72
ENSG00000174353.13	STAG3L3	-1.60705	-0.00219475	0.108043	0.10954	0.0269023	0.065359	1.50395e-06	4	19	19
ENSG00000121318.2	TAS2R10	1.60687	0.00813837	0.108082	0.109579	0.00279047	0.0858328	6.02524e-08	3	27	27
ENSG00000135002.7	RFK	1.60548	0.0038735	0.108388	0.109887	0.00919165	0.0280543	0.00252804	12	50	50
ENSG00000214357.4	NEURL1B	1.60372	0.00909539	0.108776	0.110278	0.00169705	0.062034	4.77069e-06	2	34	34
ENSG00000205572.5	SERF1B	-1.60357	-0.0141322	0.108808	0.11031	0.000594977	0.154756	1.22021e-14	2	13	13
ENSG00000231672.2	DIRC3	1.60279	0.0488152	0.10898	0.110483	5.64367e-05	0.0730736	6.19413e-07	1	11	11
ENSG00000121940.11	CLCC1	1.60226	0.00764783	0.109098	0.110602	0.00252213	0.0598398	7.51943e-06	5	34	34
ENSG00000267594.5	CYP4F24P	-1.60196	-0.00722794	0.109165	0.110669	0.00284346	0.574861	6.91162e-71	4	33	33
ENSG00000241151.1	RP11-454C18.1	-1.60117	-0.047377	0.10934	0.110845	6.28334e-05	0.0139289	0.0326314	1	8	8
ENSG00000149499.7	EML3	-1.60111	-0.0095685	0.109353	0.110859	0.00144431	0.132221	8.14053e-12	5	27	27
ENSG00000137709.5	POU2F3	-1.60108	-0.00404548	0.109358	0.110864	0.00803192	0.036146	0.000512572	2	33	33
ENSG00000167447.8	SMG8	1.60039	0.0200334	0.109512	0.111018	0.000269883	0.056426	1.34262e-05	5	23	23
ENSG00000179855.5	GIPC3	-1.60026	-0.00452133	0.10954	0.111047	0.00608646	0.170293	6.60921e-16	9	34	34
ENSG00000189339.7	SLC35E2B	1.59875	0.00156998	0.109876	0.111385	0.056519	0.123723	2.81532e-11	5	33	33
ENSG00000178217.9	SH2D4B	-1.59783	-0.0183835	0.11008	0.11159	0.000382697	0.127227	2.79865e-11	5	73	73
ENSG00000158863.17	FAM160B2	-1.59739	-0.0162374	0.110178	0.111689	0.000425167	0.0243429	0.00453516	2	25	25
ENSG00000152404.11	CWF19L2	-1.59687	-0.0041149	0.110295	0.111807	0.00788717	0.0807232	1.44368e-07	2	4	4
ENSG00000167272.6	POP5	1.59659	0.0102076	0.110357	0.111869	0.00145063	0.0352932	0.000652337	7	47	47
ENSG00000137411.12	VARS2	-1.59584	-0.000783933	0.110524	0.112038	0.214207	0.472065	3.84519e-53	61	99	99
ENSG00000151967.14	SCHIP1	-1.59488	-0.00898131	0.110739	0.112254	0.00164104	0.039068	0.000284013	4	47	47
ENSG00000256515.3	CCL3L3	-1.5923	-0.00914731	0.111317	0.112836	0.00164549	0.053255	2.16988e-05	7	21	21
ENSG00000258741.2	RP11-386M24.4	-1.59181	-0.012742	0.111428	0.112947	0.000824965	0.0598499	6.8238e-06	6	40	40
ENSG00000258929.2	RP11-58E21.3	1.59078	0.00516503	0.11166	0.113181	0.00551046	0.0121765	0.0462329	1	5	5
ENSG00000236104.2	ZBTB22	-1.59037	-0.00345574	0.111752	0.113273	0.0121848	0.0346112	0.000630715	11	14	14
ENSG00000042493.11	CAPG	1.59013	0.00897325	0.111806	0.113328	0.00182967	0.0786494	1.43339e-07	4	36	36
ENSG00000254851.1	RP11-109L13.1	-1.58981	-0.00439029	0.111878	0.1134	0.00774732	0.564236	5.10634e-68	2	21	21
ENSG00000175390.8	EIF3F	-1.5891	-0.0036296	0.112038	0.113561	0.0106828	0.220234	9.35271e-20	13	86	86
ENSG00000259420.1	RP11-307C19.2	1.58888	0.0137269	0.112087	0.11361	0.000819392	0.0159714	0.0223254	3	11	11
ENSG00000111145.3	ELK3	-1.58802	-0.00774727	0.112282	0.113807	0.00284191	0.0122386	0.0454852	3	29	29
ENSG00000254416.1	RP11-347E10.1	-1.58786	-0.00699225	0.112318	0.113843	0.00300003	0.0224188	0.00549766	3	33	33
ENSG00000255374.1	TAS2R43	1.58711	0.00629253	0.112489	0.114015	0.00329944	0.279704	1.81964e-26	5	56	56
ENSG00000250829.2	RP11-11N5.1	-1.58675	-0.0335757	0.11257	0.114096	0.000119494	0.0448246	9.99153e-05	1	12	12
ENSG00000239388.4	ASB14	1.58661	0.0693513	0.1126	0.114127	2.96724e-05	0.0122865	0.0441882	1	13	13
ENSG00000106526.6	ACTR3C	-1.58585	-0.0154173	0.112774	0.114301	0.000507017	0.113991	1.28127e-10	3	14	14
ENSG00000099937.6	SERPIND1	1.58503	0.0246632	0.112959	0.114488	0.000235547	0.211744	1.49793e-19	6	59	59
ENSG00000175985.8	PLEKHD1	1.58444	0.141957	0.113093	0.114623	6.78937e-06	0.0502158	4.2864e-05	2	34	34
ENSG00000105393.11	BABAM1	1.58304	0.00267485	0.113413	0.114945	0.010425	0.0788306	2.33213e-07	8	44	44
ENSG00000269524.1	CTB-83J4.1	-1.58162	-0.00828316	0.113736	0.115269	0.00208248	0.166133	5.11383e-15	4	22	22
ENSG00000164828.13	SUN1	-1.58156	-0.0189232	0.11375	0.115284	0.00041955	0.0634087	3.19614e-06	1	10	10
ENSG00000171094.11	ALK	-1.58143	-0.0168627	0.11378	0.115314	0.000443024	0.0257254	0.00377579	1	12	12
ENSG00000230487.3	PSMG3-AS1	1.58121	0.0436995	0.11383	0.115364	6.88873e-05	0.0303762	0.00154411	2	24	24
ENSG00000213830.3	CFL1P5	-1.5809	-0.0142468	0.1139	0.115435	0.000704052	0.0154675	0.0248197	1	14	14
ENSG00000124535.11	WRNIP1	1.58024	0.00206036	0.114053	0.115588	0.0317046	0.116638	1.98876e-10	5	30	30
ENSG00000134905.12	CARS2	1.58021	0.0100385	0.114058	0.115594	0.00128971	0.228728	6.40516e-21	2	39	39
ENSG00000268225.1	CTD-2331H12.5	-1.58008	-0.00146037	0.114089	0.115625	0.0627542	0.128948	1.66163e-11	6	30	30
ENSG00000250950.1	RP11-33B1.3	-1.57942	-0.00206061	0.11424	0.115777	0.0301685	0.0174094	0.0176507	14	78	78
ENSG00000126067.7	PSMB2	-1.57837	-0.0043543	0.11448	0.116018	0.0080537	0.017439	0.0165613	3	23	23
ENSG00000106853.12	PTGR1	1.5783	0.00218072	0.114496	0.116034	0.0226469	0.146385	4.86182e-13	15	101	101
ENSG00000066056.9	TIE1	1.5779	0.00475372	0.114589	0.116129	0.00498495	0.110814	8.15215e-11	4	22	22
ENSG00000090263.11	MRPS33	-1.57749	-0.00660361	0.114684	0.116223	0.00304829	0.0474857	7.76202e-05	2	20	20
ENSG00000167641.6	PPP1R14A	1.57616	0.0164879	0.11499	0.116532	0.000459138	0.0162438	0.0213744	1	5	5
ENSG00000099785.6	2019-03-02	1.57526	0.00484167	0.115197	0.11674	0.00560843	0.364963	2.44129e-36	9	34	34
ENSG00000228409.1	CCT6P1	1.57495	0.00103081	0.115269	0.116812	0.0985506	0.203457	1.59282e-18	12	61	61
ENSG00000153233.8	PTPRR	-1.57463	-0.00538309	0.115342	0.116886	0.00537878	0.0146688	0.0273753	6	34	34
ENSG00000154978.8	VOPP1	-1.57445	-0.0609041	0.115383	0.116927	4.10967e-05	0.0588625	8.60546e-06	2	43	43
ENSG00000165699.9	TSC1	1.57312	0.0161549	0.11569	0.117236	0.000481208	0.118243	1.1729e-10	1	10	10
ENSG00000074201.4	CLNS1A	1.57256	0.0031599	0.115822	0.117369	0.0117956	0.0183655	0.0128577	13	84	84
ENSG00000267596.1	CCL15	1.5721	0.00521441	0.115926	0.117474	0.00455143	0.118207	1.40404e-10	2	11	11
ENSG00000147485.8	PXDNL	-1.57149	-0.0086231	0.116068	0.117616	0.00164007	0.110491	6.24525e-10	3	38	38
ENSG00000235117.2	RP11-229P13.20	1.56992	0.00934792	0.116433	0.117984	0.00157598	0.0560818	1.49586e-05	2	8	8
ENSG00000225373.4	WASH5P	-1.56912	-0.00615002	0.11662	0.118172	0.00378691	0.0509139	3.9448e-05	3	14	14
ENSG00000178187.3	ZNF454	-1.56882	-0.0260369	0.11669	0.118242	0.000189748	0.123584	1.70848e-11	1	15	15
ENSG00000250345.2	RP11-780M14.1	-1.56876	-0.00521902	0.116704	0.118256	0.00335052	0.19851	1.3174e-18	3	28	28
ENSG00000231437.3	RP11-88H9.2	1.56687	0.00570303	0.117144	0.118699	0.00402036	0.0291558	0.00151565	2	5	5
ENSG00000198384.7	TPTE2P3	1.56671	0.00456123	0.117183	0.118738	0.00662128	0.0551277	1.8004e-05	6	44	44
ENSG00000154269.10	ENPP3	1.56668	0.00438709	0.11719	0.118745	0.00853328	0.0951431	1.2501e-08	1	20	20
ENSG00000215217.2	C5orf49	-1.56642	-0.00633456	0.11725	0.118806	0.00303793	0.0170211	0.0176766	1	5	5
ENSG00000158163.10	DZIP1L	1.56624	0.00586292	0.117292	0.118848	0.0043916	0.0817613	1.24492e-07	5	29	29
ENSG00000181031.11	RPH3AL	1.56453	0.0127608	0.117692	0.119251	0.00081445	0.14504	6.45642e-13	6	17	17
ENSG00000205025.6	OR5G5P	1.56389	0.0989029	0.117844	0.119403	1.57076e-05	0.0542451	1.92738e-05	2	39	39
ENSG00000197479.4	PCDHB11	-1.56297	-0.0520933	0.118059	0.119619	4.86324e-05	0.0829033	9.58233e-08	3	19	19
ENSG00000151445.11	VIPAS39	1.56292	0.00809907	0.118071	0.119631	0.00203729	0.0226234	0.00623612	3	32	32
ENSG00000165555.5	NOXRED1	-1.56215	-0.0240828	0.118253	0.119814	0.000230193	0.0199787	0.0110352	3	8	8
ENSG00000267838.1	AC008746.12	-1.56172	-0.0128025	0.118355	0.119917	0.000912455	0.20645	4.9411e-19	2	19	19
ENSG00000166037.6	CEP57	-1.56114	-0.0490143	0.11849	0.120053	5.72814e-05	0.157908	5.28739e-14	1	42	42
ENSG00000203896.5	LIME1	1.56074	0.159908	0.118584	0.120148	5.03186e-06	0.105211	1.66763e-09	3	29	29
ENSG00000111886.9	GABRR2	-1.56034	-0.00440691	0.11868	0.120244	0.00672742	0.133419	6.58386e-12	1	9	9
ENSG00000123096.7	SSPN	1.56	0.00739396	0.11876	0.120325	0.00250666	0.0185978	0.0124756	1	6	6
ENSG00000125637.11	PSD4	-1.55741	-0.00472549	0.119373	0.120942	0.00518515	0.361455	3.40034e-36	6	29	29
ENSG00000266714.2	MYO15B	1.55707	0.00304094	0.119454	0.121023	0.0207072	0.139651	3.73684e-13	2	10	10
ENSG00000259539.1	CTD-2651B20.1	1.55666	0.00694102	0.119551	0.12112	0.00318829	0.108215	8.43474e-10	3	8	8
ENSG00000269983.1	RP11-497H16.9	-1.55562	-0.00275925	0.119799	0.12137	0.0144916	0.353983	1.10734e-34	2	10	10
ENSG00000100815.8	TRIP11	-1.55514	-0.00562274	0.119912	0.121484	0.00490239	0.0369616	0.000464154	6	42	42
ENSG00000149043.12	SYT8	1.55453	0.0131246	0.120058	0.121631	0.000716795	0.0235128	0.00569513	4	24	24
ENSG00000253428.1	CTB-43E15.2	-1.55391	-0.00707236	0.120207	0.12178	0.00276121	0.159607	1.97976e-14	8	36	36
ENSG00000105963.9	ADAP1	-1.55329	-0.00797316	0.120355	0.121929	0.00220674	0.0596374	5.81213e-06	6	48	48
ENSG00000113722.12	CDX1	-1.55277	-0.00669005	0.120478	0.122053	0.00298895	0.0459382	9.93839e-05	4	19	19
ENSG00000151704.11	KCNJ1	-1.55232	-0.0111513	0.120586	0.122162	0.0012998	0.0425239	0.000138212	5	48	48
ENSG00000066117.10	SMARCD1	-1.55213	-0.00460115	0.120631	0.122207	0.00701347	0.042457	0.000175778	3	17	17
ENSG00000167740.5	CYB5D2	-1.55211	-0.00597313	0.120635	0.122211	0.00377711	0.0455108	8.13271e-05	6	31	31
ENSG00000169330.4	KIAA1024	-1.55134	-0.0220954	0.12082	0.122397	0.000226823	0.0403714	0.000234755	1	11	11
ENSG00000155792.5	DEPTOR	1.551	0.0106847	0.120901	0.122478	0.00114107	0.135978	1.01102e-12	4	27	27
ENSG00000232559.2	GS1-124K5.12	-1.55092	-0.00385863	0.120922	0.122499	0.011882	0.188207	9.41705e-17	14	86	86
ENSG00000121454.4	LHX4	1.5507	0.00328877	0.120973	0.122552	0.010444	0.147653	4.56458e-13	11	79	79
ENSG00000143622.6	RIT1	1.55005	0.0173393	0.121129	0.122708	0.000443364	0.110369	2.86719e-10	6	31	31
ENSG00000129968.11	ABHD17A	1.54968	0.00359289	0.121217	0.122797	0.0101745	0.011855	0.04824	8	28	28
ENSG00000258568.1	RHOQP1	1.5486	0.0352431	0.121478	0.123059	0.000111585	0.0175628	0.0155587	2	25	25
ENSG00000054793.9	ATP9A	1.54776	0.0201906	0.121681	0.123263	0.000328774	0.148693	2.00542e-13	6	64	64
ENSG00000114544.11	SLC41A3	1.54764	0.00622717	0.121709	0.123292	0.00362021	0.36458	8.04895e-37	4	21	21
ENSG00000050393.7	MCUR1	-1.54762	-0.00183789	0.121714	0.123296	0.0353397	0.152597	2.23655e-14	9	50	50
ENSG00000176531.6	PHLDB3	1.54693	0.00992282	0.12188	0.123463	0.00146009	0.05549	1.76853e-05	1	18	18
ENSG00000258908.1	RP11-203M5.8	-1.54628	-0.00333661	0.122036	0.123621	0.0110567	0.0676992	1.75158e-06	2	11	11
ENSG00000232077.1	LINC01031	-1.54598	-0.00436939	0.12211	0.123695	0.00638864	0.0444581	0.000108942	1	4	4
ENSG00000127074.10	RGS13	-1.54573	-0.00915981	0.122169	0.123754	0.00145323	0.0359726	0.000420588	2	25	25
ENSG00000106125.14	FAM188B	-1.54573	-0.00122951	0.12217	0.123756	0.0810466	0.361707	7.49339e-36	3	34	34
ENSG00000267292.1	RP11-703I16.2	1.54529	0.0154111	0.122276	0.123862	0.000493448	0.0702444	8.55271e-07	3	75	75
ENSG00000180257.8	ZNF816	-1.54511	-0.209082	0.12232	0.123906	2.87564e-06	0.0788539	2.48409e-07	1	14	14
ENSG00000185303.11	SFTPA2	-1.54505	-0.00673678	0.122334	0.12392	0.00172097	0.0309698	0.00148853	3	24	24
ENSG00000213713.3	PIGCP1	1.54326	0.00268751	0.122767	0.124356	0.0163611	0.0795078	1.6459e-07	6	50	50
ENSG00000182919.10	C11orf54	-1.54129	-0.00581662	0.123247	0.124838	0.00401713	0.285398	2.8682e-28	2	13	13
ENSG00000133739.11	LRRCC1	-1.54049	-0.00165497	0.123441	0.125033	0.0514339	0.197374	2.20505e-18	6	25	25
ENSG00000178222.8	RNF212	-1.53955	-0.0178281	0.12367	0.125264	0.000305315	0.0979883	4.08412e-09	3	44	44
ENSG00000176024.12	ZNF613	-1.53914	-0.00314375	0.12377	0.125364	0.0128634	0.0392945	0.000303303	1	4	4
ENSG00000204947.4	ZNF425	-1.53877	-0.00411129	0.123861	0.125456	0.00746648	0.115219	2.26911e-10	5	22	22
ENSG00000164930.7	FZD6	-1.53836	-0.005721	0.123961	0.125556	0.00361895	0.012435	0.0448096	3	22	22
ENSG00000236611.1	AP000343.2	1.53824	0.132381	0.12399	0.125586	8.78833e-06	0.0611713	5.57863e-06	1	15	15
ENSG00000137275.9	RIPK1	1.53824	0.0124196	0.12399	0.125586	0.00082849	0.118828	5.31438e-11	1	14	14
ENSG00000006118.10	TMEM132A	-1.53799	-0.566358	0.12405	0.125646	3.56812e-07	0.0303409	0.00165395	1	12	12
ENSG00000089818.12	NECAP1	1.53611	0.00714726	0.124512	0.126111	0.00263395	0.0344292	0.000765184	3	15	15
ENSG00000166262.11	FAM227B	1.53604	0.00530632	0.124529	0.126128	0.00442531	0.0647077	3.11541e-06	4	30	30
ENSG00000103064.9	SLC7A6	-1.53575	-0.0679323	0.1246	0.126199	2.75133e-05	0.135831	3.81705e-12	1	12	12
ENSG00000119285.6	HEATR1	1.53406	0.00940776	0.125015	0.126617	0.00136574	0.0171859	0.0184016	10	63	63
ENSG00000184277.8	TM2D3	1.53385	0.00388581	0.125067	0.126669	0.00788628	0.0753448	4.75057e-07	12	53	53
ENSG00000165868.8	HSPA12A	-1.5338	-0.012137	0.125079	0.126681	0.000854912	0.0916597	1.94203e-08	3	32	32
ENSG00000204397.3	CARD16	1.5329	0.0162999	0.125301	0.126904	0.000585738	0.0830687	1.03743e-07	3	70	70
ENSG00000157578.9	LCA5L	1.53283	0.0217895	0.125317	0.12692	0.00025779	0.2902	3.63108e-27	2	36	36
ENSG00000151893.10	CACUL1	-1.53246	-0.233173	0.12541	0.127014	2.4761e-06	0.0790185	1.27878e-07	1	6	6
ENSG00000159840.11	ZYX	1.53221	0.0556007	0.12547	0.127074	3.97913e-05	0.0301917	0.0017149	1	5	5
ENSG00000128944.9	KNSTRN	-1.53111	-0.00120377	0.125742	0.127348	0.0729323	0.47065	2.39022e-51	6	19	19
ENSG00000254427.1	RP11-430H10.1	1.53085	0.00866202	0.125806	0.127412	0.00181318	0.109297	8.45539e-10	4	58	58
ENSG00000196355.2	AC021860.1	-1.5306	-0.00447138	0.125869	0.127476	0.00646893	0.274079	8.61037e-26	12	68	68
ENSG00000151729.6	SLC25A4	-1.53002	-0.00611876	0.126011	0.127618	0.00319232	0.0141022	0.0331362	6	20	20
ENSG00000072858.6	SIDT1	1.52891	0.00884269	0.126286	0.127895	0.00156783	0.0423025	0.000165437	3	26	26
ENSG00000180066.5	C10orf91	1.52863	0.00452082	0.126357	0.127966	0.00631801	0.0402571	0.000227855	4	30	30
ENSG00000172322.9	CLEC12A	1.5286	0.000975888	0.126365	0.127974	0.128139	0.513149	3.40571e-58	5	23	23
ENSG00000196284.9	SUPT3H	1.52845	0.00566538	0.1264	0.128009	0.00478271	0.0858998	6.91275e-08	8	81	81
ENSG00000247157.2	RP11-434C1.1	-1.52844	-0.0143811	0.126403	0.128012	0.000620591	0.561123	7.50061e-68	3	46	46
ENSG00000162365.7	CYP4A22	-1.52837	-0.00418089	0.126421	0.128031	0.00783602	0.0644745	2.31241e-06	4	37	37
ENSG00000108395.9	TRIM37	1.52781	0.00903921	0.12656	0.12817	0.00152348	0.15161	4.93874e-14	1	14	14
ENSG00000204652.5	RPS26P8	1.52704	0.00911176	0.126751	0.128363	0.00164649	0.0470655	7.30385e-05	2	33	33
ENSG00000128928.4	IVD	1.52662	0.00419246	0.126855	0.128467	0.00668379	0.284495	1.72851e-26	8	40	40
ENSG00000215440.7	NPEPL1	-1.52636	-0.00370771	0.126921	0.128533	0.00881966	0.106744	1.02249e-09	2	13	13
ENSG00000232104.2	RP11-509J21.1	-1.5258	-0.00890085	0.127059	0.128672	0.00213051	0.0170743	0.0183535	4	17	17
ENSG00000106153.12	CHCHD2	-1.52568	-0.00475613	0.127089	0.128702	0.00465572	0.0533474	2.39838e-05	6	64	64
ENSG00000185909.10	KLHDC8B	-1.52564	-0.0246296	0.1271	0.128713	0.000214388	0.047337	7.93911e-05	1	30	30
ENSG00000011523.9	CEP68	1.52503	0.00257511	0.127253	0.128867	0.0188533	0.113071	3.6786e-10	3	8	8
ENSG00000204577.7	LILRB3	-1.52467	-0.00277061	0.127341	0.128956	0.0155419	0.140155	1.61837e-12	12	48	48
ENSG00000270604.1	HCG17	-1.52416	-0.00294781	0.12747	0.129085	0.0139348	0.0794214	1.38724e-07	9	15	15
ENSG00000197943.5	PLCG2	1.5234	0.00867709	0.127659	0.129276	0.00147107	0.0216429	0.00788189	2	17	17
ENSG00000090316.11	MAEA	-1.52336	-0.00518668	0.127669	0.129286	0.0044158	0.301751	1.38853e-28	4	33	33
ENSG00000168936.6	TMEM129	-1.52329	-0.00592299	0.127687	0.129304	0.00334225	0.225612	2.45131e-20	6	49	49
ENSG00000116667.8	C1orf21	-1.52323	-0.00605177	0.1277	0.129317	0.00361294	0.0172325	0.017574	1	3	3
ENSG00000106688.7	SLC1A1	-1.52292	-0.0047776	0.127779	0.129396	0.0041683	0.216475	1.61785e-19	12	41	41
ENSG00000273045.1	C2ORF15	-1.52291	-0.104928	0.12778	0.129397	1.0341e-05	0.0140119	0.0324705	1	25	25
ENSG00000154945.6	ANKRD40	1.52255	0.00243234	0.127871	0.129488	0.0212705	0.15365	6.06706e-14	3	23	23
ENSG00000259017.1	RP11-561B11.6	-1.52209	-0.00164351	0.127986	0.129604	0.0512371	0.114005	1.55623e-10	5	18	18
ENSG00000026950.12	BTN3A1	-1.52189	-0.00231663	0.128037	0.129656	0.0223335	0.254483	2.70502e-23	8	33	33
ENSG00000256660.1	CLEC12B	1.52186	0.00133117	0.128043	0.129662	0.0680801	0.388138	1.35006e-39	7	42	42
ENSG00000226329.2	AC005682.6	-1.52184	-0.00875698	0.128049	0.129667	0.00154971	0.103392	2.71827e-09	2	18	18
ENSG00000108592.12	FTSJ3	-1.52115	-0.00697219	0.128223	0.129843	0.0026733	0.502491	1.02231e-56	5	49	49
ENSG00000108272.9	DHRS11	1.52039	0.00784776	0.128414	0.130034	0.00211339	0.118023	4.59791e-11	2	15	15
ENSG00000177483.7	RBM44	1.51946	0.0233138	0.128646	0.130268	0.000249231	0.396881	2.77374e-40	2	27	27
ENSG00000179978.10	RP11-1319K7.1	1.51923	0.00275073	0.128704	0.130326	0.0192631	0.197482	5.98132e-18	5	21	21
ENSG00000248540.2	RP11-247C2.2	-1.51905	-0.0199876	0.12875	0.130373	0.000323885	0.128969	1.67767e-11	4	17	17
ENSG00000213799.6	ZNF845	-1.5185	-0.00365308	0.128888	0.130511	0.00887674	0.0150299	0.025301	14	55	55
ENSG00000129422.9	MTUS1	-1.51814	-0.00630178	0.128978	0.130602	0.00299406	0.115661	1.2941e-10	12	68	68
ENSG00000132204.9	LINC00470	-1.51782	-0.0309016	0.12906	0.130684	0.00012695	0.0449248	0.000110657	2	11	11
ENSG00000173209.18	AHSA2	1.51734	0.00510019	0.12918	0.130805	0.00498257	0.365609	1.76256e-36	5	27	27
ENSG00000271109.1	CTC-523E23.11	-1.51695	-0.00659039	0.129279	0.130904	0.0025613	0.0954704	1.02751e-08	4	27	27
ENSG00000107736.15	CDH23	1.51643	0.0221309	0.12941	0.131036	0.000293334	0.101102	2.66463e-09	1	19	19
ENSG00000116199.7	FAM20B	-1.5163	-0.00695734	0.129445	0.131071	0.00222096	0.123177	4.73277e-11	3	38	38
ENSG00000134375.6	TIMM17A	-1.51627	-0.00771318	0.12945	0.131076	0.00221394	0.0195531	0.0116247	1	5	5
ENSG00000174945.9	AMZ1	-1.5141	-0.000586352	0.13	0.131629	0.266123	0.512807	2.9828e-58	1	10	10
ENSG00000160226.11	C21orf2	1.51404	0.00157045	0.130015	0.131644	0.0429817	0.513237	1.40475e-58	12	55	55
ENSG00000273148.1	RP5-1068E13.7	-1.51402	-0.0749307	0.13002	0.131649	2.18497e-05	0.0890188	2.70209e-08	1	4	4
ENSG00000105865.6	DUS4L	1.51385	0.00240308	0.130063	0.131693	0.0159263	0.0286902	0.00216717	10	31	31
ENSG00000175567.4	UCP2	-1.5138	-0.00333717	0.130078	0.131707	0.0111814	0.152546	1.21781e-13	2	7	7
ENSG00000100302.6	RASD2	-1.51377	-0.0363152	0.130083	0.131713	8.38956e-05	0.16238	1.43267e-14	2	37	37
ENSG00000092068.14	SLC7A8	1.51375	65.4492	0.13009	0.13172	2.95196e-11	0.0477441	5.9417e-05	1	19	19
ENSG00000232328.1	AC011286.1	1.51304	0.00404303	0.130271	0.131901	0.0106155	0.0806533	1.87742e-07	6	30	30
ENSG00000063046.13	EIF4B	1.51091	0.00305165	0.130812	0.132446	0.0125582	0.111369	1.3327e-10	4	17	17
ENSG00000104325.2	DECR1	-1.51048	-0.0251285	0.130921	0.132555	0.000194124	0.0132302	0.0385588	3	54	54
ENSG00000158825.5	CDA	1.51029	0.00267569	0.130971	0.132605	0.0168522	0.0307427	0.00146151	3	3	3
ENSG00000167081.12	PBX3	-1.50892	-0.0233389	0.13132	0.132957	0.000217552	0.0995902	3.78522e-09	1	15	15
ENSG00000269641.1	CTB-167G5.6	-1.5087	-0.010573	0.131374	0.133011	0.00110982	0.0360221	0.00059189	3	12	12
ENSG00000228784.3	LINC00954	1.50841	0.0395167	0.13145	0.133087	7.66683e-05	0.0218244	0.0077204	1	13	13
ENSG00000235173.2	FAM203A	1.50734	0.0147242	0.131724	0.133363	0.000530234	0.0324973	0.0011411	3	19	19
ENSG00000133424.16	LARGE	1.50725	0.0272986	0.131748	0.133386	0.00014835	0.077107	2.18945e-07	2	12	12
ENSG00000164144.10	ARFIP1	-1.50653	-0.00683671	0.13193	0.13357	0.0026946	0.263796	1.41842e-24	4	47	47
ENSG00000149929.11	HIRIP3	-1.5063	-0.110712	0.13199	0.13363	9.62345e-06	0.0231773	0.00568711	1	12	12
ENSG00000166881.5	TMEM194A	1.50595	0.00153524	0.132081	0.133722	0.0454665	0.0536098	1.99202e-05	10	37	37
ENSG00000141510.11	TP53	1.50521	0.00355531	0.13227	0.133912	0.00984896	0.0255124	0.00339211	9	30	30
ENSG00000256937.1	RP11-436I9.5	-1.5049	-0.00705407	0.13235	0.133992	0.00220502	0.108562	7.12726e-10	1	14	14
ENSG00000128989.6	ARPP19	1.50471	0.0116284	0.132398	0.134041	0.000814724	0.069763	1.0048e-06	2	22	22
ENSG00000135333.9	EPHA7	1.50454	0.0157025	0.132444	0.134086	0.000468421	0.174071	1.87315e-15	3	34	34
ENSG00000135477.7	KRT121P	1.50328	0.0144161	0.132766	0.134411	0.000660283	0.0409724	0.000237666	4	28	28
ENSG00000198624.8	CCDC69	1.50289	0.00291322	0.132867	0.134512	0.0136039	0.0547688	1.56308e-05	3	13	13
ENSG00000140470.9	ADAMTS17	-1.50081	-0.00392072	0.133405	0.135053	0.00758228	0.0423896	0.000179741	6	43	43
ENSG00000184227.3	ACOT1	1.50045	0.0056576	0.133499	0.135147	0.00698843	0.214961	2.17539e-19	17	99	99
ENSG00000130612.10	CYP2G1P	1.49946	0.00560804	0.133755	0.135405	0.00389852	0.265736	1.43076e-24	5	22	22
ENSG00000242247.6	ARFGAP3	1.49928	0.0116859	0.1338	0.13545	0.000809264	0.127604	1.92705e-11	1	25	25
ENSG00000183317.12	EPHA10	-1.4987	-0.00872948	0.133951	0.135601	0.00136847	0.0350707	0.000654975	2	28	28
ENSG00000205959.3	RP11-689P11.2	1.49827	0.0500531	0.134063	0.135714	3.21092e-05	0.31275	5.53228e-30	2	32	32
ENSG00000183111.7	ARHGEF37	1.49679	0.0262657	0.134447	0.1361	0.000149621	0.0872121	5.29868e-08	2	14	14
ENSG00000079257.3	LXN	1.49629	0.00581519	0.134578	0.136232	0.00333672	0.0576581	1.12375e-05	8	67	67
ENSG00000167850.3	CD300C	1.49616	0.00239571	0.134613	0.136267	0.023679	0.132744	8.54843e-12	11	37	37
ENSG00000260459.2	FTLP14	-1.49602	-0.00145869	0.134649	0.136304	0.0537801	0.130181	5.3732e-12	6	40	40
ENSG00000148297.11	MED22	-1.49458	-0.0248997	0.135025	0.136681	0.000171683	0.0511655	3.25731e-05	2	9	9
ENSG00000270689.1	RP11-712B9.4	1.493	0.0122863	0.135438	0.137096	0.00112135	0.0147913	0.0286853	2	5	5
ENSG00000105793.11	GTPBP10	-1.49187	-0.00135948	0.135734	0.137394	0.0626116	0.196242	8.40635e-18	6	53	53
ENSG00000176124.7	DLEU1	-1.49165	-0.012434	0.13579	0.13745	0.000827799	0.0407572	0.000238055	1	34	34
ENSG00000108702.3	CCL1	1.49101	0.0129453	0.13596	0.137621	0.000632157	0.0396399	0.000228076	1	6	6
ENSG00000165661.11	QSOX2	-1.48999	-0.0032864	0.136227	0.13789	0.0119717	0.0379268	0.000401436	5	24	24
ENSG00000102554.9	KLF5	1.4898	0.0146554	0.136276	0.137939	0.000531059	0.0231357	0.00598513	2	6	6
ENSG00000180672.4	AC007362.1	-1.4888	-0.21083	0.13654	0.138204	2.63171e-06	0.166095	5.81425e-15	1	12	12
ENSG00000113658.12	SMAD5	1.48812	0.0106408	0.13672	0.138385	0.00106343	0.0897525	2.88835e-08	1	44	44
ENSG00000204161.9	C10orf128	-1.48765	-0.0156252	0.136842	0.138508	0.000424161	0.0614863	4.81322e-06	3	39	39
ENSG00000162882.10	HAAO	-1.48688	-0.00655369	0.137046	0.138713	0.00295568	0.0637365	3.88804e-06	6	23	23
ENSG00000171303.5	KCNK3	-1.48664	-0.00689236	0.13711	0.138777	0.00259793	0.0225472	0.00659118	1	20	20
ENSG00000063241.3	ISOC2	-1.48592	-0.00430095	0.137301	0.138969	0.00731941	0.0412795	0.000229818	11	41	41
ENSG00000235408.2	SNORA71B	-1.48585	-0.0412737	0.13732	0.138988	7.35211e-05	0.0238599	0.00513047	1	25	25
ENSG00000163521.11	GLB1L	1.48555	0.00134411	0.137399	0.139067	0.069033	0.292909	1.08734e-27	7	30	30
ENSG00000229912.1	AC128709.4	-1.48543	-0.00378036	0.137429	0.139098	0.00555405	0.0271818	0.00271065	2	16	16
ENSG00000112306.7	RPS12	1.48532	0.00834313	0.13746	0.139129	0.00187642	0.0125174	0.0439433	1	8	8
ENSG00000184319.11	AC002055.4	1.48508	0.00654511	0.137523	0.139192	0.00292446	0.109589	3.6236e-10	3	9	9
ENSG00000109047.7	RCVRN	-1.48272	-0.00248596	0.138149	0.139821	0.0186841	0.244831	2.81655e-22	2	21	21
ENSG00000267414.1	RP11-456K23.1	1.48257	0.00784399	0.13819	0.139862	0.00184847	0.0146065	0.0276647	1	4	4
ENSG00000221923.4	ZNF880	-1.48238	-0.00768432	0.138238	0.139911	0.00203835	0.318981	2.92855e-31	4	27	27
ENSG00000270228.1	RP11-453E17.3	1.48148	0.0151214	0.13848	0.140154	0.000440659	0.0839267	8.25768e-08	1	14	14
ENSG00000198589.6	LRBA	-1.48136	-0.0240968	0.13851	0.140184	0.000198034	0.0163538	0.0214009	1	12	12
ENSG00000033050.3	ABCF2	-1.48122	-0.00853011	0.138548	0.140222	0.00146268	0.0979671	6.28413e-09	3	22	22
ENSG00000152104.7	PTPN14	-1.48102	-0.0171581	0.1386	0.140275	0.000526855	0.0493336	4.1246e-05	3	21	21
ENSG00000125630.11	POLR1B	-1.48076	-0.0409494	0.13867	0.140345	7.27888e-05	0.333338	3.27715e-32	1	14	14
ENSG00000128604.14	IRF5	-1.48063	-0.00593502	0.138705	0.14038	0.00314551	0.124214	8.87223e-12	2	6	6
ENSG00000125375.10	ATP5S	-1.48054	-0.0301335	0.13873	0.140405	0.000133725	0.031493	0.00111725	1	3	3
ENSG00000131055.4	COX4I2	1.4799	0.0718461	0.1389	0.140576	1.99618e-05	0.07246	6.85906e-07	1	17	17
ENSG00000138468.11	SENP7	1.47988	0.0149414	0.138905	0.140581	0.000559621	0.120469	7.74376e-11	2	21	21
ENSG00000143442.17	POGZ	1.47962	0.056522	0.138974	0.14065	4.17966e-05	0.0370255	0.000407649	2	25	25
ENSG00000115687.9	PASK	-1.47935	-0.00762024	0.139046	0.140723	0.0019399	0.0540536	1.83827e-05	7	41	41
ENSG00000095777.10	MYO3A	-1.47919	-0.0107839	0.13909	0.140767	0.00107528	0.0428281	0.000159432	3	32	32
ENSG00000170122.4	FOXD4	-1.478	-0.0182328	0.139409	0.141087	0.000339409	0.104726	1.68231e-09	5	38	38
ENSG00000129354.7	AP1M2	1.47692	0.00203159	0.139697	0.141377	0.0318985	0.0364958	0.000547586	13	48	48
ENSG00000184898.6	RBM43	-1.47639	-0.0163353	0.139839	0.14152	0.000477099	0.0936252	1.29672e-08	2	20	20
ENSG00000169919.12	GUSB	-1.47555	-0.0225146	0.140064	0.141746	0.00043626	0.0593194	6.96928e-06	3	18	18
ENSG00000204128.5	C2orf72	-1.47508	-0.00415212	0.14019	0.141872	0.00633923	0.0581794	5.11879e-06	1	2	2
ENSG00000161243.4	FBXO27	1.47481	0.00611501	0.140262	0.141945	0.00317483	0.0920527	1.55348e-08	3	6	6
ENSG00000158457.4	TSPAN33	1.47481	0.00509839	0.140265	0.141947	0.00518692	0.0422313	0.000182205	7	33	33
ENSG00000227533.1	SLC2A1-AS1	1.4734	0.00773377	0.140644	0.142329	0.00174281	0.242283	2.03076e-22	2	14	14
ENSG00000176998.3	HCG4	-1.47214	-0.00276961	0.140984	0.142671	0.0182442	0.446385	2.60635e-47	27	78	78
ENSG00000115604.6	IL18R1	-1.47128	-0.00518661	0.141215	0.142902	0.00489044	0.182432	2.26221e-16	10	123	123
ENSG00000163875.11	MEAF6	1.47058	0.014811	0.141406	0.143094	0.00052537	0.0226408	0.00658638	3	33	33
ENSG00000234009.1	RPL5P34	-1.47021	-0.00531735	0.141505	0.143194	0.00457433	0.0143985	0.0315152	2	27	27
ENSG00000232457.3	SLC16A6P1	1.47016	0.0388574	0.141519	0.143207	0.000116747	0.183887	2.63555e-17	2	6	6
ENSG00000168291.8	PDHB	1.46984	0.0119257	0.141606	0.143295	0.00079304	0.0629602	4.26417e-06	3	51	51
ENSG00000171497.4	PPID	1.46967	0.267741	0.14165	0.143339	1.77042e-06	0.0168982	0.0182706	1	4	4
ENSG00000156381.4	ANKRD9	-1.46902	-0.00898601	0.141827	0.143517	0.00111133	0.0244541	0.00475966	6	33	33
ENSG00000073350.9	LLGL2	1.46676	2.2223	0.14244	0.144133	2.52534e-08	0.0118363	0.0498914	1	9	9
ENSG00000166035.6	LIPC	-1.46642	-0.00176695	0.142535	0.144229	0.0458849	0.121107	7.51631e-11	4	41	41
ENSG00000161813.16	LARP4	1.46631	0.00343194	0.142564	0.144258	0.00907286	0.0603155	7.14356e-06	3	35	35
ENSG00000072756.12	TRNT1	-1.46591	-0.0114408	0.142673	0.144368	0.00102907	0.0770095	1.67123e-07	2	8	8
ENSG00000177359.13	RP11-551L14.1	-1.46588	-0.00338289	0.142681	0.144376	0.00982439	0.0821732	9.77138e-08	9	44	44
ENSG00000197070.9	ARRDC1	-1.46562	-0.00619975	0.142753	0.144448	0.0034476	0.191558	2.52333e-17	6	32	32
ENSG00000197363.5	ZNF517	-1.46527	-0.01627	0.142848	0.144543	0.000451443	0.0525923	2.30413e-05	2	18	18
ENSG00000115339.9	GALNT3	-1.4642	-0.00843636	0.14314	0.144837	0.00146347	0.0462003	8.81901e-05	1	31	31
ENSG00000169688.10	MT1B	1.46387	0.0121293	0.14323	0.144927	0.000704451	0.106267	6.07898e-10	1	5	5
ENSG00000100167.15	SEPT3	1.46279	0.00399455	0.143526	0.145224	0.00724843	0.0850416	5.243e-08	7	39	39
ENSG00000064313.7	TAF2	-1.46223	-0.0261506	0.143678	0.145378	0.00019694	0.0528763	2.86286e-05	2	7	7
ENSG00000241839.5	PLEKHO2	1.46208	0.00619269	0.143721	0.14542	0.00322785	0.0267826	0.00313615	4	8	8
ENSG00000180398.7	MCFD2	-1.45999	-0.0111135	0.144292	0.145994	0.000845467	0.176062	1.15578e-15	4	39	39
ENSG00000196405.8	EVL	-1.45968	-0.00157693	0.144378	0.146081	0.0463873	0.112664	2.46871e-10	3	16	16
ENSG00000205281.6	GOLGA6L10	-1.45959	-0.00235657	0.144403	0.146105	0.0211776	0.0953528	8.55257e-09	7	42	42
ENSG00000116353.11	MECR	-1.4586	-0.0037742	0.144676	0.14638	0.00728914	0.093516	1.70424e-08	9	54	54
ENSG00000070031.3	SCT	-1.45835	-0.00305935	0.144744	0.146448	0.0116736	0.023284	0.00563969	12	53	53
ENSG00000223559.1	RP11-700P18.1	-1.458	-0.0184733	0.14484	0.146545	0.000330139	0.0165697	0.0190938	1	6	6
ENSG00000104043.10	ATP8B4	1.45789	0.433212	0.14487	0.146575	6.52858e-07	0.101168	3.3511e-09	1	22	22
ENSG00000165392.5	WRN	-1.45709	-0.0161507	0.145091	0.146797	0.000446326	0.13105	1.0774e-11	2	14	14
ENSG00000057608.12	GDI2	-1.45691	-0.00290661	0.145141	0.146847	0.0112318	0.140851	1.3208e-12	4	24	24
ENSG00000033178.8	UBA6	-1.4564	-0.00868205	0.145281	0.146988	0.00172047	0.058894	7.98216e-06	4	40	40
ENSG00000149115.9	TNKS1BP1	-1.45559	-0.00267392	0.145507	0.147215	0.0176558	0.0811728	1.11737e-07	5	17	17
ENSG00000229212.3	RP11-561C5.4	1.45546	0.00277854	0.145543	0.147251	0.0149607	0.380444	2.40035e-38	7	53	53
ENSG00000221821.2	C6orf226	-1.45487	-0.00189365	0.145704	0.147413	0.0268369	0.0825155	1.2158e-07	3	9	9
ENSG00000239246.2	RP11-464D20.2	-1.45456	-0.0128386	0.14579	0.147499	0.000603251	0.0356832	0.000561092	1	9	9
ENSG00000183741.7	CBX6	1.45443	0.00716444	0.145827	0.147536	0.00193108	0.0940151	1.18602e-08	3	26	26
ENSG00000137720.3	C11orf1	-1.45177	-0.00362391	0.146565	0.148278	0.00829518	0.0147374	0.0290703	3	11	11
ENSG00000143753.8	DEGS1	-1.45129	-0.00920681	0.1467	0.148414	0.00144755	0.0672866	1.66846e-06	1	12	12
ENSG00000167613.11	LAIR1	-1.45128	-0.00162701	0.146702	0.148416	0.0369941	0.0312871	0.00132473	19	92	92
ENSG00000079150.13	FKBP7	1.4508	0.0461597	0.146834	0.148549	5.28866e-05	0.136749	2.4333e-12	2	15	15
ENSG00000168032.4	ENTPD3	1.45066	0.00661137	0.146874	0.148588	0.00415093	0.0129629	0.0406229	7	56	56
ENSG00000120942.9	UBIAD1	-1.44924	-0.00604129	0.147271	0.148988	0.00295083	0.0145521	0.0284952	7	35	35
ENSG00000260776.1	RP11-114H24.2	1.44898	0.0159619	0.147345	0.149061	0.000580725	0.360383	2.08208e-35	3	15	15
ENSG00000103942.8	HOMER2	-1.4486	-0.00534467	0.14745	0.149167	0.00412471	0.0209212	0.00827411	4	21	21
ENSG00000157833.8	GAREML	-1.4484	-0.00303122	0.147506	0.149224	0.012082	0.081957	1.47103e-07	7	26	26
ENSG00000172992.7	DCAKD	1.44442	0.00116572	0.148621	0.150343	0.0802965	0.234369	9.13881e-22	6	31	31
ENSG00000221890.2	NPTXR	-1.44436	-0.00742285	0.148638	0.150361	0.00179078	0.0290532	0.00188399	4	26	26
ENSG00000213979.3	RPL7AP14	1.44414	0.0237097	0.1487	0.150423	0.00019779	0.0292109	0.00195397	1	20	20
ENSG00000223704.1	RP1-90L6.2	-1.44393	-0.00441837	0.148758	0.150481	0.00527729	0.222761	5.22874e-20	6	42	42
ENSG00000136861.13	CDK5RAP2	-1.44245	-0.0138792	0.149174	0.150899	0.000541811	0.0253209	0.0038184	3	37	37
ENSG00000107331.12	ABCA2	1.44234	0.0243145	0.149205	0.15093	0.000200726	0.0177223	0.0158689	2	12	12
ENSG00000003393.10	ALS2	1.44233	0.00630411	0.149211	0.150936	0.00274557	0.0980522	6.45352e-09	4	30	30
ENSG00000196968.6	FUT11	-1.44195	-0.022023	0.149315	0.151041	0.000266395	0.085652	7.25925e-08	2	21	21
ENSG00000164096.10	C4orf3	1.44193	0.00983731	0.149323	0.151048	0.00151603	0.0153556	0.0253856	4	29	29
ENSG00000156261.8	CCT8	-1.4419	-0.0017665	0.14933	0.151056	0.0314716	0.15281	1.45846e-13	6	31	31
ENSG00000234949.2	AC104667.3	1.44084	0.0044876	0.149631	0.151358	0.00504256	0.0565274	1.33795e-05	4	34	34
ENSG00000162601.5	MYSM1	1.44053	0.00248659	0.149718	0.151446	0.0170002	0.0372507	0.000450127	4	31	31
ENSG00000110104.7	CCDC86	-1.43957	-0.0767825	0.14999	0.151719	1.70593e-05	0.0209041	0.00901969	1	19	19
ENSG00000230939.1	RP11-314C16.1	1.43923	0.00459228	0.150084	0.151813	0.00516039	0.131946	1.00506e-11	5	118	118
ENSG00000235374.1	SSR4P1	1.43897	0.0109343	0.15016	0.151889	0.000951137	0.019168	0.0113635	1	2	2
ENSG00000271361.1	HTATSF1P2	-1.4387	-0.00184397	0.150237	0.151967	0.0299165	0.370442	5.77406e-37	10	68	68
ENSG00000188707.4	ZBED6CL	-1.43786	-0.00529458	0.150475	0.152206	0.00389541	0.114653	1.88079e-10	2	16	16
ENSG00000179698.9	KIAA1875	-1.43778	-0.0759514	0.150496	0.152227	1.90011e-05	0.165076	8.41226e-15	2	20	20
ENSG00000178386.8	ZNF223	-1.43764	-0.00463728	0.150536	0.152267	0.00590285	0.279857	2.43847e-26	9	41	41
ENSG00000165794.5	SLC39A2	-1.43762	-0.00544575	0.150542	0.152273	0.00411068	0.0157002	0.0243057	4	20	20
ENSG00000184840.7	TMED9	1.43739	0.00928545	0.150608	0.152339	0.00116963	0.0854432	6.09574e-08	6	30	30
ENSG00000182307.8	C8orf33	-1.43718	-0.0140794	0.150667	0.152399	0.000532668	0.120571	8.51019e-11	2	16	16
ENSG00000127415.8	IDUA	-1.43687	-0.010609	0.150754	0.152486	0.00118294	0.149053	2.06373e-13	6	58	58
ENSG00000177106.10	EPS8L2	1.43682	0.0223712	0.15077	0.152502	0.00022549	0.0177907	0.0157142	1	7	7
ENSG00000258292.1	RP11-536G4.1	1.43653	0.00252501	0.150853	0.152585	0.0183729	0.246883	2.23514e-22	8	49	49
ENSG00000110888.13	CAPRIN2	-1.43652	-0.00453803	0.150853	0.152586	0.00476685	0.0926191	1.8899e-08	8	59	59
ENSG00000251584.1	RP11-440I14.3	1.43565	0.00425919	0.151103	0.152836	0.00590605	0.136734	1.77539e-12	6	47	47
ENSG00000187726.4	DNAJB13	-1.43509	-0.00732041	0.151262	0.152996	0.00216511	0.0772731	2.43976e-07	2	10	10
ENSG00000108823.11	SGCA	-1.43493	-0.00129767	0.151308	0.153043	0.0590155	0.372955	1.78534e-37	7	39	39
ENSG00000168427.7	KLHL30	1.43471	0.00564216	0.151369	0.153104	0.00283928	0.0981015	5.99568e-09	2	37	37
ENSG00000116288.8	PARK7	-1.43464	-0.44895	0.15139	0.153125	5.0822e-07	0.111835	3.14881e-10	1	8	8
ENSG00000267313.2	RP11-142I20.1	1.4346	0.161651	0.1514	0.153135	4.45432e-06	0.045275	0.000106036	1	14	14
ENSG00000218313.1	RP11-393I2.2	1.43449	0.00411939	0.151434	0.153169	0.0064882	0.0193848	0.0116047	7	43	43
ENSG00000267757.1	AC006132.1	1.4341	0.00367213	0.151544	0.15328	0.00765289	0.0498665	4.67872e-05	7	42	42
ENSG00000133433.6	GSTT2B	1.434	0.00172471	0.151572	0.153308	0.0377758	0.51668	2.29229e-59	9	39	39
ENSG00000144747.10	TMF1	-1.43394	-0.00879251	0.15159	0.153326	0.0012541	0.0333155	0.000881894	1	16	16
ENSG00000089847.8	ANKRD24	1.43387	0.00860902	0.151609	0.153344	0.00145157	0.134467	5.88437e-12	2	20	20
ENSG00000127399.10	LRRC61	1.43385	0.0029884	0.151615	0.153351	0.0121001	0.311172	2.28248e-29	3	26	26
ENSG00000113269.9	RNF130	1.43324	1.09318	0.15179	0.153527	8.97405e-08	0.0359	0.000596177	1	18	18
ENSG00000166592.7	RRAD	1.43317	0.0101626	0.15181	0.153547	0.000923214	0.0242707	0.00498291	1	4	4
ENSG00000132824.9	SERINC3	1.43219	0.00284945	0.15209	0.153828	0.0114932	0.0202572	0.00685328	1	9	9
ENSG00000160953.10	MUM1	-1.43138	-0.00474621	0.15232	0.154059	0.00488067	0.0701898	1.06881e-06	7	29	29
ENSG00000139211.5	AMIGO2	1.43079	0.0376667	0.15249	0.15423	7.11751e-05	0.0233281	0.00528887	1	8	8
ENSG00000215018.5	COL28A1	1.43037	0.0041417	0.152612	0.154352	0.00656585	0.262987	2.30417e-24	4	34	34
ENSG00000103653.12	CSK	1.43033	0.0131047	0.152623	0.154364	0.000678714	0.0322262	0.00117147	3	15	15
ENSG00000179750.11	APOBEC3B	-1.42992	-0.00200267	0.15274	0.154481	0.026632	0.172117	2.01055e-15	1	2	2
ENSG00000126542.10	PTPN20CP	1.42987	0.00408839	0.152755	0.154496	0.00720534	0.0126995	0.040439	6	19	19
ENSG00000154767.10	XPC	1.42947	0.0031748	0.152869	0.15461	0.0103339	0.0356411	0.000590832	13	37	37
ENSG00000204256.8	BRD2	-1.4291	-0.00374888	0.152976	0.154718	0.00706904	0.0152322	0.0250853	12	20	20
ENSG00000168116.9	KIAA1586	1.42808	0.0129633	0.15327	0.155013	0.000693356	0.111706	3.42235e-10	1	14	14
ENSG00000174529.6	TMEM81	-1.42796	-0.00442821	0.153304	0.155048	0.0057511	0.0374349	0.000422941	3	20	20
ENSG00000172554.7	SNTG2	-1.42794	-0.00618102	0.15331	0.155053	0.00287761	0.0871935	3.39131e-08	1	28	28
ENSG00000100365.10	NCF4	1.42791	0.0376822	0.153317	0.15506	7.80438e-05	0.0120601	0.0479695	2	15	15
ENSG00000166743.5	ACSM1	1.42735	0.0101755	0.153479	0.155223	0.000906545	0.271382	3.20207e-25	3	40	40
ENSG00000048544.5	MRPS10	-1.42595	-0.00666761	0.153882	0.155627	0.00281909	0.416692	2.70467e-43	4	53	53
ENSG00000234409.4	AC006547.14	-1.42558	-0.0221487	0.15399	0.155736	0.000263211	0.0658439	2.23537e-06	1	8	8
ENSG00000104388.10	RAB2A	-1.42474	-0.0110326	0.154232	0.155979	0.000917167	0.148369	2.02859e-13	6	41	41
ENSG00000171051.4	FPR1	1.42389	0.00849461	0.154477	0.156226	0.00146697	0.0777742	2.80043e-07	5	16	16
ENSG00000215452.3	ZNF663P	1.42309	0.0059751	0.154709	0.156458	0.003211	0.125734	2.4331e-11	9	54	54
ENSG00000270714.1	MINOS1P2	-1.42303	-0.00527713	0.154728	0.156477	0.00402621	0.145225	2.02142e-13	3	16	16
ENSG00000226822.1	RP11-356N1.2	1.42266	0.00533886	0.154833	0.156583	0.00362417	0.244856	2.01033e-22	3	46	46
ENSG00000049249.4	TNFRSF9	1.42263	0.0788747	0.154842	0.156592	1.72341e-05	0.0463292	8.43768e-05	2	21	21
ENSG00000148482.7	SLC39A12	1.42161	0.0206779	0.15514	0.156891	0.000246987	0.185512	1.67503e-16	1	28	28
ENSG00000183309.7	ZNF623	-1.42019	-0.010672	0.155554	0.157307	0.000733541	0.0891375	2.73005e-08	2	9	9
ENSG00000144214.5	LYG1	1.42008	0.0141225	0.155583	0.157336	0.000410592	0.126877	2.42716e-11	2	39	39
ENSG00000158483.11	FAM86C1	-1.41985	-0.0277509	0.15565	0.157403	0.000142478	0.244263	2.12215e-22	1	20	20
ENSG00000176953.6	NFATC2IP	-1.41972	-0.0499507	0.15569	0.157444	3.88298e-05	0.0393318	0.000302924	1	14	14
ENSG00000078674.13	PCM1	1.4197	0.0258768	0.155695	0.157449	0.000129276	0.138077	8.22613e-13	3	35	35
ENSG00000106638.11	TBL2	-1.41867	-0.00135594	0.155996	0.157751	0.0684282	0.088015	2.48237e-08	4	15	15
ENSG00000101216.6	GMEB2	-1.41834	-0.0166256	0.156091	0.157847	0.000464773	0.0854755	6.13702e-08	2	25	25
ENSG00000189046.6	ALKBH2	1.41754	0.00899216	0.156326	0.158082	0.0015558	0.0539465	1.7428e-05	5	37	37
ENSG00000112303.9	VNN2	-1.4173	-0.00455831	0.156395	0.158151	0.00498942	0.126162	2.48585e-11	3	25	25
ENSG00000120324.4	PCDHB10	-1.41708	-0.00610987	0.156461	0.158218	0.00319284	0.0405356	0.000184295	4	38	38
ENSG00000197498.8	RPF2	-1.4166	-0.00570258	0.1566	0.158358	0.003135	0.120308	6.342e-11	1	19	19
ENSG00000162614.14	NEXN	-1.41659	-0.00418871	0.156602	0.158359	0.00640279	0.0444918	0.000119941	7	67	67
ENSG00000072736.14	NFATC3	-1.41593	-0.00397929	0.156797	0.158555	0.00700269	0.130109	1.39358e-11	3	8	8
ENSG00000173898.7	SPTBN2	1.41534	0.0203301	0.15697	0.158729	0.000246706	0.103118	1.51667e-09	1	21	21
ENSG00000177757.1	FAM87B	-1.41517	-0.0330132	0.15702	0.158779	9.07112e-05	0.0476031	7.53795e-05	1	6	6
ENSG00000164764.10	SBSPON	-1.41485	-0.00577022	0.157112	0.158871	0.00326139	0.117419	1.4618e-10	5	33	33
ENSG00000179833.4	SERTAD2	-1.41348	-0.0033969	0.157513	0.159275	0.00922983	0.0228081	0.00522632	8	52	52
ENSG00000225783.2	MIAT	1.413	0.054564	0.157656	0.159418	3.60966e-05	0.15638	4.02362e-14	2	9	9
ENSG00000118579.7	MED28	-1.4128	-0.0114325	0.157715	0.159477	0.000763269	0.151316	1.54992e-13	3	35	35
ENSG00000137486.12	ARRB1	-1.41195	-0.00570209	0.157965	0.159728	0.00391432	0.0580728	9.06395e-06	4	14	14
ENSG00000205898.3	RP11-3B12.4	-1.41186	-0.0105688	0.15799	0.159753	0.00100129	0.0308309	0.00149902	1	65	65
ENSG00000150201.10	FXYD4	1.41185	0.00721666	0.157994	0.159757	0.0021201	0.0367869	0.000471361	4	28	28
ENSG00000182218.5	HHIPL1	-1.41169	-0.0893018	0.15804	0.159804	1.2986e-05	0.0850379	6.75777e-08	1	12	12
ENSG00000272102.1	RP3-355L5.5	1.41132	0.0347812	0.15815	0.159914	8.79827e-05	0.0175282	0.0164101	1	6	6
ENSG00000243477.1	NAT6	-1.41051	-0.0800231	0.15839	0.160155	1.60987e-05	0.0769712	3.28496e-07	1	22	22
ENSG00000160072.15	ATAD3B	-1.40995	-0.00591695	0.158555	0.160321	0.00349808	0.330729	7.62732e-35	6	55	55
ENSG00000127129.5	EDN2	-1.40993	-0.00713529	0.15856	0.160326	0.00244038	0.0218066	0.00696275	1	16	16
ENSG00000256128.1	LINC00944	-1.40985	-0.00423735	0.158585	0.160351	0.00593793	0.0681773	7.95044e-07	9	39	39
ENSG00000014914.15	MTMR11	-1.40912	-0.00215484	0.1588	0.160567	0.0247729	0.0553503	1.4495e-05	1	5	5
ENSG00000170917.9	NUDT6	-1.40841	-0.00299111	0.159009	0.160776	0.00963493	0.0685762	1.4536e-06	10	46	46
ENSG00000188643.6	S100A16	1.40723	0.00863907	0.15936	0.161129	0.00139783	0.0351522	0.000641295	1	6	6
ENSG00000244045.6	TMEM199	-1.40684	-0.0154402	0.159476	0.161246	0.000432098	0.0517294	3.44179e-05	2	11	11
ENSG00000145949.8	MYLK4	1.40682	0.000974971	0.15948	0.161249	0.112062	0.314984	6.22758e-30	6	39	39
ENSG00000172247.3	C1QTNF4	-1.40679	-0.00161143	0.159489	0.161258	0.0382228	0.286561	4.41622e-27	6	39	39
ENSG00000172543.3	CTSW	1.40656	0.00750019	0.159557	0.161327	0.00175772	0.416151	5.9931e-44	2	16	16
ENSG00000259847.1	RP11-95H3.1	1.40655	0.0242207	0.15956	0.16133	0.00015985	0.112871	3.31488e-10	1	23	23
ENSG00000135502.12	SLC26A10	1.40652	0.00352729	0.159569	0.161339	0.00935898	0.124936	2.59192e-11	8	39	39
ENSG00000149531.10	FRG1B	-1.40652	-0.0152217	0.15957	0.16134	0.000441306	0.13918	1.1644e-12	1	14	14
ENSG00000205611.3	RP4-610C12.4	-1.40652	-0.0533886	0.15957	0.16134	3.58731e-05	0.147173	4.95201e-13	1	12	12
ENSG00000179152.14	TCAIM	-1.40636	-0.00365521	0.159617	0.161387	0.00781175	0.0392927	0.000295881	7	64	64
ENSG00000196116.6	TDRD7	1.40554	0.0067386	0.15986	0.161631	0.00237065	0.0259462	0.00336458	1	4	4
ENSG00000106785.10	TRIM14	1.40554	0.0245783	0.15986	0.161631	0.000178197	0.0414075	0.000232099	1	8	8
ENSG00000227775.3	RP1-283E3.4	-1.40487	-0.00447708	0.16006	0.161832	0.00534772	0.0316389	0.00127054	2	16	16
ENSG00000133121.16	STARD13	1.40484	0.0446175	0.16007	0.161842	5.69178e-05	0.0305686	0.00154866	1	16	16
ENSG00000134809.4	TIMM10	-1.40479	-0.00590606	0.160084	0.161856	0.0033234	0.269386	4.0553e-25	3	20	20
ENSG00000170537.8	TMC7	-1.4044	-0.00913352	0.160199	0.161971	0.00131133	0.039183	0.000327241	4	16	16
ENSG00000188938.11	FAM120AOS	1.40426	0.0243035	0.16024	0.162013	0.000195956	0.0302131	0.00153318	1	16	16
ENSG00000166797.6	FAM96A	1.40402	0.0132361	0.160314	0.162087	0.000603329	0.0638395	3.44136e-06	5	34	34
ENSG00000185339.4	TCN2	-1.40396	-0.00255285	0.160331	0.162104	0.0154822	0.11524	2.01778e-10	7	36	36
ENSG00000197555.5	SIPA1L1	-1.4036	-0.00780545	0.160438	0.162212	0.00208036	0.0170932	0.0173585	3	7	7
ENSG00000183628.8	DGCR6	1.40311	0.000990271	0.160585	0.162359	0.113296	0.349133	8.90786e-34	4	18	18
ENSG00000186026.6	ZNF284	1.40205	0.0329672	0.1609	0.162675	0.000103255	0.0772659	3.34343e-07	1	20	20
ENSG00000187550.4	SBK2	-1.40128	-0.00553075	0.16113	0.162906	0.00337573	0.0239596	0.00503742	1	2	2
ENSG00000105523.3	FAM83E	-1.40048	-0.0288535	0.16137	0.163148	0.000128596	0.127286	1.10513e-11	2	21	21
ENSG00000104823.4	ECH1	1.39994	0.00503062	0.161532	0.16331	0.00415065	0.067547	1.91024e-06	3	9	9
ENSG00000143156.9	NME7	1.39954	0.00717842	0.16165	0.163429	0.00217552	0.336673	1.6084e-32	5	46	46
ENSG00000112852.4	PCDHB2	-1.3995	-0.00173159	0.161663	0.163442	0.0340053	0.178521	6.14377e-16	10	50	50
ENSG00000118197.9	DDX59	1.39878	0.0140279	0.16188	0.16366	0.000547065	0.256648	1.67247e-23	2	22	22
ENSG00000095380.10	NANS	1.39819	0.0267117	0.162057	0.163837	0.000131327	0.0612137	4.63286e-06	2	40	40
ENSG00000140545.10	MFGE8	1.39795	0.00185646	0.162128	0.163908	0.0234558	0.151678	1.7363e-13	9	58	58
ENSG00000136738.10	STAM	1.39731	0.0324049	0.16232	0.164101	0.000112956	0.0514447	2.93734e-05	2	50	50
ENSG00000257573.2	RP11-496I2.5	1.39649	0.00321208	0.162566	0.164348	0.00905515	0.0215635	0.00770839	4	20	20
ENSG00000119715.10	ESRRB	1.3959	0.0169043	0.162744	0.164527	0.00033762	0.108838	6.6969e-10	3	45	45
ENSG00000099968.13	BCL2L13	1.39557	0.00300073	0.162844	0.164627	0.0117319	0.114661	2.59063e-10	3	24	24
ENSG00000171853.11	TRAPPC12	-1.39416	-0.0818108	0.16327	0.165055	1.90209e-05	0.0729559	5.76669e-07	1	6	6
ENSG00000103335.15	PIEZO1	-1.39292	-0.0088698	0.163643	0.16543	0.00138618	0.0353802	0.000652597	2	42	42
ENSG00000242588.2	RP11-274B21.1	1.39276	0.00983484	0.163692	0.165478	0.00140234	0.515478	3.71835e-59	3	54	54
ENSG00000267855.1	NDUFA7	1.39195	0.00582681	0.163937	0.165725	0.00286897	0.0892116	2.819e-08	2	19	19
ENSG00000029725.12	RABEP1	-1.3917	-0.0115369	0.164012	0.1658	0.000891849	0.0951283	6.70308e-09	3	19	19
ENSG00000249274.1	PDLIM1P4	1.39114	0.00771535	0.164183	0.165972	0.00212668	0.0303492	0.00151943	3	29	29
ENSG00000074800.9	ENO1	-1.39103	-0.00532579	0.164216	0.166005	0.00281403	0.0321338	0.00117412	2	21	21
ENSG00000177614.5	PGBD5	1.39076	0.00397245	0.164298	0.166087	0.00645756	0.0188612	0.0131925	3	14	14
ENSG00000047579.15	DTNBP1	-1.3907	-0.00439729	0.164317	0.166106	0.00462944	0.0336758	0.000897914	9	57	57
ENSG00000101460.8	MAP1LC3A	-1.3898	-0.0172546	0.16459	0.16638	0.00034773	0.068537	1.38651e-06	1	18	18
ENSG00000169609.9	C15orf40	-1.38974	-0.00378128	0.164607	0.166397	0.00709051	0.14673	5.1361e-13	3	23	23
ENSG00000205076.4	LGALS7	-1.38842	-0.0370748	0.16501	0.166802	6.8011e-05	0.0521632	1.85735e-05	1	8	8
ENSG00000117245.8	KIF17	1.38841	0.0302852	0.165013	0.166805	0.000111672	0.0494664	4.72841e-05	2	6	6
ENSG00000178188.10	SH2B1	1.38783	0.0624383	0.16519	0.166982	2.70416e-05	0.0205617	0.00856179	1	12	12
ENSG00000113593.7	PPWD1	1.38749	0.00853263	0.165291	0.167084	0.00152548	0.202368	2.63262e-18	3	46	46
ENSG00000150656.10	CNDP1	1.38694	0.00312322	0.16546	0.167253	0.0104936	0.0592192	9.24232e-06	1	3	3
ENSG00000129465.11	RIPK3	-1.38631	-0.00762646	0.165653	0.167447	0.00182292	0.0500439	4.52632e-05	4	34	34
ENSG00000239839.1	DEFA3	1.38562	0.00311587	0.165862	0.167657	0.00887107	0.0961019	5.36636e-09	4	21	21
ENSG00000256001.1	RP11-575F12.2	-1.38539	-0.0029822	0.165933	0.167728	0.0127342	0.080644	1.17302e-07	6	49	49
ENSG00000164855.11	TMEM184A	-1.38524	-0.0100012	0.165979	0.167774	0.001012	0.0764397	3.68159e-07	3	26	26
ENSG00000175115.7	PACS1	1.38494	0.195637	0.16607	0.167866	2.95215e-06	0.0441832	0.000109223	1	10	10
ENSG00000204169.6	AGAP7	-1.3848	-0.00162208	0.166115	0.16791	0.0406177	0.333313	2.7863e-32	3	20	20
ENSG00000125912.6	NCLN	1.38456	0.00521033	0.166187	0.167984	0.00369907	0.155147	7.64479e-14	3	16	16
ENSG00000221838.5	AP4M1	-1.38443	-0.0026919	0.166227	0.168024	0.0143989	0.183035	2.09326e-16	4	14	14
ENSG00000237691.1	IFNWP2	-1.38357	-0.00675272	0.166489	0.168287	0.00187412	0.0330901	0.00097473	2	21	21
ENSG00000132681.12	ATP1A4	-1.38315	-0.0015454	0.16662	0.168418	0.0422348	0.153031	1.25047e-13	5	28	28
ENSG00000204913.5	LRRC3C	1.38271	0.00554109	0.166753	0.168552	0.00335833	0.034852	0.000691315	4	17	17
ENSG00000187741.10	FANCA	-1.38243	-0.00133696	0.166841	0.16864	0.0591732	0.23229	2.68899e-21	4	17	17
ENSG00000181524.6	RPL24P4	1.3819	0.00402722	0.167003	0.168802	0.00748497	0.0120857	0.0470161	11	41	41
ENSG00000143603.14	KCNN3	1.37999	0.00300198	0.16759	0.169392	0.011823	0.0158912	0.0211937	1	4	4
ENSG00000154198.10	CYP4Z2P	1.37872	0.191639	0.16798	0.169783	3.59185e-06	0.0154155	0.023753	1	15	15
ENSG00000248698.1	LINC01085	-1.37808	-0.0431455	0.16818	0.169984	5.71028e-05	0.0183325	0.0145761	1	13	13
ENSG00000002016.12	RAD52	1.37796	0.00748841	0.168215	0.170019	0.00176298	0.166216	4.768e-15	2	10	10
ENSG00000124701.5	APOBEC2	-1.37756	-0.00595843	0.168339	0.170144	0.0032659	0.015126	0.0267763	9	47	47
ENSG00000240280.2	TCAM1P	1.3769	0.00458659	0.168544	0.170349	0.00571804	0.265887	1.87868e-24	4	33	33
ENSG00000215271.6	HOMEZ	-1.3765	-0.0025088	0.168667	0.170472	0.0126992	0.0623434	4.5183e-06	9	59	59
ENSG00000267623.2	AC022153.1	1.37643	0.0133169	0.168688	0.170494	0.000574756	0.131339	1.06273e-11	4	39	39
ENSG00000049541.6	RFC2	1.37556	0.00333926	0.168957	0.170764	0.00822151	0.0300982	0.0016634	5	23	23
ENSG00000129282.8	MRM1	-1.37517	-0.00464798	0.169079	0.170886	0.00446875	0.0240436	0.00494078	5	28	28
ENSG00000022556.11	NLRP2	1.37495	0.000849561	0.169147	0.170955	0.144501	0.261046	4.96279e-24	18	54	54
ENSG00000122643.14	NT5C3A	1.37465	0.0164733	0.16924	0.171048	0.00043307	0.0833571	9.55332e-08	1	30	30
ENSG00000108278.7	ZNHIT3	1.37461	0.00303705	0.169254	0.171062	0.0111657	0.081016	1.69399e-07	2	8	8
ENSG00000225720.2	RP4-742C19.12	1.37424	0.00315892	0.169368	0.171176	0.00993781	0.0261641	0.00333011	9	43	43
ENSG00000221823.6	PPP3R1	1.37358	0.00207967	0.169572	0.171381	0.0228245	0.0736631	5.11573e-07	2	9	9
ENSG00000080947.10	CROCCP3	1.37351	0.00439447	0.169593	0.171402	0.0054411	0.0514229	3.46005e-05	5	17	17
ENSG00000091129.15	NRCAM	1.37259	0.0447405	0.169881	0.171691	4.80812e-05	0.102528	2.60954e-09	2	14	14
ENSG00000213542.3	RP11-467H10.1	-1.37198	-0.00585128	0.17007	0.171881	0.00363961	0.0733425	4.67264e-07	4	22	22
ENSG00000106868.12	SUSD1	-1.3719	-0.00775974	0.170094	0.171905	0.0017001	0.220793	3.45971e-20	5	62	62
ENSG00000214193.5	SH3D21	-1.37178	-0.00429944	0.170132	0.171943	0.00631312	0.0445679	0.000108287	2	4	4
ENSG00000012048.15	BRCA1	1.37166	0.0174341	0.17017	0.171981	0.000311446	0.0120868	0.0474443	1	5	5
ENSG00000143811.12	PYCR2	1.37088	0.00929525	0.170412	0.172225	0.00103663	0.0117762	0.0487187	6	63	63
ENSG00000165637.9	VDAC2	1.3708	0.0216519	0.170437	0.172249	0.000211614	0.0758066	3.78697e-07	2	16	16
ENSG00000126746.13	ZNF384	-1.37073	-0.00692198	0.170458	0.17227	0.00230463	0.161535	2.12086e-14	7	27	27
ENSG00000250327.1	RP11-173M11.2	-1.37065	-0.0226884	0.170484	0.172297	0.000183274	0.0487294	5.69501e-05	3	7	7
ENSG00000165917.5	RAPSN	1.37033	0.0148265	0.170583	0.172396	0.000466654	0.0291626	0.00171113	2	26	26
ENSG00000167653.4	PSCA	1.36994	0.00677374	0.170706	0.172519	0.00216339	0.0257745	0.00333477	6	32	32
ENSG00000143155.8	TIPRL	1.36868	0.00309657	0.171098	0.172913	0.0101211	0.088225	4.42608e-08	6	37	37
ENSG00000197355.6	UAP1L1	-1.36679	-0.00397053	0.17169	0.173507	0.00633383	0.0628638	4.60487e-06	5	20	20
ENSG00000224497.1	RPL36P4	1.36581	0.00139306	0.171999	0.173817	0.0631884	0.500251	5.57718e-56	3	11	11
ENSG00000185838.9	GNB1L	1.36577	0.00285015	0.172012	0.17383	0.0119344	0.0377987	0.000377623	7	45	45
ENSG00000138757.10	G3BP2	-1.36559	-0.00819047	0.172067	0.173885	0.00151348	0.179092	1.14596e-16	2	15	15
ENSG00000101198.10	NKAIN4	1.36534	0.0152966	0.172146	0.173965	0.000364364	0.0696078	1.02545e-06	2	18	18
ENSG00000188895.7	MSL1	1.36412	0.0014374	0.17253	0.17435	0.0488388	0.113176	3.57721e-10	7	29	29
ENSG00000198805.7	PNP	-1.36397	-0.000884061	0.172578	0.174398	0.124797	0.350182	2.63157e-35	3	8	8
ENSG00000112787.8	FBRSL1	1.36374	0.0079002	0.172651	0.174471	0.00152625	0.0270225	0.00292019	2	23	23
ENSG00000204991.6	SPIRE2	-1.36365	-0.00278706	0.172677	0.174497	0.0135001	0.0720666	8.48144e-07	3	14	14
ENSG00000240522.1	RPL7AP10	1.3627	0.0069589	0.172976	0.174798	0.00232566	0.0469719	8.03413e-05	2	46	46
ENSG00000226259.6	GTF2H2B	-1.36235	-0.0046319	0.173087	0.174909	0.00454652	0.346306	1.63091e-33	4	15	15
ENSG00000204540.6	PSORS1C1	1.36173	0.000701492	0.173283	0.175106	0.185861	0.553693	1.55491e-66	13	30	30
ENSG00000226874.1	AC005154.8	-1.36166	-0.00456393	0.173305	0.175127	0.00328418	0.24209	4.27381e-22	7	46	46
ENSG00000102468.6	HTR2A	-1.36128	-0.00433489	0.173425	0.175248	0.00325923	0.196848	1.09621e-17	6	33	33
ENSG00000178078.7	STAP2	-1.36011	-0.0044728	0.173795	0.17562	0.00472583	0.0673617	2.02088e-06	3	13	13
ENSG00000026652.9	AGPAT4	1.36009	0.0129302	0.173803	0.175627	0.000574377	0.0845355	7.21805e-08	2	25	25
ENSG00000172661.13	FAM21C	1.35896	0.00308509	0.174158	0.175984	0.0103622	0.108362	8.37714e-10	7	36	36
ENSG00000163608.10	C3orf17	-1.35896	-0.00440329	0.174158	0.175984	0.00444906	0.0393233	0.000276661	5	32	32
ENSG00000142515.10	KLK3	1.35803	0.00320785	0.174455	0.176282	0.00986198	0.0164654	0.0204007	12	42	42
ENSG00000188511.8	C22orf34	-1.35789	-0.07107	0.174499	0.176326	2.19772e-05	0.147321	2.8442e-13	2	12	12
ENSG00000132286.7	TIMM10B	1.3571	0.0795414	0.17475	0.176578	1.24312e-05	0.0357345	0.000582903	1	8	8
ENSG00000156042.13	TTC18	-1.35708	-0.0197584	0.174757	0.176585	0.00029511	0.101522	2.53399e-09	4	66	66
ENSG00000171574.13	ZNF584	1.35694	0.0048544	0.1748	0.176628	0.0043158	0.161269	1.69678e-14	2	15	15
ENSG00000006007.7	GDE1	1.35685	0.00386233	0.174828	0.176656	0.00625186	0.0261573	0.00345918	9	45	45
ENSG00000178922.12	HYI	1.35633	0.00723256	0.174994	0.176822	0.00173081	0.141302	6.50548e-13	5	30	30
ENSG00000164733.16	CTSB	1.35627	0.00279091	0.175014	0.176843	0.0122873	0.103396	2.28978e-09	3	21	21
ENSG00000204588.5	AC013268.5	1.35621	0.00340891	0.175031	0.17686	0.00831063	0.0702072	1.08299e-06	9	44	44
ENSG00000151498.7	ACAD8	1.35604	0.00882559	0.175086	0.176915	0.00141969	0.169016	2.63957e-15	7	64	64
ENSG00000105939.8	ZC3HAV1	-1.35548	-0.00714322	0.175264	0.177093	0.00208813	0.0129536	0.0402513	5	57	57
ENSG00000198633.6	ZNF534	-1.35494	-0.00549538	0.175435	0.177265	0.00334864	0.178665	8.00539e-16	9	67	67
ENSG00000224389.4	C4B	1.35384	0.000754227	0.175786	0.177618	0.0755423	0.112154	2.23146e-10	22	51	51
ENSG00000168502.13	SOGA2	-1.35373	-0.0113655	0.175823	0.177655	0.00074927	0.0539036	1.89356e-05	5	45	45
ENSG00000225217.1	HSPA7	1.35362	0.0137321	0.175858	0.17769	0.000570502	0.191094	4.86564e-17	4	60	60
ENSG00000218537.1	AP000350.4	-1.35356	-0.00105477	0.175877	0.177709	0.0900734	0.638495	1.91421e-85	3	18	18
ENSG00000087365.10	SF3B2	1.35296	0.00513807	0.176069	0.177901	0.00390901	0.286461	1.08382e-26	4	31	31
ENSG00000114405.6	C3orf14	1.35269	0.00878683	0.176155	0.177988	0.00118555	0.0275007	0.00280123	2	3	3
ENSG00000108591.5	DRG2	1.35214	0.0110147	0.17633	0.178163	0.000975348	0.128096	1.49946e-11	1	10	10
ENSG00000092098.12	RNF31	1.35178	0.00516272	0.176447	0.178281	0.00383984	0.0476786	6.59328e-05	2	17	17
ENSG00000248491.1	RP11-125O18.1	1.35107	0.00393774	0.176673	0.178507	0.00606033	0.0542902	2.05015e-05	5	36	36
ENSG00000258701.1	LINC00638	1.35083	0.00609609	0.17675	0.178585	0.00269492	0.20569	8.8023e-19	1	20	20
ENSG00000259531.2	RP11-295H24.3	-1.35027	-0.00601742	0.176931	0.178766	0.00301626	0.130306	1.28885e-11	2	9	9
ENSG00000257017.4	HP	-1.34899	-0.596144	0.17734	0.179177	2.8897e-07	0.086447	2.32463e-08	1	17	17
ENSG00000241644.2	INMT	1.34814	0.00838431	0.177614	0.179451	0.0013226	0.0744549	4.28239e-07	2	16	16
ENSG00000107551.16	RASSF4	1.34785	0.00474155	0.177708	0.179546	0.00374808	0.0167407	0.0180768	3	19	19
ENSG00000143318.8	CASQ1	1.34772	0.0217535	0.17775	0.179588	0.000194935	0.0702707	1.08494e-06	1	11	11
ENSG00000228421.2	AC005013.5	1.34603	0.00992187	0.178293	0.180133	0.00105491	0.0395406	0.000318542	4	21	21
ENSG00000126785.8	RHOJ	-1.34584	-0.0101826	0.178355	0.180195	0.00131678	0.0139604	0.0323527	2	9	9
ENSG00000138696.6	BMPR1B	-1.34581	-0.00746487	0.178363	0.180203	0.00164918	0.0331637	0.000884469	4	43	43
ENSG00000243323.1	PTPRVP	1.34494	0.00753086	0.178644	0.180485	0.00175811	0.0791832	1.78195e-07	2	18	18
ENSG00000114113.2	RBP2	1.34464	0.0112179	0.178741	0.180583	0.000831533	0.0627492	4.29847e-06	2	45	45
ENSG00000063854.8	HAGH	1.3446	0.0272397	0.178755	0.180597	0.00010491	0.327952	9.02501e-32	3	50	50
ENSG00000113851.9	CRBN	-1.34438	-0.00295956	0.178827	0.180669	0.0103019	0.0281359	0.00241607	10	37	37
ENSG00000162517.8	PEF1	1.34416	0.00403385	0.178897	0.180739	0.00604125	0.0385616	0.000365962	3	12	12
ENSG00000198673.6	FAM19A2	1.34149	0.00658214	0.179763	0.181608	0.00209835	0.0375787	0.000427563	3	54	54
ENSG00000011083.4	SLC6A7	-1.34131	-0.0140552	0.17982	0.181665	0.000447926	0.0261269	0.0034974	1	14	14
ENSG00000237276.4	ANO7P1	-1.34128	-0.0103184	0.17983	0.181675	0.000918403	0.0416964	0.000147134	1	3	3
ENSG00000075945.8	KIFAP3	1.34125	0.0124475	0.17984	0.181685	0.000606227	0.0131244	0.0395889	1	13	13
ENSG00000230387.1	RP4-737E23.2	1.34038	0.0191636	0.180121	0.181967	0.000241058	0.285549	9.0856e-28	2	65	65
ENSG00000204959.3	ARHGEF34P	-1.33955	-0.00218009	0.180393	0.18224	0.0197439	0.143487	1.02592e-12	7	63	63
ENSG00000124523.10	SIRT5	-1.33806	-0.0184123	0.180877	0.182726	0.000275075	0.0184914	0.0125624	2	24	24
ENSG00000100568.6	VTI1B	1.33799	0.0155303	0.1809	0.182749	0.00041554	0.0806579	4.99466e-08	1	23	23
ENSG00000124249.5	KCNK15	1.33743	0.015208	0.181082	0.182932	0.000411928	0.0792519	1.58378e-07	2	23	23
ENSG00000166987.10	MBD6	-1.33705	-0.0039211	0.181208	0.183058	0.00681133	0.0205093	0.00949978	6	36	36
ENSG00000233297.4	RASA4DP	1.33687	0.0027019	0.181266	0.183116	0.0137542	0.0767724	1.62644e-07	5	43	43
ENSG00000225683.1	AL078585.1	-1.33465	-0.0665398	0.18199	0.183843	2.20242e-05	0.378389	5.19044e-38	1	29	29
ENSG00000206120.7	EGFEM1P	-1.33382	-0.0039327	0.182261	0.184115	0.00792172	0.024522	0.00449165	13	67	67
ENSG00000108264.12	TADA2A	-1.33352	-0.00834281	0.182361	0.184215	0.0012088	0.381561	1.48217e-38	3	31	31
ENSG00000197785.9	ATAD3A	-1.33282	-0.0474817	0.18259	0.184445	4.27313e-05	0.0285981	0.00205451	1	5	5
ENSG00000151366.8	NDUFC2	-1.33259	-0.00499238	0.182667	0.184522	0.00374692	0.163808	9.24069e-15	3	20	20
ENSG00000150893.9	FREM2	-1.3324	-0.00758065	0.182728	0.184583	0.00218667	0.0417208	0.000167558	8	64	64
ENSG00000163138.14	PACRGL	-1.33219	-0.0102379	0.182798	0.184653	0.000955247	0.0955122	7.90998e-09	4	15	15
ENSG00000115677.12	HDLBP	1.33191	0.0140457	0.182891	0.184747	0.000478211	0.0939407	1.06477e-08	2	14	14
ENSG00000137707.9	BTG4	-1.33146	-0.00763807	0.183039	0.184895	0.00170925	0.0189396	0.013303	2	24	24
ENSG00000203963.7	C1orf141	-1.33069	-0.00730099	0.183291	0.185148	0.00151618	0.178689	3.96341e-16	3	31	31
ENSG00000164253.8	WDR41	-1.33053	-0.0206815	0.183342	0.185199	0.00017761	0.170179	2.75392e-15	2	30	30
ENSG00000168803.10	ADAL	1.33043	0.00469464	0.183376	0.185233	0.00403841	0.305439	1.26659e-29	2	20	20
ENSG00000160200.13	CBS	-1.33041	-0.00125003	0.183385	0.185242	0.0615278	0.08362	8.91353e-08	26	89	89
ENSG00000095002.8	MSH2	1.32969	0.0238937	0.18362	0.185478	0.000168275	0.429336	1.42768e-45	1	10	10
ENSG00000144426.14	NBEAL1	-1.32928	-0.0076611	0.183756	0.185614	0.00138581	0.0620881	3.35999e-06	3	14	14
ENSG00000123545.5	NDUFAF4	-1.32902	-0.0222428	0.18384	0.185699	0.000191993	0.0313923	0.00107406	1	7	7
ENSG00000100298.11	APOBEC3H	1.3286	0.00357889	0.183981	0.18584	0.00671887	0.0340142	0.000864167	4	18	18
ENSG00000087274.12	ADD1	1.32726	0.00327116	0.184421	0.186281	0.00924771	0.181464	2.30269e-16	11	62	62
ENSG00000250462.4	LRRC37BP1	-1.32714	-0.00678765	0.184463	0.186323	0.00289802	0.111357	4.23462e-10	4	19	19
ENSG00000179639.6	FCER1A	-1.32694	-0.00415537	0.184529	0.186389	0.00557706	0.0556879	1.36666e-05	4	13	13
ENSG00000145604.11	SKP2	-1.32668	-0.0186018	0.184615	0.186476	0.00026011	0.0333565	0.00094096	3	7	7
ENSG00000196693.10	ZNF33B	1.32668	0.0109797	0.184616	0.186477	0.000879183	0.0626253	3.57718e-06	6	45	45
ENSG00000089558.4	KCNH4	-1.32611	-0.00581855	0.184803	0.186665	0.00394558	0.021835	0.0073464	4	17	17
ENSG00000112640.10	PPP2R5D	1.32564	0.00797354	0.18496	0.186822	0.00151007	0.0244512	0.00434431	3	28	28
ENSG00000228078.1	HLA-U	-1.32527	-0.00151134	0.185083	0.186946	0.0626348	0.193456	3.35814e-17	39	84	84
ENSG00000170667.10	RASA4B	-1.3251	-0.00285521	0.185139	0.187001	0.00882075	0.116845	1.34027e-10	5	45	45
ENSG00000261575.2	RP11-259G18.1	1.32493	0.00703353	0.185195	0.187058	0.00179856	0.0169064	0.0192837	2	21	21
ENSG00000153208.12	MERTK	1.32464	0.00650701	0.185292	0.187155	0.00195907	0.119912	3.86156e-11	6	35	35
ENSG00000092929.7	UNC13D	1.32461	0.00701072	0.1853	0.187163	0.00169044	0.177044	3.90673e-16	1	5	5
ENSG00000152558.10	TMEM123	1.32442	0.00648618	0.185364	0.187228	0.00179722	0.0592183	7.68446e-06	3	31	31
ENSG00000053747.11	LAMA3	-1.32416	-0.0371042	0.18545	0.187314	6.49641e-05	0.0392882	0.000304112	1	16	16
ENSG00000127249.10	ATP13A4	1.32383	0.0215407	0.185559	0.187423	0.000184298	0.0787027	2.17733e-07	2	27	27
ENSG00000269549.1	AL031663.2	1.32275	0.00201347	0.18592	0.187785	0.0225081	0.0605017	7.36728e-06	11	55	55
ENSG00000198937.8	CCDC167	1.32226	0.0217829	0.186082	0.187948	0.000192364	0.0632077	4.01445e-06	2	17	17
ENSG00000188305.4	C19orf35	1.32222	0.0085771	0.186095	0.187961	0.00112605	0.0191723	0.0123284	4	16	16
ENSG00000260787.1	RP11-797A18.4	1.3221	0.0126897	0.186134	0.188	0.000604326	0.169291	3.64148e-15	3	32	32
ENSG00000149554.8	CHEK1	-1.32192	-0.00908423	0.186193	0.188059	0.001319	0.05149	3.70443e-05	3	53	53
ENSG00000016402.8	IL20RA	-1.32143	-0.00294566	0.186359	0.188225	0.0106042	0.104668	1.10628e-09	9	40	40
ENSG00000163743.9	RCHY1	-1.32085	-0.0142362	0.186551	0.188418	0.000450024	0.0148345	0.0282231	2	9	9
ENSG00000115593.10	SMYD1	1.31998	0.00846041	0.186841	0.188709	0.000982624	0.0226501	0.00643601	2	12	12
ENSG00000184616.7	AC004166.6	-1.31996	-0.00144513	0.186849	0.188717	0.0422155	0.233025	2.95091e-21	8	36	36
ENSG00000141013.10	GAS8	-1.31903	-0.00212935	0.187159	0.189028	0.0205326	0.104083	1.83423e-09	8	32	32
ENSG00000179528.11	LBX2	-1.31899	-0.00707106	0.187174	0.189043	0.00211649	0.158234	3.08289e-14	4	18	18
ENSG00000203801.4	LINC00222	-1.31884	-0.00585212	0.187221	0.18909	0.00288218	0.0128148	0.0422973	2	13	13
ENSG00000108883.8	EFTUD2	1.31854	0.00310336	0.187321	0.189191	0.00925906	0.0722399	3.73945e-07	2	22	22
ENSG00000244215.1	RP11-88I21.2	1.31803	0.0158994	0.187493	0.189363	0.000346742	0.395951	2.7399e-40	2	37	37
ENSG00000176845.8	METRNL	1.31673	0.00577364	0.18793	0.189801	0.00304453	0.0175246	0.0167588	1	6	6
ENSG00000204929.7	AC074391.1	-1.31664	-0.0213469	0.187959	0.189831	0.000197063	0.0442278	0.000106695	2	15	15
ENSG00000083099.6	LYRM2	-1.31527	-0.184116	0.18842	0.190293	2.67346e-06	0.0980011	3.95196e-09	1	9	9
ENSG00000180611.6	MB21D2	-1.31512	-0.00842959	0.188469	0.190342	0.00120564	0.125306	3.14567e-11	3	33	33
ENSG00000169203.12	RP11-231C14.4	-1.31444	-0.00217484	0.188697	0.19057	0.019787	0.112006	4.72684e-10	6	9	9
ENSG00000220721.1	OR1F12	1.31443	0.00195015	0.188701	0.190575	0.0235167	0.0892357	1.42918e-08	5	9	9
ENSG00000103326.6	CAPN15	-1.3141	-0.00358148	0.188811	0.190685	0.00720731	0.0568139	1.28565e-05	2	5	5
ENSG00000115107.15	STEAP3	-1.31316	-0.00218743	0.18913	0.191005	0.0202043	0.0589921	6.15887e-06	1	12	12
ENSG00000115091.7	ACTR3	1.31275	0.0252293	0.189267	0.191143	0.000142446	0.0787886	1.18128e-07	3	40	40
ENSG00000166478.5	ZNF143	1.31268	0.0109532	0.18929	0.191166	0.000786618	0.115684	1.94458e-10	4	36	36
ENSG00000099282.5	TSPAN15	1.3125	0.00107495	0.189352	0.191228	0.0833274	0.1787	5.40714e-16	2	9	9
ENSG00000138495.2	COX17	1.31245	0.0239129	0.18937	0.191246	0.000176402	0.104676	1.70974e-09	1	10	10
ENSG00000273295.1	AP000350.5	-1.31229	-0.000982379	0.189421	0.191297	0.0978049	0.611198	3.83766e-79	6	28	28
ENSG00000214293.4	RSBN1L-AS1	1.31171	0.00815972	0.189619	0.191495	0.00132091	0.37846	1.16543e-37	2	34	34
ENSG00000142687.13	KIAA0319L	-1.31064	-0.0116897	0.189979	0.191857	0.00107362	0.0496695	4.93665e-05	3	21	21
ENSG00000023041.7	ZDHHC6	1.31029	0.0657861	0.190099	0.191977	2.14793e-05	0.0400512	0.000280783	2	11	11
ENSG00000213976.3	CTD-2561J22.2	-1.31028	-0.00847348	0.1901	0.191978	0.00127435	0.0534231	2.0652e-05	1	25	25
ENSG00000256039.1	RP11-291B21.2	1.30984	0.0188323	0.19025	0.192128	0.000270534	0.063733	1.92869e-06	1	25	25
ENSG00000224299.1	AC007282.6	-1.30979	-0.00569931	0.190268	0.192146	0.00311841	0.051697	3.03807e-05	7	34	34
ENSG00000196705.4	ZNF431	-1.30974	-0.0101759	0.190283	0.192161	0.000882881	0.0281505	0.0023888	2	47	47
ENSG00000082641.11	NFE2L1	1.30962	0.00245598	0.190323	0.192202	0.0147086	0.0508134	3.93795e-05	9	31	31
ENSG00000262484.1	CTC-360G5.1	1.30954	0.272333	0.19035	0.192229	1.20138e-06	0.0436398	0.000127889	1	8	8
ENSG00000165650.7	PDZD8	1.30947	0.00584813	0.190374	0.192253	0.00270912	0.227997	1.76654e-20	2	14	14
ENSG00000271967.1	RP11-134K13.4	-1.30865	-0.0120129	0.190654	0.192534	0.000724042	0.0352551	0.000673525	4	44	44
ENSG00000115935.12	WIPF1	-1.30854	-0.0306162	0.190691	0.192571	0.000100476	0.026536	0.00308871	2	12	12
ENSG00000203878.7	CHIAP2	1.30852	0.00338389	0.190698	0.192578	0.0078639	0.329613	8.99574e-32	8	67	67
ENSG00000119326.10	CTNNAL1	-1.30847	-0.0045601	0.190715	0.192594	0.00553237	0.107122	6.32658e-10	7	32	32
ENSG00000272578.1	AP000347.2	-1.30784	-0.00993703	0.190928	0.192809	0.000989067	0.107591	1.20634e-09	5	48	48
ENSG00000138031.10	ADCY3	-1.30767	-0.00263621	0.190987	0.192867	0.00955298	0.0594299	8.09313e-06	4	23	23
ENSG00000102898.7	NUTF2	-1.3075	-0.00626798	0.191044	0.192925	0.00200969	0.0145306	0.0306756	4	19	19
ENSG00000117597.13	DIEXF	-1.30725	-0.00519388	0.191127	0.193008	0.00335394	0.0600239	6.70693e-06	5	37	37
ENSG00000132554.15	RGS22	1.30664	0.0052645	0.191335	0.193216	0.00363876	0.0127621	0.0427169	2	25	25
ENSG00000132305.16	IMMT	1.30644	0.00695995	0.191404	0.193286	0.00156838	0.232444	5.6894e-21	4	63	63
ENSG00000152128.13	TMEM163	1.30539	0.0369189	0.19176	0.193643	7.72268e-05	0.0368518	0.000482202	1	5	5
ENSG00000136270.9	TBRG4	-1.30491	-0.00515312	0.191924	0.193807	0.0035818	0.160799	1.63049e-14	2	15	15
ENSG00000175356.8	SCUBE2	-1.30491	-252.431	0.191925	0.193808	3.37397e-12	0.0332569	0.000981599	3	27	27
ENSG00000142632.12	ARHGEF19	-1.30484	-0.000776716	0.191949	0.193832	0.154771	0.388013	4.48594e-39	5	41	41
ENSG00000162383.7	SLC1A7	1.30465	0.00351543	0.192012	0.193896	0.00867327	0.109789	7.55304e-10	2	35	35
ENSG00000129250.7	KIF1C	1.3039	0.00354637	0.192266	0.194151	0.00582502	0.0321103	0.00118377	4	32	32
ENSG00000099330.4	OCEL1	1.30382	0.00629676	0.192296	0.194181	0.00215821	0.237152	6.13402e-22	5	42	42
ENSG00000113520.6	IL4	1.30381	0.00801483	0.192297	0.194181	0.00156356	0.0212529	0.00842407	2	18	18
ENSG00000151631.7	AKR1C6P	-1.3031	-0.00359384	0.192541	0.194426	0.0065513	0.0151933	0.026849	15	64	64
ENSG00000116786.7	PLEKHM2	-1.30307	-0.00270666	0.19255	0.194436	0.0114904	0.0232876	0.00580234	8	34	34
ENSG00000041802.6	LSG1	1.30294	0.0010121	0.192594	0.194479	0.0833059	0.47153	7.64093e-52	5	20	20
ENSG00000105576.11	TNPO2	1.30291	0.00368972	0.192604	0.194489	0.00572244	0.0582626	8.80014e-06	3	14	14
ENSG00000133962.3	CATSPERB	1.30289	0.00303543	0.192611	0.194496	0.0106666	0.105725	1.17987e-09	4	33	33
ENSG00000108599.10	AKAP10	1.30259	0.0046245	0.192714	0.1946	0.00405752	0.070935	9.20821e-07	7	37	37
ENSG00000154330.8	PGM5	-1.30239	-0.00284489	0.192784	0.19467	0.00749523	0.0156127	0.0234435	6	25	25
ENSG00000215914.3	MMP23A	1.30231	0.00601817	0.19281	0.194696	0.00350699	0.100678	3.12885e-09	1	31	31
ENSG00000130270.12	ATP8B3	-1.30028	-0.00122691	0.193507	0.195395	0.0527497	0.232186	2.38421e-21	8	32	32
ENSG00000188112.4	C6orf132	-1.30015	-0.0026405	0.193549	0.195437	0.0130617	0.0398741	0.000290186	9	48	48
ENSG00000120860.6	CCDC53	-1.30005	-0.006711	0.193585	0.195474	0.00206575	0.124459	3.33922e-11	3	38	38
ENSG00000100485.7	SOS2	-1.2999	-0.00600266	0.193636	0.195524	0.00247246	0.0615121	5.44032e-06	5	19	19
ENSG00000185627.13	PSMD13	-1.29964	-0.00702621	0.193726	0.195614	0.0019942	0.189821	5.30631e-17	9	29	29
ENSG00000155330.5	C16orf87	-1.29957	-0.0271636	0.193748	0.195637	0.000125051	0.0538663	2.13651e-05	5	92	92
ENSG00000239264.4	TXNDC5	-1.29912	-0.00420658	0.193903	0.195792	0.00518918	0.0875073	3.37993e-08	8	64	64
ENSG00000198682.8	PAPSS2	-1.29894	-0.00255684	0.193966	0.195856	0.0165523	0.0443991	0.000117953	9	46	46
ENSG00000101004.10	NINL	-1.29749	-0.0106802	0.194462	0.196352	0.000814232	0.109396	6.78526e-10	8	79	79
ENSG00000087157.14	PGS1	-1.29737	-0.00351428	0.194505	0.196396	0.00701432	0.0334346	0.00087233	6	20	20
ENSG00000104774.8	MAN2B1	-1.29719	-0.0045889	0.194566	0.196458	0.00478651	0.0855569	6.81847e-08	3	20	20
ENSG00000173267.9	SNCG	1.29691	0.00539154	0.194662	0.196554	0.0031544	0.0135197	0.0357138	3	22	22
ENSG00000115457.5	IGFBP2	-1.29688	-0.00282362	0.194673	0.196565	0.0118129	0.0987806	4.42999e-09	2	5	5
ENSG00000163558.8	PRKCI	1.29664	0.00128511	0.194756	0.196648	0.054255	0.170016	2.0506e-15	5	28	28
ENSG00000140534.9	TICRR	-1.29587	-0.0732218	0.19502	0.196912	1.65711e-05	0.0194224	0.0108918	1	5	5
ENSG00000085831.11	TTC39A	1.29571	0.00492912	0.195075	0.196967	0.00339505	0.0801011	1.74295e-07	4	26	26
ENSG00000160396.8	HIPK4	-1.29499	-0.0027293	0.195322	0.197216	0.0108118	0.0778671	2.38799e-07	8	49	49
ENSG00000272666.1	CTA-384D8.35	-1.29493	-0.00560921	0.195343	0.197236	0.00281354	0.0248538	0.00415137	3	6	6
ENSG00000131849.10	ZNF132	1.29375	0.00553489	0.195751	0.197645	0.00310066	0.0977902	3.3194e-09	4	24	24
ENSG00000236377.1	AC084809.3	1.29273	0.00983952	0.196103	0.197998	0.000901808	0.0122686	0.0461899	4	21	21
ENSG00000164081.8	TEX264	-1.29198	-0.00200824	0.196366	0.198262	0.0175888	0.0938243	1.08671e-08	9	58	58
ENSG00000180376.12	CCDC66	-1.29177	-0.00406683	0.196437	0.198333	0.00733665	0.0959844	7.97387e-09	7	47	47
ENSG00000082701.10	GSK3B	-1.29141	-0.0277113	0.19656	0.198457	0.000124012	0.0316776	0.00117657	1	24	24
ENSG00000106128.14	GHRHR	-1.29115	-0.0147586	0.196652	0.198549	0.000404059	0.0147009	0.0285733	5	29	29
ENSG00000119685.15	TTLL5	-1.29108	-0.0030331	0.196676	0.198573	0.00921574	0.0671832	1.76848e-06	10	45	45
ENSG00000229373.4	LINC00452	-1.29043	-0.0137824	0.1969	0.198798	0.000573061	0.0335919	0.000718464	4	36	36
ENSG00000242193.5	RP11-568K15.1	-1.29027	-0.0129451	0.196956	0.198854	0.000517421	0.10535	1.5552e-09	2	19	19
ENSG00000151468.9	CCDC3	-1.29	-0.00200137	0.197051	0.198949	0.0190273	0.248062	7.32554e-23	9	51	51
ENSG00000229214.1	LINC00242	-1.28906	-0.0169126	0.197376	0.199275	0.000346458	0.0676053	2.00968e-06	2	21	21
ENSG00000167615.12	LENG8	1.2873	0.106661	0.19799	0.199891	7.14785e-06	0.0867833	5.46483e-08	1	8	8
ENSG00000249279.1	CTC-436P18.3	-1.28683	-0.00461523	0.198153	0.200054	0.0043638	0.0203259	0.009634	5	27	27
ENSG00000268566.1	RP11-687D19.1	1.28658	0.010451	0.19824	0.200141	0.000860116	0.0901968	2.5519e-08	1	10	10
ENSG00000138658.11	C4orf21	1.28517	0.00241445	0.198734	0.200637	0.0155675	0.183214	2.15628e-16	4	36	36
ENSG00000070961.10	ATP2B1	1.28502	0.00224411	0.198786	0.200689	0.0163441	0.0208663	0.00929191	9	66	66
ENSG00000172530.15	BANP	-1.28496	-0.003616	0.198805	0.200708	0.00740676	0.0161593	0.0222867	7	46	46
ENSG00000111670.10	GNPTAB	-1.28469	-0.0590932	0.1989	0.200803	1.9969e-05	0.0121764	0.0466541	1	19	19
ENSG00000204856.7	FAM216A	1.28392	0.020493	0.199171	0.201075	0.000216099	0.0857831	3.07721e-08	2	21	21
ENSG00000203761.4	MSTO2P	1.28258	0.00535556	0.199641	0.201546	0.00284816	0.0522302	2.94907e-05	4	13	13
ENSG00000225282.1	AP000350.6	-1.28255	-0.00183221	0.199648	0.201554	0.0266462	0.417849	4.61102e-43	6	24	24
ENSG00000185864.12	NPIPB4	-1.2824	-0.00497828	0.199702	0.201607	0.00416989	0.11914	1.23846e-10	6	21	21
ENSG00000121691.4	CAT	-1.28158	-0.00870079	0.199992	0.201898	0.00124547	0.216529	1.75493e-19	5	28	28
ENSG00000162998.4	FRZB	1.28107	0.00875477	0.200168	0.202074	0.000832586	0.0742584	5.05157e-07	3	19	19
ENSG00000165476.8	REEP3	1.27986	0.0121308	0.200596	0.202504	0.000793648	0.0165425	0.0204371	2	20	20
ENSG00000154227.9	CERS3	1.27912	0.0166258	0.200855	0.202763	0.000323288	0.0934628	5.60843e-09	5	37	37
ENSG00000224034.1	RP11-445P17.8	-1.27898	-0.00674878	0.200902	0.202811	0.00185027	0.111091	6.30718e-10	4	26	26
ENSG00000116138.8	DNAJC16	1.27876	0.00269335	0.200981	0.202889	0.0128169	0.021933	0.00736054	11	59	59
ENSG00000069869.11	NEDD4	1.27859	0.00252465	0.201041	0.20295	0.012968	0.0440562	0.000111263	6	37	37
ENSG00000272913.1	RP11-440D17.3	-1.27857	-0.0123139	0.201049	0.202958	0.000510964	0.0190171	0.0122505	2	8	8
ENSG00000136856.13	SLC2A8	-1.27768	-0.00295466	0.201363	0.203273	0.0105762	0.216227	1.83746e-20	3	21	21
ENSG00000129467.9	ADCY4	-1.27704	-0.00343867	0.201588	0.203498	0.00724284	0.0351104	0.000638364	5	28	28
ENSG00000161640.11	SIGLEC11	1.27689	0.00604491	0.201639	0.20355	0.00228347	0.145104	3.51919e-13	5	25	25
ENSG00000136827.11	TOR1A	-1.2768	-0.00414947	0.201672	0.203583	0.00528856	0.0876303	2.95861e-08	3	19	19
ENSG00000048540.10	LMO3	1.27668	0.0181628	0.201716	0.203627	0.000300242	0.020428	0.00997346	2	13	13
ENSG00000240972.1	MIF	-1.27666	-0.00107201	0.201723	0.203634	0.0774449	0.508296	2.12417e-57	6	31	31
ENSG00000079277.15	MKNK1	-1.27604	-0.00506629	0.20194	0.203851	0.00355994	0.34904	3.23609e-34	1	12	12
ENSG00000182533.6	CAV3	-1.27534	-0.00154123	0.20219	0.204102	0.0391531	0.137623	1.18655e-12	1	20	20
ENSG00000122188.8	LAX1	-1.27516	-0.0113067	0.202253	0.204166	0.000835481	0.0612066	1.66652e-06	2	10	10
ENSG00000039537.9	C6	1.27443	0.0259456	0.20251	0.204423	0.000124828	0.0326996	0.000941382	1	29	29
ENSG00000185567.6	AHNAK2	1.2744	0.00983449	0.20252	0.204433	0.000681084	0.0468849	7.96262e-05	1	14	14
ENSG00000183773.11	AIFM3	1.27417	0.0107975	0.202604	0.204517	0.000757952	0.0578111	1.1576e-05	3	12	12
ENSG00000183889.8	AC138969.4	1.27346	0.00899769	0.202855	0.204768	0.0010237	0.0838643	7.86727e-08	4	29	29
ENSG00000175581.9	MRPL48	-1.27327	-0.0139799	0.202922	0.204836	0.000429676	0.0686042	1.40955e-06	3	17	17
ENSG00000174586.6	ZNF497	-1.27226	-0.0228838	0.20328	0.205195	0.000174648	0.077676	2.58038e-07	1	10	10
ENSG00000163132.6	MSX1	1.27214	0.00528176	0.203322	0.205237	0.00336872	0.0244357	0.00443332	5	77	77
ENSG00000169783.8	LINGO1	1.27201	0.0349224	0.20337	0.205285	6.92374e-05	0.0702279	1.06535e-06	1	23	23
ENSG00000101190.8	TCFL5	1.27179	0.00913929	0.203449	0.205364	0.0011863	0.0373198	0.000424856	2	15	15
ENSG00000233056.1	ERVH48-1	-1.27092	-0.00384098	0.203759	0.205675	0.00515984	0.0764604	3.6082e-07	6	27	27
ENSG00000111231.4	GPN3	1.27048	0.00876304	0.203913	0.20583	0.00119944	0.0496805	3.47737e-05	2	8	8
ENSG00000159267.10	HLCS	1.26968	0.0985647	0.2042	0.206117	7.53549e-06	0.282162	2.5979e-26	1	16	16
ENSG00000256667.2	KLRAP1	-1.26965	-0.0553055	0.20421	0.206127	2.78909e-05	0.1578	3.95856e-14	1	17	17
ENSG00000204859.7	ZBTB48	-1.26763	-0.00394442	0.20493	0.206849	0.00544971	0.0170873	0.0181362	1	15	15
ENSG00000159322.13	ADPGK	-1.26701	-0.00268189	0.205152	0.207072	0.0116314	0.0723396	5.43054e-07	6	20	20
ENSG00000255015.1	RP11-716H6.1	-1.2669	-0.00608837	0.205191	0.207111	0.00161206	0.158939	4.97755e-14	2	19	19
ENSG00000139433.5	GLTP	1.2666	0.00346226	0.205299	0.207219	0.00756081	0.12377	3.41998e-11	9	50	50
ENSG00000131737.5	KRT34	1.26531	0.0402638	0.20576	0.207681	5.81586e-05	0.0463313	8.68671e-05	1	21	21
ENSG00000148634.11	HERC4	-1.26446	-0.00595226	0.206066	0.207988	0.00228558	0.0443546	0.000121943	7	49	49
ENSG00000137154.8	RPS6	1.26388	0.0151316	0.206273	0.208195	0.000379195	0.0264454	0.00233895	2	18	18
ENSG00000103356.11	EARS2	1.26383	0.0169304	0.20629	0.208213	0.00027797	0.0993712	3.90926e-09	1	25	25
ENSG00000125734.9	GPR108	-1.2635	-0.00178542	0.206409	0.208332	0.0267108	0.238483	6.59722e-22	3	11	11
ENSG00000169914.5	OTUD3	1.26344	0.00843966	0.20643	0.208353	0.00109419	0.0504096	3.1387e-05	1	7	7
ENSG00000242741.1	RP11-20B7.1	-1.26313	-0.0150683	0.206542	0.208465	0.000365481	0.0129201	0.0408022	3	19	19
ENSG00000254986.3	DPP3	-1.26263	-0.00467252	0.206722	0.208645	0.00379511	0.121034	6.99549e-11	3	15	15
ENSG00000153896.13	ZNF599	-1.26224	-0.00343517	0.206862	0.208786	0.00890848	0.0139225	0.0331853	9	48	48
ENSG00000008513.10	ST3GAL1	1.26146	0.0139747	0.207145	0.20907	0.000427895	0.0331677	0.000954855	2	16	16
ENSG00000197312.7	DDI2	-1.26052	-0.0221511	0.207481	0.209407	0.000185383	0.0544999	1.92937e-05	2	28	28
ENSG00000168395.10	ING5	-1.26046	-0.00867267	0.207502	0.209427	0.000963453	0.275726	1.08232e-25	4	18	18
ENSG00000169247.7	SH3TC2	1.2604	0.00711555	0.207526	0.209452	0.00134084	0.0819704	1.06861e-07	3	39	39
ENSG00000097046.8	CDC7	1.26033	0.00182328	0.20755	0.209476	0.0251913	0.207974	7.60346e-19	4	18	18
ENSG00000241015.2	TPM3P9	1.25959	0.00242694	0.207817	0.209744	0.012464	0.367443	1.43906e-37	16	108	108
ENSG00000204709.4	C6orf100	1.25755	0.00176556	0.208554	0.210482	0.0273616	0.10055	4.58351e-09	25	45	45
ENSG00000118514.9	ALDH8A1	-1.25748	-0.00529742	0.208578	0.210506	0.00275086	0.438607	3.07702e-47	8	42	42
ENSG00000159082.13	SYNJ1	1.25701	0.0116587	0.208751	0.210679	0.000635287	0.022772	0.00557346	4	21	21
ENSG00000025770.14	NCAPH2	1.25662	0.00481317	0.208892	0.210821	0.00368888	0.0320702	0.00115863	4	11	11
ENSG00000138294.9	MSMB	-1.25649	-0.00626195	0.20894	0.210869	0.00135707	0.0268393	0.00274521	1	20	20
ENSG00000005156.7	LIG3	1.25644	0.00287142	0.208958	0.210887	0.00841061	0.303002	1.14501e-28	3	50	50
ENSG00000183780.8	SLC35F3	1.25494	0.00264872	0.2095	0.21143	0.0116527	0.0188147	0.0134181	4	11	11
ENSG00000136274.8	NACAD	-1.25471	-0.00456109	0.209584	0.211515	0.00357481	0.055175	1.79911e-05	4	33	33
ENSG00000130943.5	PKDREJ	1.25459	0.00802739	0.209627	0.211557	0.00134666	0.197881	3.88308e-18	2	17	17
ENSG00000131626.11	PPFIA1	1.25445	0.00403362	0.209679	0.21161	0.00526211	0.472372	5.41238e-52	4	17	17
ENSG00000169026.8	MFSD7	1.25434	0.00806626	0.20972	0.211651	0.00142338	0.0231393	0.00468521	1	5	5
ENSG00000271639.1	RP11-289A15.1	-1.25414	-0.0225867	0.20979	0.211721	0.000175799	0.0152281	0.0246107	1	2	2
ENSG00000249096.2	RP11-290F5.1	1.25396	0.00872246	0.209857	0.211788	0.001256	0.0839823	8.40909e-08	2	15	15
ENSG00000197142.6	ACSL5	-1.25388	-0.00438875	0.209884	0.211815	0.00432124	0.0790351	1.99748e-07	7	80	80
ENSG00000131238.12	PPT1	1.25354	0.013012	0.210008	0.211939	0.000547971	0.0320854	0.00119508	6	40	40
ENSG00000261064.1	RP11-1000B6.3	1.25353	0.00489567	0.210014	0.211946	0.00319446	0.15591	5.98108e-14	4	28	28
ENSG00000070808.11	CAMK2A	1.25307	0.0155556	0.21018	0.212112	0.000394166	0.0612323	5.02483e-06	1	17	17
ENSG00000251468.2	RP11-369K16.1	1.25105	0.0284593	0.210917	0.212851	9.65396e-05	0.138937	1.58817e-12	2	39	39
ENSG00000164904.11	ALDH7A1	-1.25103	-0.00498521	0.210925	0.212858	0.00334948	0.0955583	6.47011e-09	4	32	32
ENSG00000213494.5	CCL14	1.2509	0.00695131	0.210971	0.212905	0.00202997	0.0801173	1.24372e-07	2	29	29
ENSG00000104804.3	TULP2	1.25059	0.00700413	0.211083	0.213017	0.00155883	0.242522	2.72099e-22	2	12	12
ENSG00000229191.1	RP11-168O16.1	-1.2505	-0.00373472	0.211115	0.21305	0.00524	0.0505975	3.09616e-05	11	81	81
ENSG00000103510.15	KAT8	1.24983	0.0273271	0.211362	0.213297	0.000109141	0.239993	1.0628e-21	2	14	14
ENSG00000230107.1	CTA-126B4.7	1.24963	0.00289035	0.211436	0.213371	0.00966519	0.0846574	6.40271e-08	3	15	15
ENSG00000203871.4	C6orf164	-1.24934	-0.00882313	0.21154	0.213475	0.00113634	0.129742	3.23067e-12	2	25	25
ENSG00000118965.10	WDR35	-1.24933	-0.00925774	0.211545	0.21348	0.00126277	0.0888774	2.41861e-08	3	35	35
ENSG00000268836.1	LA16c-OS12.2	1.24858	0.00204379	0.21182	0.213756	0.0218177	0.212479	1.17748e-19	13	51	51
ENSG00000258780.1	BMS1P15	1.24852	0.00326129	0.21184	0.213776	0.00840102	0.0302242	0.00159834	1	3	3
ENSG00000149089.8	APIP	1.2482	0.0121421	0.211958	0.213894	0.000551455	0.581929	1.13419e-71	3	62	62
ENSG00000188888.7	GPR179	-1.2481	-0.00276687	0.211993	0.213929	0.0113516	0.0234029	0.00498956	18	50	50
ENSG00000238198.1	RP11-31F15.2	1.24798	0.00556879	0.212037	0.213973	0.00288769	0.043762	0.000137252	4	19	19
ENSG00000185324.17	CDK10	-1.24743	-0.000718459	0.212241	0.214178	0.156491	0.417716	3.75961e-43	6	25	25
ENSG00000144895.7	EIF2A	-1.24686	-0.00633377	0.212449	0.214386	0.00201811	0.222658	4.84467e-21	4	24	24
ENSG00000162819.7	BROX	-1.24647	-0.00277917	0.21259	0.214528	0.0105431	0.118084	1.04406e-10	2	21	21
ENSG00000248593.3	DSTNP2	-1.2461	-0.0106216	0.212729	0.214667	0.000720274	0.0130115	0.0386551	3	4	4
ENSG00000154222.10	CC2D1B	-1.24608	-0.00226182	0.212734	0.214672	0.0170518	0.158676	1.68369e-14	7	80	80
ENSG00000105750.10	ZNF85	1.24574	0.00227501	0.21286	0.214798	0.0179671	0.0631811	3.5508e-06	8	111	111
ENSG00000206044.3	AC005841.1	-1.24498	-0.021963	0.21314	0.215079	0.000188951	0.0261346	0.00330894	1	20	20
ENSG00000170430.9	MGMT	-1.24431	-0.00342138	0.213387	0.215326	0.00740044	0.365246	7.45991e-37	6	81	81
ENSG00000253288.1	RP11-238K6.1	-1.24316	-0.00502601	0.213811	0.215751	0.00349832	0.0161352	0.0202167	5	55	55
ENSG00000080815.14	PSEN1	-1.24311	-0.0118489	0.213827	0.215768	0.000739792	0.0882883	4.26046e-08	2	11	11
ENSG00000242068.1	RP11-259P15.4	1.2428	0.0656972	0.21394	0.215881	1.92163e-05	0.0170858	0.0174854	1	35	35
ENSG00000136710.5	CCDC115	1.24254	0.00572546	0.214037	0.215978	0.0029654	0.0591279	8.31584e-06	3	19	19
ENSG00000215252.7	GOLGA8B	1.24248	0.0040055	0.214059	0.216	0.00473124	0.0535867	2.55373e-05	7	40	40
ENSG00000123965.12	PMS2P5	-1.24198	-0.0158762	0.214244	0.216185	0.000540068	0.250484	1.44798e-23	3	10	10
ENSG00000233569.1	RP11-500B12.1	1.24189	0.0137731	0.214277	0.216218	0.000402988	0.061185	5.23473e-06	3	24	24
ENSG00000184436.7	THAP7	1.24164	0.0407345	0.21437	0.216312	5.04874e-05	0.0539198	2.15911e-05	1	8	8
ENSG00000090097.16	PCBP4	1.24149	0.00670828	0.214423	0.216365	0.00210131	0.0128515	0.0422679	3	9	9
ENSG00000137764.15	MAP2K5	-1.24137	-0.00454838	0.21447	0.216412	0.00403908	0.192545	1.88867e-17	1	13	13
ENSG00000234329.1	RP11-767N6.2	-1.24058	-0.0261615	0.21476	0.216703	0.000316587	0.0466461	8.21433e-05	1	17	17
ENSG00000134987.7	WDR36	1.24036	0.0113584	0.214843	0.216786	0.000699101	0.041605	0.000207324	2	12	12
ENSG00000183444.10	OR7E38P	1.24025	0.0253935	0.214883	0.216826	0.00013062	0.150957	9.39017e-14	2	19	19
ENSG00000167232.9	ZNF91	1.23992	0.0232786	0.215006	0.21695	0.000164658	0.0153529	0.0248297	2	12	12
ENSG00000254521.2	SIGLEC12	1.23991	0.000665216	0.215009	0.216952	0.199212	0.548944	4.86725e-65	15	41	41
ENSG00000185518.7	SV2B	1.23947	0.0301544	0.21517	0.217114	8.71355e-05	0.0433947	0.000147821	1	15	15
ENSG00000120149.7	MSX2	-1.23929	-0.0145708	0.215238	0.217182	0.000364053	0.0177921	0.0160237	3	19	19
ENSG00000005001.5	PRSS22	-1.23925	-0.00315603	0.215253	0.217196	0.00875449	0.0362431	0.000568155	10	42	42
ENSG00000204604.5	ZNF468	1.23869	0.00456355	0.21546	0.217404	0.00369784	0.162796	1.91139e-14	11	89	89
ENSG00000156232.6	WHAMM	-1.23837	-0.0126982	0.21558	0.217525	0.00048939	0.0789239	2.30638e-07	1	12	12
ENSG00000169258.6	GPRIN1	1.23826	0.00607708	0.215619	0.217563	0.0027036	0.0381215	0.000392269	5	27	27
ENSG00000054267.16	ARID4B	-1.23799	-0.0432913	0.21572	0.217665	4.46957e-05	0.0289319	0.00199916	1	9	9
ENSG00000170037.9	CNTROB	1.23737	0.00553375	0.21595	0.217895	0.00256042	0.0277132	0.00235726	1	19	19
ENSG00000204556.4	CTD-2514C3.1	-1.23723	-0.00563241	0.216	0.217945	0.0026523	0.0652498	2.87387e-06	1	19	19
ENSG00000163013.7	FBXO41	1.23697	0.00334048	0.216096	0.218042	0.00522018	0.0351782	0.000633556	8	42	42
ENSG00000204977.5	TRIM13	1.23645	0.011261	0.216291	0.218237	0.000672627	0.152915	1.59039e-13	4	29	29
ENSG00000197872.7	FAM49A	-1.23633	-0.00194944	0.216337	0.218283	0.0167096	0.0482971	5.86724e-05	6	25	25
ENSG00000170903.6	MSANTD4	-1.23626	-0.011146	0.216362	0.218308	0.000972053	0.111784	2.73489e-10	3	20	20
ENSG00000101181.13	MTG2	-1.23603	-0.00570417	0.216449	0.218396	0.0028848	0.0598002	5.46893e-06	4	47	47
ENSG00000164880.11	INTS1	1.23581	0.0113784	0.21653	0.218477	0.000828802	0.3628	6.19073e-38	4	28	28
ENSG00000233822.3	HIST1H2BN	1.23545	0.00478327	0.216663	0.21861	0.00320202	0.0202974	0.00964918	3	4	4
ENSG00000165716.5	FAM69B	1.2346	0.00803082	0.21698	0.218928	0.00122937	0.0545562	1.89844e-05	6	50	50
ENSG00000172716.12	SLFN11	-1.23433	-0.0289625	0.217079	0.219027	7.80056e-05	0.0139253	0.0326484	2	13	13
ENSG00000214140.6	PRCD	-1.23432	-0.0109481	0.217083	0.219031	0.000756392	0.145602	7.0678e-13	8	43	43
[truncated: 5,233 more rows]

## Sheet: Skin_Sun_Exposed
gene	gene_name	zscore	effect_size	pvalue	adjusted_pvalue	var_g	pred_perf_r2	pred_perf_pval	n_snps_used	n_snps_in_cov	n_snps_in_model
[truncated: 8,062 more rows]

[truncated: 7 more sheets: Skin_Not_Sun_Exposed, Cells_EBV-transformed, Cell_Transformed_fibroblast, Esophagus_Gastroesophageal, Esophagus_Mucosa, Esophagus_Muscularis, Vagina]
