# Supplementary material for: Identifying Shared Risk Genes for Asthma, Hay Fever, and Eczema by Multi-Trait and Multiomic Association Analyses
Source: Front Genet. 2020 Apr 16;11:270. doi: 10.3389/fgene.2020.00270 (PMC7176997; doi:10.3389/fgene.2020.00270)
Supplement: Supplementary file 6 [file Table_6.XLSX]

## Sheet: 150_shared_genes
Gene_alias	Chr	Start	End	r1_metaCCA	p_MetaCCA	asthma		hay fever		eczema
						p_MAGMA	p_MetaXcan	p_MAGMA	p_MetaXcan	p_MAGMA	p_MetaXcan
AAGAB	15	67493013	67547536			8.77e-15	2.24538e-17		1.59261e-09
ADAD1	4	123300121	123350957			2.05e-12		8.27e-12
AGER	6	32148745	32152099			1.02e-18	7.7539e-22	4.21e-08		5.81e-09	3.04041e-12
AGPAT1	6	32135983	32145888			2.12e-16		5.65e-07		7.79e-11
AHI1	6	135604670	135818903	0.010037	1.87e-06	7.83e-07	6.59561e-09
AIF1	6	31582969	31584798			8.29e-15			2.66693e-09	4.75e-09
ARNT	1	150782181	150849244				5.93249e-16				4.06965e-12
ATF6B	6	32083045	32096017			4.28e-21	8.03791e-24	1.26e-15		4.74e-11
BACH2	6	90636247	91006627			3.27e-36		4.67e-08
BAG6	6	31606805	31620953	0.011266	5.69338e-11	9.44e-19	6.63691e-15	7.05e-10	6.02796e-18
BAK1	6	33540323	33548072				1.22825e-09		3.93579e-08
BRD2	6	32936437	32949282			1.58e-06			2.87493e-07		8.6407e-11
BTNL2	6	32362513	32374900	0.009712	1.14059e-12	1.03e-59		5.08e-09
C11orf30	11	76155967	76263943			4.5e-13		1.17e-06		4.96e-07
C2	6	31865562	31913449	0.009041	1.83814e-06	1.31e-14	3.50628e-21	1.08e-13		5.06e-08	1.44557e-08
C4A	6	31949834	31970457				1.15367e-24				3.63944e-07
C4B	6	31982572	32003195	0.011676	2.41e-12		9.41265e-25
C6orf10	6	32260475	32339705	0.014335	1.59507e-18	1.59e-22		1.01e-12		9.84e-10
C6orf25	6	31691121	31694487			7.48e-08	2.929e-10	4.54e-11
C6orf47	6	31626075	31628549			6.39e-09		7.52e-09
C6orf48	6	31802693	31807541			5.45e-17	7.69988e-12	4.71e-10
CAMK4	5	110559947	110830584			5.12e-11		1.28e-08
CCHCR1	6	31110216	31126015			2.03e-11	2.51831e-08			3.92e-08
CD247	1	167399877	167487847			1.21e-17		2.01e-10
CFB	6	31913721	31919861			6.97e-13		1.03e-10
CGN	1	151483331	151511168	0.007932	2.91e-06						3.49593e-07
CLEC16A	16	11038345	11276046	0.013278	8.26247e-16	4.24e-22		3.51e-10		5.92e-11
CXXC11	2	242811886	242815482				5.89817e-20		7.93299e-09
CYP21A2	6	32006093	32009447			2.56e-12	2.38164e-18		2.20705e-08		2.91459e-09
D2HGDH	2	242674030	242708231			2.31e-43	7.60296e-21	1.09e-15	3.98595e-09
DDAH2	6	31694817	31698039	0.008699	1.77692e-07		1.43419e-08				3.10006e-08
DIS3L	15	66585633	66626236				1.28578e-41		9.74296e-13
DOCK3	3	50712672	51421629	0.0112	1.73e-09	6.6e-07
DPP4	2	162848751	162931052	0.011025	1.36e-06	9.62e-09
DXO	6	31937588	31940032			4.38e-10		2.95e-10
EGFL8	6	32132382	32136062			1.02e-16		6.12e-09		6.96e-12
EHMT2	6	31847536	31865464			1.57e-16		3.37e-12		5.95e-08
ERBB3	12	56473809	56497291			1.14e-13		3.29e-07
FAM114A1	4	38869354	38947365			2.36e-11		8.45e-13
FKBPL	6	32096484	32098067				2.26026e-10	1.33e-11		5.84e-08	1.48778e-09
FLG	1	152274651	152297679				2.416e-07			5.13e-07	7.39856e-10
GAL3ST2	2	242716240	242743702			1.4e-08	7.60296e-21		7.06062e-09
GLDC	9	6532464	6645692	0.011608	1.02e-08	7.09e-12
GNL1	6	30509154	30525371			1.2e-06			6.67544e-08
GPSM3	6	32158543	32163300			1e-13				5.57e-10
GSDMA	17	38119226	38134019			1.51e-30	6.57802e-37		6.62394e-07
GSDMB	17	38060848	38074903			9.04e-44	1.57421e-59	1e-08	4.67417e-09
HCG27	6	31165537	31171745				1.18814e-15				2.32182e-07
HCG4B	6	29892369	29893428				6.94879e-08		7.23767e-09
HLA-B	6	31321649	31324989			2.46e-07	2.81341e-17		8.80883e-08
HLA-C	6	31236526	31239913				4.57806e-20	5e-08
HLA-DMB	6	32902406	32908847	0.012692	7.72076e-14		6.66963e-14	3.34e-07
HLA-DPA1	6	33032346	33048555			5.44e-07	2.59514e-16	2.59e-09	1.08734e-15
HLA-DQA1	6	32605169	32612152			1.09e-26	1.06939e-119		4.61671e-12
HLA-DQA2	6	32709156	32714664			2.3e-13	6.21853e-128	1.1e-08	2.99287e-09
HLA-DQB1	6	32627241	32634466			6.33e-54	3.19957e-125	2.46e-09	8.03767e-10
HLA-DQB2	6	32723837	32731330				1.10507e-144		2.303e-10
HLA-DRA	6	32407619	32412823			3.87e-44		1.64e-12
HLA-DRB1	6	32546546	32557613			1.27e-35	7.95279e-45		1.65596e-23		7.67337e-09
HLA-DRB5	6	32485151	32498006				1.70913e-11		7.47439e-11
HLA-DRB6	6	32520490	32527779				2.27844e-56		1.77805e-07
HLA-DRB9	6	32427597	32427866				1.83683e-39		6.74126e-08
HSPA1B	6	31789964	31798032	0.010946	1.02e-11	1.51e-11
HSPA1L	6	31777396	31790093			1.1e-14	5.74702e-12	2.34e-06
HSPA4	5	132387662	132440709				1.02206e-27				2.71641e-11
IKZF3	17	37913968	38020441			4.19e-43		8.69e-07
IKZF4	12	56401268	56432219			1.34e-14	9.33024e-20	2.15e-08	3.55329e-08
IL13	5	131993865	131996801			4.59e-17				3.85e-10
IL18R1	2	102979093	103015230			7.42e-16	2.77021e-55	1.09e-09	2.3683e-25
IL18RAP	2	103035254	103069025			9.48e-17	2.14187e-44	5.81e-09	2.2838e-20	9.44e-07	4.65343e-10
IL1R1	2	102686836	102796334			5.2e-25		1.33e-10
IL1RL1	2	102927962	102968497			3.1e-72		1.3e-28
IL2	4	123372625	123377650	0.010414	2.31098e-08	4.84e-16		1.06e-11
IL21R	16	27413483	27463363	0.00906	3.18e-06	1.57e-07
IL2RA	10	6052657	6104333			1.89e-10				1.75e-12
IL33	9	6215149	6257983			1.02e-15		4.64e-07
IL7R	5	35856977	35879705					1.19e-10		3.64e-08
ITPR3	6	33587951	33664351			4.22e-07	1.2279e-63		2.57304e-08
KIAA1109	4	123073488	123283914			1.76e-15		9.83e-11
KIF3A	5	132028323	132073265	0.012656	7.04515e-16	5.35e-13	6.57375e-14			7.51e-08
KPRP	1	152730506	152734529				1.22365e-11				8.51232e-13
LCE3D	1	152551860	152552980				6.38614e-15				6.66608e-17
LEMD2	6	33738990	33756906				7.90754e-13		1.34905e-09
LINGO4	1	151772765	151777882				9.73145e-15				1.12097e-20
LOC101929163	6	32371234	32373967			2.93e-28		2.03e-06
LPP	3	187871097	188608460			1.01e-22		1.04e-06
LST1	6	31553956	31556686				2.70319e-10				7.4761e-10
MICA	6	31367561	31383090			8.56e-38	5.90417e-49	3e-09
MICB	6	31462054	31478901	0.010114	4.98e-10	4.99e-16	1.46555e-19
MRPL9	1	151732119	151736040			2.34e-07				1.01e-07	5.26764e-22
MRVI1	11	10594638	10715535	0.008869	9.62e-07	3e-10
MSH5	6	31707725	31730455	0.009367	4.94e-08	2.87e-23	4.63281e-13
MUC21	6	30951485	30957675			6.25e-09		8.21e-10
MUC22	6	30973729	31003179	0.009335	8.55711e-07	1.56e-13		2.01e-11
NDFIP1	5	141488324	141534008	0.015369	6.3e-21	1.81e-15
NELFE	6	31919864	31926864			1.07e-10	6.33337e-08	1.72e-09	4.9266e-09	3.11e-07	8.43117e-11
NOTCH4	6	32162620	32191844			2.61e-32	1.66108e-12	2.65e-07		2.11e-10	6.57075e-10
ORMDL3	17	38077294	38083884				5.92236e-60		1.39694e-10
PBX2	6	32152510	32157963			1.65e-18	2.91664e-11			8.51e-10	7.14436e-12
PGLYRP4	1	153302596	153321039				1.12398e-08				1.85137e-10
PLCL1	2	198669426	199014608	0.008262	6.07582e-06	2.23e-06		9.73e-12
PPT2	6	32121229	32131458			1.68e-18		6.63e-15		2.83e-10	6.11981e-08
PRKCQ	10	6435558	6622254	0.011804	5.25e-06	1.12e-06
PRR5L	11	36317725	36486754			3.09e-08				1.65e-08
PRRC2A	6	31588450	31605554			2.78e-16	1.83764e-11	1.27e-10
PRRT1	6	32116140	32119720			7.63e-08	4.76746e-08			4.57e-11	2.64379e-08
PRUNE	1	150980867	151008189	0.008466	1.04e-06					1.29e-06
PSMD4	1	151227176	151239955				6.07574e-08				3.95246e-28
PSORS1C1	6	31082608	31107869	0.016597	1.52e-20	1.14e-18
PSORS1C2	6	31105311	31107127	0.012474	3.53745e-15	3.77e-13		6.8e-07
RAD50	5	131892616	131980313	0.009472	4.04654e-06	6.2e-29	9.2143e-31			6.36e-07
RNF5	6	32146162	32148570	0.013242	4.31301e-17	1.75e-12	3.38912e-13			2.06e-10	5.83958e-11
RORC	1	151778547	151804348			3.63e-09	6.67606e-10			3.93e-07	2.3603e-19
RPS26	12	56435686	56438007				3.019e-22		3.13785e-09
RTEL1	20	62289163	62327606				1.71255e-07			1.15e-09	8.06965e-15
S100A1	1	153600873	153604513				2.10752e-07				1.20128e-08
S100A2	1	153533584	153538306				8.55709e-13				1.37884e-13
SAPCD1	6	31730773	31732627				1.56247e-21	1.26e-07
SEMA6C	1	151104161	151119146				4.82961e-09				1.6273e-24
SKIV2L	6	31926581	31937532			2.21e-11		2.21e-14	3.21177e-12	3.43e-07
SLC22A4	5	131630145	131679899			8.55e-15				2.06e-06
SLC22A5	5	131705396	131731306			7.44e-18	7.18238e-25			1.17e-07	8.57995e-08
SLC25A46	5	110073837	110100857	0.009721	2.79103e-09	1.35e-09		9.52e-09
SLC44A4	6	31830969	31846823	0.009071	3.59e-08	3.55e-10
SLC9A2	2	103236166	103327809			2.68e-12		8.87e-07
SLC9A4	2	103089173	103150433			1.14e-20		8.04e-10		3.94e-07
SMAD3	15	67358036	67487533			1.28e-55	9.41283e-45	1.31e-13	2.3142e-13
SMARCE1	17	38781214	38805658				2.05124e-07		3.4695e-08
SPRR2D	1	153012201	153013594				1.02223e-07				1.21833e-15
STAT6	12	57489187	57505196			3.61e-26	7.12548e-26	1.69e-07	8.36531e-08
STK19	6	31938952	31949223			2.76e-14		3.11e-09
SUOX	12	56391043	56399309				1.06903e-20		3.81179e-09
TAP1	6	32812986	32821748	0.01644	2.72e-27	5.43e-08	1.86745e-24
TAP2	6	32789610	32806547			8.1e-56	2.63215e-19	1.45e-07		3e-09	5.91088e-12
TCF19	6	31126303	31134183			4.39e-18	4.12759e-10			3.79e-07
TLR1	4	38797876	38806814			1.63e-16		6.23e-18
TLR10	4	38773860	38784611			5.61e-14		8.98e-13
TLR6	4	38825325	38858438			1.39e-09		1.47e-09
TMEM232	5	109755197	110062507			1.32e-09	8.76032e-51	5.98e-09	8.6262e-20
TNF	6	31543344	31546113			2.21e-08				7.6e-11
TNXA	6	3358607	3406008				1.01184e-21				3.1446e-11
TNXB	6	32008932	32077151	0.016689	7.11607e-29	3.51e-35		1.39e-10		1.2e-09
TRIM26	6	30152232	30181271			1.68e-13	1.92046e-09		8.40868e-09
TSLP	5	110405778	110413722			5.59e-25	8.30017e-19	2.8e-14	4.3038e-13
VWA7	6	31733178	31745108	0.01635	1.82e-26	2.64e-13
WDR36	5	110427870	110466200	0.016475	1.9494e-26	1.61e-24	5.67746e-14	2.58e-14	2.52321e-08
ZBTB12	6	31867394	31869769			9.84e-13	4.99669e-14	1.59e-07			7.99319e-13
ZBTB46	20	62375021	62463731			3.04e-07				1.37e-12
ZGPAT	20	62338727	62367494			2.42e-07				6.67e-12	1.65066e-09
ZKSCAN3	6	28317691	28336954	0.007789	4.76e-06	8.71e-08	4.31837e-07
The significant thresholds are 7.6E-6 for metaCCA, 2.57E-6 for MAGMA and 1.81E-6 for MetaXcan. Non-significant p-values do not appear in this table.

## Sheet: Type_1_genes
Gene_alias	r1_metaCCA	p_metaCCA	asthma		hay fever		eczema
			p_MAGMA	p_MetaXcan	p_MAGMA	p_MetaXcan	p_MAGMA	p_MetaXcan
TNXB	0.016689	7.11607e-29	3.51e-35		1.39e-10		1.2e-09
C6orf10	0.014335	1.59507e-18	1.59e-22		1.01e-12		9.84e-10
CLEC16A	0.013278	8.26247e-16	4.24e-22		3.51e-10		5.92e-11
C2	0.009041	1.83814e-06	1.31e-14	3.50628e-21	1.08e-13		5.06e-08	1.44557e-08
WDR36	0.016475	1.9494e-26	1.61e-24	5.67746e-14	2.58e-14	2.52321e-08
PSORS1C2	0.012474	3.53745e-15	3.77e-13		6.8e-07
HLA-DMB	0.012692	7.72076e-14		6.66963e-14	3.34e-07
BTNL2	0.009712	1.14059e-12	1.03e-59		5.08e-09
BAG6	0.011266	5.69338e-11	9.44e-19	6.63691e-15	7.05e-10	6.02796e-18
SLC25A46	0.009721	2.79103e-09	1.35e-09		9.52e-09
CAMK4	0.010414	2.31098e-08	5.12e-11		1.28e-08
MUC22	0.009335	8.55711e-07	1.56e-13		2.01e-11
PLCL1	0.008262	6.07582e-06	2.23e-06		9.73e-12
RNF5	0.013242	4.31301e-17	1.75e-12	3.38912e-13			2.06e-10	5.83958e-11
KIF3A	0.012656	7.04515e-16	5.35e-13	6.57375e-14			7.51e-08
DDAH2	0.008699	1.77692e-07		1.43419e-08				3.10006e-08
RAD50	0.009472	4.04654e-06	6.2e-29	9.2143e-31			6.36e-07
TAP1	0.01644	2.72e-27	5.43e-08	1.86745e-24
VWA7	0.01635	1.82e-26	2.64e-13
NDFIP1	0.015369	6.3e-21	1.81e-15
PSORS1C1	0.016597	1.52e-20	1.14e-18
C4B	0.011676	2.41e-12		9.41265e-25
HSPA1B	0.010946	1.02e-11	1.51e-11
MICB	0.010114	4.98e-10	4.99e-16	1.46555e-19
DOCK3	0.0112	1.73e-09	6.6e-07
GLDC	0.011608	1.02e-08	7.09e-12
SLC44A4	0.009071	3.59e-08	3.55e-10
MSH5	0.009367	4.94e-08	2.87e-23	4.63281e-13
MRVI1	0.008869	9.62e-07	3e-10
DPP4	0.011025	1.36e-06	9.62e-09
AHI1	0.010037	1.87e-06	7.83e-07	6.59561e-09
IL21R	0.00906	3.18e-06	1.57e-07
ZKSCAN3	0.007789	4.76e-06	8.71e-08	4.31837e-07
PRKCQ	0.011804	5.25e-06	1.12e-06
PRUNE	0.008466	1.04e-06					1.29e-06
CGN	0.007932	2.91e-06						3.49593e-07
The significant thresholds are 7.6E-6 for metaCCA, 2.57E-6 for MAGMA and 1.81E-6 for MetaXcan. Non-significant p-values do not appear in this table.

## Sheet: Type_2_genes
Gene_alias	asthma		hay fever		eczema
	p_MAGMA	p_MetaXcan	p_MAGMA	p_MetaXcan	p_MAGMA	p_MetaXcan
HLA-DRB1	1.27e-35	7.95279e-45		1.65596e-23		7.67337e-09
TAP2	8.1e-56	2.63215e-19	1.45e-07		3e-09	5.91088e-12
ZBTB12	9.84e-13	4.99669e-14	1.59e-07			7.99319e-13
CYP21A2	2.56e-12	2.38164e-18		2.20705e-08		2.91459e-09
ATF6B	4.28e-21	8.03791e-24	1.26e-15		4.74e-11
AGER	1.02e-18	7.7539e-22	4.21e-08		5.81e-09	3.04041e-12
IL18RAP	9.48e-17	2.14187e-44	5.81e-09	2.2838e-20	9.44e-07	4.65343e-10
NOTCH4	2.61e-32	1.66108e-12	2.65e-07		2.11e-10	6.57075e-10
NELFE	1.07e-10	6.33337e-08	1.72e-09	4.9266e-09	3.11e-07	8.43117e-11
C2	1.31e-14	3.50628e-21	1.08e-13		5.06e-08	1.44557e-08
SLC9A4	1.14e-20		8.04e-10		3.94e-07
AIF1	8.29e-15			2.66693e-09	4.75e-09
EHMT2	1.57e-16		3.37e-12		5.95e-08
SKIV2L	2.21e-11		2.21e-14	3.21177e-12	3.43e-07
TNXB	3.51e-35		1.39e-10		1.2e-09
PPT2	1.68e-18		6.63e-15		2.83e-10	6.11981e-08
EGFL8	1.02e-16		6.12e-09		6.96e-12
AGPAT1	2.12e-16		5.65e-07		7.79e-11
C6orf10	1.59e-22		1.01e-12		9.84e-10
BRD2	1.58e-06			2.87493e-07		8.6407e-11
C11orf30	4.5e-13		1.17e-06		4.96e-07
CLEC16A	4.24e-22		3.51e-10		5.92e-11
FKBPL		2.26026e-10	1.33e-11		5.84e-08	1.48778e-09
HLA-DQA1	1.09e-26	1.06939e-119		4.61671e-12
HLA-DQB1	6.33e-54	3.19957e-125	2.46e-09	8.03767e-10
GSDMB	9.04e-44	1.57421e-59	1e-08	4.67417e-09
HLA-DQA2	2.3e-13	6.21853e-128	1.1e-08	2.99287e-09
MICA	8.56e-38	5.90417e-49	3e-09
SMAD3	1.28e-55	9.41283e-45	1.31e-13	2.3142e-13
IL18R1	7.42e-16	2.77021e-55	1.09e-09	2.3683e-25
GSDMA	1.51e-30	6.57802e-37		6.62394e-07
HSPA1L	1.1e-14	5.74702e-12	2.34e-06
BAG6	9.44e-19	6.63691e-15	7.05e-10	6.02796e-18
C6orf48	5.45e-17	7.69988e-12	4.71e-10
D2HGDH	2.31e-43	7.60296e-21	1.09e-15	3.98595e-09
WDR36	1.61e-24	5.67746e-14	2.58e-14	2.52321e-08
HLA-DPA1	5.44e-07	2.59514e-16	2.59e-09	1.08734e-15
GAL3ST2	1.4e-08	7.60296e-21		7.06062e-09
TSLP	5.59e-25	8.30017e-19	2.8e-14	4.3038e-13
ITPR3	4.22e-07	1.2279e-63		2.57304e-08
C6orf25	7.48e-08	2.929e-10	4.54e-11
AAGAB	8.77e-15	2.24538e-17		1.59261e-09
IKZF4	1.34e-14	9.33024e-20	2.15e-08	3.55329e-08
TMEM232	1.32e-09	8.76032e-51	5.98e-09	8.6262e-20
HLA-B	2.46e-07	2.81341e-17		8.80883e-08
STAT6	3.61e-26	7.12548e-26	1.69e-07	8.36531e-08
PRRC2A	2.78e-16	1.83764e-11	1.27e-10
TRIM26	1.68e-13	1.92046e-09		8.40868e-09
CD247	1.21e-17		2.01e-10
IL1R1	5.2e-25		1.33e-10
IL1RL1	3.1e-72		1.3e-28
SLC9A2	2.68e-12		8.87e-07
PLCL1	2.23e-06		9.73e-12
LPP	1.01e-22		1.04e-06
TLR10	5.61e-14		8.98e-13
TLR1	1.63e-16		6.23e-18
TLR6	1.39e-09		1.47e-09
FAM114A1	2.36e-11		8.45e-13
KIAA1109	1.76e-15		9.83e-11
ADAD1	2.05e-12		8.27e-12
IL2	4.84e-16		1.06e-11
SLC25A46	1.35e-09		9.52e-09
CAMK4	5.12e-11		1.28e-08
GNL1	1.2e-06			6.67544e-08
MUC21	6.25e-09		8.21e-10
MUC22	1.56e-13		2.01e-11
PSORS1C2	3.77e-13		6.8e-07
C6orf47	6.39e-09		7.52e-09
CFB	6.97e-13		1.03e-10
DXO	4.38e-10		2.95e-10
STK19	2.76e-14		3.11e-09
BTNL2	1.03e-59		5.08e-09
LOC101929163	2.93e-28		2.03e-06
HLA-DRA	3.87e-44		1.64e-12
BACH2	3.27e-36		4.67e-08
IL33	1.02e-15		4.64e-07
ERBB3	1.14e-13		3.29e-07
IKZF3	4.19e-43		8.69e-07
HLA-DQB2		1.10507e-144		2.303e-10
HLA-DRB6		2.27844e-56		1.77805e-07
ORMDL3		5.92236e-60		1.39694e-10
HLA-DRB9		1.83683e-39		6.74126e-08
RPS26		3.019e-22		3.13785e-09
SUOX		1.06903e-20		3.81179e-09
HLA-C		4.57806e-20	5e-08
HLA-DRB5		1.70913e-11		7.47439e-11
SAPCD1		1.56247e-21	1.26e-07
DIS3L		1.28578e-41		9.74296e-13
CXXC11		5.89817e-20		7.93299e-09
HCG4B		6.94879e-08		7.23767e-09
SMARCE1		2.05124e-07		3.4695e-08
BAK1		1.22825e-09		3.93579e-08
HLA-DMB		6.66963e-14	3.34e-07
LEMD2		7.90754e-13		1.34905e-09
SLC22A5	7.44e-18	7.18238e-25			1.17e-07	8.57995e-08
PBX2	1.65e-18	2.91664e-11			8.51e-10	7.14436e-12
TCF19	4.39e-18	4.12759e-10			3.79e-07
KIF3A	5.35e-13	6.57375e-14			7.51e-08
RAD50	6.2e-29	9.2143e-31			6.36e-07
RNF5	1.75e-12	3.38912e-13			2.06e-10	5.83958e-11
PRRT1	7.63e-08	4.76746e-08			4.57e-11	2.64379e-08
CCHCR1	2.03e-11	2.51831e-08			3.92e-08
RORC	3.63e-09	6.67606e-10			3.93e-07	2.3603e-19
MRPL9	2.34e-07				1.01e-07	5.26764e-22
SLC22A4	8.55e-15				2.06e-06
IL13	4.59e-17				3.85e-10
TNF	2.21e-08				7.6e-11
GPSM3	1e-13				5.57e-10
IL2RA	1.89e-10				1.75e-12
PRR5L	3.09e-08				1.65e-08
ZGPAT	2.42e-07				6.67e-12	1.65066e-09
ZBTB46	3.04e-07				1.37e-12
HSPA4		1.02206e-27				2.71641e-11
C4A		1.15367e-24				3.63944e-07
LINGO4		9.73145e-15				1.12097e-20
LST1		2.70319e-10				7.4761e-10
DDAH2		1.43419e-08				3.10006e-08
S100A1		2.10752e-07				1.20128e-08
TNXA		1.01184e-21				3.1446e-11
SEMA6C		4.82961e-09				1.6273e-24
SPRR2D		1.02223e-07				1.21833e-15
KPRP		1.22365e-11				8.51232e-13
HCG27		1.18814e-15				2.32182e-07
S100A2		8.55709e-13				1.37884e-13
FLG		2.416e-07			5.13e-07	7.39856e-10
ARNT		5.93249e-16				4.06965e-12
RTEL1		1.71255e-07			1.15e-09	8.06965e-15
PSMD4		6.07574e-08				3.95246e-28
LCE3D		6.38614e-15				6.66608e-17
PGLYRP4		1.12398e-08				1.85137e-10
IL7R			1.19e-10		3.64e-08
The significant thresholds are 7.6E-6 for metaCCA, 2.57E-6 for MAGMA and 1.81E-6 for MetaXcan. Non-significant p-values do not appear in this table.
