# Supplementary material for: Identifying Shared Risk Genes for Asthma, Hay Fever, and Eczema by Multi-Trait and Multiomic Association Analyses
Source: Front Genet. 2020 Apr 16;11:270. doi: 10.3389/fgene.2020.00270 (PMC7176997; doi:10.3389/fgene.2020.00270)
Supplement: Supplementary file 7 [file Table_7.XLSX]

## Sheet: GWAS_catalogs
GWAS-catalog analysis results
Genes	asthma_PubMed ID	hayfever_PubMed ID	eczema_PubMed ID	asthma_MAGMA and/or MetaXcan	hayfever_MAGMA and/or MetaXcan	eczema_MAGMA and/or MetaXcan
AAGAB	29273806,31036433	30013184	×	Yes	Yes
ADAD1	29785011,30929738,31036433	×	30595370	Yes
AGER	×	×	×
AGPAT1	×	×	×
AHI1	×	×	30595370
AIF1	×	×	×
ARNT	×	×	×
ATF6B	×	×	×
BACH2	27182965,29273806,30552067,30929738,31036433	30013184	30595370	Yes	Yes
BAG6	×	×	×
BAK1	×	×	×
BRD2	21804548	×	×	Yes
BTNL2	21804548,23028483,27611488,29273806	×	×
C11orf30	26542096,27182965,29273806,29785011,30552067	22036096,30013184	19349984,23042114,23886662,25574825,26482879,26542096	Yes	Yes	Yes
C2	20860503，24388013，24824216,25918132,26542096,27182965,27611488,29273806,29551627,29785011,30552067,30787307,30929738,31036433	22036096,24388013,25085501,30013184	22197932,26482879,26542096,30595370
C4A	29273806	×	×	Yes
C4B	×	×	×
C6orf10	21804548	×	23042114,30595370
C6orf25	×	×	×
C6orf47	×	×	×
C6orf48	×	×	×
CAMK4	29785011,30929738	30013184	×	Yes	Yes
CCHCR1	×	×	×
CD247	27182965,29785011,30552067,30929738,31036433	×	30595370	Yes
CFB	×	×	×
CGN	29551627	×	×
CLEC16A	24388013,27182965,27611488,29273806,29785011,30552067,30929738,31036433	22036096,24388013,30013184	23042114,26482879,30595370
CXXC11	×	×	×
CYP21A2	×	×	×
D2HGDH	27182965,29785011,30552067,30929738,31036433	×	30595370	Yes
DDAH2	×	×	×
DIS3L	×	×	×
DOCK3	×	×	×
DPP4	×	×	×
DXO	×	×	×
EGFL8	×	×	×
EHMT2	×	×	×
ERBB3	29785011,30552067,30929738	×	30595370	Yes
FAM114A1	29785011	×	×	Yes
FKBPL	×	×	×
FLG	26542096,29785011,30552067,30929738,31036433	×	21666691,23886662,25574825,25865352,26482879,26542096,30595370	Yes		Yes
GAL3ST2	29785011,31036433	×	×	Yes
GLDC	29785011	×	×
GNL1	×	×	×
GPSM3	×	×	23042114,25574825			Yes
GSDMA	20860503,24241537,24388013,27439200,29785011	24388013	30595370	Yes	Yes
GSDMB	17611496,20860503,21804549,24241537,27439200,27611488,28461288,29273806,29785011,30787307,30929738,31036433	30013184	×	Yes	Yes
HCG27	×	×	×
HCG4B	×	×	×
HLA-B	27182965,30929738,31036433	30013184	23042114,25574825	Yes	Yes
HLA-C	27182965,31036433	30013184	23042114,25574825	Yes	Yes
HLA-DMB	×	×	×
HLA-DPA1	21814517,30929738	×	×	Yes
HLA-DQA1	20860503,23181788,24388013,27182965,29273806,29785011,30552067,30578877,30929738,31036433	24388013,30013184	26482879	Yes	Yes
HLA-DQA2	21804548,29785011	×	×	Yes
HLA-DQB1	20860503,21804548,24388013,29785011,30552067,30578877,30929738,31036433	22036096,24388013,30013184	×	Yes	Yes
HLA-DQB2	29785011	×	×	Yes
HLA-DRA	21804548,23028483,29273806,30929738	×	×	Yes
HLA-DRB1	29273806,29785011,30552067,30929738	×	26482879	Yes		Yes
HLA-DRB5	27182965,30929738	×	×	Yes
HLA-DRB6	29785011,30929738	×	×	Yes
HLA-DRB9	21804548,30578877,30929738	×	×	Yes
HSPA1B	×	×	×
HSPA1L	×	×	×
HSPA4	×	×	×
IKZF3	24388013,26542096,27439200,28461288,29785011,30552067,30787307	24388013	26542096	Yes	Yes
IKZF4	21804548,29785011	×	×	Yes
IL13	20159242,20860503,24241537,29273806,29785011	30013184	23042114,23886662,25574825,26482879,30595370	Yes	Yes	Yes
IL18R1	31036433	24388013	26482879, 23042114, 30595370	Yes	Yes
IL18RAP	29785011	×	23042114,26482879	Yes		Yes
IL1R1	22561531,29785011,30929738	×	26482879	Yes
IL1RL1	31036433, 30929738, 27182965, 21150878, 30578877	24388013, 30013184	26482879, 23042114, 30595370	Yes	Yes
IL2	20860503,23508266,24388013,25918132,29785011,30929738,31036433	22036096,24388013,30013184	25574825,26482879,30595370
IL21R	31036433	×	×
IL2RA	23508266,24388013,25918132,29785011,30929738	24388013	26482879,30595370	Yes		Yes
IL33	20860503,21804549,24241537,24388013,27182965,29273806,29785011,30552067,30929738,31036433	24388013,30013184	×	Yes	Yes
IL7R	29785011,30929738	30013184	26482879,30595370		Yes	Yes
ITPR3	×	×	30595370
KIAA1109	29785011,30552067,30929738	×	25574825,30595370	Yes
KIF3A	26542096,29785011,31036433	×	22197932,23042114,25574825,26482879,26542096
KPRP	×	×	×
LCE3D	29785011	×	×	Yes
LEMD2	×	×	×
LINGO4	×	×	×
LOC101929163	×	×	×
LPP	27182965,30929738,31036433	30013184	30595370	Yes	Yes
LST1	×	×	×
MICA	25918132,27182965,29273806,31036433	×	25574825	Yes
MICB	27611488,29273806	×	26482879
MRPL9	×	×	×
MRVI1	30929738	×	×
MSH5	×	×	×
MUC21	×	×	×
MUC22	×	×	×
NDFIP1	22561531,27182965,29273806,30929738,31036433	×	30595370
NELFE	×	×	×
NOTCH4	21804548	×	×	Yes
ORMDL3	17611496,21150878,22561531,27439200,28461288,29273806,29785011,30787307,31036433	×	×	Yes
PBX2	21804548	×	23042114,25574825	Yes		Yes
PGLYRP4	×	×	×
PLCL1	×	30013184	30595370
PPT2	×	×	×
PRKCQ	23508266,30929738,31036433	×	30595370
PRR5L	30929738	×	25574825,26482879,30595370	Yes		Yes
PRRC2A	×	×	×
PRRT1	×	×	×
PRUNE	×	×	×
PSMD4	×	×	×
PSORS1C1	27611488	×	×
PSORS1C2	×	×	×
RAD50	20159242,24241537,27182965,27611488,29273806,29785011,30552067,30929738	30013184	23886662,25574825,25865352,26482879
RNF5	×	×	×
RORC	30929738	×	30595370	Yes		Yes
RPS26	29785011,29786918,30552067,30929738	×	30595370	Yes		Yes
RTEL1	29785011,30929738	×	25574825,26482879	Yes		Yes
S100A1	29785011,30929738	×	×	Yes
S100A2	×	×	×
SAPCD1	×	×	×
SEMA6C	×	×	×
SKIV2L	×	×	×
SLC22A4	24824216,29785011	×	×	Yes
SLC22A5	20860503,29273806,29785011,31036433	×	×	Yes
SLC25A46	24388013,27182965,29273806,29785011,30929738,31036433	22036096,24388013	30595370
SLC44A4	×	×	×
SLC9A2	29785011	×	×	Yes
SLC9A4	29785011	×	×	Yes
SMAD3	20860503,24388013,27182965,29273806,29785011,30552067,30929738,31036433	24388013,30013184	30595370	Yes	Yes
SMARCE1	29785011,30929738,31036433	×	30595370	Yes
SPRR2D	29785011	×	×	Yes
STAT6	27182965,29273806,29785011,30552067,30787307,30929738,31036433	×	30595370	Yes
STK19	×	×	×
SUOX	29785011,31036433	×	×	Yes
TAP1	×	×	×
TAP2	29785011	×	×	Yes
TCF19	×	×	×
TLR1	24388013,27182965,29785011,30929738,31036433	24388013,30013184	30595370	Yes	Yes
TLR10	29785011,31036433	30013184	×	Yes	Yes
TLR6	29785011,31036433	×	×	Yes
TMEM232	29785011	22036096	×	Yes	Yes
TNF	27182965,29273806,29785011,30929738,31036433	30013184	25574825,26482879,30595370	Yes		Yes
TNXA	×	×	×
TNXB	×	×	23886662,25574825
TRIM26	31036433	×	×	Yes
TSLP	21804548,21804549,24388013,27182965,27611488,29273806,29785011,30552067,30929738,31036433	22036096,24388013	30595370	Yes	Yes
VWA7	×	×	×
WDR36	24388013,29785011,30552067,30929738	24388013,30013184	30595370
ZBTB12	×	×	×
ZBTB46	29785011	×	30595370	Yes		Yes
ZGPAT	29785011	×	×	Yes
ZKSCAN3	×	×	×
The 5-7 columns represent whether the genes are only detected by MAGMA and/or MetaXcan, rather than MetaCCA. It involves 90 genes which have been reported associated with at least one disease in GWAS-catalog.
