# Supplementary material for: Identifying Shared Risk Genes for Asthma, Hay Fever, and Eczema by Multi-Trait and Multiomic Association Analyses
Source: Front Genet. 2020 Apr 16;11:270. doi: 10.3389/fgene.2020.00270 (PMC7176997; doi:10.3389/fgene.2020.00270)
Supplement: Supplementary file 8 [file Table_8.XLSX]

## Sheet: KEGG_pathway_analysis
Pathway ID	Term	Overlap	P-value	Adjusted P-value	Odds Ratio	Combined Score	Genes
hsa05321	Inflammatory bowel disease (IBD)	8/65	1.92e-10	5.92e-08	30.7692	688.389	IL18RAP;SMAD3;IL13;RORC;IL21R;STAT6;IL2;IL18R1
hsa04659	Th17 cell differentiation	9/107	4.31e-10	6.64e-08	21.028	453.458	SMAD3;IL1R1;IL2RA;RORC;IL21R;PRKCQ;STAT6;CD247;IL2
hsa04060	Cytokine-cytokine receptor interaction	11/294	2.45e-08	2.51e-06	9.35374	163.927	IL1RL1;IL33;IL18RAP;TSLP;IL1R1;IL2RA;IL13;IL21R;IL7R;IL2;IL18R1
hsa04658	Th1 and Th2 cell differentiation	6/92	1.84e-06	0.000141	16.3043	215.347	IL2RA;IL13;PRKCQ;STAT6;CD247;IL2
hsa04630	JAK-STAT signaling pathway	7/162	3.89e-06	0.000239	10.8025	134.58	TSLP;IL2RA;IL13;IL21R;STAT6;IL7R;IL2
hsa05142	Chagas disease (American trypanosomiasis)	4/103	0.000777	0.0398923	9.70874	69.5137	SMAD3;TLR6;CD247;IL2
