# Supplementary material for: Identifying Shared Risk Genes for Asthma, Hay Fever, and Eczema by Multi-Trait and Multiomic Association Analyses
Source: Front Genet. 2020 Apr 16;11:270. doi: 10.3389/fgene.2020.00270 (PMC7176997; doi:10.3389/fgene.2020.00270)
Supplement: Supplementary file 9 [file Table_9.XLSX]

## Sheet: 80_string_interactions
#node1	node2	node1_string_internal_id	node2_string_internal_id	node1_external_id	node2_external_id	neighborhood_on_chromosome	gene_fusion	phylogenetic_cooccurrence	homology	coexpression	experimentally_determined_interaction	database_annotated	automated_textmining	combined_score
IL2RA	IL2	4445295	4433376	9606.ENSP00000369293	9606.ENSP00000226730	0	0	0	0	0.065	0.87	0.9	0.968	0.999
IL33	IL1RL1	4445550	4433610	9606.ENSP00000370842	9606.ENSP00000233954	0	0	0	0	0.069	0.9	0.9	0.933	0.999
TSLP	IL7R	4440990	4438199	9606.ENSP00000339804	9606.ENSP00000306157	0	0	0	0	0	0.899	0.9	0.623	0.995
IL18R1	IL18RAP	4447483	4435408	9606.ENSP00000387211	9606.ENSP00000264260	0	0	0	0.686	0.526	0.8	0.9	0.581	0.991
IL13	STAT6	4438088	4437641	9606.ENSP00000304915	9606.ENSP00000300134	0	0	0	0	0	0	0.9	0.912	0.99
IKZF3	IL2	4441435	4433376	9606.ENSP00000344544	9606.ENSP00000226730	0	0	0	0	0	0	0.9	0.68	0.966
CD247	IL2	4442542	4433376	9606.ENSP00000354782	9606.ENSP00000226730	0	0	0	0	0	0	0.9	0.655	0.964
LCE3D	SPRR2D	4443186	4443173	9606.ENSP00000357776	9606.ENSP00000357746	0	0	0	0	0.305	0	0.9	0.355	0.951
TLR6	TLR1	4447617	4442576	9606.ENSP00000389600	9606.ENSP00000354932	0	0	0	0.972	0.323	0.313	0.9	0.88	0.95
CD247	PRKCQ	4442542	4435203	9606.ENSP00000354782	9606.ENSP00000263125	0	0	0	0	0.114	0.126	0.9	0.426	0.949
RORC	STAT6	4439892	4437641	9606.ENSP00000327025	9606.ENSP00000300134	0	0	0	0	0	0.057	0.9	0.475	0.946
IL7R	IL2	4438199	4433376	9606.ENSP00000306157	9606.ENSP00000226730	0	0	0	0	0	0	0.6	0.867	0.944
FLG	SPRR2D	4443190	4443173	9606.ENSP00000357789	9606.ENSP00000357746	0	0	0	0	0.065	0	0.9	0.425	0.941
IL13	IL2	4438088	4433376	9606.ENSP00000304915	9606.ENSP00000226730	0	0	0	0	0.064	0	0	0.934	0.936
IL33	TSLP	4445550	4440990	9606.ENSP00000370842	9606.ENSP00000339804	0	0	0	0	0	0	0	0.934	0.934
IL13	IL1RL1	4438088	4433610	9606.ENSP00000304915	9606.ENSP00000233954	0	0	0	0	0	0	0	0.931	0.931
IL2RA	CD247	4445295	4442542	9606.ENSP00000369293	9606.ENSP00000354782	0	0	0	0	0.069	0	0.9	0.318	0.931
IL2RA	IKZF3	4445295	4441435	9606.ENSP00000369293	9606.ENSP00000344544	0	0	0	0	0.108	0	0.9	0.287	0.93
MRVI1	ITPR3	4448636	4444368	9606.ENSP00000412130	9606.ENSP00000363435	0	0	0	0	0	0	0.8	0.641	0.925
GSDMB	ORMDL3	4448767	4446237	9606.ENSP00000415049	9606.ENSP00000377724	0	0	0	0	0.248	0	0	0.893	0.916
RAD50	RTEL1	4445118	4442343	9606.ENSP00000368100	9606.ENSP00000353332	0	0	0	0	0.064	0.152	0.9	0	0.913
ARNT	SMAD3	4442141	4440414	9606.ENSP00000351407	9606.ENSP00000332973	0	0	0	0	0	0	0.9	0.112	0.907
IKZF3	IKZF4	4441435	4434995	9606.ENSP00000344544	9606.ENSP00000262032	0	0	0	0.908	0	0.9	0	0.711	0.906
WDR36	RPS26	4449235	4441868	9606.ENSP00000423067	9606.ENSP00000348849	0	0	0	0	0.046	0	0.9	0	0.9
TSLP	IL13	4440990	4438088	9606.ENSP00000339804	9606.ENSP00000304915	0	0	0	0	0	0	0	0.899	0.9
IL33	IL13	4445550	4438088	9606.ENSP00000370842	9606.ENSP00000304915	0	0	0	0	0	0	0	0.9	0.9
IL2RA	IL13	4445295	4438088	9606.ENSP00000369293	9606.ENSP00000304915	0	0	0	0	0	0	0.6	0.646	0.852
IL21R	IL2	4440838	4433376	9606.ENSP00000338010	9606.ENSP00000226730	0	0	0	0	0	0	0.6	0.625	0.843
IL7R	IL13	4438199	4438088	9606.ENSP00000306157	9606.ENSP00000304915	0	0	0	0	0	0	0.6	0.57	0.82
FLG	TSLP	4443190	4440990	9606.ENSP00000357789	9606.ENSP00000339804	0	0	0	0	0	0	0	0.802	0.802
S100A2	S100A1	4443156	4436950	9606.ENSP00000357697	9606.ENSP00000292169	0	0	0	0.932	0.103	0.768	0	0.782	0.794
STAT6	IL2	4437641	4433376	9606.ENSP00000300134	9606.ENSP00000226730	0	0	0	0	0	0	0	0.792	0.793
FLG	IL13	4443190	4438088	9606.ENSP00000357789	9606.ENSP00000304915	0	0	0	0	0	0	0	0.791	0.791
ORMDL3	GSDMA	4446237	4437783	9606.ENSP00000377724	9606.ENSP00000301659	0	0	0	0	0.097	0	0	0.749	0.764
IL2RA	TSLP	4445295	4440990	9606.ENSP00000369293	9606.ENSP00000339804	0	0	0	0	0	0	0.6	0.419	0.758
IL21R	IL13	4440838	4438088	9606.ENSP00000338010	9606.ENSP00000304915	0	0	0	0	0	0	0.6	0.422	0.758
ADAD1	KIAA1109	4437298	4435445	9606.ENSP00000296513	9606.ENSP00000264501	0	0	0	0	0	0	0	0.757	0.757
PSMD4	HSPA4	4443212	4437917	9606.ENSP00000357879	9606.ENSP00000302961	0	0	0	0	0.441	0.428	0	0.29	0.754
BACH2	IL2	4434566	4433376	9606.ENSP00000257749	9606.ENSP00000226730	0	0	0	0	0	0.379	0	0.609	0.747
IL33	STAT6	4445550	4437641	9606.ENSP00000370842	9606.ENSP00000300134	0	0	0	0	0	0	0	0.74	0.74
ORMDL3	IKZF3	4446237	4441435	9606.ENSP00000377724	9606.ENSP00000344544	0	0	0	0	0.182	0.054	0	0.685	0.735
TMEM232	SLC25A46	4448177	4441810	9606.ENSP00000401477	9606.ENSP00000348211	0	0	0	0	0	0	0	0.725	0.725
IL1R1	TLR1	4447368	4442576	9606.ENSP00000386380	9606.ENSP00000354932	0	0	0	0	0.069	0	0	0.709	0.717
GSDMB	IKZF3	4448767	4441435	9606.ENSP00000415049	9606.ENSP00000344544	0	0	0	0	0.137	0	0	0.679	0.711
TLR6	IL1R1	4447617	4447368	9606.ENSP00000389600	9606.ENSP00000386380	0	0	0	0	0	0	0	0.705	0.705
IL1R1	TLR10	4447368	4438459	9606.ENSP00000386380	9606.ENSP00000308925	0	0	0	0	0	0	0	0.702	0.702
IL2RA	IL7R	4445295	4438199	9606.ENSP00000369293	9606.ENSP00000306157	0	0	0	0	0.082	0	0	0.675	0.689
TLR6	TSLP	4447617	4440990	9606.ENSP00000389600	9606.ENSP00000339804	0	0	0	0	0	0	0	0.687	0.687
IL1R1	IL7R	4447368	4438199	9606.ENSP00000386380	9606.ENSP00000306157	0	0	0	0	0.088	0	0	0.671	0.687
TSLP	IL21R	4440990	4440838	9606.ENSP00000339804	9606.ENSP00000338010	0	0	0	0	0	0	0.6	0.241	0.683
IL1R1	IL33	4447368	4445550	9606.ENSP00000386380	9606.ENSP00000370842	0	0	0	0	0.076	0	0	0.671	0.683
SMAD3	HSPA4	4440414	4437917	9606.ENSP00000332973	9606.ENSP00000302961	0	0	0	0	0	0.379	0	0.507	0.681
TSLP	IL1RL1	4440990	4433610	9606.ENSP00000339804	9606.ENSP00000233954	0	0	0	0	0.063	0	0	0.669	0.676
TMEM232	ZGPAT	4448177	4440318	9606.ENSP00000401477	9606.ENSP00000332013	0	0	0	0	0	0	0	0.67	0.67
IL33	FLG	4445550	4443190	9606.ENSP00000370842	9606.ENSP00000357789	0	0	0	0	0	0	0	0.67	0.67
IL1RL1	IL2	4433610	4433376	9606.ENSP00000233954	9606.ENSP00000226730	0	0	0	0	0	0	0	0.665	0.665
CLEC16A	IL2RA	4447472	4445295	9606.ENSP00000387122	9606.ENSP00000369293	0	0	0	0	0	0	0	0.654	0.654
TLR1	IL2	4442576	4433376	9606.ENSP00000354932	9606.ENSP00000226730	0	0	0	0	0	0	0	0.651	0.651
TLR6	IL2	4447617	4433376	9606.ENSP00000389600	9606.ENSP00000226730	0	0	0	0	0	0	0	0.651	0.651
TLR10	IL2	4438459	4433376	9606.ENSP00000308925	9606.ENSP00000226730	0	0	0	0	0	0	0	0.648	0.648
KPRP	S100A2	4451125	4443156	9606.ENSP00000475216	9606.ENSP00000357697	0	0	0	0	0.065	0	0	0.637	0.646
ORMDL3	SLC22A5	4446237	4433929	9606.ENSP00000377724	9606.ENSP00000245407	0	0	0	0	0	0.054	0	0.641	0.646
ORMDL3	IL1RL1	4446237	4433610	9606.ENSP00000377724	9606.ENSP00000233954	0	0	0	0	0	0	0	0.645	0.645
TLR1	IL13	4442576	4438088	9606.ENSP00000354932	9606.ENSP00000304915	0	0	0	0	0	0	0	0.644	0.644
TLR6	IL13	4447617	4438088	9606.ENSP00000389600	9606.ENSP00000304915	0	0	0	0	0	0	0	0.643	0.643
GSDMB	IL1RL1	4448767	4433610	9606.ENSP00000415049	9606.ENSP00000233954	0	0	0	0	0	0	0	0.641	0.641
IL33	IL2	4445550	4433376	9606.ENSP00000370842	9606.ENSP00000226730	0	0	0	0	0	0	0	0.64	0.64
TLR10	IL13	4438459	4438088	9606.ENSP00000308925	9606.ENSP00000304915	0	0	0	0	0	0	0	0.636	0.636
TSLP	STAT6	4440990	4437641	9606.ENSP00000339804	9606.ENSP00000300134	0	0	0	0	0	0	0	0.63	0.63
RTEL1	ZGPAT	4442343	4440318	9606.ENSP00000353332	9606.ENSP00000332013	0	0	0	0	0.098	0	0	0.601	0.624
KPRP	LCE3D	4451125	4443186	9606.ENSP00000475216	9606.ENSP00000357776	0	0	0	0	0.381	0.102	0	0.374	0.621
FLG	S100A2	4443190	4443156	9606.ENSP00000357789	9606.ENSP00000357697	0	0	0	0	0.076	0	0	0.605	0.62
TSLP	IL2	4440990	4433376	9606.ENSP00000339804	9606.ENSP00000226730	0	0	0	0	0	0	0	0.598	0.598
IL18R1	ORMDL3	4447483	4446237	9606.ENSP00000387211	9606.ENSP00000377724	0	0	0	0	0	0	0	0.589	0.589
RORC	IL2	4439892	4433376	9606.ENSP00000327025	9606.ENSP00000226730	0	0	0	0	0	0	0	0.586	0.586
IL1R1	IL13	4447368	4438088	9606.ENSP00000386380	9606.ENSP00000304915	0	0	0	0	0	0	0	0.586	0.586
GSDMB	IL18R1	4448767	4447483	9606.ENSP00000415049	9606.ENSP00000387211	0	0	0	0	0	0	0	0.584	0.584
IL18R1	IL33	4447483	4445550	9606.ENSP00000387211	9606.ENSP00000370842	0	0	0	0	0	0	0	0.584	0.584
IL2RA	IL21R	4445295	4440838	9606.ENSP00000369293	9606.ENSP00000338010	0	0	0	0	0.096	0	0	0.559	0.584
IL1R1	IL2	4447368	4433376	9606.ENSP00000386380	9606.ENSP00000226730	0	0	0	0	0	0	0	0.583	0.583
DPP4	IL13	4442387	4438088	9606.ENSP00000353731	9606.ENSP00000304915	0	0	0	0	0	0	0	0.582	0.582
IKZF3	GSDMA	4441435	4437783	9606.ENSP00000344544	9606.ENSP00000301659	0	0	0	0	0.088	0	0	0.556	0.578
ZBTB46	ZGPAT	4446372	4440318	9606.ENSP00000378536	9606.ENSP00000332013	0	0	0	0	0	0	0	0.576	0.576
IL18R1	STAT6	4447483	4437641	9606.ENSP00000387211	9606.ENSP00000300134	0	0	0	0	0.062	0.054	0	0.56	0.575
IL21R	IL7R	4440838	4438199	9606.ENSP00000338010	9606.ENSP00000306157	0	0	0	0.556	0.48	0	0	0.423	0.572
KPRP	FLG	4451125	4443190	9606.ENSP00000475216	9606.ENSP00000357789	0	0	0	0	0.108	0	0	0.537	0.57
WDR36	TMEM232	4449235	4448177	9606.ENSP00000423067	9606.ENSP00000401477	0	0	0	0	0	0	0	0.566	0.566
RORC	IL13	4439892	4438088	9606.ENSP00000327025	9606.ENSP00000304915	0	0	0	0	0	0	0	0.558	0.558
C11orf30	TMEM232	4449661	4448177	9606.ENSP00000433205	9606.ENSP00000401477	0	0	0	0	0	0	0	0.556	0.556
IL33	TLR1	4445550	4442576	9606.ENSP00000370842	9606.ENSP00000354932	0	0	0	0	0	0	0	0.551	0.551
WDR36	SLC25A46	4449235	4441810	9606.ENSP00000423067	9606.ENSP00000348211	0	0	0	0	0.077	0	0	0.533	0.551
TLR6	IL33	4447617	4445550	9606.ENSP00000389600	9606.ENSP00000370842	0	0	0	0	0	0	0	0.543	0.543
IL33	IL7R	4445550	4438199	9606.ENSP00000370842	9606.ENSP00000306157	0	0	0	0	0	0	0	0.542	0.542
ORMDL3	IL33	4446237	4445550	9606.ENSP00000377724	9606.ENSP00000370842	0	0	0	0	0	0	0	0.542	0.542
IL33	TLR10	4445550	4438459	9606.ENSP00000370842	9606.ENSP00000308925	0	0	0	0	0	0	0	0.539	0.539
GSDMB	IL33	4448767	4445550	9606.ENSP00000415049	9606.ENSP00000370842	0	0	0	0	0	0	0	0.537	0.537
RORC	IL7R	4439892	4438199	9606.ENSP00000327025	9606.ENSP00000306157	0	0	0	0	0	0	0	0.535	0.535
C11orf30	SLC25A46	4449661	4441810	9606.ENSP00000433205	9606.ENSP00000348211	0	0	0	0	0	0	0	0.533	0.533
SLC25A46	ZGPAT	4441810	4440318	9606.ENSP00000348211	9606.ENSP00000332013	0	0	0	0	0	0	0	0.531	0.531
IL18R1	IL2RA	4447483	4445295	9606.ENSP00000387211	9606.ENSP00000369293	0	0	0	0	0.082	0	0	0.51	0.531
ORMDL3	IL13	4446237	4438088	9606.ENSP00000377724	9606.ENSP00000304915	0	0	0	0	0	0	0	0.523	0.523
TLR6	STAT6	4447617	4437641	9606.ENSP00000389600	9606.ENSP00000300134	0	0	0	0	0.076	0.083	0	0.479	0.52
PRKCQ	IL2	4435203	4433376	9606.ENSP00000263125	9606.ENSP00000226730	0	0	0	0	0	0	0	0.514	0.514
IL1R1	RORC	4447368	4439892	9606.ENSP00000386380	9606.ENSP00000327025	0	0	0	0	0.059	0.085	0	0.479	0.512
IL7R	IL1RL1	4438199	4433610	9606.ENSP00000306157	9606.ENSP00000233954	0	0	0	0	0	0	0	0.511	0.511
TLR1	STAT6	4442576	4437641	9606.ENSP00000354932	9606.ENSP00000300134	0	0	0	0	0.088	0.083	0	0.458	0.507
LPP	ADAD1	4451678	4437298	9606.ENSP00000482472	9606.ENSP00000296513	0	0	0	0	0	0	0	0.501	0.501
HSPA4	S100A1	4437917	4436950	9606.ENSP00000302961	9606.ENSP00000292169	0	0	0	0	0	0.26	0	0.351	0.499
DPP4	IL2	4442387	4433376	9606.ENSP00000353731	9606.ENSP00000226730	0	0	0	0	0	0	0	0.499	0.499
TLR1	TSLP	4442576	4440990	9606.ENSP00000354932	9606.ENSP00000339804	0	0	0	0	0	0	0	0.497	0.497
IL2RA	IKZF4	4445295	4434995	9606.ENSP00000369293	9606.ENSP00000262032	0	0	0	0	0	0	0	0.491	0.491
TLR10	STAT6	4438459	4437641	9606.ENSP00000308925	9606.ENSP00000300134	0	0	0	0	0.061	0.083	0	0.452	0.487
KIF3A	AHI1	4447275	4442957	9606.ENSP00000385808	9606.ENSP00000356774	0	0	0	0	0.104	0	0	0.449	0.486
WDR36	TSLP	4449235	4440990	9606.ENSP00000423067	9606.ENSP00000339804	0	0	0	0	0.061	0	0	0.473	0.483
IL2RA	SMAD3	4445295	4440414	9606.ENSP00000369293	9606.ENSP00000332973	0	0	0	0	0	0.299	0	0.29	0.481
SUOX	IKZF4	4446227	4434995	9606.ENSP00000377668	9606.ENSP00000262032	0	0	0	0	0	0	0	0.48	0.48
TLR6	HSPA4	4447617	4437917	9606.ENSP00000389600	9606.ENSP00000302961	0	0	0	0	0	0.05	0	0.473	0.477
IL1R1	IL2RA	4447368	4445295	9606.ENSP00000386380	9606.ENSP00000369293	0	0	0	0	0	0	0	0.477	0.477
TLR1	HSPA4	4442576	4437917	9606.ENSP00000354932	9606.ENSP00000302961	0	0	0	0	0	0.05	0	0.473	0.477
HSPA4	IL2	4437917	4433376	9606.ENSP00000302961	9606.ENSP00000226730	0	0	0	0	0	0	0	0.476	0.476
TSLP	TLR10	4440990	4438459	9606.ENSP00000339804	9606.ENSP00000308925	0	0	0	0	0	0	0	0.474	0.474
ADAD1	IL2	4437298	4433376	9606.ENSP00000296513	9606.ENSP00000226730	0	0	0	0	0	0	0	0.473	0.473
ORMDL3	TSLP	4446237	4440990	9606.ENSP00000377724	9606.ENSP00000339804	0	0	0	0	0	0	0	0.473	0.473
IL2RA	BACH2	4445295	4434566	9606.ENSP00000369293	9606.ENSP00000257749	0	0	0	0	0	0	0	0.472	0.472
LINGO4	PGLYRP4	4443197	4442280	9606.ENSP00000357810	9606.ENSP00000352672	0	0	0	0	0	0	0	0.468	0.468
TLR10	HSPA4	4438459	4437917	9606.ENSP00000308925	9606.ENSP00000302961	0	0	0	0	0	0.05	0	0.458	0.463
CLEC16A	ERBB3	4447472	4435741	9606.ENSP00000387122	9606.ENSP00000267101	0	0	0	0	0.063	0	0	0.443	0.455
RPS26	ADAD1	4441868	4437298	9606.ENSP00000348849	9606.ENSP00000296513	0	0	0	0	0	0	0	0.453	0.453
SMAD3	IL2	4440414	4433376	9606.ENSP00000332973	9606.ENSP00000226730	0	0	0	0	0	0	0	0.453	0.453
IL18R1	IL13	4447483	4438088	9606.ENSP00000387211	9606.ENSP00000304915	0	0	0	0	0	0	0	0.45	0.45
KIF3A	SLC22A4	4447275	4432782	9606.ENSP00000385808	9606.ENSP00000200652	0	0	0	0	0	0.05	0	0.445	0.45
IL18R1	IL2	4447483	4433376	9606.ENSP00000387211	9606.ENSP00000226730	0	0	0	0	0	0	0	0.45	0.45
IL2RA	STAT6	4445295	4437641	9606.ENSP00000369293	9606.ENSP00000300134	0	0	0	0	0	0	0	0.449	0.449
WDR36	GSDMB	4449235	4448767	9606.ENSP00000423067	9606.ENSP00000415049	0	0	0	0	0	0	0	0.448	0.448
SMAD3	STAT6	4440414	4437641	9606.ENSP00000332973	9606.ENSP00000300134	0	0	0	0	0.061	0	0	0.435	0.447
STAT6	IL1RL1	4437641	4433610	9606.ENSP00000300134	9606.ENSP00000233954	0	0	0	0	0	0	0	0.443	0.443
GSDMB	TSLP	4448767	4440990	9606.ENSP00000415049	9606.ENSP00000339804	0	0	0	0	0	0	0	0.442	0.442
CLEC16A	ADAD1	4447472	4437298	9606.ENSP00000387122	9606.ENSP00000296513	0	0	0	0	0	0	0	0.442	0.442
CLEC16A	IL7R	4447472	4438199	9606.ENSP00000387122	9606.ENSP00000306157	0	0	0	0	0	0	0	0.441	0.441
SUOX	RPS26	4446227	4441868	9606.ENSP00000377668	9606.ENSP00000348849	0	0	0	0	0	0	0	0.44	0.44
GSDMB	SLC22A5	4448767	4433929	9606.ENSP00000415049	9606.ENSP00000245407	0	0	0	0	0	0	0	0.44	0.44
IL33	RORC	4445550	4439892	9606.ENSP00000370842	9606.ENSP00000327025	0	0	0	0	0.061	0	0	0.421	0.433
C11orf30	CLEC16A	4449661	4447472	9606.ENSP00000433205	9606.ENSP00000387122	0	0	0	0	0.085	0	0	0.404	0.432
ITPR3	CAMK4	4444368	4436485	9606.ENSP00000363435	9606.ENSP00000282356	0	0	0	0	0.061	0	0	0.42	0.432
C11orf30	ORMDL3	4449661	4446237	9606.ENSP00000433205	9606.ENSP00000377724	0	0	0	0	0	0	0	0.43	0.43
C11orf30	GSDMB	4449661	4448767	9606.ENSP00000433205	9606.ENSP00000415049	0	0	0	0	0	0	0	0.429	0.429
ORMDL3	SMAD3	4446237	4440414	9606.ENSP00000377724	9606.ENSP00000332973	0	0	0	0	0	0	0	0.428	0.428
C11orf30	IL1RL1	4449661	4433610	9606.ENSP00000433205	9606.ENSP00000233954	0	0	0	0	0	0	0	0.428	0.428
WDR36	ORMDL3	4449235	4446237	9606.ENSP00000423067	9606.ENSP00000377724	0	0	0	0	0	0	0	0.426	0.426
C11orf30	FLG	4449661	4443190	9606.ENSP00000433205	9606.ENSP00000357789	0	0	0	0	0	0	0	0.425	0.424
IL2RA	PRKCQ	4445295	4435203	9606.ENSP00000369293	9606.ENSP00000263125	0	0	0	0	0	0	0	0.425	0.424
SMAD3	IL13	4440414	4438088	9606.ENSP00000332973	9606.ENSP00000304915	0	0	0	0	0	0	0	0.425	0.424
IL1R1	STAT6	4447368	4437641	9606.ENSP00000386380	9606.ENSP00000300134	0	0	0	0	0.073	0.063	0	0.389	0.423
CLEC16A	PRKCQ	4447472	4435203	9606.ENSP00000387122	9606.ENSP00000263125	0	0	0	0	0.081	0	0	0.397	0.422
IL18RAP	BACH2	4435408	4434566	9606.ENSP00000264260	9606.ENSP00000257749	0	0	0	0	0	0	0	0.421	0.42
FLG	STAT6	4443190	4437641	9606.ENSP00000357789	9606.ENSP00000300134	0	0	0	0	0	0	0	0.421	0.42
C11orf30	TSLP	4449661	4440990	9606.ENSP00000433205	9606.ENSP00000339804	0	0	0	0	0	0	0	0.418	0.418
FLG	LCE3D	4443190	4443186	9606.ENSP00000357789	9606.ENSP00000357776	0	0	0	0	0.093	0	0	0.384	0.417
LPP	KIAA1109	4451678	4435445	9606.ENSP00000482472	9606.ENSP00000264501	0	0	0	0	0	0	0	0.416	0.416
WDR36	IL1RL1	4449235	4433610	9606.ENSP00000423067	9606.ENSP00000233954	0	0	0	0	0.062	0	0	0.4	0.413
LINGO4	LCE3D	4443197	4443186	9606.ENSP00000357810	9606.ENSP00000357776	0	0	0	0	0	0	0	0.413	0.412
CLEC16A	IL18RAP	4447472	4435408	9606.ENSP00000387122	9606.ENSP00000264260	0	0	0	0	0	0	0	0.412	0.412
IL18R1	ADAD1	4447483	4437298	9606.ENSP00000387211	9606.ENSP00000296513	0	0	0	0	0	0	0	0.412	0.412
KIAA1109	IL2	4435445	4433376	9606.ENSP00000264501	9606.ENSP00000226730	0	0	0	0	0	0	0	0.411	0.41
CLEC16A	BACH2	4447472	4434566	9606.ENSP00000387122	9606.ENSP00000257749	0	0	0	0	0	0	0	0.411	0.41
ORMDL3	SLC22A4	4446237	4432782	9606.ENSP00000377724	9606.ENSP00000200652	0	0	0	0	0	0.054	0	0.396	0.404
C11orf30	ZGPAT	4449661	4440318	9606.ENSP00000433205	9606.ENSP00000332013	0	0	0	0	0.046	0	0	0.397	0.4
IL21R	RORC	4440838	4439892	9606.ENSP00000338010	9606.ENSP00000327025	0	0	0	0	0	0	0	0.4	0.4
